# Supplementary material for: Cathepsin H drives hypoxia-associated inflammatory and angiogenic programs in diabetic retinopathy and represents a potential therapeutic target
Source: Int J Biol Sci. 2026 Apr 23;22(9):4647–69. doi: 10.7150/ijbs.134125 (PMC13182238; doi:10.7150/ijbs.134125)
Supplement: Supplementary file 2 — Supplementary tables. [file ijbsv22p4647s2.zip]

Archive with 7 entries (7 files):
- Supplement Tables 2.xlsx
- Supplement Tables 3.xlsx
- Supplement Tables 4.xlsx
- Supplement Tables 5.xlsx
- Supplement Tables 6.xlsx
- Supplement Tables 7.xlsx
- Supplement Tables 1.xlsx
