# Supplementary material for: Cathepsin H drives hypoxia-associated inflammatory and angiogenic programs in diabetic retinopathy and represents a potential therapeutic target
Source: Int J Biol Sci. 2026 Apr 23;22(9):4647–69. doi: 10.7150/ijbs.134125 (PMC13182238; doi:10.7150/ijbs.134125)
Supplement: Supplementary file 2 — Supplementary tables. [file ijbsv22p4647s2.zip › Supplement Tables 2.xlsx]

## Sheet: Table S7
Table S7 The MR Result of pQTL（AGES）with PDR（FINLAND R9）
outcome	exposure	method	nsnp	b	se	pval	lo_ci	up_ci	or	or_lci95	or_uci95	FDR
PDR	PRB4	Wald ratio	1	2.85313	0.128062	5.85521e-110	2.60213	3.10413	17.342	13.4925	22.2899	8.92478e-107
PDR	IL20RB	Wald ratio	1	2.67601	0.120112	5.85521e-110	2.44059	2.91143	14.5271	11.4799	18.3831	8.92478e-107
PDR	FAM107B	Wald ratio	1	2.49485	0.124347	1.5379e-89	2.25113	2.73857	12.1199	9.49843	15.4648	1.56361e-86
PDR	ZYX	Wald ratio	1	2.52675	0.131063	8.07706e-83	2.26987	2.78364	12.5128	9.67814	16.1778	6.15292e-80
PDR	DEFB123	Wald ratio	1	2.14626	0.115455	3.89448e-77	1.91997	2.37256	8.55285	6.82078	10.7248	2.36979e-74
PDR	FCAMR	Wald ratio	1	2.57243	0.140122	2.8214e-75	2.29779	2.84707	13.0976	9.95218	17.2372	1.43162e-72
PDR	JPH4	Wald ratio	1	-1.84659	0.132386	3.21061e-44	-2.10606	-1.58711	0.157775	0.121716	0.204516	1.39681e-41
PDR	CFTR	Wald ratio	1	-1.76704	0.136073	1.46972e-38	-2.03374	-1.50034	0.170838	0.130845	0.223055	5.59703e-36
PDR	UBE2J2	Wald ratio	1	1.72415	0.139374	3.76536e-35	1.45098	1.99733	5.60778	4.2673	7.36934	1.27594e-32
PDR	VNN2	Wald ratio	1	-1.54077	0.130213	2.64433e-32	-1.79599	-1.28556	0.214215	0.165963	0.276497	8.04144e-30
PDR	PIGA	Wald ratio	1	1.16638	0.105416	1.86342e-28	0.959764	1.37299	3.21035	2.61108	3.94715	5.15051e-26
PDR	RPL30	Wald ratio	1	1.25163	0.117266	1.35554e-26	1.02179	1.48148	3.49605	2.77817	4.39943	3.45213e-24
PDR	STX12	Wald ratio	1	-1.28494	0.128437	1.45781e-23	-1.53667	-1.0332	0.276668	0.215096	0.355867	3.17654e-21
PDR	EEF2K	Wald ratio	1	-0.675814	0.0675517	1.45781e-23	-0.808216	-0.543413	0.508742	0.445653	0.580763	3.17654e-21
PDR	CD300LG	Wald ratio	1	1.38096	0.14222	2.73271e-22	1.10221	1.65971	3.97872	3.01081	5.25779	5.54372e-20
PDR	SPAG11B	Wald ratio	1	-0.490544	0.0525493	1.01063e-20	-0.593541	-0.387547	0.612293	0.552368	0.67872	1.92279e-18
PDR	EVL	Wald ratio	1	1.20216	0.158009	2.77944e-14	0.892464	1.51186	3.3273	2.44114	4.53515	4.70438e-12
PDR	CYP3A4	Wald ratio	1	1.1728	0.15415	2.77944e-14	0.870668	1.47493	3.23103	2.38851	4.37075	4.70438e-12
PDR	TARP	Wald ratio	1	-0.905497	0.121025	7.32403e-14	-1.14271	-0.668289	0.404341	0.318955	0.512585	1.17351e-11
PDR	C4A;C4B	Inverse variance weighted	6	-0.311258	0.0442207	1.93976e-12	-0.397931	-0.224586	0.732525	0.671709	0.798847	2.95462e-10
PDR	GALNT1	Wald ratio	1	1.78022	0.253915	2.3645e-12	1.28255	2.2779	5.93118	3.60582	9.75614	3.42312e-10
PDR	HLA-DQA2	Wald ratio	1	-0.612492	0.103978	3.84863e-09	-0.816289	-0.408694	0.541999	0.442069	0.664517	5.3305e-07
PDR	IGHD;IGL;IGK	Wald ratio	1	0.768486	0.134929	1.23039e-08	0.504024	1.03295	2.1565	1.65537	2.80933	1.62895e-06
PDR	MICB	Inverse variance weighted	8	-0.498632	0.0966479	2.47927e-07	-0.688062	-0.309202	0.607361	0.502549	0.734033	3.14753e-05
PDR	IL17F	Wald ratio	1	-0.797425	0.168603	2.2496e-06	-1.12789	-0.466963	0.450487	0.323717	0.626903	0.000263596
PDR	STX10	Wald ratio	1	-0.694455	0.146832	2.2496e-06	-0.982245	-0.406665	0.499347	0.37447	0.665867	0.000263596
PDR	STIP1	Wald ratio	1	-0.788582	0.171263	4.13469e-06	-1.12426	-0.452905	0.454489	0.324893	0.635778	0.000419478
PDR	CTSH	Inverse variance weighted	7	0.0984576	0.0213826	4.23115e-06	2.343	0.140367	1.10347	10.4124	1.1507	0.000419478
PDR	IL34	Wald ratio	1	-0.592053	0.129484	4.82117e-06	-0.845841	-0.338266	0.55319	0.429196	0.713006	0.000419478
PDR	HEPHL1	Wald ratio	1	-0.801573	0.175306	4.82117e-06	-1.14517	-0.457973	0.448623	0.318169	0.632564	0.000419478
PDR	LAYN	Wald ratio	1	-0.693708	0.151716	4.82117e-06	-0.991071	-0.396346	0.499719	0.371179	0.672774	0.000419478
PDR	OSM	Wald ratio	1	-0.746609	0.163285	4.82117e-06	-1.06665	-0.42657	0.473971	0.34416	0.652744	0.000419478
PDR	ENTPD1	Wald ratio	1	-0.841194	0.183971	4.82117e-06	-1.20178	-0.48061	0.431195	0.300659	0.618406	0.000419478
PDR	PAK5	Wald ratio	1	-0.998517	0.218378	4.82117e-06	-1.42654	-0.570496	0.368425	0.240139	0.565245	0.000419478
PDR	VSTM4	Wald ratio	1	-0.743163	0.162532	4.82117e-06	-1.06173	-0.424601	0.475607	0.345859	0.654031	0.000419478
PDR	ALDOC	Wald ratio	1	0.586872	0.133478	1.0987e-05	0.325255	0.848488	1.79835	1.38438	2.33611	0.000930722
PDR	SMURF2	Wald ratio	1	-0.839173	0.195341	1.73951e-05	-1.22204	-0.456305	0.432068	0.294628	0.63362	0.00143244
PDR	SHISA2	Wald ratio	1	-0.74805	0.182764	4.25847e-05	-1.10627	-0.389833	0.473289	0.330792	0.67717	0.00202749
PDR	TOMM20L	Wald ratio	1	-0.759961	0.185674	4.25847e-05	-1.12388	-0.39604	0.467685	0.325016	0.67298	0.00202749
PDR	RBM24	Wald ratio	1	-0.642396	0.15695	4.25847e-05	-0.950019	-0.334774	0.52603	0.386734	0.7155	0.00202749
PDR	CRABP1	Wald ratio	1	-0.601714	0.147011	4.25847e-05	-0.889855	-0.313573	0.547872	0.410715	0.730831	0.00202749
PDR	RPS10	Wald ratio	1	-0.562738	0.137488	4.25847e-05	-0.832215	-0.293261	0.569647	0.435084	0.745827	0.00202749
PDR	ANXA10	Wald ratio	1	-0.576472	0.140844	4.25847e-05	-0.852525	-0.300418	0.561877	0.426337	0.740509	0.00202749
PDR	TNFRSF8	Wald ratio	1	-0.602183	0.147125	4.25847e-05	-0.890549	-0.313817	0.547615	0.41043	0.730653	0.00202749
PDR	LTBR	Wald ratio	1	-0.730015	0.178357	4.25847e-05	-1.0796	-0.380434	0.481902	0.339733	0.683564	0.00202749
PDR	MST1R	Wald ratio	1	-0.554446	0.135462	4.25847e-05	-0.819953	-0.28894	0.57439	0.440453	0.749057	0.00202749
PDR	KAT6A	Wald ratio	1	-0.718029	0.175429	4.25847e-05	-1.06187	-0.374188	0.487713	0.345809	0.687848	0.00202749
PDR	DSG1	Wald ratio	1	-0.51967	0.126966	4.25847e-05	-0.768523	-0.270817	0.594717	0.463697	0.762756	0.00202749
PDR	CA10	Wald ratio	1	-0.669179	0.163494	4.25847e-05	-0.989627	-0.348731	0.512129	0.371715	0.705583	0.00202749
PDR	PAK3	Wald ratio	1	-0.75316	0.184012	4.25847e-05	-1.11382	-0.392496	0.470876	0.328301	0.675369	0.00202749
PDR	AKT3	Wald ratio	1	-0.580076	0.141724	4.25847e-05	-0.857855	-0.302296	0.559856	0.424071	0.739119	0.00202749
PDR	STAB2	Wald ratio	1	-0.777845	0.190043	4.25847e-05	-1.15033	-0.40536	0.459395	0.316532	0.666737	0.00202749
PDR	C1QTNF9	Wald ratio	1	-0.65368	0.159707	4.25847e-05	-0.966706	-0.340654	0.520128	0.380334	0.711305	0.00202749
PDR	UBC	Wald ratio	1	-0.478013	0.116788	4.25847e-05	-0.706918	-0.249108	0.620014	0.493162	0.779496	0.00202749
PDR	MCEMP1	Wald ratio	1	-0.694544	0.169691	4.25847e-05	-1.02714	-0.361949	0.499302	0.35803	0.696318	0.00202749
PDR	BCL2L10	Wald ratio	1	-0.544279	0.132978	4.25847e-05	-0.804916	-0.283641	0.58026	0.447125	0.753037	0.00202749
PDR	ST6GALNAC2	Wald ratio	1	-0.655453	0.16014	4.25847e-05	-0.969328	-0.341578	0.519207	0.379338	0.710648	0.00202749
PDR	SLC30A3	Wald ratio	1	-0.670451	0.163805	4.25847e-05	-0.991508	-0.349394	0.511478	0.371017	0.705115	0.00202749
PDR	FCER1A	Wald ratio	1	-0.462499	0.112998	4.25847e-05	-0.683975	-0.241023	0.629708	0.504607	0.785823	0.00202749
PDR	MYOM3	Wald ratio	1	-0.638461	0.155989	4.25847e-05	-0.9442	-0.332723	0.528104	0.388991	0.716969	0.00202749
PDR	RAD51	Wald ratio	1	-0.493999	0.120694	4.25847e-05	-0.730559	-0.257439	0.610182	0.48164	0.773029	0.00202749
PDR	C3orf18	Wald ratio	1	-0.713831	0.174403	4.25847e-05	-1.05566	-0.372001	0.489764	0.347962	0.689354	0.00202749
PDR	PGRMC2	Wald ratio	1	-0.718688	0.17559	4.25847e-05	-1.06285	-0.374532	0.487391	0.345472	0.687611	0.00202749
PDR	DEFB132	Wald ratio	1	-0.69792	0.170516	4.25847e-05	-1.03213	-0.363709	0.497619	0.356247	0.695094	0.00202749
PDR	CREB3L4	Inverse variance weighted	8	-0.0874802	0.0224059	9.44817e-05	-0.131396	-0.0435647	0.916237	0.876871	0.957371	0.00442842
PDR	ENTPD3	Wald ratio	1	-0.57513	0.14919	0.000115719	-0.867541	-0.282718	0.562632	0.419983	0.753733	0.00534061
PDR	PRSS57	Inverse variance weighted	2	0.199471	0.0544418	0.000248378	0.0927649	0.306177	1.22076	1.0972	1.35822	0.0111436
PDR	SIRPG	Wald ratio	1	0.273868	0.0747554	0.000248774	0.127347	0.420389	1.31504	1.13581	1.52255	0.0111436
PDR	IL15RA	Inverse variance weighted	2	0.179253	0.0497319	0.000312893	0.0817783	0.276727	1.19632	1.08522	1.31881	0.0138063
PDR	IL2RB	Inverse variance weighted	2	0.333929	0.0927385	0.000317283	0.152162	0.515697	1.39644	1.16435	1.67481	0.0138063
PDR	STAT1	Wald ratio	1	0.490594	0.140111	0.0004627	0.215977	0.765212	1.63329	1.24107	2.14945	0.0195748
PDR	STAT1	Wald ratio	1	0.461464	0.131792	0.0004627	0.203153	0.719776	1.5864	1.22526	2.05397	0.0195748
PDR	LTA;LTB	Inverse variance weighted	2	-0.218938	0.0651002	0.000770722	-0.346535	-0.0913421	0.803371	0.707134	0.912705	0.0321592
PDR	USP25	Inverse variance weighted	3	-0.267024	0.080745	0.000942973	-0.425285	-0.108764	0.765654	0.653584	0.896942	0.0388148
PDR	SLC9B2	Wald ratio	1	0.396827	0.120777	0.00101757	0.160104	0.633549	1.4871	1.17363	1.88429	0.041327
PDR	POLI	Wald ratio	1	-0.431617	0.133042	0.00117777	-0.692379	-0.170854	0.649458	0.500384	0.842945	0.0472038
PDR	PTPRU	Wald ratio	1	-0.277309	0.0865057	0.00134747	-0.44686	-0.107758	0.75782	0.639633	0.897845	0.0533038
PDR	IL15RA	Wald ratio	1	0.312185	0.0976364	0.00138663	0.120817	0.503552	1.36641	1.12842	1.65459	0.0541496
PDR	TMEM38B	Inverse variance weighted	5	-0.167031	0.0536215	0.00183943	-0.272129	-0.061933	0.846173	0.761756	0.939946	0.0703546
PDR	CARHSP1	Wald ratio	1	-0.441417	0.141768	0.00184779	-0.719282	-0.163552	0.643124	0.487102	0.849122	0.0703546
PDR	BGN	Inverse variance weighted	2	-0.227848	0.0742058	0.0021371	-0.373291	-0.0824045	0.796245	0.688465	0.920899	0.0803656
PDR	INHBA;INHBB	Wald ratio	1	-0.407088	0.134802	0.00252862	-0.671299	-0.142876	0.665586	0.511044	0.866862	0.0939288
PDR	EIF5A	Wald ratio	1	-0.439863	0.147939	0.00294653	-0.729824	-0.149901	0.644125	0.481994	0.860793	0.108134
PDR	PXDN	Inverse variance weighted	2	-0.237622	0.0809023	0.0033124	-0.396191	-0.0790539	0.7885	0.672878	0.92399	0.120114
PDR	ANGPT2	Wald ratio	1	-0.39792	0.136022	0.00344016	-0.664524	-0.131316	0.671716	0.514518	0.876941	0.123279
PDR	KLK14	Inverse variance weighted	5	0.0923727	0.0318429	0.00372104	0.0299606	0.154785	1.09677	1.03041	1.16741	0.131794
PDR	SERPINA11	Inverse variance weighted	2	0.221876	0.0773038	0.00410242	0.0703601	0.373391	1.24842	1.07289	1.45265	0.143632
PDR	BIRC2	Inverse variance weighted	4	-0.0794862	0.0278741	0.00434975	-0.134119	-0.024853	0.923591	0.874486	0.975453	0.150561
PDR	NOTCH2	Inverse variance weighted	5	-0.0948993	0.0335383	0.00466094	-0.160634	-0.0291642	0.909464	0.851603	0.971257	0.159519
PDR	NAP1L1	Wald ratio	1	0.21303	0.0754836	0.00476942	0.0650826	0.360978	1.23742	1.06725	1.43473	0.161418
PDR	B3GNT8	Inverse variance weighted	9	0.0587379	0.0212903	0.00579951	0.0170089	0.100467	1.0605	1.01715	1.10569	0.194124
PDR	FAM151A	Inverse variance weighted	2	0.274827	0.099973	0.00597757	0.0788796	0.470774	1.3163	1.08207	1.60123	0.19791
PDR	B3GNT2	Inverse variance weighted	3	-0.114428	0.0418844	0.00629498	-0.196522	-0.0323351	0.891876	0.821583	0.968182	0.206177
PDR	CNTN5	Wald ratio	1	0.25813	0.0948748	0.00651343	0.0721758	0.444085	1.29451	1.07484	1.55906	0.211063
PDR	RSPO3	Inverse variance weighted	3	-0.112408	0.0417817	0.00713715	-0.1943	-0.0305163	0.893679	0.82341	0.969945	0.22884
PDR	INHBB	Inverse variance weighted	2	-0.10583	0.0398253	0.00787547	-0.183888	-0.0277726	0.899577	0.832029	0.972609	0.247687
PDR	U2AF2	Wald ratio	1	-0.373708	0.140659	0.00788761	-0.649399	-0.0980171	0.688178	0.52236	0.906633	0.247687
PDR	DLL1	Wald ratio	1	-0.369678	0.140791	0.00864658	-0.645628	-0.0937275	0.690957	0.524333	0.910531	0.26875
PDR	RSPO3	Wald ratio	1	-0.162911	0.0622311	0.00884894	-0.284884	-0.0409379	0.849667	0.752102	0.959889	0.272082
PDR	TXNDC15	Inverse variance weighted	3	0.131671	0.0503595	0.00893245	0.0329668	0.230376	1.14073	1.03352	1.25907	0.272082
PDR	TPPP2	Wald ratio	1	-0.201104	0.0776321	0.00958435	-0.353263	-0.0489451	0.817827	0.702393	0.952233	0.289049
PDR	RPS6KA1	Wald ratio	1	0.356268	0.138796	0.0102629	0.0842276	0.628309	1.42799	1.08788	1.87444	0.306478
PDR	MBL2	Inverse variance weighted	4	-0.0585256	0.0228396	0.0103933	-0.103291	-0.01376	0.943154	0.901864	0.986334	0.307359
PDR	ADAMTS5	Inverse variance weighted	4	0.0506294	0.019855	0.0107736	0.0117136	0.0895452	1.05193	1.01178	1.09368	0.314396
PDR	PSMD11	Wald ratio	1	-0.389538	0.152886	0.0108377	-0.689195	-0.0898803	0.67737	0.50198	0.914041	0.314396
PDR	CD1D	Wald ratio	1	0.495979	0.202082	0.0141142	0.0998979	0.89206	1.6421	1.10506	2.44015	0.394172
PDR	SVEP1	Inverse variance weighted	4	0.102867	0.0419457	0.014191	0.0206538	0.185081	1.10834	1.02087	1.20332	0.394172
PDR	ISG15	Inverse variance weighted	5	0.253584	0.103897	0.0146579	0.0499457	0.457223	1.28864	1.05121	1.57968	0.394172
PDR	C1orf56	Wald ratio	1	-0.0904561	0.0372133	0.0150679	-0.163394	-0.017518	0.913514	0.849256	0.982635	0.394172
PDR	YWHAQ	Wald ratio	1	0.148724	0.0611844	0.0150679	0.0288022	0.268645	1.16035	1.02922	1.30819	0.394172
PDR	NEFL	Wald ratio	1	0.0781135	0.0321357	0.0150679	0.0151277	0.141099	1.08125	1.01524	1.15154	0.394172
PDR	FAM69C	Wald ratio	1	0.292981	0.120532	0.0150679	0.0567395	0.529223	1.34042	1.05838	1.69761	0.394172
PDR	ADAM11	Wald ratio	1	0.235891	0.0970449	0.0150679	0.0456833	0.426099	1.26604	1.04674	1.53127	0.394172
PDR	GSTM1	Wald ratio	1	-0.155385	0.0639249	0.0150679	-0.280678	-0.0300923	0.856085	0.755272	0.970356	0.394172
PDR	CHRDL1	Inverse variance weighted	2	-0.367217	0.151238	0.015179	-0.663643	-0.0707915	0.692659	0.514972	0.931656	0.394172
PDR	MTHFS	Wald ratio	1	-0.138202	0.0569289	0.0151983	-0.249782	-0.0266211	0.870923	0.77897	0.97373	0.394172
PDR	PRTN3	Inverse variance weighted	5	0.646634	0.266672	0.0153157	0.123956	1.16931	1.9091	1.13197	3.21978	0.394172
PDR	FAM159B	Wald ratio	1	0.0792723	0.0328605	0.0158483	0.0148658	0.143679	1.0825	1.01498	1.15451	0.394172
PDR	AKT2	Wald ratio	1	0.0924459	0.0383213	0.0158483	0.0173362	0.167556	1.09685	1.01749	1.18241	0.394172
PDR	NPTX2	Wald ratio	1	0.144127	0.0597446	0.0158483	0.0270279	0.261227	1.15503	1.0274	1.29852	0.394172
PDR	HLA-DRB3	Wald ratio	1	0.161925	0.0671221	0.0158483	0.0303654	0.293484	1.17577	1.03083	1.34109	0.394172
PDR	CRYZL1	Wald ratio	1	0.0952028	0.0394641	0.0158483	0.0178532	0.172552	1.09988	1.01801	1.18833	0.394172
PDR	CSNK1D	Wald ratio	1	0.301897	0.125226	0.015917	0.0564537	0.54734	1.35242	1.05808	1.72865	0.394172
PDR	LRRC52	Wald ratio	1	0.250556	0.104085	0.016074	0.0465501	0.454563	1.28474	1.04765	1.57548	0.394849
PDR	FRS2	Inverse variance weighted	2	0.184039	0.0770029	0.0168471	0.0331135	0.334965	1.20206	1.03367	1.39789	0.409226
PDR	TMCC3	Inverse variance weighted	3	0.0691443	0.0289516	0.0169279	0.0123991	0.125889	1.07159	1.01248	1.13416	0.409226
PDR	GGT2	Inverse variance weighted	2	0.080408	0.0339214	0.017768	0.013922	0.146894	1.08373	1.01402	1.15823	0.426152
PDR	ALDH3A1	Wald ratio	1	-0.186524	0.0793217	0.0186987	-0.341994	-0.0310532	0.829839	0.710352	0.969424	0.444031
PDR	IGF1	Wald ratio	1	0.315794	0.134572	0.0189424	0.052034	0.579555	1.37135	1.05341	1.78524	0.444031
PDR	ESM1	Wald ratio	1	0.284878	0.12154	0.0190829	0.04666	0.523096	1.3296	1.04777	1.68724	0.444031
PDR	S100A13	Inverse variance weighted	5	0.0708843	0.0302454	0.0190965	0.0116034	0.130165	1.07346	1.01167	1.13902	0.444031
PDR	APOL1	Inverse variance weighted	9	-0.0555688	0.0238428	0.0197726	-0.102301	-0.00883698	0.945947	0.902758	0.991202	0.456267
PDR	HBQ1	Inverse variance weighted	2	0.0687477	0.0296529	0.0204268	0.010628	0.126867	1.07117	1.01068	1.13527	0.467821
PDR	FNDC5	Wald ratio	1	0.251395	0.109509	0.0216957	0.0367572	0.466032	1.28582	1.03744	1.59366	0.493172
PDR	TP53I11	Inverse variance weighted	2	0.0839982	0.0368594	0.022674	0.0117538	0.156243	1.08763	1.01182	1.16911	0.511593
PDR	STC1	Wald ratio	1	-0.442489	0.194578	0.0229604	-0.823863	-0.0611158	0.642435	0.438734	0.940714	0.511673
PDR	BCAM	Wald ratio	1	0.152571	0.0671169	0.0230135	0.0210217	0.28412	1.16482	1.02124	1.32859	0.511673
PDR	CLEC6A	Wald ratio	1	0.303345	0.133745	0.0233244	0.0412041	0.565486	1.35438	1.04206	1.7603	0.514827
PDR	NAAA	Inverse variance weighted	6	-0.0458839	0.0203236	0.0239668	-0.0857182	-0.00604954	0.955153	0.917853	0.993969	0.522241
PDR	LAMC2	Inverse variance weighted	4	0.0789182	0.0349648	0.0240032	0.0103873	0.147449	1.08212	1.01044	1.15887	0.522241
PDR	CADM1	Wald ratio	1	-0.305531	0.136197	0.0248777	-0.572477	-0.0385842	0.736732	0.564126	0.962151	0.536917
PDR	S100A4	Inverse variance weighted	4	-0.149559	0.0667483	0.0250491	-0.280386	-0.0187326	0.861087	0.755492	0.981442	0.536917
PDR	FCN3	Inverse variance weighted	7	0.0640345	0.0286095	0.0252065	0.00795982	0.120109	1.06613	1.00799	1.12762	0.536917
PDR	GAL3ST2	Inverse variance weighted	2	-0.190404	0.0856909	0.0262843	-0.358358	-0.0224498	0.826625	0.698823	0.9778	0.553621
PDR	CNDP2	Inverse variance weighted	2	-0.542961	0.244472	0.0263542	-1.02213	-0.0637954	0.581025	0.359829	0.938197	0.553621
PDR	SVEP1	Inverse variance weighted	6	0.0734911	0.0332102	0.0269043	0.008399	0.138583	1.07626	1.00843	1.14865	0.561304
PDR	CA1	Inverse variance weighted	2	0.171292	0.0777029	0.0274924	0.0189948	0.32359	1.18684	1.01918	1.38208	0.569672
PDR	FAH	Inverse variance weighted	2	-0.0479013	0.0219501	0.0290889	-0.0909235	-0.00487907	0.953228	0.913088	0.995133	0.59868
PDR	CUZD1	Inverse variance weighted	3	0.0525474	0.0241391	0.0294912	0.00523476	0.0998601	1.05395	1.00525	1.10502	0.602887
PDR	PAM	Inverse variance weighted	6	-0.080728	0.0372148	0.0300644	-0.153669	-0.00778686	0.922445	0.857556	0.992243	0.610508
PDR	IL12RB1	Wald ratio	1	0.266164	0.123673	0.0313848	0.0237649	0.508564	1.30495	1.02405	1.6629	0.633101
PDR	TAX1BP1	Inverse variance weighted	8	-0.356122	0.165985	0.0319121	-0.681453	-0.0307919	0.700387	0.505881	0.969677	0.637946
PDR	COL18A1	Wald ratio	1	0.28486	0.132928	0.0321163	0.0243205	0.545399	1.32958	1.02462	1.7253	0.637946
PDR	OAF	Inverse variance weighted	4	-0.0670786	0.0313267	0.0322533	-0.128479	-0.00567818	0.935122	0.879432	0.994338	0.637946
PDR	EPHA2	Wald ratio	1	-0.241669	0.113229	0.0328153	-0.463598	-0.0197399	0.785316	0.629016	0.980454	0.644874
PDR	SERPINC1	Wald ratio	1	-0.243225	0.114511	0.0336668	-0.467667	-0.0187843	0.784095	0.626462	0.981391	0.657366
PDR	STX6	Inverse variance weighted	4	-0.306386	0.144437	0.0339014	-0.589482	-0.0232894	0.736103	0.554615	0.97698	0.65773
PDR	MRAP	Wald ratio	1	0.213181	0.100655	0.0341814	0.015896	0.410465	1.23761	1.01602	1.50752	0.658965
PDR	PPIA	Inverse variance weighted	3	0.263421	0.124728	0.0346901	0.0189534	0.507889	1.30137	1.01913	1.66178	0.664567
PDR	GSK3A;GSK3B	Inverse variance weighted	4	0.0792802	0.0378796	0.0363534	0.00503617	0.153524	1.08251	1.00505	1.16594	0.689779
PDR	CBR1	Wald ratio	1	0.217651	0.104051	0.0364591	0.0137108	0.421591	1.24315	1.01381	1.52439	0.689779
PDR	PPIE	Wald ratio	1	0.121895	0.0587868	0.0381247	0.00667297	0.237117	1.12964	1.0067	1.26759	0.716839
PDR	TXNDC12	Inverse variance weighted	7	0.0415452	0.0201477	0.039205	0.00205564	0.0810347	1.04242	1.00206	1.08441	0.726679
PDR	TMEM106B	Wald ratio	1	-0.121698	0.0591396	0.0396081	-0.237612	-0.00578461	0.885415	0.788509	0.994232	0.726679
PDR	PKD2	Wald ratio	1	1.13721	0.553025	0.0397499	0.0532774	2.22114	3.11805	1.05472	9.2178	0.726679
PDR	PRDX6	Wald ratio	1	0.110999	0.0540359	0.0399588	0.00508878	0.216909	1.11739	1.0051	1.24223	0.726679
PDR	MRPL55	Wald ratio	1	0.112306	0.0547284	0.0401641	0.00503815	0.219574	1.11886	1.00505	1.24555	0.726679
PDR	CCDC167	Wald ratio	1	-0.299965	0.146279	0.0403028	-0.586672	-0.0132576	0.740844	0.556175	0.98683	0.726679
PDR	GDF15	Wald ratio	1	-0.390534	0.19046	0.0403181	-0.763836	-0.017232	0.676696	0.465876	0.982916	0.726679
PDR	TOM1L1	Inverse variance weighted	3	0.121067	0.0595295	0.0419796	0.00438864	0.237744	1.1287	1.0044	1.26838	0.752176
PDR	SDF2L1	Wald ratio	1	0.257726	0.128176	0.0443551	0.00650101	0.508952	1.29398	1.00652	1.66355	0.781106
PDR	BMPR1B	Wald ratio	1	-0.275151	0.137004	0.0446063	-0.543678	-0.00662393	0.759457	0.580609	0.993398	0.781106
PDR	S100A7	Inverse variance weighted	8	0.0403614	0.0201657	0.0453399	0.000836613	0.0798862	1.04119	1.00084	1.08316	0.781106
PDR	LGALS9	Wald ratio	1	0.178994	0.089506	0.0455222	0.00356209	0.354426	1.19601	1.00357	1.42536	0.781106
PDR	LGALS2	Wald ratio	1	0.257577	0.129188	0.0461724	0.00436829	0.510785	1.29379	1.00438	1.6666	0.781106
PDR	LAG3	Inverse variance weighted	2	0.175219	0.0879014	0.0462222	0.00293223	0.347506	1.19151	1.00294	1.41553	0.781106
PDR	SPARCL1	Inverse variance weighted	2	0.0591759	0.0296887	0.0462383	0.000986013	0.117366	1.06096	1.00099	1.12453	0.781106
PDR	ETS2	Wald ratio	1	0.231739	0.116675	0.0470113	0.0030567	0.460421	1.26079	1.00306	1.58474	0.781106
PDR	CFI	Wald ratio	1	-0.103597	0.0522265	0.0473003	-0.205961	-0.00123262	0.901589	0.813865	0.998768	0.781106
PDR	MID2	Inverse variance weighted	2	0.184175	0.0928552	0.047316	0.00217845	0.366171	1.20223	1.00218	1.4422	0.781106
PDR	TOPBP1	Wald ratio	1	-0.245657	0.123986	0.0475548	-0.488671	-0.0026441	0.78219	0.613441	0.997359	0.781106
PDR	IL21	Inverse variance weighted	4	-0.378269	0.191308	0.048011	-0.753233	-0.00330411	0.685046	0.470842	0.996701	0.781106
PDR	ASPRV1	Inverse variance weighted	3	0.106132	0.0537273	0.0482244	0.000826641	0.211438	1.11197	1.00083	1.23545	0.781106
PDR	PRKAA1;PRKAB1;PRKAG1	Inverse variance weighted	2	-0.237508	0.120476	0.0486757	-0.47364	-0.00137604	0.78859	0.622731	0.998625	0.781106
PDR	LMAN2L	Inverse variance weighted	2	0.133499	0.0677534	0.0487956	0.000702813	0.266296	1.14282	1.0007	1.30512	0.781106
PDR	IL25	Inverse variance weighted	5	-0.0349795	0.0177634	0.0489312	-0.0697957	-0.000163256	0.965625	0.932584	0.999837	0.781106
PDR	THPO	Inverse variance weighted	4	-0.144929	0.0736478	0.0490837	-0.289278	-0.000579131	0.865084	0.748804	0.999421	0.781106
PDR	N6AMT1	Wald ratio	1	0.231689	0.118196	0.0499707	2.54074e-05	0.463353	1.26073	1.00003	1.58939	0.781106
PDR	CHFR	Wald ratio	1	0.256486	0.130846	0.0499707	2.81267e-05	0.512945	1.29238	1.00003	1.6702	0.781106
PDR	PANK3	Wald ratio	1	0.288143	0.146996	0.0499707	3.15982e-05	0.576254	1.33395	1.00003	1.77936	0.781106
PDR	KRT17	Wald ratio	1	0.233723	0.119233	0.0499707	2.56304e-05	0.46742	1.26329	1.00003	1.59587	0.781106
PDR	BHMT2	Wald ratio	1	0.227323	0.115969	0.0499707	2.49287e-05	0.454622	1.25524	1.00002	1.57558	0.781106
PDR	ARHGAP36	Wald ratio	1	0.252977	0.129056	0.0499707	2.77419e-05	0.505927	1.28785	1.00003	1.65852	0.781106
PDR	SMAD1	Wald ratio	1	0.282037	0.14388	0.0499707	3.09286e-05	0.564042	1.32583	1.00003	1.75776	0.781106
PDR	KMT2C	Inverse variance weighted	2	-0.0897635	0.0458269	0.0501418	-0.179584	5.71826e-05	0.914147	0.835618	1.00006	0.781106
PDR	AKR1A1	Inverse variance weighted	4	0.0720242	0.0368296	0.0505113	-0.000161734	0.14421	1.07468	0.999838	1.15513	0.781106
PDR	HIBCH	Inverse variance weighted	4	-0.0504432	0.0257949	0.050518	-0.101001	0.000114751	0.950808	0.903932	1.00011	0.781106
PDR	KLK7	Inverse variance weighted	2	-0.102195	0.0523583	0.0509561	-0.204818	0.00042677	0.902853	0.814796	1.00043	0.783901
PDR	ZNF276	Inverse variance weighted	3	-0.252744	0.130261	0.0523445	-0.508056	0.0025675	0.776666	0.601664	1.00257	0.801213
PDR	IGFBPL1	Inverse variance weighted	21	0.216226	0.111786	0.0530766	-0.00287323	0.435326	1.24138	0.997131	1.54547	0.805074
PDR	CTF1	Inverse variance weighted	6	-0.0604305	0.031248	0.0531254	-0.121677	0.000815558	0.941359	0.885435	1.00082	0.805074
PDR	GLCE	Inverse variance weighted	6	0.0435807	0.0226524	0.0543692	-0.000818127	0.0879795	1.04454	0.999182	1.09197	0.81539
PDR	NPTX1	Wald ratio	1	-0.164533	0.0855586	0.0544741	-0.332228	0.00316164	0.84829	0.717324	1.00317	0.81539
PDR	TMEM132C	Wald ratio	1	0.260048	0.135458	0.0548872	-0.00544974	0.525546	1.29699	0.994565	1.69138	0.81539
PDR	TFF3	Wald ratio	1	-0.423004	0.220411	0.0549636	-0.855009	0.0090007	0.655076	0.425279	1.00904	0.81539
PDR	TBCA	Inverse variance weighted	4	0.0586378	0.0305846	0.0552089	-0.00130815	0.118584	1.06039	0.998693	1.1259	0.81539
PDR	UTS2R	Wald ratio	1	-0.332466	0.173554	0.0554122	-0.672632	0.00770065	0.717153	0.510364	1.00773	0.81539
PDR	HAPLN4	Inverse variance weighted	2	-0.175861	0.0919871	0.0559015	-0.356156	0.00443349	0.838734	0.700363	1.00444	0.816215
PDR	NADK	Wald ratio	1	-0.179453	0.0941315	0.0565974	-0.363951	0.00504476	0.835727	0.694926	1.00506	0.816215
PDR	GPNMB	Inverse variance weighted	4	0.0798916	0.0419234	0.0566945	-0.00227816	0.162061	1.08317	0.997724	1.17593	0.816215
PDR	LCT	Inverse variance weighted	8	-0.0290723	0.015276	0.0570233	-0.0590133	0.000868713	0.971346	0.942694	1.00087	0.816215
PDR	PSAPL1	Inverse variance weighted	8	-0.0510984	0.0268685	0.0571979	-0.103761	0.00156386	0.950185	0.901441	1.00157	0.816215
PDR	TP53	Inverse variance weighted	2	-0.147032	0.0773419	0.0572936	-0.298622	0.00455823	0.863266	0.74184	1.00457	0.816215
PDR	C4A;C4B	Inverse variance weighted	3	-0.230924	0.121496	0.0573441	-0.469055	0.00720723	0.7938	0.625593	1.00723	0.816215
PDR	IL6R	Inverse variance weighted	6	0.0335815	0.0177537	0.0585553	-0.00121582	0.0683788	1.03415	0.998785	1.07077	0.829579
PDR	HS3ST3B1	Inverse variance weighted	2	0.151621	0.0804598	0.0595064	-0.0060801	0.309322	1.16372	0.993938	1.3625	0.834453
PDR	PLTP	Wald ratio	1	-0.235253	0.124964	0.0597584	-0.480182	0.00967572	0.790371	0.618671	1.00972	0.834453
PDR	LY9	Wald ratio	1	0.0952014	0.0506051	0.0599362	-0.00398449	0.194387	1.09988	0.996023	1.21457	0.834453
PDR	KIR3DS1	Inverse variance weighted	2	-0.182984	0.0973512	0.0601593	-0.373792	0.00782469	0.832782	0.68812	1.00786	0.834453
PDR	LYPLAL1	Inverse variance weighted	6	0.366704	0.195178	0.0602691	-0.0158446	0.749253	1.44297	0.98428	2.11542	0.834453
PDR	ICAM4	Inverse variance weighted	3	0.113613	0.0606032	0.0608326	-0.00516883	0.232396	1.12032	0.994845	1.26162	0.838444
PDR	KLRF1	Wald ratio	1	-0.271675	0.145379	0.0616586	-0.556617	0.0132669	0.762102	0.573145	1.01336	0.846001
PDR	PAEP	Wald ratio	1	-0.229456	0.1233	0.0627498	-0.471123	0.0122116	0.794966	0.624301	1.01229	0.857112
PDR	CAMKK1	Inverse variance weighted	3	-0.135716	0.0733138	0.0641449	-0.279411	0.00797864	0.87309	0.756229	1.00801	0.864892
PDR	MANBA	Inverse variance weighted	2	-0.0657233	0.0355299	0.0643419	-0.135362	0.00391528	0.93639	0.8734	1.00392	0.864892
PDR	HLA-DMA	Wald ratio	1	0.289196	0.156429	0.0644965	-0.0174056	0.595797	1.33535	0.982745	1.81448	0.864892
PDR	NOTUM	Wald ratio	1	-0.234818	0.127049	0.0645653	-0.483834	0.0141969	0.790714	0.616416	1.0143	0.864892
PDR	AGER	Inverse variance weighted	4	-0.234474	0.127156	0.0651859	-0.4837	0.0147526	0.790987	0.616498	1.01486	0.864892
PDR	XXYLT1	Inverse variance weighted	2	0.151994	0.0824899	0.0653903	-0.00968592	0.313675	1.16415	0.990361	1.36844	0.864892
PDR	GLTPD2	Inverse variance weighted	4	0.0756422	0.0410622	0.0654553	-0.00483976	0.156124	1.07858	0.995172	1.16897	0.864892
PDR	PSAP	Inverse variance weighted	4	-0.0440203	0.0239124	0.0656372	-0.0908887	0.00284813	0.956935	0.913119	1.00285	0.864892
PDR	NID2	Inverse variance weighted	4	0.0419268	0.0227953	0.0658749	-0.00275198	0.0866055	1.04282	0.997252	1.09047	0.864892
PDR	DCTPP1	Wald ratio	1	0.235069	0.128191	0.0666937	-0.0161864	0.486324	1.265	0.983944	1.62633	0.868158
PDR	C14orf93	Wald ratio	1	-0.25838	0.140904	0.0666937	-0.534552	0.0177915	0.772302	0.585932	1.01795	0.868158
PDR	FGA;FGB;FGG	Inverse variance weighted	4	0.112184	0.0613758	0.0675757	-0.00811229	0.232481	1.11872	0.991921	1.26173	0.875896
PDR	CCDC50	Wald ratio	1	-0.25547	0.140057	0.0681456	-0.529982	0.0190418	0.774552	0.588616	1.01922	0.876257
PDR	CD36	Inverse variance weighted	2	0.192938	0.105787	0.0681789	-0.0144059	0.400281	1.21281	0.985697	1.49224	0.876257
PDR	KIAA1324	Wald ratio	1	-0.221954	0.122333	0.0696241	-0.461727	0.017818	0.800952	0.630195	1.01798	0.883838
PDR	CHP1	Wald ratio	1	0.265581	0.146378	0.0696241	-0.0213202	0.552481	1.30419	0.978906	1.73756	0.883838
PDR	REPIN1	Inverse variance weighted	15	-0.260017	0.143319	0.0696393	-0.540923	0.0208888	0.771038	0.582211	1.02111	0.883838
PDR	MMRN2	Inverse variance weighted	4	0.0813947	0.0449815	0.0703708	-0.00676897	0.169558	1.0848	0.993254	1.18478	0.886745
PDR	DEFB119	Wald ratio	1	0.166593	0.0921733	0.0707021	-0.0140669	0.347253	1.18127	0.986032	1.41517	0.886745
PDR	DKK3	Inverse variance weighted	2	-0.137598	0.0761415	0.0707417	-0.286835	0.0116396	0.871449	0.750636	1.01171	0.886745
PDR	BCL2L2	Inverse variance weighted	2	-0.183168	0.101836	0.072074	-0.382766	0.0164312	0.832629	0.681972	1.01657	0.892492
PDR	HAT1	Inverse variance weighted	2	-0.130204	0.0726188	0.0729759	-0.272537	0.0121287	0.877916	0.761445	1.0122	0.892492
PDR	CASP2	Inverse variance weighted	2	-0.118195	0.0659225	0.0729817	-0.247403	0.0110127	0.888522	0.780826	1.01107	0.892492
PDR	APOB	Inverse variance weighted	3	0.0738112	0.0411923	0.0731541	-0.00692575	0.154548	1.0766	0.993098	1.16713	0.892492
PDR	PPY	Inverse variance weighted	2	-0.181515	0.101367	0.0733455	-0.380194	0.017164	0.834006	0.683729	1.01731	0.892492
PDR	NTM	Inverse variance weighted	4	0.0759526	0.0424557	0.073617	-0.0072605	0.159166	1.07891	0.992766	1.17253	0.892492
PDR	INPP5E	Inverse variance weighted	2	-0.145632	0.0814278	0.0736976	-0.305231	0.013966	0.864475	0.736953	1.01406	0.892492
PDR	SYT17	Inverse variance weighted	2	-0.131731	0.0736695	0.0737546	-0.276123	0.0126614	0.876577	0.75872	1.01274	0.892492
PDR	COLEC12	Inverse variance weighted	2	-0.132015	0.0738495	0.0738372	-0.27676	0.0127301	0.876328	0.758236	1.01281	0.892492
PDR	MBD4	Inverse variance weighted	2	-0.119819	0.0671361	0.0743075	-0.251406	0.0117679	0.887081	0.777707	1.01184	0.893012
PDR	IL6R	Inverse variance weighted	5	0.0314247	0.0176174	0.0744665	-0.0031053	0.0659548	1.03192	0.9969	1.06818	0.893012
PDR	TNFRSF1B	Inverse variance weighted	3	1.14035	0.640091	0.0748225	-0.114224	2.39493	3.12788	0.892058	10.9675	0.893762
PDR	IL19	Inverse variance weighted	2	-0.0469624	0.0264041	0.075305	-0.0987143	0.00478964	0.954123	0.906001	1.0048	0.896012
PDR	UBE2L3	Wald ratio	1	0.248086	0.140001	0.0763887	-0.0263151	0.522487	1.28157	0.974028	1.68622	0.89946
PDR	PDXP	Wald ratio	1	0.206379	0.116464	0.0763887	-0.0218912	0.434649	1.22922	0.978347	1.54442	0.89946
PDR	A4GALT	Inverse variance weighted	2	0.0823595	0.0465146	0.0766247	-0.00880914	0.173528	1.08585	0.99123	1.18949	0.89946
PDR	IGFBP2	Wald ratio	1	0.276709	0.15643	0.0769109	-0.0298941	0.583313	1.31878	0.970548	1.79197	0.89946
PDR	PARK7	Wald ratio	1	-0.181483	0.102666	0.0771103	-0.382707	0.0197421	0.834033	0.682013	1.01994	0.89946
PDR	C6orf25	Wald ratio	1	-0.257689	0.146162	0.0778937	-0.544166	0.0287879	0.772836	0.580326	1.02921	0.89946
PDR	POMGNT1	Wald ratio	1	-0.234398	0.13303	0.0780699	-0.495137	0.0263404	0.791047	0.609487	1.02669	0.89946
PDR	MLN	Inverse variance weighted	8	0.0771584	0.0438282	0.0783276	-0.00874489	0.163062	1.08021	0.991293	1.17711	0.89946
PDR	CAPN1;CAPNS1	Inverse variance weighted	3	-0.0789516	0.0448882	0.0786031	-0.166932	0.00902929	0.924085	0.846257	1.00907	0.89946
PDR	ATP1B3	Wald ratio	1	-0.292428	0.166328	0.0787227	-0.61843	0.0335739	0.746449	0.53879	1.03414	0.89946
PDR	FGF8	Wald ratio	1	0.210177	0.119593	0.078843	-0.0242248	0.444579	1.2339	0.976066	1.55983	0.89946
PDR	ISLR2	Wald ratio	1	-0.262748	0.14999	0.0798147	-0.556729	0.0312337	0.768936	0.573081	1.03173	0.902861
PDR	GRID2	Inverse variance weighted	2	0.101232	0.0578145	0.0799501	-0.0120846	0.214548	1.10653	0.987988	1.2393	0.902861
PDR	FAM174B	Wald ratio	1	-0.277538	0.158657	0.0802403	-0.588505	0.0334301	0.757647	0.555157	1.034	0.902861
PDR	CCL20	Inverse variance weighted	2	-0.134533	0.076946	0.0803923	-0.285348	0.0162807	0.874124	0.751753	1.01641	0.902861
PDR	REG3G	Wald ratio	1	-0.0577618	0.0330712	0.0807084	-0.122581	0.00705771	0.943875	0.884634	1.00708	0.902861
PDR	ACP1	Inverse variance weighted	2	-0.0309336	0.0177232	0.0809196	-0.0656711	0.00380384	0.96954	0.936439	1.00381	0.902861
PDR	IL7R	Wald ratio	1	0.112334	0.0645059	0.0816056	-0.0140981	0.238765	1.11889	0.986001	1.26968	0.902884
PDR	HPGDS	Inverse variance weighted	4	-0.0422852	0.0242945	0.0817675	-0.0899025	0.00533213	0.958596	0.91402	1.00535	0.902884
PDR	PLXNB2	Inverse variance weighted	2	0.0644762	0.0371429	0.0825818	-0.00832377	0.137276	1.0666	0.991711	1.14714	0.902884
PDR	CLPB	Inverse variance weighted	2	-0.1344	0.0774532	0.0826976	-0.286208	0.0174081	0.87424	0.751106	1.01756	0.902884
PDR	RXFP1	Inverse variance weighted	2	-0.140387	0.0809711	0.0829549	-0.29909	0.0183163	0.869022	0.741492	1.01849	0.902884
PDR	LRP1B	Inverse variance weighted	2	0.103989	0.06008	0.0834803	-0.0137679	0.221745	1.10959	0.986326	1.24825	0.902884
PDR	PLA2G10	Inverse variance weighted	2	-0.203695	0.117825	0.0838479	-0.434632	0.0272432	0.815711	0.647503	1.02762	0.902884
PDR	CCL25	Inverse variance weighted	6	-0.0313561	0.0181685	0.0843742	-0.0669663	0.00425413	0.96913	0.935227	1.00426	0.902884
PDR	GPLD1	Wald ratio	1	-0.16534	0.0959049	0.0847083	-0.353313	0.0226338	0.847606	0.702357	1.02289	0.902884
PDR	HSP90B1	Inverse variance weighted	4	0.0333198	0.0193458	0.085011	-0.00459806	0.0712376	1.03388	0.995412	1.07384	0.902884
PDR	LCP1	Inverse variance weighted	2	0.161916	0.0940138	0.0850219	-0.0223505	0.346183	1.17576	0.977897	1.41366	0.902884
PDR	CAPN2	Inverse variance weighted	2	0.133046	0.0772571	0.0850469	-0.0183776	0.28447	1.1423	0.98179	1.32906	0.902884
PDR	OAS1	Wald ratio	1	0.232678	0.135139	0.0851116	-0.0321945	0.497551	1.26198	0.968318	1.64469	0.902884
PDR	RELT	Wald ratio	1	-0.093526	0.054384	0.0854807	-0.200119	0.0130666	0.910714	0.818634	1.01315	0.902884
PDR	ICAM5	Wald ratio	1	-0.156553	0.0913577	0.0865983	-0.335614	0.0225086	0.855087	0.714899	1.02276	0.902884
PDR	COLEC12	Inverse variance weighted	5	-0.0875284	0.0515218	0.0893452	-0.188511	0.0134543	0.916193	0.828191	1.01355	0.902884
PDR	LRRC25	Wald ratio	1	-0.263368	0.155133	0.0895654	-0.567428	0.0406921	0.768459	0.566982	1.04153	0.902884
PDR	GSTO1	Inverse variance weighted	4	-0.0474529	0.0279517	0.0895695	-0.102238	0.00733249	0.953655	0.902814	1.00736	0.902884
PDR	KIR2DL5A	Wald ratio	1	-0.216421	0.127727	0.0901897	-0.466766	0.0339246	0.805397	0.627027	1.03451	0.902884
PDR	RALA	Wald ratio	1	0.173532	0.102415	0.0901897	-0.0272017	0.374266	1.1895	0.973165	1.45392	0.902884
PDR	CNTNAP2	Inverse variance weighted	5	-0.0425211	0.0251175	0.0904763	-0.0917513	0.00670912	0.95837	0.912332	1.00673	0.902884
PDR	IGFBP2	Wald ratio	1	0.24567	0.145191	0.0906372	-0.0389044	0.530243	1.27848	0.961843	1.69935	0.902884
PDR	DECR1	Wald ratio	1	-0.22454	0.133031	0.0914338	-0.485281	0.0362	0.798883	0.615524	1.03686	0.902884
PDR	COL11A2	Wald ratio	1	-0.117725	0.0698541	0.0919301	-0.254639	0.0191887	0.88894	0.775196	1.01937	0.902884
PDR	CRYAA	Inverse variance weighted	2	-0.123622	0.0733921	0.0921044	-0.26747	0.0202269	0.883714	0.765313	1.02043	0.902884
PDR	SLC26A7	Wald ratio	1	-0.291172	0.172933	0.0922342	-0.63012	0.0477765	0.747387	0.532528	1.04894	0.902884
PDR	RETN	Inverse variance weighted	2	-0.153152	0.0910675	0.0926194	-0.331644	0.0253405	0.858	0.717743	1.02566	0.902884
PDR	SLAMF7	Inverse variance weighted	3	0.0412121	0.0245837	0.0936598	-0.00697192	0.0893961	1.04207	0.993052	1.09351	0.902884
PDR	FBN3	Inverse variance weighted	3	0.110175	0.0657265	0.0936868	-0.0186491	0.238999	1.11647	0.981524	1.26998	0.902884
PDR	ITPRIPL1	Wald ratio	1	0.252292	0.150819	0.0943634	-0.0433126	0.547896	1.28697	0.957612	1.72961	0.902884
PDR	AMIGO2	Inverse variance weighted	2	-0.144863	0.0866718	0.0946442	-0.314739	0.0250142	0.865141	0.729979	1.02533	0.902884
PDR	THPO	Inverse variance weighted	2	-0.314059	0.188022	0.0948531	-0.682582	0.0544634	0.730476	0.505311	1.05597	0.902884
PDR	RTF1	Wald ratio	1	0.784391	0.470771	0.0956767	-0.13832	1.7071	2.19107	0.87082	5.51296	0.902884
PDR	FLRT2	Inverse variance weighted	3	-0.140533	0.0843483	0.0956919	-0.305856	0.0247893	0.868895	0.736493	1.0251	0.902884
PDR	NCR3LG1	Wald ratio	1	0.253855	0.152719	0.0964659	-0.0454745	0.553184	1.28898	0.955544	1.73878	0.902884
PDR	PTS	Wald ratio	1	0.26676	0.16053	0.096564	-0.047879	0.5814	1.30573	0.953249	1.78854	0.902884
PDR	FXN	Wald ratio	1	0.247553	0.14919	0.0970518	-0.0448587	0.539965	1.28089	0.956133	1.71595	0.902884
PDR	SERPINE2	Inverse variance weighted	6	0.0408197	0.0246922	0.0983018	-0.00757698	0.0892165	1.04166	0.992452	1.09332	0.902884
PDR	MAN1B1	Inverse variance weighted	3	-0.0572802	0.0346983	0.0987776	-0.125289	0.0107284	0.944329	0.882242	1.01079	0.902884
PDR	ALCAM	Wald ratio	1	-0.239524	0.1452	0.0990215	-0.524115	0.0450676	0.787003	0.592079	1.0461	0.902884
PDR	CD226	Wald ratio	1	0.176564	0.107179	0.0994823	-0.0335076	0.386636	1.19311	0.967048	1.47202	0.902884
PDR	CHGA	Inverse variance weighted	3	-0.133432	0.0811433	0.100095	-0.292473	0.0256093	0.875087	0.746416	1.02594	0.902884
PDR	MSN	Inverse variance weighted	5	-0.048854	0.0297278	0.100305	-0.10712	0.00941256	0.95232	0.898417	1.00946	0.902884
PDR	CD3G	Inverse variance weighted	7	0.30228	0.184307	0.100986	-0.0589617	0.663523	1.35294	0.942743	1.94162	0.902884
PDR	MEP1B	Wald ratio	1	0.220182	0.134301	0.101117	-0.0430489	0.483413	1.2463	0.957865	1.6216	0.902884
PDR	EID3	Wald ratio	1	0.173089	0.105937	0.102282	-0.0345472	0.380725	1.18897	0.966043	1.46335	0.902884
PDR	F10	Inverse variance weighted	2	-0.140937	0.0863635	0.1027	-0.310209	0.0283358	0.868544	0.733294	1.02874	0.902884
PDR	C5	Wald ratio	1	-0.172579	0.105859	0.103044	-0.380062	0.0349047	0.841492	0.683819	1.03552	0.902884
PDR	C5;C6	Wald ratio	1	-0.257876	0.158179	0.103044	-0.567907	0.0521562	0.772691	0.56671	1.05354	0.902884
PDR	MAPK13	Wald ratio	1	0.173018	0.106433	0.104034	-0.0355907	0.381626	1.18889	0.965035	1.46466	0.902884
PDR	CD33	Inverse variance weighted	4	-0.0317662	0.0195699	0.104542	-0.0701231	0.00659073	0.968733	0.932279	1.00661	0.902884
PDR	FGF7	Wald ratio	1	0.101506	0.0625806	0.104802	-0.0211518	0.224164	1.10684	0.97907	1.25128	0.902884
PDR	SHMT1	Wald ratio	1	0.0754728	0.0465493	0.104942	-0.0157639	0.166709	1.07839	0.98436	1.18141	0.902884
PDR	PDGFB	Inverse variance weighted	4	-0.100061	0.0618724	0.105831	-0.221331	0.0212087	0.904782	0.801451	1.02144	0.902884
PDR	NOG	Inverse variance weighted	12	-0.0510797	0.03169	0.106994	-0.113192	0.0110328	0.950203	0.892979	1.01109	0.902884
PDR	IL22RA1	Inverse variance weighted	2	-0.156306	0.0969894	0.107054	-0.346405	0.0337931	0.855297	0.707226	1.03437	0.902884
PDR	B4GALT7	Inverse variance weighted	5	-0.0653245	0.0405533	0.107216	-0.144809	0.0141599	0.936763	0.865188	1.01426	0.902884
PDR	KISS1	Inverse variance weighted	2	0.0303568	0.0188845	0.107944	-0.00665671	0.0673704	1.03082	0.993365	1.06969	0.902884
PDR	HIST3H2A	Inverse variance weighted	4	-0.102832	0.0639995	0.108107	-0.228271	0.0226073	0.902279	0.795909	1.02286	0.902884
PDR	CHL1	Inverse variance weighted	3	-0.0923452	0.0575317	0.108468	-0.205107	0.0204169	0.91179	0.81456	1.02063	0.902884
PDR	C4BPA	Inverse variance weighted	2	-0.0906758	0.0565284	0.108698	-0.201471	0.0201199	0.913314	0.817527	1.02032	0.902884
PDR	COLEC11	Inverse variance weighted	4	-0.0279807	0.0174606	0.109043	-0.0622035	0.00624199	0.972407	0.939692	1.00626	0.902884
PDR	FLRT3	Inverse variance weighted	5	-0.0388207	0.0242351	0.109191	-0.0863215	0.0086801	0.961923	0.917299	1.00872	0.902884
PDR	SULT1B1	Inverse variance weighted	2	0.100362	0.0626988	0.109444	-0.0225278	0.223251	1.10557	0.977724	1.25013	0.902884
PDR	TREML2	Inverse variance weighted	7	-0.0355041	0.0221819	0.109468	-0.0789806	0.00797237	0.965119	0.924058	1.008	0.902884
PDR	S100A5	Inverse variance weighted	2	-0.0480042	0.0301392	0.111216	-0.107077	0.0110686	0.95313	0.898456	1.01113	0.902884
PDR	C1QL2	Wald ratio	1	-0.140877	0.0885162	0.111489	-0.314368	0.032615	0.868596	0.73025	1.03315	0.902884
PDR	EHMT2	Inverse variance weighted	3	-0.122709	0.0778386	0.11492	-0.275273	0.0298542	0.884521	0.759365	1.0303	0.902884
PDR	GSKIP	Inverse variance weighted	2	-0.0642038	0.040768	0.115289	-0.144109	0.0157014	0.937814	0.865793	1.01583	0.902884
PDR	AAGAB	Inverse variance weighted	7	0.0286617	0.0182836	0.11697	-0.00717411	0.0644975	1.02908	0.992852	1.06662	0.902884
PDR	KLRG2	Wald ratio	1	-0.148468	0.0948029	0.117331	-0.334282	0.0373453	0.862027	0.715852	1.03805	0.902884
PDR	IL10RB	Wald ratio	1	-0.201814	0.128917	0.117477	-0.454491	0.0508637	0.817247	0.634771	1.05218	0.902884
PDR	PIM1	Wald ratio	1	0.110211	0.070594	0.118479	-0.0281535	0.248575	1.11651	0.972239	1.2822	0.902884
PDR	QPCTL	Wald ratio	1	0.105944	0.0679342	0.118875	-0.0272067	0.239095	1.11176	0.97316	1.2701	0.902884
PDR	COLEC10	Wald ratio	1	0.185334	0.119054	0.119537	-0.0480124	0.418681	1.20362	0.953122	1.51996	0.902884
PDR	PPARA	Wald ratio	1	-0.229907	0.147757	0.119712	-0.51951	0.059696	0.794607	0.594812	1.06151	0.902884
PDR	PZP	Wald ratio	1	-0.211096	0.135691	0.119777	-0.47705	0.0548585	0.809696	0.620611	1.05639	0.902884
PDR	UBA2	Inverse variance weighted	2	-0.035122	0.0226451	0.120908	-0.0795064	0.0092624	0.965488	0.923572	1.00931	0.902884
PDR	APMAP	Inverse variance weighted	4	0.0746278	0.0481822	0.121414	-0.0198094	0.169065	1.07748	0.980386	1.1842	0.902884
PDR	FXYD4	Inverse variance weighted	5	0.0736005	0.0475847	0.121929	-0.0196655	0.166866	1.07638	0.980527	1.1816	0.902884
PDR	PRCP	Inverse variance weighted	3	0.199565	0.129139	0.12226	-0.0535466	0.452676	1.22087	0.947862	1.57252	0.902884
PDR	PROC	Wald ratio	1	0.139014	0.0903868	0.12405	-0.0381438	0.316172	1.14914	0.962575	1.37187	0.902884
PDR	PSD	Inverse variance weighted	2	-0.0756473	0.0492187	0.124302	-0.172116	0.0208214	0.927143	0.841882	1.02104	0.902884
PDR	ROBO4	Inverse variance weighted	4	0.068991	0.0449425	0.124761	-0.0190963	0.157078	1.07143	0.981085	1.17009	0.902884
PDR	FAIM	Wald ratio	1	-0.289667	0.188929	0.125225	-0.659969	0.080634	0.748513	0.516868	1.08397	0.902884
PDR	PARP11	Inverse variance weighted	14	-0.262354	0.17114	0.125281	-0.597789	0.0730804	0.769239	0.550027	1.07582	0.902884
PDR	VSIG2	Inverse variance weighted	2	-0.0292595	0.0191006	0.125556	-0.0666966	0.00817764	0.971164	0.935479	1.00821	0.902884
PDR	ADAM32	Wald ratio	1	0.229955	0.150521	0.12658	-0.065066	0.524975	1.25854	0.937006	1.69042	0.902884
PDR	GPR107	Wald ratio	1	0.181317	0.11871	0.126661	-0.0513537	0.413988	1.1988	0.949943	1.51284	0.902884
PDR	LRRTM1	Wald ratio	1	-0.252939	0.165994	0.127562	-0.578286	0.0724085	0.776515	0.560859	1.07509	0.902884
PDR	FLNA	Inverse variance weighted	3	0.134524	0.0883535	0.127868	-0.0386489	0.307697	1.14399	0.962088	1.36029	0.902884
PDR	LILRA4	Inverse variance weighted	2	0.160262	0.105406	0.128405	-0.046334	0.366857	1.17382	0.954723	1.44319	0.902884
PDR	IFI16	Wald ratio	1	-0.174881	0.115146	0.128819	-0.400567	0.0508054	0.839557	0.66994	1.05212	0.902884
PDR	IGSF3	Wald ratio	1	-0.215175	0.141787	0.129115	-0.493077	0.0627264	0.8064	0.610744	1.06474	0.902884
PDR	CDK8;CCNC	Inverse variance weighted	3	-0.249801	0.164659	0.129247	-0.572533	0.0729312	0.778956	0.564095	1.07566	0.902884
PDR	CYTL1	Inverse variance weighted	2	-0.151469	0.100359	0.131227	-0.348172	0.0452336	0.859444	0.705977	1.04627	0.902884
PDR	ZG16B	Inverse variance weighted	2	0.13206	0.0875275	0.131355	-0.0394941	0.303614	1.14118	0.961276	1.35475	0.902884
PDR	ICAM1	Inverse variance weighted	8	0.0260935	0.0173535	0.132672	-0.00791931	0.0601064	1.02644	0.992112	1.06195	0.902884
PDR	ACOT7	Wald ratio	1	-0.296515	0.197366	0.133003	-0.683352	0.0903215	0.743404	0.504922	1.09453	0.902884
PDR	FGG	Inverse variance weighted	2	0.140996	0.0938868	0.133158	-0.0430223	0.325014	1.15142	0.95789	1.38405	0.902884
PDR	NDE1	Inverse variance weighted	3	0.0527233	0.0351098	0.133183	-0.0160919	0.121539	1.05414	0.984037	1.12923	0.902884
PDR	DDR1	Inverse variance weighted	3	-0.266242	0.177523	0.133675	-0.614187	0.0817019	0.766253	0.541081	1.08513	0.902884
PDR	CGA;TSHB	Inverse variance weighted	2	-0.137886	0.0921864	0.134724	-0.318571	0.0427992	0.871198	0.727187	1.04373	0.902884
PDR	C1GALT1C1	Wald ratio	1	0.256821	0.171842	0.135042	-0.0799905	0.593632	1.29281	0.923125	1.81055	0.902884
PDR	NAGPA	Inverse variance weighted	2	-0.0798096	0.0534452	0.135359	-0.184562	0.024943	0.923292	0.831468	1.02526	0.902884
PDR	IRF6	Inverse variance weighted	3	0.039193	0.0263674	0.137169	-0.0124872	0.0908731	1.03997	0.98759	1.09513	0.902884
PDR	PCDHB10	Inverse variance weighted	2	0.161915	0.108978	0.137342	-0.0516812	0.375511	1.17576	0.949632	1.45574	0.902884
PDR	NAB2	Inverse variance weighted	3	-0.0839521	0.0565389	0.137582	-0.194768	0.0268642	0.919475	0.823025	1.02723	0.902884
PDR	ICAM4	Inverse variance weighted	2	0.109688	0.0738859	0.137659	-0.035128	0.254505	1.11593	0.965482	1.28982	0.902884
PDR	GDF11	Wald ratio	1	0.178611	0.120399	0.137942	-0.0573701	0.414592	1.19556	0.944245	1.51375	0.902884
PDR	SERPINA3	Wald ratio	1	0.132499	0.0893712	0.138189	-0.0426686	0.307666	1.14168	0.958229	1.36025	0.902884
PDR	IL36A	Inverse variance weighted	3	-0.419784	0.283278	0.138372	-0.975008	0.13544	0.657189	0.377189	1.14504	0.902884
PDR	SIGLEC12	Inverse variance weighted	4	0.0449055	0.0303434	0.138897	-0.0145675	0.104379	1.04593	0.985538	1.11002	0.902884
PDR	SEPHS1	Wald ratio	1	0.225663	0.152675	0.139391	-0.0735797	0.524906	1.25315	0.929062	1.6903	0.902884
PDR	WFDC10A	Wald ratio	1	-0.222369	0.150604	0.139807	-0.517553	0.0728159	0.80062	0.595977	1.07553	0.902884
PDR	ANKRD27	Inverse variance weighted	8	-0.317333	0.215514	0.140899	-0.73974	0.105074	0.728088	0.477238	1.11079	0.902884
PDR	B4GAT1	Inverse variance weighted	5	0.0606569	0.0412162	0.141108	-0.0201268	0.141441	1.06253	0.980074	1.15193	0.902884
PDR	PDIA6	Inverse variance weighted	2	0.0983517	0.0669948	0.142091	-0.0329581	0.229661	1.10335	0.967579	1.25817	0.902884
PDR	ALPPL2	Inverse variance weighted	2	0.0678713	0.046252	0.142261	-0.0227826	0.158525	1.07023	0.977475	1.17178	0.902884
PDR	BNIP3	Wald ratio	1	0.190184	0.12962	0.14231	-0.0638714	0.444239	1.20947	0.938126	1.5593	0.902884
PDR	PROC	Inverse variance weighted	2	0.193218	0.131802	0.142657	-0.0651147	0.451551	1.21315	0.93696	1.57075	0.902884
PDR	SRL	Inverse variance weighted	3	0.0814459	0.0555607	0.142679	-0.0274532	0.190345	1.08485	0.97292	1.20967	0.902884
PDR	CBX5	Inverse variance weighted	3	-0.311724	0.212857	0.143064	-0.728924	0.105476	0.732183	0.482428	1.11124	0.902884
PDR	CST7	Inverse variance weighted	3	0.0832143	0.0568396	0.143188	-0.0281913	0.19462	1.08677	0.972202	1.21485	0.902884
PDR	CDKN2C	Wald ratio	1	0.200377	0.137112	0.143901	-0.0683614	0.469116	1.22186	0.933923	1.59858	0.902884
PDR	KLKB1	Inverse variance weighted	4	-0.0305304	0.0208978	0.144032	-0.07149	0.0104292	0.969931	0.931006	1.01048	0.902884
PDR	CEP57	Wald ratio	1	-0.0523346	0.0358299	0.144114	-0.122561	0.0178919	0.949011	0.884652	1.01805	0.902884
PDR	APBB2	Wald ratio	1	-0.124837	0.0854674	0.144114	-0.292353	0.0426788	0.882641	0.746505	1.0436	0.902884
PDR	IFI16	Wald ratio	1	0.102561	0.0702162	0.144114	-0.035063	0.240184	1.108	0.965545	1.27148	0.902884
PDR	APOE	Wald ratio	1	0.136162	0.0932204	0.144114	-0.0465504	0.318874	1.14587	0.954516	1.37558	0.902884
PDR	MAPK8	Wald ratio	1	0.167014	0.114343	0.144114	-0.0570979	0.391125	1.18177	0.944502	1.47864	0.902884
PDR	APOE	Wald ratio	1	0.109279	0.0748156	0.144114	-0.0373598	0.255918	1.11547	0.963329	1.29165	0.902884
PDR	PSME1	Wald ratio	1	-0.0689926	0.0472344	0.144114	-0.161572	0.0235869	0.933334	0.850805	1.02387	0.902884
PDR	DEFB119	Wald ratio	1	0.179315	0.122765	0.144114	-0.0613035	0.419934	1.1964	0.940538	1.52186	0.902884
PDR	CD200R1L	Wald ratio	1	-0.139728	0.095662	0.144114	-0.327225	0.0477696	0.869595	0.720921	1.04893	0.902884
PDR	NID1	Inverse variance weighted	5	0.0466612	0.0319564	0.144248	-0.0159733	0.109296	1.04777	0.984154	1.11549	0.902884
PDR	LMNB1	Wald ratio	1	-0.177771	0.121932	0.144853	-0.416758	0.0612155	0.837134	0.65918	1.06313	0.902884
PDR	LRRC4B	Wald ratio	1	-0.154857	0.106325	0.145268	-0.363253	0.0535398	0.856538	0.69541	1.055	0.902884
PDR	HOMER2	Wald ratio	1	-0.155165	0.106536	0.145268	-0.363976	0.0536464	0.856274	0.694908	1.05511	0.902884
PDR	CUL4B	Wald ratio	1	-0.172754	0.118613	0.145268	-0.405237	0.0597278	0.841344	0.666819	1.06155	0.902884
PDR	CA2	Wald ratio	1	-0.131424	0.0902357	0.145268	-0.308286	0.0454382	0.876846	0.734705	1.04649	0.902884
PDR	CD38	Wald ratio	1	-0.156755	0.107628	0.145268	-0.367705	0.054196	0.854914	0.692321	1.05569	0.902884
PDR	DGCR2	Wald ratio	1	-0.15718	0.10792	0.145268	-0.368702	0.054343	0.854551	0.691631	1.05585	0.902884
PDR	GH1	Wald ratio	1	-0.157828	0.108365	0.145268	-0.370223	0.0545671	0.853997	0.69058	1.05608	0.902884
PDR	STAT3	Wald ratio	1	-0.126056	0.0865498	0.145268	-0.295693	0.0435822	0.881566	0.744016	1.04455	0.902884
PDR	DNAJC16	Wald ratio	1	-0.186662	0.128163	0.145268	-0.437861	0.0645363	0.829724	0.645415	1.06666	0.902884
PDR	GABBR1	Wald ratio	1	-0.137599	0.0944754	0.145268	-0.32277	0.0475731	0.871448	0.72414	1.04872	0.902884
PDR	MAN1A1	Wald ratio	1	-0.167605	0.115078	0.145268	-0.393157	0.0579474	0.845688	0.674923	1.05966	0.902884
PDR	WWP1	Wald ratio	1	0.179521	0.12326	0.145268	-0.0620674	0.42111	1.19664	0.93982	1.52365	0.902884
PDR	FANCF	Wald ratio	1	-0.163673	0.112378	0.145268	-0.383933	0.0565879	0.84902	0.681177	1.05822	0.902884
PDR	DLX3	Wald ratio	1	-0.151268	0.103861	0.145268	-0.354836	0.0522993	0.859617	0.701288	1.05369	0.902884
PDR	HMG20B	Wald ratio	1	-0.172804	0.118647	0.145268	-0.405353	0.0597449	0.841303	0.666742	1.06157	0.902884
PDR	TPM3	Wald ratio	1	-0.155014	0.106433	0.145268	-0.363623	0.0535943	0.856403	0.695154	1.05506	0.902884
PDR	ZHX1	Wald ratio	1	-0.171949	0.118061	0.145268	-0.403348	0.0594494	0.842022	0.66808	1.06125	0.902884
PDR	ZBTB33	Wald ratio	1	-0.143722	0.09868	0.145268	-0.337135	0.0496903	0.866128	0.713812	1.05095	0.902884
PDR	FBXL5	Wald ratio	1	-0.159693	0.109645	0.145268	-0.374598	0.0552119	0.852406	0.687566	1.05676	0.902884
PDR	LYPD3	Wald ratio	1	-0.172465	0.118415	0.145268	-0.404557	0.0596277	0.841588	0.667272	1.06144	0.902884
PDR	ETV5	Wald ratio	1	-0.176467	0.121163	0.145268	-0.413946	0.0610115	0.838226	0.661036	1.06291	0.902884
PDR	HNRNPR	Wald ratio	1	0.183591	0.126054	0.145268	-0.0634743	0.430656	1.20152	0.938498	1.53827	0.902884
PDR	PGK2	Wald ratio	1	-0.180059	0.123629	0.145268	-0.422371	0.0622532	0.835221	0.655491	1.06423	0.902884
PDR	RBM46	Wald ratio	1	-0.183186	0.125776	0.145268	-0.429707	0.0633344	0.832613	0.6507	1.06538	0.902884
PDR	PC	Wald ratio	1	-0.170907	0.117345	0.145268	-0.400904	0.0590891	0.8429	0.669715	1.06087	0.902884
PDR	KLK5	Wald ratio	1	-0.175539	0.120525	0.145268	-0.411769	0.0606905	0.839005	0.662478	1.06257	0.902884
PDR	CD5	Wald ratio	1	-0.138145	0.0948508	0.145268	-0.324053	0.0477621	0.870972	0.723212	1.04892	0.902884
PDR	THBS2	Wald ratio	1	-0.172019	0.118108	0.145268	-0.403511	0.0594734	0.841963	0.667971	1.06128	0.902884
PDR	TSLP	Wald ratio	1	-0.181433	0.124572	0.145268	-0.425595	0.0627284	0.834074	0.653381	1.06474	0.902884
PDR	CD4	Wald ratio	1	-0.153348	0.105289	0.145268	-0.359713	0.0530181	0.857832	0.697876	1.05445	0.902884
PDR	VIP	Wald ratio	1	-0.156748	0.107624	0.145268	-0.36769	0.0541938	0.854919	0.692332	1.05569	0.902884
PDR	BSG	Wald ratio	1	-0.145003	0.0995594	0.145268	-0.34014	0.0501332	0.865019	0.711671	1.05141	0.902884
PDR	BMP10	Wald ratio	1	-0.132761	0.091154	0.145268	-0.311423	0.0459006	0.875674	0.732404	1.04697	0.902884
PDR	MFRP	Wald ratio	1	-0.160953	0.11051	0.145268	-0.377553	0.0556474	0.851332	0.685537	1.05722	0.902884
PDR	DSC3	Wald ratio	1	-0.176425	0.121134	0.145268	-0.413848	0.060997	0.838261	0.661101	1.0629	0.902884
PDR	IL20RA	Wald ratio	1	-0.162902	0.111849	0.145268	-0.382126	0.0563215	0.849674	0.682409	1.05794	0.902884
PDR	SCARB2	Wald ratio	1	-0.145611	0.0999769	0.145268	-0.341566	0.0503434	0.864494	0.710657	1.05163	0.902884
PDR	PSME3	Wald ratio	1	-0.112509	0.0772488	0.145268	-0.263917	0.0388986	0.893589	0.768038	1.03967	0.902884
PDR	PDE1A	Wald ratio	1	-0.156089	0.107171	0.145268	-0.366145	0.053966	0.855483	0.693402	1.05545	0.902884
PDR	PRKCG	Wald ratio	1	-0.157763	0.10832	0.145268	-0.37007	0.0545445	0.854053	0.690686	1.05606	0.902884
PDR	TNFRSF10B	Wald ratio	1	-0.171372	0.117664	0.145268	-0.401994	0.0592498	0.842508	0.668985	1.06104	0.902884
PDR	CARTPT	Wald ratio	1	-0.162865	0.111823	0.145268	-0.382038	0.0563085	0.849706	0.682469	1.05792	0.902884
PDR	CD70	Wald ratio	1	-0.168421	0.115638	0.145268	-0.395071	0.0582294	0.844998	0.673632	1.05996	0.902884
PDR	CGB7	Wald ratio	1	-0.172076	0.118148	0.145268	-0.403645	0.0594932	0.841915	0.667881	1.0613	0.902884
PDR	OBP2A	Wald ratio	1	-0.161881	0.111147	0.145268	-0.379729	0.0559683	0.850543	0.684047	1.05756	0.902884
PDR	DRAXIN	Wald ratio	1	-0.135124	0.092776	0.145268	-0.316964	0.0467174	0.873608	0.728357	1.04783	0.902884
PDR	LGR5	Wald ratio	1	-0.179506	0.123249	0.145268	-0.421075	0.0620622	0.835683	0.656341	1.06403	0.902884
PDR	VAPB	Wald ratio	1	-0.136842	0.0939558	0.145268	-0.320995	0.0473115	0.872108	0.725427	1.04845	0.902884
PDR	DNAJC15	Wald ratio	1	-0.140836	0.0966985	0.145268	-0.330365	0.0486925	0.868631	0.718661	1.0499	0.902884
PDR	QKI	Wald ratio	1	-0.169991	0.116716	0.145268	-0.398754	0.0587723	0.843673	0.671156	1.06053	0.902884
PDR	RNF148	Wald ratio	1	-0.158696	0.108961	0.145268	-0.372259	0.0548672	0.853256	0.689176	1.0564	0.902884
PDR	EDDM3B	Wald ratio	1	-0.127621	0.087625	0.145268	-0.299366	0.0441236	0.880187	0.741288	1.04511	0.902884
PDR	DPP10	Wald ratio	1	-0.146198	0.10038	0.145268	-0.342942	0.0505462	0.863987	0.709679	1.05185	0.902884
PDR	KIR3DL3	Wald ratio	1	-0.15402	0.10575	0.145268	-0.36129	0.0532504	0.857255	0.696777	1.05469	0.902884
PDR	FCRL2	Wald ratio	1	-0.145101	0.0996265	0.145268	-0.340369	0.050167	0.864935	0.711508	1.05145	0.902884
PDR	DOC2B	Wald ratio	1	-0.172945	0.118744	0.145268	-0.405684	0.0597938	0.841184	0.666521	1.06162	0.902884
PDR	NRG2	Wald ratio	1	-0.150393	0.10326	0.145268	-0.352782	0.0519964	0.86037	0.702731	1.05337	0.902884
PDR	CISD2	Wald ratio	1	-0.171344	0.117645	0.145268	-0.401927	0.05924	0.842532	0.66903	1.06103	0.902884
PDR	CD70	Wald ratio	1	-0.141059	0.0968513	0.145268	-0.330888	0.0487695	0.868438	0.718286	1.04998	0.902884
PDR	SLC16A3	Wald ratio	1	-0.170748	0.117235	0.145268	-0.400529	0.0590339	0.843034	0.669966	1.06081	0.902884
PDR	JPH3	Wald ratio	1	-0.178545	0.122589	0.145268	-0.41882	0.0617299	0.836486	0.657822	1.06368	0.902884
PDR	ADAMDEC1	Wald ratio	1	-0.148647	0.102061	0.145268	-0.348687	0.0513929	0.861873	0.705614	1.05274	0.902884
PDR	IL17A	Wald ratio	1	-0.144801	0.0994205	0.145268	-0.339665	0.0500632	0.865194	0.712009	1.05134	0.902884
PDR	C19orf18	Wald ratio	1	-0.115978	0.0796304	0.145268	-0.272053	0.0400979	0.890495	0.761814	1.04091	0.902884
PDR	CDK2AP1	Wald ratio	1	-0.136663	0.0938332	0.145268	-0.320576	0.0472497	0.872264	0.725731	1.04838	0.902884
PDR	COLQ	Wald ratio	1	-0.138184	0.094877	0.145268	-0.324143	0.0477753	0.870939	0.723147	1.04893	0.902884
PDR	C7orf69	Wald ratio	1	-0.181085	0.124333	0.145268	-0.424779	0.0626082	0.834364	0.653914	1.06461	0.902884
PDR	TTC17	Wald ratio	1	-0.156807	0.107664	0.145268	-0.367829	0.0542142	0.854869	0.692236	1.05571	0.902884
PDR	AFAP1L1	Wald ratio	1	-0.150377	0.103249	0.145268	-0.352744	0.0519909	0.860384	0.702757	1.05337	0.902884
PDR	LNX1	Wald ratio	1	-0.217494	0.149331	0.145268	-0.510183	0.0751959	0.804533	0.600385	1.0781	0.902884
PDR	APLP2	Inverse variance weighted	4	-0.0689315	0.047422	0.146064	-0.161879	0.0240156	0.933391	0.850544	1.02431	0.902884
PDR	CRELD1	Inverse variance weighted	5	0.0306382	0.0210982	0.146454	-0.0107142	0.0719906	1.03111	0.989343	1.07465	0.902884
PDR	CRTAM	Inverse variance weighted	2	-0.0881972	0.0608099	0.146954	-0.207385	0.0309902	0.91558	0.812707	1.03148	0.902884
PDR	C10orf35	Wald ratio	1	0.0628974	0.0433975	0.147245	-0.0221617	0.147957	1.06492	0.978082	1.15946	0.902884
PDR	TNFRSF6B	Inverse variance weighted	2	-0.118703	0.0819201	0.147336	-0.279266	0.0418606	0.888072	0.756339	1.04275	0.902884
PDR	ANXA7	Wald ratio	1	-0.191808	0.132537	0.147841	-0.451581	0.0679653	0.825466	0.636621	1.07033	0.902884
PDR	RARRES3	Wald ratio	1	0.269495	0.186401	0.148239	-0.0958509	0.63484	1.3093	0.908599	1.88672	0.902884
PDR	CSF2RB	Inverse variance weighted	3	0.0587728	0.0406947	0.148672	-0.0209888	0.138534	1.06053	0.97923	1.14859	0.902884
PDR	SCARA3	Wald ratio	1	-0.162622	0.112764	0.149263	-0.38364	0.058396	0.849912	0.681377	1.06013	0.902884
PDR	GALNT10	Inverse variance weighted	20	-0.172816	0.11993	0.149593	-0.40788	0.0622472	0.841292	0.665059	1.06423	0.902884
PDR	IRF1	Inverse variance weighted	9	-0.251968	0.174903	0.149694	-0.594778	0.0908425	0.77727	0.551685	1.0951	0.902884
PDR	CALCA	Inverse variance weighted	2	-0.112849	0.0783754	0.149909	-0.266465	0.0407669	0.893286	0.766083	1.04161	0.902884
PDR	CHGA	Inverse variance weighted	3	-0.126179	0.0876411	0.149946	-0.297955	0.0455977	0.881457	0.742334	1.04665	0.902884
PDR	MTIF3	Inverse variance weighted	2	0.133145	0.0925178	0.150114	-0.0481899	0.31448	1.14242	0.952953	1.36955	0.902884
PDR	TEK	Inverse variance weighted	3	0.0609467	0.0424167	0.150759	-0.02219	0.144084	1.06284	0.978054	1.15498	0.902884
PDR	PLXDC2	Inverse variance weighted	6	-0.603484	0.420823	0.151556	-1.4283	0.221329	0.546903	0.239717	1.24773	0.902884
PDR	EXOSC3	Wald ratio	1	0.19522	0.13616	0.151641	-0.0716529	0.462094	1.21558	0.930854	1.58739	0.902884
PDR	GALNT16	Inverse variance weighted	3	-0.0949671	0.0662613	0.151794	-0.224839	0.034905	0.909403	0.798645	1.03552	0.902884
PDR	LECT2	Inverse variance weighted	2	-0.0720008	0.0502893	0.152221	-0.170568	0.0265663	0.93053	0.843186	1.02692	0.902884
PDR	GP6	Inverse variance weighted	5	0.0592571	0.0414087	0.152421	-0.0219039	0.140418	1.06105	0.978334	1.15075	0.902884
PDR	MFGE8	Inverse variance weighted	4	-0.0665989	0.0465797	0.152779	-0.157895	0.0246973	0.93557	0.853939	1.025	0.902884
PDR	PPIA	Wald ratio	1	-0.20957	0.146674	0.153059	-0.497052	0.0779118	0.810933	0.608322	1.08103	0.902884
PDR	PSMB1	Inverse variance weighted	2	0.0542315	0.0379728	0.153244	-0.0201951	0.128658	1.05573	0.980007	1.1373	0.902884
PDR	OLR1	Inverse variance weighted	2	0.12285	0.0860719	0.153493	-0.0458505	0.291551	1.13072	0.955185	1.3385	0.902884
PDR	YWHAB	Wald ratio	1	-0.524965	0.368802	0.154611	-1.24782	0.197887	0.591576	0.287131	1.21882	0.902884
PDR	CD177	Inverse variance weighted	10	-0.0390205	0.0274455	0.155101	-0.0928137	0.0147728	0.961731	0.911363	1.01488	0.902884
PDR	ZPBP	Inverse variance weighted	4	-0.214429	0.151029	0.155671	-0.510447	0.0815888	0.807002	0.600227	1.08501	0.902884
PDR	ALPPL2	Wald ratio	1	0.11993	0.0846593	0.156593	-0.0460018	0.285863	1.12742	0.95504	1.33091	0.902884
PDR	ALPPL2	Wald ratio	1	0.1267	0.089438	0.156593	-0.0485984	0.301999	1.13508	0.952564	1.35256	0.902884
PDR	PLAT	Wald ratio	1	0.249278	0.176216	0.15718	-0.0961046	0.594661	1.2831	0.908369	1.81242	0.902884
PDR	RPS6KA5	Wald ratio	1	0.204289	0.144589	0.157689	-0.0791066	0.487684	1.22665	0.923941	1.62854	0.902884
PDR	C3	Inverse variance weighted	2	-0.0943163	0.0667905	0.157915	-0.225226	0.0365932	0.909995	0.798336	1.03727	0.902884
PDR	SERPINE1	Inverse variance weighted	2	-0.10898	0.0771791	0.157938	-0.260251	0.0422911	0.896748	0.770858	1.0432	0.902884
PDR	CSNK2A2;CSNK2B	Wald ratio	1	-0.216766	0.153555	0.158052	-0.517733	0.0842012	0.805119	0.59587	1.08785	0.902884
PDR	IL3RA	Inverse variance weighted	4	0.0874952	0.0621089	0.158912	-0.0342381	0.209229	1.09144	0.966341	1.23273	0.902884
PDR	RPN1	Inverse variance weighted	5	0.0462993	0.0328909	0.15923	-0.0181668	0.110765	1.04739	0.981997	1.11713	0.902884
PDR	SSRP1	Inverse variance weighted	3	-0.322314	0.229299	0.159829	-0.77174	0.127112	0.724471	0.462208	1.13554	0.902884
PDR	DEFB104A	Wald ratio	1	-0.18876	0.134314	0.159911	-0.452015	0.0744943	0.827985	0.636345	1.07734	0.902884
PDR	C1QTNF3	Wald ratio	1	-0.156208	0.111468	0.161104	-0.374685	0.0622696	0.855381	0.687506	1.06425	0.902884
PDR	ARRB1	Inverse variance weighted	3	0.225736	0.161125	0.161215	-0.0900693	0.541541	1.25324	0.913868	1.71865	0.902884
PDR	CLGN	Inverse variance weighted	3	0.0538265	0.038495	0.162031	-0.0216237	0.129277	1.0553	0.978608	1.138	0.902884
PDR	CTSL	Inverse variance weighted	5	0.046235	0.0331058	0.162539	-0.0186524	0.111122	1.04732	0.981521	1.11753	0.902884
PDR	POLR1C	Inverse variance weighted	2	-0.267371	0.191579	0.16283	-0.642866	0.108124	0.765389	0.525784	1.11419	0.902884
PDR	WISP1	Inverse variance weighted	6	-0.0337619	0.0241963	0.162916	-0.0811867	0.0136629	0.966802	0.922022	1.01376	0.902884
PDR	CHD7	Inverse variance weighted	4	0.295612	0.21206	0.163318	-0.120027	0.71125	1.34395	0.886897	2.03654	0.902884
PDR	OPHN1	Wald ratio	1	0.199912	0.143509	0.163613	-0.0813664	0.48119	1.2213	0.921856	1.618	0.902884
PDR	KIAA1549L	Inverse variance weighted	4	-0.0385651	0.0277172	0.164111	-0.0928908	0.0157606	0.962169	0.911293	1.01589	0.902884
PDR	APOL1	Inverse variance weighted	4	-0.0389411	0.028064	0.165264	-0.0939466	0.0160643	0.961807	0.910331	1.01619	0.902884
PDR	NOG	Inverse variance weighted	8	-0.0452266	0.0326204	0.165609	-0.109163	0.0187093	0.955781	0.896585	1.01889	0.902884
PDR	CD2	Wald ratio	1	0.120076	0.0867442	0.16628	-0.0499424	0.290095	1.12758	0.951284	1.33655	0.902884
PDR	EDN1	Inverse variance weighted	2	-0.128095	0.0925398	0.166291	-0.309473	0.0532827	0.879769	0.733833	1.05473	0.902884
PDR	NTM	Inverse variance weighted	3	0.046392	0.0335227	0.16639	-0.0193125	0.112097	1.04748	0.980873	1.11862	0.902884
PDR	GRB10	Wald ratio	1	-0.186439	0.134814	0.166685	-0.450674	0.0777967	0.829909	0.637198	1.0809	0.902884
PDR	SIGLEC14	Inverse variance weighted	5	0.0453787	0.0328151	0.166707	-0.0189388	0.109696	1.04642	0.981239	1.11594	0.902884
PDR	NLGN4X	Wald ratio	1	0.183524	0.132755	0.16684	-0.0766756	0.443724	1.20144	0.92619	1.5585	0.902884
PDR	RGS8	Inverse variance weighted	2	-0.293935	0.213202	0.167997	-0.711811	0.123941	0.745325	0.490755	1.13195	0.902884
PDR	CD1A	Wald ratio	1	0.187734	0.136223	0.168162	-0.079264	0.454732	1.20651	0.923796	1.57575	0.902884
PDR	C3	Wald ratio	1	0.310407	0.225308	0.168296	-0.131197	0.752012	1.36398	0.877045	2.12126	0.902884
PDR	B3GALT6	Wald ratio	1	-0.142784	0.103828	0.169071	-0.346287	0.060719	0.866942	0.70731	1.0626	0.902884
PDR	ANXA6	Inverse variance weighted	3	-0.0716857	0.0522685	0.170222	-0.174132	0.0307604	0.930823	0.840186	1.03124	0.902884
PDR	IL18BP	Wald ratio	1	-0.231457	0.168804	0.170327	-0.562313	0.0993998	0.793377	0.56989	1.10451	0.902884
PDR	NIP7	Wald ratio	1	0.146332	0.106743	0.17041	-0.0628837	0.355548	1.15758	0.939053	1.42696	0.902884
PDR	SUN3	Wald ratio	1	-0.150346	0.109684	0.170463	-0.365327	0.064635	0.86041	0.69397	1.06677	0.902884
PDR	ELF5	Inverse variance weighted	2	-0.102198	0.0745679	0.170521	-0.248351	0.0439555	0.902851	0.780086	1.04494	0.902884
PDR	DCP1B	Wald ratio	1	-0.0497262	0.0362862	0.170566	-0.120847	0.0213948	0.95149	0.886169	1.02163	0.902884
PDR	AHCYL1	Wald ratio	1	0.146086	0.106733	0.171091	-0.0631104	0.355283	1.1573	0.93884	1.42658	0.902884
PDR	IL1R1	Inverse variance weighted	2	-0.101302	0.0740505	0.171309	-0.246441	0.0438372	0.90366	0.781578	1.04481	0.902884
PDR	TBX22	Wald ratio	1	-0.125748	0.0920032	0.171694	-0.306075	0.054578	0.881837	0.736332	1.05609	0.902884
PDR	SUN5	Inverse variance weighted	2	0.117508	0.086032	0.171981	-0.0511145	0.286131	1.12469	0.95017	1.33127	0.902884
PDR	APOA5	Inverse variance weighted	3	-0.0980413	0.071921	0.172826	-0.239007	0.0429239	0.906611	0.78741	1.04386	0.902884
PDR	ABO	Inverse variance weighted	6	0.0201815	0.0148126	0.173054	-0.00885114	0.0492141	1.02039	0.991188	1.05045	0.902884
PDR	TNFRSF21	Wald ratio	1	-0.190319	0.139784	0.173348	-0.464295	0.0836569	0.826696	0.628578	1.08726	0.902884
PDR	UST	Wald ratio	1	0.159107	0.116911	0.173539	-0.0700391	0.388253	1.17246	0.932357	1.4744	0.902884
PDR	CHL1	Inverse variance weighted	3	-0.0803181	0.0590553	0.173814	-0.196066	0.0354302	0.922823	0.821958	1.03607	0.902884
PDR	HMOX2	Wald ratio	1	-0.183906	0.135346	0.174215	-0.449184	0.0813723	0.832014	0.638148	1.08477	0.902884
PDR	TYK2	Inverse variance weighted	3	-0.349785	0.257987	0.175156	-0.85544	0.15587	0.70484	0.425096	1.16867	0.902884
PDR	KLK6	Inverse variance weighted	3	-0.208085	0.153924	0.176419	-0.509777	0.0936069	0.812138	0.60063	1.09813	0.902884
PDR	BECN1	Wald ratio	1	-0.197085	0.145823	0.176525	-0.482899	0.088729	0.821121	0.616992	1.09278	0.902884
PDR	LBP	Inverse variance weighted	3	-0.0294527	0.0218204	0.177087	-0.0722206	0.0133153	0.970977	0.930326	1.0134	0.902884
PDR	CLEC12A	Inverse variance weighted	4	-0.0294604	0.0218357	0.177276	-0.0722583	0.0133375	0.970969	0.930291	1.01343	0.902884
PDR	DHX8	Wald ratio	1	-0.0618863	0.0459198	0.177754	-0.151889	0.0281166	0.93999	0.859083	1.02852	0.902884
PDR	RARRES2	Wald ratio	1	0.259077	0.192361	0.178035	-0.11795	0.636104	1.29573	0.888741	1.88911	0.902884
PDR	CKAP2	Inverse variance weighted	6	-0.110798	0.0822911	0.178169	-0.272088	0.0504927	0.89512	0.761787	1.05179	0.902884
PDR	EGF	Inverse variance weighted	4	0.0434428	0.0322841	0.178419	-0.0198341	0.10672	1.0444	0.980361	1.11262	0.902884
PDR	LAG3	Inverse variance weighted	2	0.150623	0.111968	0.178549	-0.0688338	0.370079	1.16256	0.933482	1.44785	0.902884
PDR	ENO2	Wald ratio	1	-0.109317	0.0812739	0.178612	-0.268613	0.0499801	0.896447	0.764439	1.05125	0.902884
PDR	EIF5A2	Wald ratio	1	-0.109694	0.0815541	0.178612	-0.26954	0.0501525	0.896109	0.763731	1.05143	0.902884
PDR	HNRNPC	Wald ratio	1	-0.0698534	0.051934	0.178612	-0.171644	0.0319373	0.932531	0.842279	1.03245	0.902884
PDR	TPRKB	Wald ratio	1	-0.172041	0.127908	0.178612	-0.42274	0.0786579	0.841945	0.655249	1.08183	0.902884
PDR	MB	Wald ratio	1	-0.109595	0.0814806	0.178612	-0.269297	0.0501073	0.896197	0.763917	1.05138	0.902884
PDR	ANKRD46	Wald ratio	1	-0.133288	0.0990958	0.178612	-0.327516	0.0609399	0.875213	0.720712	1.06284	0.902884
PDR	GALNT7	Inverse variance weighted	2	-0.134783	0.100453	0.179676	-0.33167	0.0621046	0.873906	0.717724	1.06407	0.902884
PDR	TMEM52B	Inverse variance weighted	5	-0.280277	0.208951	0.179807	-0.689821	0.129267	0.755575	0.501666	1.13799	0.902884
PDR	PABPC3	Wald ratio	1	0.185893	0.138628	0.179937	-0.0858179	0.457603	1.20429	0.917761	1.58028	0.902884
PDR	IL27RA	Inverse variance weighted	3	0.0314721	0.0234717	0.179967	-0.0145323	0.0774766	1.03197	0.985573	1.08056	0.902884
PDR	BID	Wald ratio	1	0.136933	0.102188	0.180241	-0.0633553	0.337222	1.14675	0.93861	1.40105	0.902884
PDR	FCRL3	Inverse variance weighted	3	0.0352752	0.0263768	0.181106	-0.0164233	0.0869736	1.0359	0.983711	1.09087	0.902884
PDR	HS6ST2	Wald ratio	1	0.147332	0.110269	0.181509	-0.0687941	0.363459	1.15874	0.933519	1.4383	0.902884
PDR	NPPB	Wald ratio	1	-0.118321	0.0885656	0.181559	-0.29191	0.0552676	0.888411	0.746836	1.05682	0.902884
PDR	KLK9	Inverse variance weighted	6	-0.401631	0.301066	0.182194	-0.991721	0.188459	0.669228	0.370938	1.20739	0.902884
PDR	LRIT2	Inverse variance weighted	22	-0.152653	0.114491	0.182427	-0.377054	0.0717491	0.858428	0.685879	1.07439	0.902884
PDR	SPOCK2	Wald ratio	1	-0.104398	0.0783592	0.182763	-0.257982	0.0491864	0.900867	0.772609	1.05042	0.902884
PDR	RLN3	Wald ratio	1	0.295375	0.221744	0.182842	-0.139243	0.729993	1.34363	0.870017	2.07507	0.902884
PDR	MATK	Wald ratio	1	-0.142172	0.10696	0.183778	-0.351813	0.067469	0.867472	0.703411	1.0698	0.902884
PDR	GLIPR1	Wald ratio	1	-0.144563	0.108758	0.183778	-0.357729	0.0686035	0.865401	0.699262	1.07101	0.902884
PDR	SGK3	Wald ratio	1	-0.126129	0.0948902	0.183778	-0.312114	0.0598556	0.881501	0.731898	1.06168	0.902884
PDR	NPDC1	Wald ratio	1	0.173414	0.130464	0.183778	-0.0822952	0.429124	1.18936	0.921	1.53591	0.902884
PDR	CLEC14A	Wald ratio	1	-0.156269	0.117565	0.183778	-0.386698	0.0741589	0.855329	0.679297	1.07698	0.902884
PDR	BET1L	Wald ratio	1	-0.152568	0.114781	0.183778	-0.377539	0.0724025	0.8585	0.685546	1.07509	0.902884
PDR	TREM2	Wald ratio	1	-0.156387	0.117654	0.183778	-0.386989	0.0742148	0.855228	0.679098	1.07704	0.902884
PDR	KEAP1	Wald ratio	1	-0.149802	0.1127	0.183778	-0.370693	0.0710897	0.860879	0.690256	1.07368	0.902884
PDR	SH3BGRL	Wald ratio	1	0.167296	0.125861	0.183778	-0.0793919	0.413985	1.1821	0.923678	1.51283	0.902884
PDR	MAGI2	Wald ratio	1	-0.146567	0.110266	0.183778	-0.362689	0.0695547	0.863668	0.695803	1.07203	0.902884
PDR	SOD1	Wald ratio	1	-0.183729	0.138224	0.183778	-0.454647	0.0871899	0.832162	0.634672	1.0911	0.902884
PDR	CLEC7A	Wald ratio	1	-0.117017	0.0880352	0.183778	-0.289566	0.0555316	0.88957	0.748588	1.0571	0.902884
PDR	IL22RA1	Wald ratio	1	-0.169311	0.127377	0.183778	-0.418969	0.0803478	0.844246	0.657724	1.08366	0.902884
PDR	TNFRSF4	Wald ratio	1	-0.175111	0.131741	0.183778	-0.433322	0.0831004	0.839364	0.648351	1.08665	0.902884
PDR	DEFB103B	Wald ratio	1	-0.155443	0.116944	0.183778	-0.384654	0.0737669	0.856036	0.680686	1.07656	0.902884
PDR	MMP20	Wald ratio	1	-0.13655	0.10273	0.183778	-0.337901	0.0648009	0.872363	0.713266	1.06695	0.902884
PDR	FAM162A	Wald ratio	1	-0.135394	0.10186	0.183778	-0.335041	0.0642524	0.873372	0.715309	1.06636	0.902884
PDR	GALNT3	Wald ratio	1	-0.121271	0.0912353	0.183778	-0.300092	0.0575502	0.885794	0.74075	1.05924	0.902884
PDR	KEL	Wald ratio	1	-0.131767	0.0991317	0.183778	-0.326065	0.0625311	0.876545	0.721758	1.06453	0.902884
PDR	CDY1	Wald ratio	1	-0.135816	0.102178	0.183778	-0.336085	0.0644527	0.873003	0.714562	1.06658	0.902884
PDR	CABLES2	Wald ratio	1	-0.1476	0.111043	0.183778	-0.365245	0.0700449	0.862776	0.694027	1.07256	0.902884
PDR	GCNT2	Wald ratio	1	-0.110974	0.0834886	0.183778	-0.274612	0.0526636	0.894962	0.759867	1.05408	0.902884
PDR	ISCU	Wald ratio	1	-0.149162	0.112218	0.183778	-0.36911	0.0707861	0.861429	0.691349	1.07335	0.902884
PDR	OSTN	Wald ratio	1	-0.142463	0.107178	0.183778	-0.352532	0.0676067	0.86722	0.702906	1.06994	0.902884
PDR	FMR1	Wald ratio	1	-0.115583	0.0869561	0.183778	-0.286017	0.0548509	0.890847	0.75125	1.05638	0.902884
PDR	PCDHGC5	Wald ratio	1	-0.143708	0.108115	0.183778	-0.355614	0.0681979	0.86614	0.700743	1.07058	0.902884
PDR	GRP	Wald ratio	1	-0.120074	0.0903346	0.183778	-0.29713	0.056982	0.886855	0.742948	1.05864	0.902884
PDR	DEFB129	Wald ratio	1	-0.120012	0.0902885	0.183778	-0.296978	0.0569529	0.886909	0.74306	1.05861	0.902884
PDR	ADCYAP1	Wald ratio	1	-0.145843	0.109722	0.183778	-0.360898	0.0692111	0.864293	0.69705	1.07166	0.902884
PDR	C1QTNF2	Wald ratio	1	-0.154194	0.116004	0.183778	-0.381563	0.0731742	0.857105	0.682793	1.07592	0.902884
PDR	CEP57	Wald ratio	1	-0.134815	0.101425	0.183778	-0.333608	0.0639776	0.873878	0.716335	1.06607	0.902884
PDR	PDCD1	Wald ratio	1	-0.153848	0.115743	0.183778	-0.380705	0.0730096	0.857403	0.68338	1.07574	0.902884
PDR	STIM1	Wald ratio	1	-0.174787	0.131497	0.183778	-0.432522	0.0829468	0.839636	0.648871	1.08648	0.902884
PDR	RMDN3	Wald ratio	1	-0.130275	0.0980091	0.183778	-0.322373	0.061823	0.877854	0.724428	1.06377	0.902884
PDR	DEFB118	Wald ratio	1	-0.134951	0.101527	0.183778	-0.333944	0.0640422	0.873759	0.716094	1.06614	0.902884
PDR	SMDT1	Wald ratio	1	-0.130138	0.0979062	0.183778	-0.322034	0.0617581	0.877974	0.724673	1.0637	0.902884
PDR	PAWR	Wald ratio	1	-0.15092	0.113541	0.183778	-0.373461	0.0716205	0.859916	0.688348	1.07425	0.902884
PDR	RAB26	Inverse variance weighted	5	0.0524579	0.0395767	0.185014	-0.0251124	0.130028	1.05386	0.9752	1.13886	0.903713
PDR	LTF	Wald ratio	1	0.169969	0.128487	0.185883	-0.0818646	0.421803	1.18527	0.921397	1.52471	0.903713
PDR	ALPL	Wald ratio	1	0.165928	0.125432	0.185883	-0.0799182	0.411774	1.18049	0.923192	1.50949	0.903713
PDR	OLR1	Wald ratio	1	0.149026	0.112655	0.185883	-0.0717774	0.36983	1.1607	0.930738	1.44749	0.903713
PDR	MAN1C1	Inverse variance weighted	4	0.0894108	0.067627	0.186129	-0.0431381	0.22196	1.09353	0.957779	1.24852	0.903713
PDR	GCKR	Inverse variance weighted	2	-0.379891	0.287442	0.186293	-0.943278	0.183496	0.683936	0.38935	1.20141	0.903713
PDR	KIAA0319L	Inverse variance weighted	2	0.135391	0.102449	0.186318	-0.0654083	0.336191	1.14498	0.936685	1.39961	0.903713
PDR	CPM	Inverse variance weighted	3	-0.110949	0.0839791	0.186453	-0.275548	0.0536503	0.894985	0.759156	1.05512	0.903713
PDR	TAC3	Inverse variance weighted	10	-0.191489	0.145057	0.186803	-0.475801	0.0928226	0.825729	0.621387	1.09727	0.903713
PDR	NPFF	Inverse variance weighted	10	0.0260117	0.0197094	0.186914	-0.0126186	0.0646421	1.02635	0.987461	1.06678	0.903713
PDR	LDLRAD4	Inverse variance weighted	3	-0.30602	0.232805	0.18868	-0.762318	0.150277	0.736372	0.466584	1.16216	0.910546
PDR	IL7	Inverse variance weighted	5	-0.0724128	0.0551342	0.189051	-0.180476	0.0356503	0.930147	0.834873	1.03629	0.910546
PDR	GEM	Inverse variance weighted	10	0.0264651	0.0201581	0.189224	-0.0130447	0.0659749	1.02682	0.98704	1.0682	0.910546
PDR	CGREF1	Inverse variance weighted	6	0.0492464	0.0375569	0.189775	-0.0243652	0.122858	1.05048	0.975929	1.13072	0.911756
PDR	CPA4	Inverse variance weighted	5	-0.0214188	0.0163748	0.19086	-0.0535134	0.0106757	0.978809	0.947893	1.01073	0.915529
PDR	ENTPD1	Inverse variance weighted	2	-0.130941	0.100266	0.191576	-0.327462	0.0655808	0.87727	0.720751	1.06778	0.917515
PDR	CDC25A	Wald ratio	1	0.198692	0.152505	0.192624	-0.100218	0.497601	1.21981	0.90464	1.64477	0.921089
PDR	LILRB4	Inverse variance weighted	5	-0.0341335	0.0262217	0.193009	-0.0855281	0.017261	0.966442	0.918027	1.01741	0.921364
PDR	APOH	Inverse variance weighted	2	-0.0732479	0.0563048	0.193287	-0.183605	0.0371096	0.92937	0.832264	1.03781	0.921364
PDR	MFAP2	Inverse variance weighted	2	-0.0938591	0.0722616	0.193985	-0.235492	0.0477736	0.910411	0.790182	1.04893	0.923158
PDR	CRLF1	Wald ratio	1	-0.0844244	0.0650393	0.194269	-0.211901	0.0430526	0.919041	0.809045	1.04399	0.923158
PDR	COL4A3BP	Wald ratio	1	-0.166459	0.128579	0.195456	-0.418474	0.0855557	0.846658	0.658051	1.08932	0.926323
PDR	WFIKKN2	Inverse variance weighted	3	0.0400733	0.0309601	0.195544	-0.0206085	0.100755	1.04089	0.979602	1.10601	0.926323
PDR	SFRP1	Inverse variance weighted	2	0.112871	0.0872739	0.195909	-0.0581858	0.283928	1.11949	0.943475	1.32834	0.926401
PDR	PMVK	Wald ratio	1	-0.140956	0.109365	0.197448	-0.355313	0.0733999	0.868527	0.700954	1.07616	0.926401
PDR	PTGFRN	Inverse variance weighted	2	0.0451896	0.0350621	0.197452	-0.0235321	0.113911	1.04623	0.976743	1.12065	0.926401
PDR	BPI	Inverse variance weighted	6	0.0401441	0.0311736	0.19783	-0.0209561	0.101244	1.04096	0.979262	1.10655	0.926401
PDR	FMOD	Inverse variance weighted	2	0.122159	0.0948744	0.197891	-0.063795	0.308113	1.12993	0.938197	1.36085	0.926401
PDR	VPS29	Inverse variance weighted	4	-0.0287686	0.0223624	0.19828	-0.072599	0.0150618	0.971641	0.929974	1.01518	0.926401
PDR	WFIKKN2	Inverse variance weighted	3	0.0357921	0.0278318	0.198439	-0.0187583	0.0903424	1.03644	0.981417	1.09455	0.926401
PDR	PAPSS1	Inverse variance weighted	4	0.44591	0.34694	0.198699	-0.234092	1.12591	1.56191	0.791289	3.08303	0.926401
PDR	RARRES1	Inverse variance weighted	11	-0.0222304	0.0173111	0.199083	-0.0561601	0.0116994	0.978015	0.945388	1.01177	0.926401
PDR	CYB5A	Wald ratio	1	-0.159004	0.123833	0.199136	-0.401717	0.083709	0.852993	0.66917	1.08731	0.926401
PDR	SRI	Wald ratio	1	0.167257	0.130362	0.199484	-0.0882522	0.422767	1.18206	0.91553	1.52618	0.926401
PDR	MUC15	Inverse variance weighted	2	0.146212	0.113964	0.199505	-0.0771581	0.369582	1.15744	0.925744	1.44713	0.926401
PDR	CLPS	Wald ratio	1	-0.225968	0.176133	0.199514	-0.571189	0.119253	0.797744	0.564853	1.12666	0.926401
PDR	LRP11	Inverse variance weighted	4	-0.0235419	0.0184035	0.200823	-0.0596126	0.0125289	0.976733	0.942129	1.01261	0.931061
PDR	STAR	Inverse variance weighted	2	0.146846	0.115228	0.202522	-0.0790003	0.372693	1.15818	0.92404	1.45164	0.934374
PDR	CCL25	Inverse variance weighted	2	-0.098825	0.0775951	0.202806	-0.250911	0.0532614	0.905901	0.778091	1.05471	0.934374
PDR	PRG2	Inverse variance weighted	3	-0.0645266	0.0506984	0.203105	-0.163896	0.0348423	0.937511	0.848831	1.03546	0.934374
PDR	CA6	Inverse variance weighted	6	0.0354697	0.0279348	0.20418	-0.0192825	0.090222	1.03611	0.980902	1.09442	0.934374
PDR	TIMP3	Inverse variance weighted	5	0.0414526	0.0326747	0.204567	-0.0225898	0.105495	1.04232	0.977663	1.11126	0.934374
PDR	IFIT2	Inverse variance weighted	2	0.0890918	0.0702264	0.204571	-0.0485519	0.226735	1.09318	0.952608	1.2545	0.934374
PDR	OLFM2	Wald ratio	1	-0.0960875	0.075929	0.205695	-0.244908	0.0527332	0.908385	0.782776	1.05415	0.934374
PDR	C10orf105	Wald ratio	1	-0.141312	0.111671	0.205715	-0.360187	0.0775627	0.868218	0.697546	1.08065	0.934374
PDR	ANAPC7	Wald ratio	1	-0.0452252	0.0357389	0.205715	-0.115273	0.024823	0.955782	0.891122	1.02513	0.934374
PDR	TFAM	Wald ratio	1	0.155343	0.122759	0.205715	-0.0852639	0.39595	1.16806	0.91827	1.48579	0.934374
PDR	VEGFA	Inverse variance weighted	8	0.0246909	0.0195173	0.205843	-0.013563	0.0629447	1.025	0.986529	1.06497	0.934374
PDR	HS6ST1	Inverse variance weighted	2	0.14687	0.116153	0.206068	-0.0807904	0.374531	1.1582	0.922387	1.45431	0.934374
PDR	TNFRSF18	Wald ratio	1	-0.110396	0.0873209	0.206139	-0.281545	0.0607532	0.89548	0.754617	1.06264	0.934374
PDR	KLRF1	Wald ratio	1	-0.151302	0.119677	0.206139	-0.385869	0.0832647	0.859588	0.67986	1.08683	0.934374
PDR	NPHS2	Wald ratio	1	-0.170914	0.13519	0.206139	-0.435887	0.0940579	0.842894	0.646691	1.09862	0.934374
PDR	CSK	Inverse variance weighted	2	-0.131824	0.104347	0.206475	-0.336344	0.0726969	0.876496	0.714377	1.0754	0.934507
PDR	RNF43	Inverse variance weighted	2	-0.348673	0.27654	0.207366	-0.890692	0.193345	0.705624	0.410372	1.2133	0.937145
PDR	SEMA4F	Wald ratio	1	0.138753	0.110136	0.207727	-0.0771125	0.354619	1.14884	0.925786	1.42564	0.937387
PDR	IGHM;JCHAIN;IGL;IGK	Inverse variance weighted	2	-0.133361	0.106027	0.208464	-0.341174	0.0744522	0.875149	0.710936	1.07729	0.939323
PDR	INPP5B	Wald ratio	1	0.0610756	0.0485921	0.208788	-0.0341649	0.156316	1.06298	0.966412	1.1692	0.939392
PDR	CHRD	Inverse variance weighted	2	0.504821	0.402528	0.209796	-0.284134	1.29378	1.65669	0.752666	3.64653	0.942536
PDR	TTN	Wald ratio	1	-0.180724	0.144304	0.21043	-0.463559	0.102112	0.834666	0.629041	1.10751	0.943217
PDR	CD276	Inverse variance weighted	2	0.99974	0.79851	0.210567	-0.565339	2.56482	2.71758	0.568167	12.9983	0.943217
PDR	HTR7	Inverse variance weighted	2	0.106762	0.0854184	0.211345	-0.0606577	0.274182	1.11267	0.941145	1.31545	0.945312
PDR	EFCAB14	Inverse variance weighted	2	0.0705208	0.0564707	0.211737	-0.0401618	0.181203	1.07307	0.960634	1.19866	0.945677
PDR	GZMB	Inverse variance weighted	2	-0.13178	0.105643	0.212246	-0.338839	0.0752794	0.876534	0.712597	1.07819	0.946083
PDR	DDC	Wald ratio	1	0.205575	0.164875	0.212449	-0.117579	0.52873	1.22823	0.88907	1.69678	0.946083
PDR	CANX	Inverse variance weighted	2	0.147996	0.118911	0.21328	-0.0850693	0.381062	1.15951	0.918449	1.46384	0.947038
PDR	KRT7	Inverse variance weighted	2	-0.126798	0.10188	0.213286	-0.326482	0.0728868	0.880912	0.721457	1.07561	0.947038
PDR	CDYL2	Wald ratio	1	0.102805	0.0827348	0.214022	-0.0593554	0.264965	1.10828	0.942372	1.30339	0.948924
PDR	RBP4	Wald ratio	1	0.191275	0.154267	0.215014	-0.111089	0.493639	1.21079	0.89486	1.63827	0.951937
PDR	PGF	Inverse variance weighted	2	-0.112723	0.0910408	0.215658	-0.291163	0.0657173	0.893398	0.747394	1.06792	0.952231
PDR	ROBO2	Wald ratio	1	0.18315	0.148317	0.216884	-0.107551	0.473852	1.201	0.89803	1.60617	0.952231
PDR	OMD	Wald ratio	1	0.101416	0.0822614	0.217632	-0.0598165	0.262648	1.10674	0.941937	1.30037	0.952231
PDR	OMD	Wald ratio	1	0.120646	0.0978599	0.217632	-0.0711589	0.312452	1.12823	0.931314	1.36677	0.952231
PDR	OLFM3	Inverse variance weighted	5	0.0285129	0.0231343	0.217764	-0.0168303	0.073856	1.02892	0.983311	1.07665	0.952231
PDR	HSPA1A	Wald ratio	1	0.132866	0.107833	0.217894	-0.0784866	0.344219	1.1421	0.924514	1.41089	0.952231
PDR	DNASE1L2	Wald ratio	1	0.157726	0.128009	0.217894	-0.0931715	0.408623	1.17084	0.911037	1.50474	0.952231
PDR	PCDHGA11	Wald ratio	1	0.152708	0.123937	0.217894	-0.0902075	0.395624	1.16498	0.913742	1.48531	0.952231
PDR	SEMA6C	Wald ratio	1	0.137132	0.111295	0.217894	-0.0810065	0.355271	1.14698	0.922188	1.42657	0.952231
PDR	DKK1	Inverse variance weighted	8	-0.0258952	0.0210799	0.219284	-0.0672118	0.0154213	0.974437	0.934997	1.01554	0.956546
PDR	MMP8	Inverse variance weighted	7	-0.079914	0.0650853	0.219509	-0.207481	0.0476533	0.923196	0.812628	1.04881	0.956546
PDR	CCL28	Inverse variance weighted	5	0.0411243	0.03368	0.222074	-0.0248884	0.107137	1.04198	0.975419	1.11309	0.961421
PDR	SEMA4C	Wald ratio	1	-0.111922	0.0917137	0.222336	-0.291681	0.067837	0.894114	0.747007	1.07019	0.961421
PDR	POMC	Wald ratio	1	0.172408	0.141599	0.223384	-0.105126	0.449941	1.18816	0.900211	1.56822	0.961421
PDR	APOE	Inverse variance weighted	3	0.0456607	0.0375146	0.22355	-0.027868	0.119189	1.04672	0.972517	1.12658	0.961421
PDR	CD109	Inverse variance weighted	4	0.0526283	0.0432619	0.223793	-0.0321651	0.137422	1.05404	0.968347	1.14731	0.961421
PDR	HDAC8	Inverse variance weighted	2	0.159213	0.131188	0.224892	-0.0979156	0.416341	1.17259	0.906725	1.5164	0.961421
PDR	VTN	Inverse variance weighted	9	0.0255459	0.0210721	0.225393	-0.0157553	0.0668472	1.02588	0.984368	1.06913	0.961421
PDR	EVI2B	Inverse variance weighted	2	0.841303	0.694051	0.22545	-0.519036	2.20164	2.31939	0.595094	9.03985	0.961421
PDR	TIRAP	Wald ratio	1	0.0680739	0.0561816	0.225636	-0.0420421	0.17819	1.07044	0.958829	1.19505	0.961421
PDR	VEGFA	Inverse variance weighted	7	0.0225823	0.0186402	0.22571	-0.0139525	0.059117	1.02284	0.986144	1.0609	0.961421
PDR	RAB17	Inverse variance weighted	2	-0.285135	0.235647	0.226275	-0.747003	0.176732	0.751913	0.473784	1.19331	0.961421
PDR	ICOS	Inverse variance weighted	2	0.107664	0.0889844	0.22631	-0.0667456	0.282073	1.11367	0.935433	1.32588	0.961421
PDR	RIC3	Inverse variance weighted	3	0.406665	0.336259	0.226517	-0.252403	1.06573	1.5018	0.776932	2.90297	0.961421
PDR	TMEM108	Wald ratio	1	0.214705	0.177581	0.226641	-0.133353	0.562764	1.2395	0.875156	1.75552	0.961421
PDR	PRSS8	Inverse variance weighted	3	-0.0701632	0.0580874	0.22709	-0.184015	0.0436882	0.932242	0.831924	1.04466	0.961421
PDR	CLEC5A	Wald ratio	1	-0.0587396	0.0486426	0.227211	-0.154079	0.0365999	0.942952	0.857204	1.03728	0.961421
PDR	VTN	Inverse variance weighted	2	0.0875438	0.0725705	0.227691	-0.0546944	0.229782	1.09149	0.946774	1.25833	0.961421
PDR	CLIC5	Inverse variance weighted	2	0.142299	0.118262	0.22888	-0.0894948	0.374092	1.15292	0.914393	1.45367	0.961421
PDR	GPCPD1	Inverse variance weighted	12	0.21288	0.177145	0.229471	-0.134325	0.560085	1.23724	0.874306	1.75082	0.961421
PDR	CLN5	Wald ratio	1	-0.203741	0.169639	0.229741	-0.536233	0.128752	0.815674	0.584947	1.13741	0.961421
PDR	HINT1	Wald ratio	1	-0.14827	0.12351	0.229954	-0.390349	0.0938084	0.862198	0.676821	1.09835	0.961421
PDR	MCFD2	Inverse variance weighted	5	0.0415124	0.0347594	0.232369	-0.026616	0.109641	1.04239	0.973735	1.11588	0.961421
PDR	CHIT1	Inverse variance weighted	6	-0.0232396	0.0194946	0.233221	-0.061449	0.0149699	0.977028	0.940401	1.01508	0.961421
PDR	AP2A2	Wald ratio	1	-0.189477	0.159046	0.233523	-0.501206	0.122253	0.827392	0.605799	1.13004	0.961421
PDR	IFNA6	Wald ratio	1	0.158162	0.132936	0.234142	-0.102393	0.418717	1.17136	0.902675	1.52001	0.961421
PDR	SULT1E1	Inverse variance weighted	3	0.0869961	0.0731952	0.234617	-0.0564665	0.230459	1.09089	0.945098	1.25918	0.961421
PDR	FETUB	Inverse variance weighted	4	-0.07367	0.0621056	0.235541	-0.195397	0.048057	0.928978	0.822508	1.04923	0.961421
PDR	CTAG1A	Inverse variance weighted	5	0.0865109	0.0732887	0.237836	-0.057135	0.230157	1.09036	0.944467	1.2588	0.961421
PDR	SURF1	Inverse variance weighted	6	-0.112104	0.0950338	0.238148	-0.298371	0.0741618	0.893951	0.742026	1.07698	0.961421
PDR	IGLON5	Wald ratio	1	0.162039	0.137489	0.238573	-0.107439	0.431517	1.17591	0.898131	1.53959	0.961421
PDR	VEGFA	Inverse variance weighted	5	0.0263697	0.0223768	0.23862	-0.0174887	0.0702282	1.02672	0.982663	1.07275	0.961421
PDR	PPP2R5A	Inverse variance weighted	2	-0.10976	0.0933125	0.239491	-0.292652	0.0731328	0.896049	0.746282	1.07587	0.961421
PDR	MVK	Inverse variance weighted	7	0.0297926	0.0253348	0.239612	-0.0198636	0.0794488	1.03024	0.980332	1.08269	0.961421
PDR	TBX3	Inverse variance weighted	2	-0.097742	0.0832687	0.24047	-0.260949	0.0654647	0.906883	0.77032	1.06766	0.961421
PDR	CA10	Inverse variance weighted	3	0.0407136	0.0347053	0.240746	-0.0273087	0.108736	1.04155	0.973061	1.11487	0.961421
PDR	CDH12	Inverse variance weighted	2	-0.0705619	0.0602645	0.241651	-0.18868	0.0475566	0.93187	0.828051	1.04871	0.961421
PDR	PRG3	Inverse variance weighted	3	-0.0865271	0.0739074	0.241699	-0.231385	0.0583314	0.917111	0.793434	1.06007	0.961421
PDR	AMELX	Inverse variance weighted	2	1.51244	1.29438	0.242619	-1.02455	4.04944	4.53781	0.358958	57.3652	0.961421
PDR	ESAM	Inverse variance weighted	3	-0.0704896	0.0604093	0.243264	-0.188892	0.0479127	0.931937	0.827876	1.04908	0.961421
PDR	C6orf58	Wald ratio	1	-0.0722893	0.0619528	0.243273	-0.193717	0.0491381	0.930262	0.823891	1.05037	0.961421
PDR	CXADR	Wald ratio	1	-0.125194	0.107469	0.244048	-0.335834	0.0854457	0.882326	0.714742	1.0892	0.961421
PDR	PPBP	Wald ratio	1	0.0813636	0.0698443	0.244048	-0.0555312	0.218258	1.08477	0.945982	1.24391	0.961421
PDR	LGALS4	Wald ratio	1	0.114029	0.0979684	0.244448	-0.0779886	0.306047	1.12079	0.924975	1.35805	0.961421
PDR	PDE5A	Inverse variance weighted	2	0.124159	0.106702	0.244582	-0.0849761	0.333295	1.1322	0.918534	1.39556	0.961421
PDR	SPARCL1	Inverse variance weighted	2	0.135279	0.116298	0.244744	-0.0926648	0.363222	1.14486	0.911499	1.43796	0.961421
PDR	SERPINF1	Inverse variance weighted	2	-0.0515979	0.0443702	0.244872	-0.138564	0.0353677	0.949711	0.870608	1.036	0.961421
PDR	BAGE3	Inverse variance weighted	3	-0.0678843	0.0584547	0.245514	-0.182455	0.0466869	0.934369	0.833222	1.04779	0.961421
PDR	UCHL1	Inverse variance weighted	2	-0.140495	0.12104	0.24575	-0.377734	0.0967434	0.868928	0.685413	1.10158	0.961421
PDR	C3	Wald ratio	1	-0.121997	0.10523	0.246319	-0.328248	0.0842539	0.885151	0.720184	1.08791	0.961421
PDR	VEGFB	Wald ratio	1	0.0948485	0.0818554	0.246565	-0.0655881	0.255285	1.09949	0.936517	1.29083	0.961421
PDR	HSD17B14	Inverse variance weighted	2	0.0919421	0.0794839	0.24738	-0.0638464	0.247731	1.0963	0.938149	1.28111	0.961421
PDR	SOCS3	Inverse variance weighted	4	-0.029056	0.0251804	0.248536	-0.0784097	0.0202976	0.971362	0.924586	1.02051	0.961421
PDR	HSPB1	Wald ratio	1	-0.16529	0.143423	0.249131	-0.446399	0.11582	0.847648	0.639928	1.12279	0.961421
PDR	BGLAP	Inverse variance weighted	2	0.820092	0.711605	0.249134	-0.574653	2.21484	2.27071	0.5629	9.15992	0.961421
PDR	TREM1	Inverse variance weighted	3	-0.0456241	0.0395904	0.249155	-0.123221	0.031973	0.955401	0.884068	1.03249	0.961421
PDR	CFD	Wald ratio	1	0.160055	0.138916	0.249249	-0.11222	0.43233	1.17358	0.893848	1.54084	0.961421
PDR	NRP1	Wald ratio	1	0.158448	0.13752	0.249249	-0.111093	0.427988	1.17169	0.894856	1.53417	0.961421
PDR	PSG5	Inverse variance weighted	5	0.0394821	0.0342723	0.249315	-0.0276915	0.106656	1.04027	0.972688	1.11255	0.961421
PDR	MTAP	Wald ratio	1	-0.206865	0.179728	0.249736	-0.559132	0.145402	0.813129	0.571705	1.1565	0.961421
PDR	NPS	Inverse variance weighted	3	-0.0700598	0.0608715	0.249755	-0.189368	0.0492484	0.932338	0.827482	1.05048	0.961421
PDR	ANXA2	Wald ratio	1	-0.143045	0.124584	0.250893	-0.387229	0.101139	0.866715	0.678936	1.10643	0.961421
PDR	TPSB2	Inverse variance weighted	4	-0.0235095	0.0204762	0.250912	-0.0636428	0.0166238	0.976765	0.93834	1.01676	0.961421
PDR	FAP	Inverse variance weighted	2	-0.0849708	0.0741715	0.251961	-0.230347	0.0604053	0.918539	0.794258	1.06227	0.961421
PDR	AKR1B1	Inverse variance weighted	3	0.0542364	0.0474251	0.25278	-0.0387168	0.14719	1.05573	0.962023	1.15857	0.961421
PDR	NCF2	Inverse variance weighted	4	0.044344	0.0388974	0.254276	-0.0318949	0.120583	1.04534	0.968608	1.12815	0.961421
PDR	ATRAID	Inverse variance weighted	2	1.05393	0.925632	0.254866	-0.760306	2.86817	2.86891	0.467523	17.6048	0.961421
PDR	FLRT1	Inverse variance weighted	2	0.102807	0.0903639	0.255245	-0.074306	0.27992	1.10828	0.928388	1.32302	0.961421
PDR	TNS2	Inverse variance weighted	2	0.0339851	0.0298859	0.25547	-0.0245912	0.0925615	1.03457	0.975709	1.09698	0.961421
PDR	MANSC4	Inverse variance weighted	5	0.264328	0.232622	0.255832	-0.191611	0.720267	1.30256	0.825628	2.05498	0.961421
PDR	GZMA	Wald ratio	1	-0.164008	0.144648	0.256862	-0.447518	0.119503	0.848735	0.639213	1.12694	0.961421
PDR	EPHB6	Inverse variance weighted	2	-0.0684456	0.0603853	0.257012	-0.186801	0.0499095	0.933844	0.829609	1.05118	0.961421
PDR	GFRAL	Inverse variance weighted	2	0.0741738	0.0654407	0.257025	-0.0540899	0.202438	1.07699	0.947347	1.22438	0.961421
PDR	CCDC126	Inverse variance weighted	4	-0.0498253	0.0440419	0.257922	-0.136147	0.0364968	0.951396	0.872714	1.03717	0.961421
PDR	CPB1	Wald ratio	1	-0.175178	0.155423	0.259698	-0.479808	0.129451	0.839307	0.618902	1.1382	0.961421
PDR	PPP4R3A	Wald ratio	1	0.165518	0.146854	0.259701	-0.122315	0.453351	1.18	0.88487	1.57358	0.961421
PDR	SEMG1	Inverse variance weighted	6	0.0223094	0.0198147	0.260208	-0.0165275	0.0611463	1.02256	0.983608	1.06305	0.961421
PDR	LRIT3	Inverse variance weighted	2	0.0944743	0.0840489	0.260996	-0.0702615	0.25921	1.09908	0.93215	1.29591	0.961421
PDR	DDX58	Wald ratio	1	0.154502	0.137608	0.261534	-0.115209	0.424213	1.16708	0.89118	1.52839	0.961421
PDR	LRPPRC	Inverse variance weighted	4	0.0404905	0.0362778	0.264368	-0.0306139	0.111595	1.04132	0.96985	1.11806	0.961421
PDR	KIN	Inverse variance weighted	2	-0.056302	0.050553	0.265398	-0.155386	0.0427818	0.945254	0.856085	1.04371	0.961421
PDR	PLA2G2A	Inverse variance weighted	3	-0.0256838	0.0230675	0.265528	-0.0708961	0.0195285	0.974643	0.931559	1.01972	0.961421
PDR	TAPBP	Inverse variance weighted	7	-0.382563	0.344454	0.266725	-1.05769	0.292567	0.682111	0.347256	1.33986	0.961421
PDR	RIPK2	Inverse variance weighted	3	0.057295	0.0516768	0.267552	-0.0439915	0.158582	1.05897	0.956962	1.17185	0.961421
PDR	AQP4	Wald ratio	1	0.105912	0.0956038	0.267937	-0.0814711	0.293296	1.11172	0.921759	1.34084	0.961421
PDR	GPR101	Wald ratio	1	0.0765917	0.069137	0.267937	-0.0589168	0.2121	1.0796	0.942785	1.23627	0.961421
PDR	CTGF	Wald ratio	1	-0.150288	0.13566	0.267937	-0.416182	0.115606	0.86046	0.65956	1.12255	0.961421
PDR	CCL13	Wald ratio	1	0.0751138	0.0678029	0.267937	-0.05778	0.208008	1.07801	0.943858	1.23122	0.961421
PDR	SEMA6A	Inverse variance weighted	2	-0.108186	0.0977217	0.268256	-0.299721	0.0833481	0.89746	0.741025	1.08692	0.961421
PDR	SUMF2	Wald ratio	1	0.157355	0.142446	0.269306	-0.121839	0.436549	1.17041	0.885291	1.54736	0.961421
PDR	AP1G2	Wald ratio	1	0.0959626	0.0868859	0.26939	-0.0743337	0.266259	1.10072	0.928362	1.30507	0.961421
PDR	C10orf10	Inverse variance weighted	6	0.0167992	0.0152341	0.270141	-0.0130596	0.0466581	1.01694	0.987025	1.04776	0.961421
PDR	DKK4	Inverse variance weighted	9	-0.023914	0.0217794	0.272201	-0.0666017	0.0187737	0.97637	0.935568	1.01895	0.961421
PDR	PAPPA	Inverse variance weighted	4	-0.0786854	0.0716685	0.272245	-0.219156	0.0617848	0.924331	0.803197	1.06373	0.961421
PDR	SYNE2	Wald ratio	1	-0.153387	0.139833	0.272671	-0.427459	0.120685	0.857798	0.652164	1.12827	0.961421
PDR	KERA	Inverse variance weighted	2	-0.0698105	0.0637185	0.273251	-0.194699	0.0550778	0.932571	0.823083	1.05662	0.961421
PDR	ACP2	Inverse variance weighted	3	0.0390037	0.0356403	0.273792	-0.0308513	0.108859	1.03977	0.96962	1.115	0.961421
PDR	AHSG	Inverse variance weighted	9	-0.0158343	0.0144808	0.274187	-0.0442167	0.0125481	0.98429	0.956747	1.01263	0.961421
PDR	FCGR2B	Inverse variance weighted	7	0.0274824	0.0251797	0.275076	-0.0218699	0.0768346	1.02786	0.978368	1.07986	0.961421
PDR	MMP10	Inverse variance weighted	5	-0.0358369	0.0328399	0.275158	-0.100203	0.0285293	0.964798	0.904654	1.02894	0.961421
PDR	ICOS	Inverse variance weighted	4	0.421045	0.386168	0.275575	-0.335845	1.17794	1.52355	0.714734	3.24766	0.961421
PDR	CD300C	Inverse variance weighted	2	0.0717785	0.0658914	0.276002	-0.0573687	0.200926	1.07442	0.944246	1.22253	0.961421
PDR	IL3RA	Wald ratio	1	-0.20489	0.18813	0.276115	-0.573624	0.163844	0.814737	0.56348	1.17803	0.961421
PDR	RBM19	Inverse variance weighted	2	-0.0921201	0.0847535	0.277073	-0.258237	0.0739968	0.911996	0.772412	1.0768	0.961421
PDR	GLT8D1	Inverse variance weighted	20	-0.15607	0.143627	0.277198	-0.43758	0.125439	0.855499	0.645597	1.13365	0.961421
PDR	ADGRF5	Inverse variance weighted	4	0.0309181	0.0284651	0.277401	-0.0248735	0.0867097	1.0314	0.975433	1.09058	0.961421
PDR	RB1	Wald ratio	1	-0.0981018	0.090332	0.277473	-0.275153	0.0789489	0.906557	0.759456	1.08215	0.961421
PDR	SYNCRIP	Inverse variance weighted	3	-0.222235	0.204747	0.277739	-0.623538	0.179069	0.800727	0.536044	1.1961	0.961421
PDR	LTA;LTB	Inverse variance weighted	2	-0.347456	0.320633	0.278518	-0.975897	0.280985	0.706483	0.376854	1.32443	0.961421
PDR	EPHA1	Inverse variance weighted	5	-0.0206005	0.0190343	0.279126	-0.0579077	0.0167067	0.97961	0.943737	1.01685	0.961421
PDR	CYGB	Wald ratio	1	-0.164199	0.152003	0.280038	-0.462126	0.133728	0.848573	0.629943	1.14308	0.961421
PDR	SMC3	Wald ratio	1	0.157378	0.145761	0.280279	-0.128315	0.44307	1.17044	0.879577	1.55748	0.961421
PDR	LETMD1	Inverse variance weighted	2	0.0941928	0.0873585	0.28093	-0.0770299	0.265415	1.09877	0.925862	1.30397	0.961421
PDR	NOV	Inverse variance weighted	2	-0.0798668	0.0741281	0.281294	-0.225158	0.0654242	0.923239	0.79839	1.06761	0.961421
PDR	FOLH1	Inverse variance weighted	3	0.0802095	0.07446	0.281384	-0.0657321	0.226151	1.08351	0.936382	1.25377	0.961421
PDR	NEGR1	Inverse variance weighted	2	0.121415	0.112862	0.282022	-0.0997938	0.342625	1.12909	0.905024	1.40864	0.961421
PDR	NDUFS4	Inverse variance weighted	7	-0.0169679	0.0157955	0.282723	-0.0479271	0.0139913	0.983175	0.953203	1.01409	0.961421
PDR	THSD1	Inverse variance weighted	3	0.0588588	0.0547945	0.282745	-0.0485385	0.166256	1.06063	0.952621	1.18088	0.961421
PDR	PCDHB4	Inverse variance weighted	4	-0.118188	0.110289	0.283889	-0.334353	0.0979776	0.888529	0.715801	1.10294	0.961421
PDR	ELANE	Wald ratio	1	0.147776	0.138216	0.284995	-0.123128	0.41868	1.15925	0.884151	1.51995	0.961421
PDR	HRG	Inverse variance weighted	3	0.0192884	0.0180582	0.285464	-0.0161056	0.0546824	1.01948	0.984023	1.05621	0.961421
PDR	PTPN9	Inverse variance weighted	10	0.133846	0.125622	0.286665	-0.112373	0.380066	1.14322	0.89371	1.46238	0.961421
PDR	IL5RA	Inverse variance weighted	5	-0.0429564	0.0403213	0.286716	-0.121986	0.0360733	0.957953	0.885161	1.03673	0.961421
PDR	DTX1	Inverse variance weighted	2	0.0621036	0.0583326	0.287035	-0.0522282	0.176436	1.06407	0.949112	1.19296	0.961421
PDR	FUT2	Inverse variance weighted	6	0.242601	0.227921	0.287144	-0.204124	0.689327	1.27456	0.815361	1.99237	0.961421
PDR	PCDHGB4	Inverse variance weighted	2	-0.323764	0.304471	0.287616	-0.920528	0.272999	0.723421	0.398309	1.3139	0.961421
PDR	SIGLEC10	Inverse variance weighted	3	0.0631113	0.0596309	0.289888	-0.0537651	0.179988	1.06515	0.947655	1.1972	0.961421
PDR	KLK11	Inverse variance weighted	2	-0.0326691	0.0308821	0.290116	-0.093198	0.0278597	0.967859	0.911013	1.02825	0.961421
PDR	GAS1	Wald ratio	1	0.187843	0.177627	0.290279	-0.160307	0.535992	1.20664	0.851882	1.70914	0.961421
PDR	IDUA	Inverse variance weighted	4	0.0235823	0.0223007	0.290297	-0.020127	0.0672916	1.02386	0.980074	1.06961	0.961421
PDR	C9	Inverse variance weighted	4	0.0532227	0.0503431	0.290421	-0.0454498	0.151895	1.05466	0.955568	1.16404	0.961421
PDR	C2orf40	Inverse variance weighted	3	-0.180987	0.171211	0.290465	-0.516561	0.154586	0.834446	0.596569	1.16717	0.961421
PDR	SPTLC2	Inverse variance weighted	4	0.296146	0.280323	0.290765	-0.253287	0.845579	1.34467	0.776245	2.32933	0.961421
PDR	HIST1H1C	Inverse variance weighted	2	-0.109023	0.103341	0.291433	-0.311572	0.0935255	0.89671	0.732295	1.09804	0.961421
PDR	SCARF2	Inverse variance weighted	2	-0.207039	0.196307	0.291577	-0.5918	0.177723	0.812988	0.55333	1.19449	0.961421
PDR	POMC	Inverse variance weighted	3	-0.0603903	0.0572787	0.291735	-0.172656	0.0518759	0.941397	0.841427	1.05325	0.961421
PDR	ECM1	Inverse variance weighted	2	0.0493384	0.0468248	0.292029	-0.0424382	0.141115	1.05058	0.95845	1.15156	0.961421
PDR	PCBD2	Wald ratio	1	-0.138333	0.131383	0.292388	-0.395843	0.119178	0.870809	0.673112	1.12657	0.961421
PDR	ICAM5	Inverse variance weighted	2	-0.0948242	0.0901121	0.292666	-0.271444	0.0817955	0.909533	0.762278	1.08523	0.961421
PDR	JAG1	Wald ratio	1	-0.130029	0.123802	0.293582	-0.372681	0.112623	0.87807	0.688885	1.11921	0.961421
PDR	COL28A1	Wald ratio	1	-0.153525	0.146336	0.294118	-0.440343	0.133293	0.857679	0.643816	1.14258	0.961421
PDR	WFDC2	Wald ratio	1	-0.139261	0.132739	0.294118	-0.39943	0.120908	0.870001	0.670702	1.12852	0.961421
PDR	CLIC4	Wald ratio	1	-0.157474	0.1501	0.294118	-0.45167	0.136721	0.854299	0.636564	1.14651	0.961421
PDR	IGFBP6	Wald ratio	1	-0.13517	0.12884	0.294118	-0.387697	0.117356	0.873567	0.678618	1.12452	0.961421
PDR	IGFBP6	Wald ratio	1	-0.12964	0.123569	0.294118	-0.371835	0.112555	0.878412	0.689468	1.11913	0.961421
PDR	NBL1	Wald ratio	1	-0.121978	0.116265	0.294118	-0.349858	0.105903	0.885168	0.704788	1.11171	0.961421
PDR	FSTL3	Wald ratio	1	-0.154505	0.14727	0.294118	-0.443154	0.134144	0.856839	0.642008	1.14356	0.961421
PDR	B2M	Wald ratio	1	-0.151836	0.144726	0.294118	-0.435499	0.131826	0.859129	0.646941	1.14091	0.961421
PDR	CDNF	Wald ratio	1	-0.145244	0.138442	0.294118	-0.41659	0.126103	0.864811	0.659291	1.1344	0.961421
PDR	CRK	Wald ratio	1	-0.137361	0.130928	0.294118	-0.393981	0.119259	0.871655	0.674367	1.12666	0.961421
PDR	UNC5D	Wald ratio	1	-0.134572	0.12827	0.294118	-0.385981	0.116837	0.87409	0.679784	1.12394	0.961421
PDR	TAGLN	Wald ratio	1	-0.152269	0.145139	0.294118	-0.436741	0.132202	0.858757	0.646139	1.14134	0.961421
PDR	GNPNAT1	Inverse variance weighted	2	-0.0878881	0.0838461	0.294543	-0.252226	0.0764504	0.915863	0.777069	1.07945	0.961421
PDR	TIMP2	Wald ratio	1	-0.0636682	0.060761	0.29471	-0.18276	0.0554234	0.938316	0.832968	1.05699	0.961421
PDR	TMPRSS15	Wald ratio	1	-0.131126	0.125247	0.295127	-0.376611	0.114358	0.877107	0.686183	1.12115	0.961421
PDR	TMPRSS11A	Wald ratio	1	-0.113011	0.107944	0.295127	-0.324581	0.0985593	0.893141	0.72283	1.10358	0.961421
PDR	UPK3B	Wald ratio	1	-0.115574	0.110392	0.295127	-0.331942	0.100795	0.890855	0.717529	1.10605	0.961421
PDR	CKM	Inverse variance weighted	2	0.0918496	0.0877382	0.295164	-0.0801173	0.263816	1.0962	0.923008	1.30189	0.961421
PDR	CDH5	Inverse variance weighted	2	0.0261116	0.0250022	0.296313	-0.0228927	0.0751159	1.02646	0.977367	1.07801	0.961421
PDR	ARHGAP45	Wald ratio	1	-0.109043	0.104612	0.297248	-0.314083	0.0959969	0.896692	0.730459	1.10076	0.961421
PDR	FMR1	Inverse variance weighted	2	0.189871	0.182356	0.297777	-0.167547	0.547289	1.20909	0.845737	1.72856	0.961421
PDR	RTN4R	Inverse variance weighted	3	0.0485037	0.0465898	0.297838	-0.0428123	0.13982	1.0497	0.958091	1.15007	0.961421
PDR	MAPKAPK5	Wald ratio	1	0.137914	0.132691	0.298635	-0.12216	0.397988	1.14788	0.885007	1.48883	0.961421
PDR	FLT4	Inverse variance weighted	5	-0.0342757	0.0330843	0.300196	-0.099121	0.0305695	0.966305	0.905633	1.03104	0.961421
PDR	TMEM57	Inverse variance weighted	2	-0.0778761	0.075299	0.301031	-0.225462	0.06971	0.925079	0.798147	1.0722	0.961421
PDR	POLH	Wald ratio	1	0.143495	0.138998	0.301907	-0.128941	0.415932	1.1543	0.879026	1.51578	0.961421
PDR	IGF2	Wald ratio	1	0.17758	0.172051	0.302009	-0.159641	0.514801	1.19432	0.85245	1.67331	0.961421
PDR	UFC1	Inverse variance weighted	3	-0.103114	0.0999977	0.302464	-0.299109	0.0928814	0.902024	0.741478	1.09733	0.961421
PDR	KNG1	Inverse variance weighted	2	-0.04813	0.0466873	0.302587	-0.139637	0.0433771	0.95301	0.869674	1.04433	0.961421
PDR	AKT2	Inverse variance weighted	3	-0.0229479	0.022262	0.302631	-0.0665815	0.0206857	0.977313	0.935587	1.0209	0.961421
PDR	KCNIP1	Inverse variance weighted	2	-0.237478	0.230435	0.302747	-0.689131	0.214176	0.788615	0.502012	1.23884	0.961421
PDR	PCYOX1	Inverse variance weighted	4	-0.035489	0.034438	0.302766	-0.102987	0.0320094	0.965133	0.902138	1.03253	0.961421
PDR	MUSK	Inverse variance weighted	4	-0.0610873	0.0593431	0.303296	-0.1774	0.0552252	0.940741	0.837445	1.05678	0.961421
PDR	CAST	Inverse variance weighted	2	0.0977503	0.0950456	0.303735	-0.0885391	0.28404	1.10269	0.915267	1.32849	0.961421
PDR	PILRA	Inverse variance weighted	5	-0.0410955	0.040012	0.304383	-0.119519	0.037328	0.959737	0.887347	1.03803	0.961421
PDR	NOTCH2	Wald ratio	1	0.121326	0.118174	0.304576	-0.110295	0.352947	1.12899	0.89557	1.42326	0.961421
PDR	SYT11	Inverse variance weighted	4	0.0370369	0.0360947	0.304842	-0.0337087	0.107783	1.03773	0.966853	1.11381	0.961421
PDR	CDH11	Inverse variance weighted	3	0.0223756	0.0218083	0.304885	-0.0203687	0.0651199	1.02263	0.979837	1.06729	0.961421
PDR	DHFR	Inverse variance weighted	2	0.0410356	0.0401157	0.30634	-0.0375912	0.119662	1.04189	0.963107	1.12712	0.961421
PDR	TFF3	Inverse variance weighted	3	-0.119538	0.116965	0.306781	-0.348789	0.109713	0.88733	0.705542	1.11596	0.961421
PDR	IGHE;IGL;IGK	Inverse variance weighted	4	-0.222524	0.218065	0.307516	-0.649932	0.204884	0.800496	0.522082	1.22738	0.961421
PDR	DVL2	Wald ratio	1	0.0937134	0.0918994	0.307852	-0.0864095	0.273836	1.09824	0.917219	1.315	0.961421
PDR	C1R	Wald ratio	1	0.0504499	0.0494734	0.307852	-0.0465179	0.147418	1.05174	0.954547	1.15884	0.961421
PDR	SERPINF1	Inverse variance weighted	3	-0.0384686	0.0377242	0.307855	-0.112408	0.0354709	0.962262	0.893679	1.03611	0.961421
PDR	JPH1	Wald ratio	1	-0.16337	0.160214	0.30787	-0.477389	0.150649	0.849277	0.620401	1.16259	0.961421
PDR	RACGAP1	Inverse variance weighted	4	0.0542502	0.0532875	0.308647	-0.0501934	0.158694	1.05575	0.951046	1.17198	0.961421
PDR	LMAN2	Inverse variance weighted	2	-0.125112	0.123034	0.309209	-0.366259	0.116036	0.882398	0.693323	1.12304	0.961421
PDR	TBP	Wald ratio	1	0.103846	0.102331	0.310202	-0.0967239	0.304415	1.10943	0.907807	1.35583	0.961421
PDR	USO1	Wald ratio	1	-0.106198	0.10466	0.310252	-0.311331	0.0989356	0.899247	0.732471	1.104	0.961421
PDR	AMH	Inverse variance weighted	7	0.0211434	0.0208838	0.311332	-0.0197889	0.0620757	1.02137	0.980406	1.06404	0.961421
PDR	SIGLEC8	Inverse variance weighted	2	-0.345362	0.341167	0.311396	-1.01405	0.323325	0.707964	0.362747	1.38171	0.961421
PDR	GKN2	Inverse variance weighted	4	0.0464579	0.0459321	0.311802	-0.0435689	0.136485	1.04755	0.957367	1.14624	0.961421
PDR	CKB;CKM	Inverse variance weighted	2	0.0864495	0.0855135	0.312042	-0.0811569	0.254056	1.0903	0.922049	1.28924	0.961421
PDR	ART3	Inverse variance weighted	2	0.0647039	0.0640334	0.31227	-0.0608016	0.190209	1.06684	0.94101	1.2095	0.961421
PDR	MST1	Inverse variance weighted	12	0.0189301	0.0187597	0.312935	-0.0178389	0.055699	1.01911	0.982319	1.05728	0.961421
PDR	GC	Inverse variance weighted	2	0.095948	0.0951003	0.313016	-0.0904486	0.282345	1.1007	0.913521	1.32624	0.961421
PDR	LCN2	Wald ratio	1	0.135013	0.133957	0.313511	-0.127543	0.397569	1.14455	0.880256	1.4882	0.961421
PDR	PRDM1	Inverse variance weighted	2	-0.0633072	0.0628262	0.31362	-0.186447	0.0598322	0.938655	0.829903	1.06166	0.961421
PDR	PGLYRP1	Inverse variance weighted	4	0.0581094	0.0576871	0.313781	-0.0549573	0.171176	1.05983	0.946526	1.1867	0.961421
PDR	JCHAIN	Inverse variance weighted	7	0.208427	0.207115	0.314255	-0.197519	0.614372	1.23174	0.820765	1.84849	0.961421
PDR	FUT3	Inverse variance weighted	4	0.0225744	0.0224432	0.314489	-0.0214142	0.066563	1.02283	0.978813	1.06883	0.961421
PDR	FAM163B	Wald ratio	1	0.0616363	0.0612889	0.314575	-0.0584899	0.181763	1.06358	0.943188	1.19933	0.961421
PDR	PSG9	Wald ratio	1	-0.106405	0.106149	0.316146	-0.314458	0.101648	0.89906	0.730185	1.10699	0.961421
PDR	SIGLEC11	Inverse variance weighted	5	-0.0321863	0.0321166	0.316263	-0.0951349	0.0307624	0.968326	0.90925	1.03124	0.961421
PDR	FLT1	Inverse variance weighted	5	-0.0258978	0.0258452	0.316327	-0.0765544	0.0247588	0.974435	0.926303	1.02507	0.961421
PDR	P4HB	Inverse variance weighted	3	-0.0675243	0.0674427	0.316725	-0.199712	0.0646634	0.934705	0.818967	1.0668	0.961421
PDR	MRPL33	Inverse variance weighted	2	-0.0308788	0.0308723	0.317208	-0.0913885	0.0296309	0.969593	0.912663	1.03007	0.961421
PDR	IGFBP5	Inverse variance weighted	3	0.0552749	0.055325	0.317749	-0.0531622	0.163712	1.05683	0.948226	1.17787	0.961421
PDR	CRYBB2	Inverse variance weighted	13	-0.118186	0.118493	0.318564	-0.350432	0.114059	0.888531	0.704384	1.12082	0.961421
PDR	SFRP1	Inverse variance weighted	2	0.0797606	0.0800095	0.318819	-0.0770581	0.236579	1.08303	0.925836	1.26691	0.961421
PDR	GPR142	Inverse variance weighted	4	0.0196298	0.0197027	0.319104	-0.0189875	0.0582471	1.01982	0.981192	1.05998	0.961421
PDR	SPINT3	Inverse variance weighted	2	-0.046909	0.0471602	0.319895	-0.139343	0.0455249	0.954174	0.86993	1.04658	0.961421
PDR	GADD45GIP1	Wald ratio	1	0.0853755	0.0858714	0.320113	-0.0829325	0.253684	1.08913	0.920413	1.28876	0.961421
PDR	APP	Inverse variance weighted	2	0.0914315	0.0920404	0.320522	-0.0889676	0.271831	1.09574	0.914875	1.31236	0.961421
PDR	KDR	Inverse variance weighted	6	-0.0278542	0.0280471	0.32065	-0.0828266	0.0271182	0.97253	0.920511	1.02749	0.961421
PDR	KIT	Inverse variance weighted	3	0.0544613	0.0548523	0.320772	-0.0530492	0.161972	1.05597	0.948333	1.17583	0.961421
PDR	VIMP	Inverse variance weighted	2	0.0505725	0.0509376	0.320792	-0.0492652	0.15041	1.05187	0.951929	1.16231	0.961421
PDR	HS3ST1	Inverse variance weighted	5	0.0259762	0.0261676	0.320863	-0.0253123	0.0772647	1.02632	0.975005	1.08033	0.961421
PDR	CETP	Inverse variance weighted	4	0.0225858	0.0227651	0.321137	-0.0220338	0.0672055	1.02284	0.978207	1.06952	0.961421
PDR	H6PD	Inverse variance weighted	8	-0.079324	0.0799619	0.321187	-0.236049	0.0774014	0.923741	0.789742	1.08048	0.961421
PDR	SMIM13	Inverse variance weighted	5	-0.127743	0.128836	0.321431	-0.380261	0.124775	0.880079	0.683683	1.13289	0.961421
PDR	NRXN3	Inverse variance weighted	2	0.09636	0.0973124	0.32207	-0.0943724	0.287092	1.10116	0.909944	1.33255	0.961421
PDR	FJX1	Inverse variance weighted	4	0.0403546	0.0407736	0.32231	-0.0395618	0.120271	1.04118	0.961211	1.1278	0.961421
PDR	AFM	Inverse variance weighted	2	0.0609358	0.0615992	0.32255	-0.0597986	0.18167	1.06283	0.941954	1.19922	0.961421
PDR	RRM1	Inverse variance weighted	4	0.0360126	0.0364424	0.323052	-0.0354145	0.10744	1.03667	0.965205	1.11342	0.961421
PDR	MMP10	Wald ratio	1	-0.0506697	0.0512924	0.323222	-0.151203	0.0498635	0.950593	0.859673	1.05113	0.961421
PDR	HBE1	Inverse variance weighted	4	0.0603384	0.0612801	0.324804	-0.0597706	0.180447	1.0622	0.941981	1.19775	0.961421
PDR	KCNMB3	Wald ratio	1	0.0751895	0.0765378	0.32591	-0.0748245	0.225204	1.07809	0.927906	1.25258	0.961421
PDR	IL23R	Inverse variance weighted	2	0.074366	0.0757308	0.326111	-0.0740664	0.222798	1.0772	0.92861	1.24957	0.961421
PDR	MDM1	Inverse variance weighted	2	0.229311	0.233644	0.326368	-0.22863	0.687252	1.25773	0.795623	1.98824	0.961421
PDR	ART4	Inverse variance weighted	3	-0.0221048	0.0225274	0.326476	-0.0662586	0.022049	0.978138	0.935889	1.02229	0.961421
PDR	EEF1B2	Wald ratio	1	-0.122081	0.124584	0.327132	-0.366266	0.122104	0.885077	0.693318	1.12987	0.961421
PDR	NR3C2	Inverse variance weighted	2	0.100022	0.102092	0.327225	-0.100079	0.300123	1.1052	0.904766	1.35002	0.961421
PDR	SPINK14	Inverse variance weighted	2	0.0795705	0.0812736	0.327558	-0.0797258	0.238867	1.08282	0.92337	1.26981	0.961421
PDR	RBL1	Wald ratio	1	0.152078	0.155357	0.327634	-0.152422	0.456577	1.16425	0.858626	1.57866	0.961421
PDR	SLC26A5	Wald ratio	1	0.140676	0.14377	0.327839	-0.141114	0.422465	1.15105	0.86839	1.52572	0.961421
PDR	LANCL1	Inverse variance weighted	3	0.0382026	0.0390659	0.328123	-0.0383665	0.114772	1.03894	0.96236	1.12162	0.961421
PDR	ZAP70	Inverse variance weighted	2	-0.250691	0.256744	0.328854	-0.753909	0.252527	0.778263	0.470524	1.28727	0.961421
PDR	PLXDC1	Inverse variance weighted	4	0.0431906	0.0443293	0.329901	-0.0436948	0.130076	1.04414	0.957246	1.13891	0.961421
PDR	HHIP	Inverse variance weighted	2	-0.088968	0.0914021	0.33037	-0.268116	0.0901802	0.914875	0.764819	1.09437	0.961421
PDR	ITIH3	Inverse variance weighted	7	-0.0285781	0.0293683	0.330507	-0.0861401	0.0289838	0.971826	0.917466	1.02941	0.961421
PDR	NAGK	Inverse variance weighted	3	0.0354009	0.0364356	0.331248	-0.0360128	0.106815	1.03604	0.964628	1.11273	0.961421
PDR	SNX7	Inverse variance weighted	2	-0.12299	0.126781	0.331998	-0.371481	0.125501	0.884272	0.689712	1.13372	0.961421
PDR	TMX3	Inverse variance weighted	4	-0.033732	0.0349165	0.334005	-0.102168	0.0347043	0.966831	0.902878	1.03531	0.961421
PDR	POLM	Inverse variance weighted	10	0.125793	0.130349	0.334521	-0.129691	0.381277	1.13405	0.878367	1.46415	0.961421
PDR	VCY	Inverse variance weighted	3	0.0751326	0.0778983	0.334797	-0.077548	0.227813	1.07803	0.925383	1.25585	0.961421
PDR	CCL5	Inverse variance weighted	7	-0.0300833	0.0312291	0.335393	-0.0912923	0.0311258	0.970365	0.912751	1.03162	0.961421
PDR	SATB2	Wald ratio	1	-0.337144	0.350224	0.335723	-1.02358	0.349296	0.713806	0.359305	1.41807	0.961421
PDR	EPHA7	Inverse variance weighted	2	-0.089085	0.092649	0.336285	-0.270677	0.092507	0.914768	0.762863	1.09692	0.961421
PDR	HAVCR1	Inverse variance weighted	4	-0.0294205	0.0306007	0.336335	-0.0893979	0.0305569	0.971008	0.914482	1.03103	0.961421
PDR	DRGX	Inverse variance weighted	8	0.0202147	0.0210603	0.33713	-0.0210634	0.0614928	1.02042	0.979157	1.06342	0.961421
PDR	CSF1R	Inverse variance weighted	3	-0.0858611	0.0897013	0.338472	-0.261676	0.0899534	0.917722	0.769761	1.09412	0.961421
PDR	ASGR2	Inverse variance weighted	2	0.073193	0.0766531	0.339649	-0.0770472	0.223433	1.07594	0.925846	1.25036	0.961421
PDR	PTPRN2	Inverse variance weighted	6	0.0446997	0.046833	0.339856	-0.047093	0.136492	1.04571	0.953999	1.14625	0.961421
PDR	EBI3	Inverse variance weighted	7	0.0192326	0.0201695	0.340312	-0.0202997	0.0587649	1.01942	0.979905	1.06053	0.961421
PDR	SIGLEC7	Inverse variance weighted	3	-0.0566478	0.0594641	0.340773	-0.173197	0.0599018	0.944927	0.840972	1.06173	0.961421
PDR	C2	Inverse variance weighted	5	0.143958	0.151128	0.340814	-0.152253	0.440169	1.15484	0.858771	1.55297	0.961421
PDR	COMP	Inverse variance weighted	2	-0.0903403	0.0952346	0.34282	-0.277	0.0963194	0.91362	0.758054	1.10111	0.961421
PDR	LTBP4	Inverse variance weighted	3	-0.0742962	0.0783247	0.342841	-0.227813	0.0792202	0.928397	0.796273	1.08244	0.961421
PDR	STOX1	Inverse variance weighted	2	0.0800113	0.0843793	0.34301	-0.0853721	0.245395	1.0833	0.918171	1.27813	0.961421
PDR	DKK2	Inverse variance weighted	2	-0.21038	0.222027	0.343364	-0.645554	0.224794	0.810276	0.524372	1.25206	0.961421
PDR	SPDEF	Wald ratio	1	0.124238	0.131316	0.344096	-0.133141	0.381617	1.13229	0.875342	1.46465	0.961421
PDR	TFF1	Inverse variance weighted	5	-0.0349134	0.0369135	0.344242	-0.107264	0.037437	0.965689	0.898289	1.03815	0.961421
PDR	HSD17B7	Inverse variance weighted	18	-0.116308	0.123136	0.344889	-0.357654	0.125038	0.890201	0.699315	1.13319	0.961421
PDR	CCL16	Inverse variance weighted	3	-0.0213893	0.0226516	0.345031	-0.0657865	0.0230079	0.978838	0.936331	1.02327	0.961421
PDR	NAP1L2	Wald ratio	1	0.146407	0.155078	0.345124	-0.157545	0.45036	1.15767	0.854238	1.56888	0.961421
PDR	GOLM1	Wald ratio	1	-0.0703671	0.074552	0.345238	-0.216489	0.0757549	0.932052	0.805341	1.0787	0.961421
PDR	ANGPTL3	Inverse variance weighted	4	0.0513716	0.0544302	0.345268	-0.0553116	0.158055	1.05271	0.94619	1.17123	0.961421
PDR	PDGFC	Wald ratio	1	0.156266	0.165853	0.346094	-0.168806	0.481337	1.16914	0.844673	1.61824	0.961421
PDR	KLK8	Wald ratio	1	0.122281	0.129796	0.346143	-0.13212	0.376681	1.13007	0.876236	1.45744	0.961421
PDR	KLK8	Wald ratio	1	0.0747444	0.0793382	0.346143	-0.0807586	0.230247	1.07761	0.922416	1.25891	0.961421
PDR	SERPINA4	Inverse variance weighted	5	-0.0338338	0.0359319	0.346394	-0.10426	0.0365929	0.966732	0.900991	1.03727	0.961421
PDR	CD5	Inverse variance weighted	3	-0.0331179	0.0352012	0.346798	-0.102112	0.0358764	0.967424	0.902928	1.03653	0.961421
PDR	SIRPB1	Inverse variance weighted	5	-0.0173572	0.0184861	0.347764	-0.05359	0.0188755	0.982793	0.947821	1.01905	0.961421
PDR	USP21	Inverse variance weighted	3	-0.0519689	0.0554543	0.348683	-0.160659	0.0567216	0.949358	0.851582	1.05836	0.961421
PDR	NPNT	Inverse variance weighted	3	-0.0675282	0.072059	0.348695	-0.208764	0.0737074	0.934701	0.811587	1.07649	0.961421
PDR	S100A12	Wald ratio	1	0.0686915	0.0733633	0.349109	-0.0751006	0.212484	1.07111	0.92765	1.23675	0.961421
PDR	KMT2D	Inverse variance weighted	3	-0.0571686	0.0611359	0.349733	-0.176995	0.0626578	0.944435	0.837784	1.06466	0.961421
PDR	SIRT5	Inverse variance weighted	4	-0.063196	0.0676063	0.34991	-0.195704	0.0693123	0.938759	0.822255	1.07177	0.961421
PDR	MMP12	Inverse variance weighted	3	0.0303201	0.032441	0.349982	-0.0332642	0.0939045	1.03078	0.967283	1.09845	0.961421
PDR	TNFAIP6	Inverse variance weighted	4	-0.0230068	0.0246265	0.350185	-0.0712747	0.0252611	0.977256	0.931206	1.02558	0.961421
PDR	CD59	Wald ratio	1	-0.0671283	0.0719729	0.35098	-0.208195	0.0739385	0.935075	0.812049	1.07674	0.961421
PDR	SEMA6B	Wald ratio	1	0.0430466	0.0462032	0.351503	-0.0475118	0.133605	1.04399	0.953599	1.14294	0.961421
PDR	TLL1	Wald ratio	1	0.0591274	0.0634633	0.351503	-0.0652606	0.183515	1.06091	0.936823	1.20143	0.961421
PDR	CBLN4	Inverse variance weighted	3	0.0578281	0.0621088	0.351814	-0.0639053	0.179561	1.05953	0.938094	1.19669	0.961421
PDR	STOM	Inverse variance weighted	2	-0.0818214	0.0878897	0.351877	-0.254085	0.0904425	0.921436	0.775626	1.09466	0.961421
PDR	PIK3C2A	Inverse variance weighted	2	-0.305862	0.328719	0.352128	-0.950151	0.338426	0.736488	0.386683	1.40274	0.961421
PDR	CHST15	Inverse variance weighted	2	-0.0942395	0.101344	0.352426	-0.292875	0.104396	0.910065	0.746116	1.11004	0.961421
PDR	IDS	Inverse variance weighted	2	0.0641726	0.0690183	0.352479	-0.0711032	0.199448	1.06628	0.931366	1.22073	0.961421
PDR	SCARA5	Wald ratio	1	-0.0592228	0.063865	0.353764	-0.184398	0.0659526	0.942497	0.831605	1.06818	0.961421
PDR	CXCL9	Inverse variance weighted	4	-0.231921	0.250208	0.353971	-0.722328	0.258486	0.793009	0.485621	1.29497	0.961421
PDR	PCDHA4	Inverse variance weighted	2	0.0789805	0.0853118	0.354557	-0.0882305	0.246192	1.08218	0.91555	1.27914	0.961421
PDR	APOA1	Inverse variance weighted	10	-0.0233781	0.0252617	0.354738	-0.0728909	0.0261348	0.976893	0.929702	1.02648	0.961421
PDR	LYZ	Wald ratio	1	0.0281592	0.0304978	0.35584	-0.0316164	0.0879349	1.02856	0.968878	1.09192	0.961421
PDR	NRN1	Wald ratio	1	0.093633	0.101467	0.356117	-0.105243	0.292509	1.09816	0.900106	1.33979	0.961421
PDR	RPN1	Wald ratio	1	0.0668192	0.0724743	0.356543	-0.0752303	0.208869	1.0691	0.92753	1.23228	0.961421
PDR	DCUN1D5	Inverse variance weighted	4	-0.0962597	0.104478	0.356872	-0.301036	0.108517	0.908228	0.740051	1.11462	0.961421
PDR	PAFAH1B2	Wald ratio	1	-0.131272	0.14259	0.357245	-0.410749	0.148205	0.876979	0.663153	1.15975	0.961421
PDR	MED4	Wald ratio	1	-0.115959	0.125984	0.357353	-0.362888	0.130971	0.890512	0.695664	1.13993	0.961421
PDR	CSF3	Wald ratio	1	-0.0387832	0.0421364	0.357353	-0.121371	0.0438041	0.961959	0.885706	1.04478	0.961421
PDR	UMOD	Inverse variance weighted	5	-0.0224222	0.0244664	0.359433	-0.0703764	0.025532	0.977827	0.932043	1.02586	0.961421
PDR	ZP4	Inverse variance weighted	2	-0.0761638	0.0831096	0.359443	-0.239059	0.086731	0.926664	0.787369	1.0906	0.961421
PDR	CA11	Wald ratio	1	-0.0986027	0.107888	0.360751	-0.310063	0.112858	0.906103	0.7334	1.11947	0.961421
PDR	SERPINA12	Inverse variance weighted	2	-0.0384416	0.0420944	0.361126	-0.120947	0.0440635	0.962288	0.886081	1.04505	0.961421
PDR	CSF1R	Inverse variance weighted	3	1.07737	1.17995	0.361208	-1.23533	3.39007	2.93695	0.290739	29.668	0.961421
PDR	TYRO3	Inverse variance weighted	2	0.0829708	0.0908947	0.361336	-0.0951828	0.261124	1.08651	0.909207	1.29839	0.961421
PDR	GNMT	Inverse variance weighted	3	-0.0334913	0.0367119	0.361625	-0.105447	0.0384641	0.967063	0.899922	1.03921	0.961421
PDR	F7	Inverse variance weighted	3	-0.0332233	0.0364548	0.362107	-0.104675	0.038228	0.967323	0.900617	1.03897	0.961421
PDR	IL12A;IL12B	Wald ratio	1	0.086961	0.0954373	0.362198	-0.100096	0.274018	1.09085	0.90475	1.31524	0.961421
PDR	HOGA1	Wald ratio	1	0.139407	0.153	0.362213	-0.160473	0.439286	1.14959	0.851741	1.5516	0.961421
PDR	ANK2	Inverse variance weighted	4	0.0350171	0.0384505	0.36245	-0.0403459	0.11038	1.03564	0.960457	1.1167	0.961421
PDR	MUL1	Inverse variance weighted	3	0.0342068	0.0376475	0.363557	-0.0395822	0.107996	1.0348	0.961191	1.11404	0.961421
PDR	PLA2R1	Inverse variance weighted	3	0.0234854	0.0258591	0.36377	-0.0271985	0.0741694	1.02376	0.973168	1.07699	0.961421
PDR	LILRB5	Inverse variance weighted	4	-0.0508703	0.0560256	0.363886	-0.16068	0.0589398	0.950402	0.851564	1.06071	0.961421
PDR	COL1A1	Wald ratio	1	-0.111335	0.122798	0.364589	-0.352019	0.129348	0.894639	0.703267	1.13809	0.961421
PDR	DSCAM	Wald ratio	1	-0.107334	0.118527	0.365168	-0.339647	0.124979	0.898226	0.712022	1.13313	0.961421
PDR	SLC6A14	Inverse variance weighted	2	0.0818411	0.0904019	0.365305	-0.0953466	0.259029	1.08528	0.909058	1.29567	0.961421
PDR	TNFRSF10B	Wald ratio	1	-0.0991865	0.109791	0.366307	-0.314377	0.116004	0.905574	0.730244	1.123	0.961421
PDR	DMKN	Inverse variance weighted	2	-0.191466	0.211999	0.366447	-0.606984	0.224051	0.825747	0.544992	1.25113	0.961421
PDR	SCO1	Inverse variance weighted	2	0.0776096	0.0859485	0.366537	-0.0908494	0.246069	1.0807	0.913155	1.27899	0.961421
PDR	CPQ	Inverse variance weighted	6	0.0372005	0.0412029	0.3666	-0.0435573	0.117958	1.0379	0.957378	1.1252	0.961421
PDR	CAP1	Inverse variance weighted	2	0.0870478	0.0965985	0.367519	-0.102285	0.276381	1.09095	0.902772	1.31835	0.961421
PDR	THOC1	Inverse variance weighted	4	-0.211128	0.23449	0.367922	-0.670728	0.248472	0.80967	0.511336	1.28206	0.961421
PDR	CLPSL1	Inverse variance weighted	3	-0.0167153	0.018567	0.367976	-0.0531067	0.019676	0.983424	0.948279	1.01987	0.961421
PDR	IMPAD1	Inverse variance weighted	4	0.0345357	0.0383723	0.368111	-0.0406739	0.109745	1.03514	0.960142	1.11599	0.961421
PDR	LILRA6	Inverse variance weighted	6	-0.0162646	0.0181008	0.368887	-0.0517421	0.0192129	0.983867	0.949574	1.0194	0.961421
PDR	ATAD1	Wald ratio	1	-0.236322	0.26305	0.368977	-0.751901	0.279257	0.789526	0.47147	1.32215	0.961421
PDR	KREMEN1	Wald ratio	1	-0.369231	0.411336	0.369379	-1.17545	0.436989	0.691266	0.30868	1.54804	0.961421
PDR	FAF2	Wald ratio	1	0.134516	0.149864	0.369408	-0.159218	0.42825	1.14398	0.85281	1.53457	0.961421
PDR	BAG5	Wald ratio	1	0.04656	0.0519375	0.370005	-0.0552374	0.148357	1.04766	0.946261	1.15993	0.961421
PDR	TCN1	Inverse variance weighted	4	-0.0378621	0.0422752	0.370461	-0.120722	0.0449973	0.962846	0.886281	1.04603	0.961421
PDR	SPOCK3	Inverse variance weighted	5	0.0176529	0.0197322	0.370987	-0.0210221	0.0563279	1.01781	0.979197	1.05794	0.961421
PDR	CREG1	Inverse variance weighted	3	-0.0327521	0.0366257	0.371194	-0.104539	0.0390342	0.967778	0.90074	1.03981	0.961421
PDR	SLITRK1	Inverse variance weighted	5	0.0728318	0.0816733	0.372529	-0.0872478	0.232911	1.07555	0.91645	1.26227	0.961421
PDR	BCAN	Inverse variance weighted	2	-0.0970362	0.108828	0.372581	-0.310339	0.116266	0.907523	0.733198	1.1233	0.961421
PDR	F11	Inverse variance weighted	5	-0.0232713	0.026132	0.373181	-0.0744901	0.0279474	0.976997	0.928217	1.02834	0.961421
PDR	PTPN7	Wald ratio	1	-0.128739	0.144635	0.373414	-0.412223	0.154745	0.879204	0.662177	1.16736	0.961421
PDR	ARFGAP1	Inverse variance weighted	2	0.089305	0.10047	0.374072	-0.107616	0.286226	1.09341	0.897972	1.33139	0.961421
PDR	PDCD5	Wald ratio	1	-0.0536051	0.0603177	0.374158	-0.171828	0.0646176	0.947806	0.842124	1.06675	0.961421
PDR	PFDN5	Wald ratio	1	-0.109236	0.122915	0.374158	-0.350148	0.131677	0.896519	0.704584	1.14074	0.961421
PDR	ICOSLG	Inverse variance weighted	2	0.0899238	0.101375	0.375058	-0.108772	0.28862	1.09409	0.896935	1.33458	0.961421
PDR	PDK1	Inverse variance weighted	2	0.140054	0.158053	0.375553	-0.16973	0.449839	1.15034	0.843892	1.56806	0.961421
PDR	ARL11	Inverse variance weighted	4	-0.0651586	0.0737294	0.37683	-0.209668	0.0793511	0.936919	0.810853	1.08258	0.961421
PDR	A4GNT	Wald ratio	1	0.0963666	0.109052	0.376872	-0.117376	0.310109	1.10116	0.889251	1.36357	0.961421
PDR	REN	Wald ratio	1	-0.112528	0.12768	0.378139	-0.36278	0.137724	0.893572	0.695739	1.14766	0.961421
PDR	COL15A1	Inverse variance weighted	2	0.0563688	0.0639724	0.37824	-0.069017	0.181755	1.05799	0.933311	1.19932	0.961421
PDR	TNFRSF25	Wald ratio	1	0.144472	0.164023	0.378424	-0.177013	0.465957	1.15543	0.837769	1.59354	0.961421
PDR	NR1D2	Inverse variance weighted	5	0.152859	0.173603	0.378585	-0.187403	0.49312	1.16516	0.82911	1.63742	0.961421
PDR	CD83	Wald ratio	1	-0.122529	0.139189	0.378694	-0.395339	0.150281	0.88468	0.673452	1.16216	0.961421
PDR	ROBO1	Inverse variance weighted	2	0.0824375	0.0939592	0.380283	-0.101723	0.266598	1.08593	0.90328	1.30551	0.961421
PDR	GCNT4	Inverse variance weighted	2	-0.307359	0.350369	0.380354	-0.994081	0.379363	0.735387	0.370063	1.46135	0.961421
PDR	SMOC1	Inverse variance weighted	3	-0.0635899	0.0725501	0.38076	-0.205788	0.0786083	0.93839	0.814005	1.08178	0.961421
PDR	PRRG1	Inverse variance weighted	2	-0.077385	0.0883078	0.380862	-0.250468	0.0956983	0.925533	0.778436	1.10043	0.961421
PDR	ESAM	Wald ratio	1	-0.0588913	0.0672797	0.381399	-0.190759	0.0729768	0.942809	0.826331	1.07571	0.961421
PDR	ASL	Wald ratio	1	-0.171508	0.196523	0.382822	-0.556693	0.213678	0.842394	0.573101	1.23822	0.961421
PDR	GXYLT1	Inverse variance weighted	5	0.0275033	0.0315326	0.38309	-0.0343007	0.0893073	1.02789	0.966281	1.09342	0.961421
PDR	LIPN	Inverse variance weighted	3	-0.0227874	0.0261386	0.383323	-0.0740191	0.0284443	0.97747	0.928654	1.02885	0.961421
PDR	LRP12	Wald ratio	1	-0.0679851	0.0780101	0.383486	-0.220885	0.0849146	0.934274	0.801809	1.08862	0.961421
PDR	C1S	Inverse variance weighted	2	0.0316265	0.0363263	0.38396	-0.0395731	0.102826	1.03213	0.9612	1.1083	0.961421
PDR	NUDT9	Inverse variance weighted	2	-0.0588049	0.0675589	0.384068	-0.19122	0.0736105	0.942891	0.825951	1.07639	0.961421
PDR	ACACB	Inverse variance weighted	2	-0.129359	0.148664	0.384223	-0.42074	0.162023	0.878659	0.656561	1.17589	0.961421
PDR	APOE	Inverse variance weighted	2	0.0499504	0.0574509	0.384604	-0.0626535	0.162554	1.05122	0.939269	1.17651	0.961421
PDR	LIFR	Wald ratio	1	0.13147	0.15132	0.384944	-0.165117	0.428057	1.1405	0.847795	1.53427	0.961421
PDR	NMS	Wald ratio	1	0.128598	0.148015	0.384944	-0.16151	0.418707	1.13723	0.850858	1.52	0.961421
PDR	ARL2	Inverse variance weighted	6	0.0170547	0.0196431	0.385271	-0.0214459	0.0555552	1.0172	0.978782	1.05713	0.961421
PDR	PCDHAC2	Wald ratio	1	-0.123905	0.142918	0.385963	-0.404024	0.156215	0.883464	0.667628	1.16908	0.961421
PDR	MIF	Inverse variance weighted	2	-0.0453117	0.0523843	0.387046	-0.147985	0.0573615	0.9557	0.862444	1.05904	0.961421
PDR	FSTL1	Wald ratio	1	-0.0428158	0.0495091	0.387145	-0.139854	0.054222	0.958088	0.869485	1.05572	0.961421
PDR	FTH1;FTL	Inverse variance weighted	2	-0.0527717	0.0610356	0.387256	-0.172401	0.0668581	0.948597	0.841641	1.06914	0.961421
PDR	PTGR1	Inverse variance weighted	3	-0.0423272	0.0489928	0.387617	-0.138353	0.0536987	0.958556	0.870791	1.05517	0.961421
PDR	ENO1	Wald ratio	1	-0.127132	0.147378	0.388344	-0.415994	0.16173	0.880617	0.659684	1.17554	0.961421
PDR	PCDH15	Inverse variance weighted	3	0.321848	0.373467	0.388807	-0.410148	1.05384	1.37967	0.663552	2.86866	0.961421
PDR	VPS4A	Wald ratio	1	0.13384	0.155321	0.388854	-0.170589	0.438269	1.14321	0.843168	1.55002	0.961421
PDR	CYB561D1	Wald ratio	1	0.0856724	0.0994591	0.389027	-0.109267	0.280612	1.08945	0.896491	1.32394	0.961421
PDR	ENG	Inverse variance weighted	3	0.0598617	0.0695146	0.389162	-0.076387	0.19611	1.06169	0.926458	1.21666	0.961421
PDR	CTSF	Inverse variance weighted	2	0.0402544	0.0469015	0.390741	-0.0516726	0.132181	1.04108	0.94964	1.14132	0.961421
PDR	PSG2	Inverse variance weighted	3	-0.157119	0.183101	0.390835	-0.515996	0.201758	0.854602	0.596906	1.22355	0.961421
PDR	BOC	Inverse variance weighted	2	0.0732226	0.0854069	0.391258	-0.094175	0.24062	1.07597	0.910123	1.27204	0.961421
PDR	NPTXR	Wald ratio	1	-0.0330562	0.0385657	0.391367	-0.108645	0.0425326	0.967484	0.897049	1.04345	0.961421
PDR	UTS2	Inverse variance weighted	3	-0.133649	0.155984	0.391551	-0.439378	0.172081	0.874897	0.644437	1.18777	0.961421
PDR	MUC1	Inverse variance weighted	2	0.0828774	0.0967333	0.391576	-0.10672	0.272475	1.08641	0.898777	1.31321	0.961421
PDR	SOD3	Inverse variance weighted	9	0.0223623	0.0261255	0.39202	-0.0288436	0.0735682	1.02261	0.971568	1.07634	0.961421
PDR	KCTD5	Inverse variance weighted	2	-0.34622	0.40461	0.39217	-1.13926	0.446816	0.707357	0.320057	1.56333	0.961421
PDR	DBNL	Wald ratio	1	0.0690499	0.0809496	0.39366	-0.0896114	0.227711	1.07149	0.914286	1.25572	0.961421
PDR	SCGB1A1	Inverse variance weighted	2	-0.0671577	0.0787993	0.394068	-0.221604	0.0872889	0.935048	0.801232	1.09121	0.961421
PDR	CXCL11	Inverse variance weighted	3	0.0986672	0.11611	0.395452	-0.128909	0.326243	1.1037	0.879054	1.38575	0.961421
PDR	VDR	Inverse variance weighted	2	0.0600934	0.0707595	0.395735	-0.0785953	0.198782	1.06194	0.924414	1.21992	0.961421
PDR	FRZB	Inverse variance weighted	2	-0.269001	0.316896	0.395959	-0.890117	0.352116	0.764143	0.410608	1.42207	0.961421
PDR	SEMA3E	Inverse variance weighted	3	-0.0394392	0.0465338	0.396695	-0.130645	0.051767	0.961328	0.877529	1.05313	0.961421
PDR	ACY1	Inverse variance weighted	3	0.140858	0.166411	0.397303	-0.185308	0.467025	1.15126	0.830848	1.59524	0.961421
PDR	TMEM87B	Inverse variance weighted	6	0.0251213	0.0297005	0.397654	-0.0330918	0.0833343	1.02544	0.96745	1.08691	0.961421
PDR	CSNK2A1	Wald ratio	1	-0.0955909	0.113061	0.397844	-0.317191	0.126009	0.908836	0.728192	1.13429	0.961421
PDR	NTN1	Inverse variance weighted	5	0.179065	0.212409	0.399219	-0.237258	0.595387	1.1961	0.788788	1.81373	0.961421
PDR	TOLLIP	Wald ratio	1	-0.078278	0.0929339	0.399621	-0.260428	0.103872	0.924707	0.770721	1.10946	0.961421
PDR	TPI1	Inverse variance weighted	2	-0.0739032	0.0878554	0.400241	-0.2461	0.0982933	0.928762	0.781844	1.10329	0.961421
PDR	TKT	Wald ratio	1	-0.084459	0.10042	0.400316	-0.281283	0.112364	0.919009	0.754815	1.11892	0.961421
PDR	SNCA	Inverse variance weighted	2	-0.0462044	0.0550577	0.401357	-0.154117	0.0617087	0.954847	0.857171	1.06365	0.961421
PDR	C5orf38	Inverse variance weighted	4	0.0268486	0.0320547	0.402264	-0.0359787	0.0896758	1.02721	0.964661	1.09382	0.961421
PDR	RBL2	Inverse variance weighted	2	-0.0407532	0.0486813	0.402513	-0.136169	0.0546623	0.960066	0.872696	1.05618	0.961421
PDR	ENOX1	Inverse variance weighted	2	-0.140768	0.168638	0.403868	-0.471299	0.189763	0.868691	0.624191	1.20896	0.961421
PDR	SPATA9	Wald ratio	1	0.088157	0.105629	0.403948	-0.118876	0.29519	1.09216	0.887918	1.34338	0.961421
PDR	GZMA	Inverse variance weighted	3	-0.18799	0.225411	0.404287	-0.629795	0.253815	0.828623	0.532701	1.28893	0.961421
PDR	LRP11	Inverse variance weighted	3	-0.0341028	0.0409726	0.405221	-0.114409	0.0462034	0.966472	0.891893	1.04729	0.961421
PDR	FAM210A	Inverse variance weighted	2	-0.047344	0.056898	0.405361	-0.158864	0.0641762	0.953759	0.853112	1.06628	0.961421
PDR	PRLH	Wald ratio	1	-0.169191	0.203624	0.406031	-0.568294	0.229912	0.844348	0.566491	1.25849	0.961421
PDR	CA6	Inverse variance weighted	6	0.0362246	0.0436298	0.406384	-0.0492897	0.121739	1.03689	0.951905	1.12946	0.961421
PDR	HIKESHI	Inverse variance weighted	2	-0.075763	0.0914604	0.407462	-0.255025	0.103499	0.927036	0.774897	1.10905	0.961421
PDR	ACHE	Inverse variance weighted	2	-0.0380855	0.0460059	0.407762	-0.128257	0.0520861	0.962631	0.879627	1.05347	0.961421
PDR	TNF	Wald ratio	1	-0.0736368	0.0891231	0.40867	-0.248318	0.101045	0.929009	0.780112	1.10633	0.961421
PDR	ADGRE2	Inverse variance weighted	2	0.0346288	0.0419373	0.408958	-0.0475683	0.116826	1.03524	0.953545	1.12392	0.961421
PDR	LRRC4C	Wald ratio	1	-0.0960962	0.116448	0.409241	-0.324334	0.132142	0.908377	0.723009	1.14127	0.961421
PDR	YWHAE	Inverse variance weighted	4	-0.0350169	0.0425191	0.410191	-0.118354	0.0483204	0.965589	0.888381	1.04951	0.961421
PDR	MCTS1	Inverse variance weighted	3	-0.238779	0.290073	0.410413	-0.807322	0.329765	0.787589	0.446051	1.39064	0.961421
PDR	DUSP4	Inverse variance weighted	2	-0.0640496	0.0778376	0.410586	-0.216611	0.088512	0.937958	0.805243	1.09255	0.961421
PDR	TYRO3	Inverse variance weighted	2	0.066079	0.0804933	0.411688	-0.0916878	0.223846	1.06831	0.91239	1.25088	0.961421
PDR	HMGB3	Inverse variance weighted	2	-0.0816219	0.0995545	0.41229	-0.276749	0.113505	0.92162	0.758245	1.1202	0.961421
PDR	PDIA5	Inverse variance weighted	6	0.0382797	0.0467676	0.413068	-0.0533849	0.129944	1.03902	0.948015	1.13876	0.961421
PDR	SPSB1	Inverse variance weighted	2	0.0598282	0.0731245	0.41326	-0.0834957	0.203152	1.06165	0.919895	1.22526	0.961421
PDR	CXCL2;CXCL3	Inverse variance weighted	2	-0.453974	0.556	0.414214	-1.54373	0.635785	0.635099	0.213582	1.8885	0.961421
PDR	A1CF	Wald ratio	1	0.043595	0.0534143	0.414405	-0.0610971	0.148287	1.04456	0.940732	1.15985	0.961421
PDR	GPD1L	Inverse variance weighted	3	-0.148966	0.182536	0.414448	-0.506736	0.208805	0.861598	0.602459	1.2322	0.961421
PDR	LRPAP1	Inverse variance weighted	5	0.0695147	0.0852195	0.414664	-0.0975156	0.236545	1.07199	0.907088	1.26686	0.961421
PDR	BCL2L2	Wald ratio	1	-0.0955334	0.117301	0.4154	-0.325444	0.134377	0.908888	0.722207	1.14382	0.961421
PDR	RSPO4	Inverse variance weighted	2	-0.0651103	0.0799622	0.415494	-0.221836	0.0916157	0.936964	0.801047	1.09594	0.961421
PDR	FARS2	Inverse variance weighted	2	-0.0876627	0.107742	0.415855	-0.298838	0.123512	0.91607	0.74168	1.13146	0.961421
PDR	GNLY	Inverse variance weighted	9	0.0414292	0.0509397	0.416047	-0.0584127	0.141271	1.0423	0.943261	1.15174	0.961421
PDR	SEMA3G	Inverse variance weighted	4	0.0923733	0.113761	0.416795	-0.130598	0.315345	1.09677	0.87757	1.37073	0.961421
PDR	METAP2	Wald ratio	1	-0.110036	0.135556	0.416941	-0.375725	0.155653	0.895802	0.686791	1.16842	0.961421
PDR	DCBLD2	Inverse variance weighted	2	0.056066	0.0691085	0.417207	-0.0793865	0.191519	1.05767	0.923683	1.21109	0.961421
PDR	CLMP	Wald ratio	1	0.0549268	0.0677774	0.417711	-0.077917	0.187771	1.05646	0.925041	1.20656	0.961421
PDR	CCL19	Wald ratio	1	0.101356	0.125152	0.418019	-0.143942	0.346653	1.10667	0.865938	1.41433	0.961421
PDR	CHST9	Inverse variance weighted	3	0.0424806	0.052554	0.418905	-0.0605252	0.145486	1.0434	0.94127	1.1566	0.961421
PDR	TBCE	Inverse variance weighted	2	0.0583086	0.0721816	0.419203	-0.0831673	0.199785	1.06004	0.920197	1.22114	0.961421
PDR	TMCC3	Inverse variance weighted	3	-0.0981275	0.121492	0.419272	-0.336252	0.139997	0.906533	0.714443	1.15027	0.961421
PDR	PDXK	Wald ratio	1	0.134144	0.166301	0.419878	-0.191806	0.460094	1.14356	0.825467	1.58422	0.961421
PDR	UBE2B	Wald ratio	1	-0.142431	0.176655	0.420089	-0.488676	0.203813	0.867247	0.613438	1.22607	0.961421
PDR	PTHLH	Inverse variance weighted	4	0.0457618	0.0567767	0.420245	-0.0655205	0.157044	1.04683	0.93658	1.17005	0.961421
PDR	ATF6	Wald ratio	1	0.107663	0.133629	0.420424	-0.15425	0.369575	1.11367	0.857058	1.44712	0.961421
PDR	TST	Inverse variance weighted	4	-0.0148811	0.0185131	0.421503	-0.0511667	0.0214045	0.985229	0.95012	1.02164	0.961421
PDR	TDO2	Inverse variance weighted	3	0.0303198	0.0378262	0.422811	-0.0438197	0.104459	1.03078	0.957127	1.11011	0.961421
PDR	CHST15	Wald ratio	1	-0.100594	0.125625	0.423279	-0.34682	0.145632	0.9043	0.706933	1.15677	0.961421
PDR	ULBP1	Wald ratio	1	0.118722	0.148428	0.42379	-0.172197	0.409641	1.12606	0.841813	1.50628	0.961421
PDR	CD22	Wald ratio	1	-0.156664	0.195893	0.423859	-0.540614	0.227286	0.854991	0.582391	1.25519	0.961421
PDR	PTH	Wald ratio	1	-0.0961201	0.120379	0.424593	-0.332063	0.139823	0.908355	0.717442	1.15007	0.961421
PDR	CHST12	Wald ratio	1	0.100334	0.125672	0.42465	-0.145982	0.34665	1.10554	0.864173	1.41432	0.961421
PDR	FCMR	Wald ratio	1	0.155777	0.19559	0.425774	-0.22758	0.539134	1.16857	0.796458	1.71452	0.961421
PDR	FRZB	Inverse variance weighted	5	-0.314203	0.395393	0.426811	-1.08917	0.460767	0.73037	0.336494	1.58529	0.961421
PDR	SULT2A1	Wald ratio	1	0.0489861	0.0617046	0.427264	-0.0719549	0.169927	1.05021	0.930573	1.18522	0.961421
PDR	ADAM23	Inverse variance weighted	7	-0.0273547	0.0344787	0.427556	-0.0949329	0.0402235	0.973016	0.909434	1.04104	0.961421
PDR	TGFBI	Wald ratio	1	-0.0314648	0.0396885	0.427898	-0.109254	0.0463246	0.969025	0.896502	1.04741	0.961421
PDR	NTNG1	Inverse variance weighted	4	0.0199572	0.0252095	0.428562	-0.0294534	0.0693679	1.02016	0.970976	1.07183	0.961421
PDR	DPP7	Inverse variance weighted	2	-0.0333934	0.0422291	0.42908	-0.116162	0.0493757	0.967158	0.890331	1.05061	0.961421
PDR	CCT7	Wald ratio	1	-0.102718	0.130483	0.431156	-0.358465	0.153029	0.902381	0.698748	1.16536	0.961421
PDR	MED1	Inverse variance weighted	2	-0.0317825	0.0404189	0.431676	-0.111003	0.0474385	0.968717	0.894936	1.04858	0.961421
PDR	CD7	Inverse variance weighted	3	0.0286232	0.0364091	0.431777	-0.0427386	0.099985	1.02904	0.958162	1.10515	0.961421
PDR	HBD	Inverse variance weighted	2	-0.243921	0.310555	0.432199	-0.852609	0.364768	0.78355	0.426301	1.44018	0.961421
PDR	CSGALNACT2	Inverse variance weighted	3	-0.0301911	0.038439	0.432203	-0.105532	0.0451494	0.97026	0.899846	1.04618	0.961421
PDR	EIF1AX	Inverse variance weighted	2	0.0786696	0.100221	0.432478	-0.117764	0.275104	1.08185	0.888905	1.31667	0.961421
PDR	GDF5	Inverse variance weighted	6	0.0171847	0.0218985	0.432603	-0.0257362	0.0601057	1.01733	0.974592	1.06195	0.961421
PDR	IL1RL2	Wald ratio	1	-0.043301	0.0551994	0.432778	-0.151492	0.0648899	0.957623	0.859425	1.06704	0.961421
PDR	FGF19	Wald ratio	1	-0.0671515	0.0858395	0.434043	-0.235397	0.101094	0.935054	0.790257	1.10638	0.961421
PDR	FGF19	Wald ratio	1	-0.073965	0.0945492	0.434043	-0.259281	0.111351	0.928704	0.771606	1.11779	0.961421
PDR	C7	Inverse variance weighted	4	0.0366944	0.0469495	0.434466	-0.0553266	0.128715	1.03738	0.946176	1.13737	0.961421
PDR	CEACAM1	Inverse variance weighted	4	0.0624986	0.0800569	0.434992	-0.0944128	0.21941	1.06449	0.909907	1.24534	0.961421
PDR	IL1RAP	Inverse variance weighted	7	0.0261168	0.0334722	0.435242	-0.0394887	0.0917223	1.02646	0.961281	1.09606	0.961421
PDR	ELANE	Inverse variance weighted	2	-0.0533284	0.0683573	0.435307	-0.187309	0.0806519	0.948069	0.829188	1.08399	0.961421
PDR	TAC1	Wald ratio	1	0.097718	0.125317	0.435529	-0.147903	0.343339	1.10265	0.862514	1.40965	0.961421
PDR	HDLBP	Inverse variance weighted	12	-0.126211	0.162003	0.435941	-0.443738	0.191315	0.881429	0.641634	1.21084	0.961421
PDR	CD72	Inverse variance weighted	5	0.176803	0.227214	0.43649	-0.268537	0.622143	1.1934	0.764497	1.86292	0.961421
PDR	C11orf87	Inverse variance weighted	5	-0.309944	0.399087	0.437375	-1.09216	0.472266	0.733488	0.335493	1.60362	0.961421
PDR	FAM171B	Wald ratio	1	-0.0673084	0.0869515	0.438877	-0.237733	0.103117	0.934907	0.788413	1.10862	0.961421
PDR	HEXB	Inverse variance weighted	2	-0.0556181	0.0720965	0.440447	-0.196927	0.0856911	0.9459	0.82125	1.08947	0.961421
PDR	RIDA	Wald ratio	1	-0.0826862	0.107235	0.440661	-0.292866	0.127494	0.92064	0.746122	1.13598	0.961421
PDR	DEFB119	Inverse variance weighted	4	-0.0542233	0.0703312	0.440724	-0.192072	0.0836258	0.947221	0.825247	1.08722	0.961421
PDR	CD14	Wald ratio	1	0.0798083	0.103532	0.440793	-0.123115	0.282731	1.08308	0.884162	1.32675	0.961421
PDR	IGFBP1	Wald ratio	1	0.111336	0.144611	0.44136	-0.172102	0.394774	1.11777	0.841893	1.48405	0.961421
PDR	IGFBP1	Wald ratio	1	0.0838001	0.108846	0.44136	-0.129537	0.297138	1.08741	0.878502	1.346	0.961421
PDR	CTSD	Inverse variance weighted	3	0.0554638	0.0721032	0.441758	-0.0858585	0.196786	1.05703	0.917724	1.21748	0.961421
PDR	MAN1A2	Wald ratio	1	0.141326	0.18415	0.442814	-0.219608	0.50226	1.1518	0.802833	1.65245	0.961421
PDR	FHIT	Inverse variance weighted	3	-0.0725764	0.0945714	0.44283	-0.257936	0.112784	0.929995	0.772644	1.11939	0.961421
PDR	CUEDC2	Inverse variance weighted	2	0.884484	1.15558	0.44403	-1.38045	3.14941	2.42174	0.251467	23.3224	0.961421
PDR	LILRA5	Wald ratio	1	-0.080919	0.105755	0.444179	-0.288199	0.126361	0.922268	0.749613	1.13469	0.961421
PDR	COL6A1	Inverse variance weighted	4	-0.0322167	0.0421142	0.44428	-0.114761	0.0503271	0.968297	0.89158	1.05162	0.961421
PDR	KCNE2	Inverse variance weighted	3	0.411508	0.538628	0.444871	-0.644203	1.46722	1.50909	0.525081	4.33716	0.961421
PDR	CDH7	Inverse variance weighted	7	-0.033585	0.0440979	0.446299	-0.120017	0.052847	0.966973	0.886905	1.05427	0.961421
PDR	ZHX3	Inverse variance weighted	2	-0.27172	0.357319	0.446991	-0.972064	0.428625	0.762068	0.378301	1.53515	0.961421
PDR	EPHB6	Wald ratio	1	-0.059091	0.0777079	0.447001	-0.211399	0.0932165	0.942621	0.809451	1.0977	0.961421
PDR	NCMAP	Inverse variance weighted	3	0.0511785	0.0673881	0.447578	-0.0809023	0.183259	1.05251	0.922284	1.20113	0.961421
PDR	CKAP4	Wald ratio	1	-0.0621201	0.0818027	0.44762	-0.222453	0.0982132	0.93977	0.800552	1.1032	0.961421
PDR	UGT1A6	Wald ratio	1	0.0446572	0.0588068	0.44762	-0.070604	0.159918	1.04567	0.931831	1.17342	0.961421
PDR	POMC	Inverse variance weighted	4	0.0241729	0.0318852	0.448377	-0.0383221	0.086668	1.02447	0.962403	1.09053	0.961421
PDR	DPEP1	Inverse variance weighted	3	-0.0305584	0.040315	0.448456	-0.109576	0.0484589	0.969904	0.896214	1.04965	0.961421
PDR	RNPEP	Inverse variance weighted	2	0.0588082	0.0776027	0.448563	-0.0932929	0.210909	1.06057	0.910927	1.2348	0.961421
PDR	AOC1	Inverse variance weighted	6	-0.0142453	0.0187979	0.448563	-0.0510892	0.0225986	0.985856	0.950194	1.02286	0.961421
PDR	CAT	Wald ratio	1	0.0748425	0.0989835	0.449582	-0.119165	0.26885	1.07771	0.887661	1.30846	0.961421
PDR	SFXN5	Inverse variance weighted	2	0.0454442	0.0601729	0.450112	-0.0724946	0.163383	1.04649	0.930071	1.17749	0.961421
PDR	NAALAD2	Inverse variance weighted	2	-0.0535072	0.0711646	0.452124	-0.19299	0.0859755	0.947899	0.82449	1.08978	0.961421
PDR	CLN5	Inverse variance weighted	13	0.165726	0.220423	0.45214	-0.266304	0.597755	1.18025	0.766206	1.81803	0.961421
PDR	CGA;CGB3	Inverse variance weighted	4	0.015816	0.0210826	0.453139	-0.0255059	0.057138	1.01594	0.974817	1.0588	0.961421
PDR	HEPACAM2	Wald ratio	1	-0.0882618	0.117686	0.453268	-0.318926	0.142403	0.915521	0.726929	1.15304	0.961421
PDR	GGH	Inverse variance weighted	5	0.0275871	0.0367849	0.453281	-0.0445114	0.0996855	1.02797	0.956465	1.10482	0.961421
PDR	BGLAP	Inverse variance weighted	8	-0.169867	0.226616	0.453509	-0.614034	0.274301	0.843777	0.541163	1.31561	0.961421
PDR	CD5L	Wald ratio	1	-0.0597231	0.0799926	0.455301	-0.216509	0.0970625	0.942025	0.805326	1.10193	0.961421
PDR	CECR1	Inverse variance weighted	3	-0.0298893	0.0400822	0.455849	-0.108451	0.0486719	0.970553	0.897223	1.04988	0.961421
PDR	PPBP	Inverse variance weighted	4	0.0538384	0.0722572	0.456215	-0.0877857	0.195462	1.05531	0.915957	1.21587	0.961421
PDR	KLRC3	Inverse variance weighted	5	-0.067534	0.0907514	0.456776	-0.245407	0.110339	0.934696	0.782386	1.11666	0.961421
PDR	UBASH3B	Wald ratio	1	0.0849557	0.114192	0.456894	-0.138861	0.308772	1.08867	0.870349	1.36175	0.961421
PDR	HGF	Inverse variance weighted	3	0.0494928	0.066607	0.457447	-0.0810569	0.180043	1.05074	0.922141	1.19727	0.961421
PDR	CPE	Inverse variance weighted	2	-0.0866454	0.116923	0.458667	-0.315815	0.142524	0.917002	0.729194	1.15318	0.961421
PDR	CD84	Inverse variance weighted	2	0.0669345	0.0905411	0.459742	-0.110526	0.244395	1.06923	0.895363	1.27685	0.961421
PDR	CLK2	Inverse variance weighted	3	-0.0255846	0.0346609	0.46043	-0.09352	0.0423508	0.97474	0.91072	1.04326	0.961421
PDR	NELL1	Inverse variance weighted	6	-0.0260918	0.0353615	0.460599	-0.0954003	0.0432167	0.974246	0.909009	1.04416	0.961421
PDR	ECEL1	Wald ratio	1	-0.11394	0.154472	0.460753	-0.416704	0.188825	0.892312	0.659216	1.20783	0.961421
PDR	CBR3	Inverse variance weighted	3	-0.0173863	0.0236009	0.461318	-0.0636441	0.0288715	0.982764	0.938339	1.02929	0.961421
PDR	GYPA	Wald ratio	1	0.105694	0.143501	0.461403	-0.175568	0.386957	1.11148	0.83898	1.47249	0.961421
PDR	CEACAM7	Wald ratio	1	-0.0389668	0.0529342	0.461647	-0.142718	0.0647842	0.961783	0.866999	1.06693	0.961421
PDR	GAPDHS	Wald ratio	1	0.10085	0.136999	0.461647	-0.167667	0.369367	1.10611	0.845635	1.44682	0.961421
PDR	MPZ	Inverse variance weighted	5	0.0188371	0.0256133	0.46207	-0.0313649	0.0690392	1.01902	0.969122	1.07148	0.961421
PDR	AZGP1	Inverse variance weighted	4	-0.0839248	0.114121	0.462094	-0.307602	0.139752	0.9195	0.735208	1.14999	0.961421
PDR	HNRNPM	Inverse variance weighted	3	0.0164275	0.022444	0.464208	-0.0275626	0.0604177	1.01656	0.972814	1.06228	0.961421
PDR	C3	Inverse variance weighted	2	0.14791	0.202184	0.464437	-0.248371	0.54419	1.15941	0.780071	1.72321	0.961421
PDR	PTK2B	Wald ratio	1	-0.0987576	0.135147	0.464935	-0.363645	0.16613	0.905962	0.695138	1.18073	0.961421
PDR	PPIL1	Inverse variance weighted	2	0.0827533	0.113485	0.46588	-0.139677	0.305184	1.08627	0.869639	1.35687	0.961421
PDR	PCOLCE	Wald ratio	1	0.0714017	0.0979902	0.466209	-0.120659	0.263463	1.07401	0.886336	1.30143	0.961421
PDR	WFIKKN1	Inverse variance weighted	4	0.036383	0.049954	0.466412	-0.0615269	0.134293	1.03705	0.940328	1.14373	0.961421
PDR	F13B	Inverse variance weighted	3	0.0259645	0.0356505	0.466426	-0.0439104	0.0958394	1.0263	0.95704	1.10058	0.961421
PDR	CDHR3	Inverse variance weighted	3	0.560787	0.771108	0.467074	-0.950584	2.07216	1.75205	0.386515	7.94195	0.961421
PDR	CXCL12	Wald ratio	1	-0.0981237	0.135212	0.468022	-0.36314	0.166892	0.906537	0.695489	1.18163	0.961421
PDR	FRK	Inverse variance weighted	2	-0.0787122	0.108547	0.468362	-0.291464	0.134039	0.924306	0.747169	1.14344	0.961421
PDR	HBG1	Wald ratio	1	-0.107548	0.148325	0.468403	-0.398265	0.18317	0.898034	0.671484	1.20102	0.961421
PDR	IGFLR1	Inverse variance weighted	3	0.0837879	0.115572	0.468463	-0.142734	0.31031	1.0874	0.866985	1.36385	0.961421
PDR	GSTM3	Inverse variance weighted	3	-0.0354856	0.0489716	0.468688	-0.13147	0.0604988	0.965137	0.876806	1.06237	0.961421
PDR	RAB14	Inverse variance weighted	2	0.0849204	0.117218	0.468781	-0.144828	0.314669	1.08863	0.865171	1.36981	0.961421
PDR	PTPRH	Inverse variance weighted	2	0.0430664	0.0594875	0.469093	-0.0735292	0.159662	1.04401	0.929109	1.17311	0.961421
PDR	PTPN13	Wald ratio	1	-0.0845543	0.11685	0.469303	-0.313581	0.144472	0.918922	0.730825	1.15543	0.961421
PDR	PAXIP1	Wald ratio	1	-0.0562528	0.0777388	0.469303	-0.208621	0.0961152	0.9453	0.811703	1.10089	0.961421
PDR	THBS4	Wald ratio	1	0.062627	0.0866563	0.469861	-0.107219	0.232473	1.06463	0.898328	1.26172	0.961421
PDR	F3	Wald ratio	1	-0.0549652	0.0760701	0.46995	-0.204062	0.0941322	0.946518	0.815411	1.0987	0.961421
PDR	PEAR1	Wald ratio	1	-0.0795873	0.110208	0.470197	-0.295594	0.136419	0.923497	0.744089	1.14616	0.961421
PDR	SERPING1	Inverse variance weighted	7	-0.0279381	0.038719	0.470565	-0.103827	0.0479511	0.972449	0.901381	1.04912	0.961421
PDR	FTMT	Inverse variance weighted	4	-0.163732	0.227119	0.470966	-0.608886	0.281421	0.848969	0.543956	1.32501	0.961421
PDR	TNXB	Inverse variance weighted	8	0.0514589	0.071408	0.471136	-0.0885007	0.191418	1.05281	0.915302	1.21097	0.961421
PDR	ECE1	Inverse variance weighted	2	-0.207203	0.287808	0.471565	-0.771306	0.3569	0.812855	0.462409	1.42889	0.961421
PDR	MAPKAPK5	Inverse variance weighted	10	0.0183288	0.0255489	0.473127	-0.031747	0.0684045	1.0185	0.968752	1.0708	0.961421
PDR	PRELP	Inverse variance weighted	5	0.0192063	0.0267822	0.473295	-0.0332869	0.0716994	1.01939	0.967261	1.07433	0.961421
PDR	PNP	Inverse variance weighted	2	0.0361852	0.0504708	0.473402	-0.0627375	0.135108	1.03685	0.93919	1.14466	0.961421
PDR	TMEM132D	Inverse variance weighted	2	0.0512277	0.0714838	0.4736	-0.0888804	0.191336	1.05256	0.914955	1.21087	0.961421
PDR	ADH7	Inverse variance weighted	2	-0.0379736	0.0529891	0.473602	-0.141832	0.065885	0.962738	0.867767	1.0681	0.961421
PDR	OXT	Inverse variance weighted	5	0.0224858	0.0313945	0.473848	-0.0390475	0.0840191	1.02274	0.961705	1.08765	0.961421
PDR	RAB7B	Wald ratio	1	-0.0822042	0.11478	0.473875	-0.307174	0.142765	0.921084	0.735523	1.15346	0.961421
PDR	SEL1L2	Inverse variance weighted	2	-0.215568	0.301225	0.474214	-0.805969	0.374832	0.806083	0.446655	1.45475	0.961421
PDR	MAP2K4	Inverse variance weighted	3	0.0283685	0.0396504	0.474323	-0.0493464	0.106083	1.02877	0.951851	1.11191	0.961421
PDR	WIF1	Inverse variance weighted	2	-0.252801	0.353618	0.474671	-0.945891	0.440289	0.776622	0.388333	1.55316	0.961421
PDR	CRIM1	Inverse variance weighted	4	-0.061357	0.0858993	0.475048	-0.22972	0.107006	0.940487	0.794756	1.11294	0.961421
PDR	CMPK1	Inverse variance weighted	2	-0.320161	0.448769	0.475586	-1.19975	0.559426	0.726032	0.30127	1.74967	0.961421
PDR	RIPK2	Inverse variance weighted	12	-0.160778	0.225503	0.475861	-0.602765	0.281209	0.851481	0.547296	1.32473	0.961421
PDR	LILRB1	Inverse variance weighted	6	-0.014285	0.0200832	0.476903	-0.0536481	0.025078	0.985817	0.947766	1.0254	0.961421
PDR	CCL4L1	Inverse variance weighted	3	0.0172536	0.0242849	0.477415	-0.0303448	0.064852	1.0174	0.970111	1.067	0.961421
PDR	AHSA1	Inverse variance weighted	2	-0.161047	0.227063	0.478163	-0.60609	0.283997	0.851252	0.54548	1.32843	0.961421
PDR	ATP2A3	Inverse variance weighted	3	0.0470636	0.0664686	0.478909	-0.0832148	0.177342	1.04819	0.920154	1.19404	0.961421
PDR	KLK12	Inverse variance weighted	3	-0.142056	0.200671	0.479003	-0.535371	0.251259	0.867572	0.585452	1.28564	0.961421
PDR	TPM2	Inverse variance weighted	4	-0.0955678	0.135073	0.479239	-0.360311	0.169176	0.908857	0.697459	1.18433	0.961421
PDR	SCARF1	Inverse variance weighted	3	0.0934604	0.132137	0.47938	-0.165527	0.352448	1.09797	0.847447	1.42255	0.961421
PDR	MIA	Inverse variance weighted	3	0.0144618	0.0204503	0.479462	-0.0256207	0.0545443	1.01457	0.974705	1.05606	0.961421
PDR	DPYSL5	Wald ratio	1	-0.090002	0.127435	0.480028	-0.339775	0.159771	0.913929	0.71193	1.17324	0.961421
PDR	CST8	Inverse variance weighted	2	-0.0217787	0.0308531	0.48026	-0.0822509	0.0386934	0.978457	0.921041	1.03945	0.961421
PDR	RAG1	Inverse variance weighted	2	-0.016189	0.022942	0.480407	-0.0611553	0.0287773	0.983941	0.940677	1.0292	0.961421
PDR	PRC1	Wald ratio	1	0.109347	0.155526	0.482006	-0.195484	0.414179	1.11555	0.822436	1.51313	0.961421
PDR	PRTN3	Inverse variance weighted	3	-0.301892	0.429598	0.482222	-1.1439	0.540119	0.739418	0.318573	1.71621	0.961421
PDR	ADGRE5	Inverse variance weighted	2	-0.225696	0.321857	0.48316	-0.856536	0.405145	0.797961	0.42463	1.49952	0.961421
PDR	LRRC24	Wald ratio	1	0.051422	0.0733908	0.483515	-0.092424	0.195268	1.05277	0.911718	1.21564	0.961421
PDR	SMR3A	Inverse variance weighted	2	-0.0506508	0.0723064	0.483613	-0.192371	0.0910697	0.950611	0.825	1.09535	0.961421
PDR	NPC2	Inverse variance weighted	4	0.0305537	0.043623	0.483675	-0.0549473	0.116055	1.03103	0.946535	1.12306	0.961421
PDR	SFTPB	Inverse variance weighted	4	-0.0141364	0.0202061	0.484169	-0.0537403	0.0254675	0.985963	0.947678	1.02579	0.961421
PDR	OLA1	Inverse variance weighted	2	-0.0429354	0.0615993	0.485797	-0.16367	0.0777994	0.957973	0.849022	1.08091	0.961421
PDR	RBP7	Inverse variance weighted	3	-0.209817	0.301336	0.486249	-0.800436	0.380803	0.810733	0.449133	1.46346	0.961421
PDR	LRRC19	Inverse variance weighted	4	0.0136804	0.0196954	0.487308	-0.0249227	0.0522835	1.01377	0.975385	1.05367	0.961421
PDR	CX3CL1	Inverse variance weighted	2	-0.210049	0.302421	0.487333	-0.802794	0.382697	0.810545	0.448075	1.46623	0.961421
PDR	IL22RA2	Inverse variance weighted	3	0.214458	0.30985	0.488853	-0.392848	0.821765	1.23919	0.675131	2.27451	0.961421
PDR	WNT11	Wald ratio	1	0.0721903	0.104352	0.489067	-0.132341	0.276721	1.07486	0.876043	1.3188	0.961421
PDR	CGA;LHB	Inverse variance weighted	3	-0.0183549	0.0265474	0.489315	-0.0703878	0.0336781	0.981813	0.932032	1.03425	0.961421
PDR	LYN	Wald ratio	1	0.097757	0.141436	0.489454	-0.179457	0.374971	1.10269	0.835724	1.45495	0.961421
PDR	FYN	Wald ratio	1	0.0800862	0.115869	0.489454	-0.147018	0.30719	1.08338	0.863279	1.3596	0.961421
PDR	PLCG1	Inverse variance weighted	2	-0.229664	0.332322	0.489509	-0.881015	0.421687	0.794801	0.414362	1.52453	0.961421
PDR	CDON	Inverse variance weighted	3	-0.0261564	0.0379376	0.490536	-0.100514	0.0482014	0.974183	0.904372	1.04938	0.961421
PDR	SNRPF	Inverse variance weighted	3	0.0276134	0.040054	0.490569	-0.0508925	0.106119	1.028	0.950381	1.11195	0.961421
PDR	IL9	Wald ratio	1	0.0611796	0.0887742	0.490723	-0.112818	0.235177	1.06309	0.893313	1.26513	0.961421
PDR	SPHK2	Inverse variance weighted	2	0.0753637	0.109515	0.491354	-0.139286	0.290014	1.07828	0.869979	1.33645	0.961421
PDR	GRAMD1C	Inverse variance weighted	32	0.115128	0.167533	0.491959	-0.213236	0.443492	1.12202	0.807965	1.55814	0.961421
PDR	HAPLN1	Wald ratio	1	-0.0928509	0.135196	0.492218	-0.357836	0.172134	0.911329	0.699188	1.18784	0.961421
PDR	STAB1	Wald ratio	1	-0.0855706	0.124624	0.492317	-0.329834	0.158693	0.917988	0.719043	1.17198	0.961421
PDR	NRP1	Inverse variance weighted	3	0.0359709	0.0523952	0.492379	-0.0667236	0.138665	1.03663	0.935454	1.14874	0.961421
PDR	GNRH1	Inverse variance weighted	3	-0.0418368	0.0610232	0.492973	-0.161442	0.0777687	0.959026	0.850916	1.08087	0.961421
PDR	AFP	Inverse variance weighted	2	0.056984	0.0835192	0.495058	-0.106714	0.220682	1.05864	0.898783	1.24693	0.961421
PDR	MGAT4B	Inverse variance weighted	6	0.0389026	0.0572435	0.496758	-0.0732946	0.1511	1.03967	0.929327	1.16311	0.961421
PDR	UQCC3	Inverse variance weighted	2	-0.0647528	0.0953078	0.49688	-0.251556	0.12205	0.937299	0.77759	1.12981	0.961421
PDR	F10	Wald ratio	1	-0.067737	0.0998486	0.49752	-0.26344	0.127966	0.934506	0.768404	1.13651	0.961421
PDR	DEAF1	Inverse variance weighted	2	-0.036778	0.054229	0.497646	-0.143067	0.0695108	0.96389	0.866696	1.07198	0.961421
PDR	GPT	Wald ratio	1	-0.127842	0.188581	0.497825	-0.497462	0.241777	0.879992	0.608072	1.27351	0.961421
PDR	INSL5	Wald ratio	1	-0.0770252	0.113666	0.497998	-0.299811	0.145761	0.925867	0.740958	1.15692	0.961421
PDR	TNFRSF11A	Wald ratio	1	0.0686254	0.101341	0.498294	-0.130002	0.267253	1.07103	0.878094	1.30637	0.961421
PDR	TMEM237	Inverse variance weighted	3	-0.108828	0.160739	0.498378	-0.423877	0.206221	0.896885	0.654505	1.22903	0.961421
PDR	STX7	Inverse variance weighted	3	0.0273697	0.0404255	0.498381	-0.0518644	0.106604	1.02775	0.949458	1.11249	0.961421
PDR	GNS	Inverse variance weighted	4	0.0456549	0.0674869	0.498723	-0.0866194	0.177929	1.04671	0.917026	1.19474	0.961421
PDR	B4GALT1	Inverse variance weighted	2	-0.0723767	0.107089	0.499131	-0.28227	0.137517	0.93018	0.75407	1.14742	0.961421
PDR	FN1	Inverse variance weighted	3	-0.0258767	0.0383155	0.499449	-0.100975	0.0492218	0.974455	0.903956	1.05045	0.961421
PDR	RAP1GDS1	Wald ratio	1	0.0989797	0.146586	0.499529	-0.18833	0.386289	1.10404	0.828341	1.47151	0.961421
PDR	TGFB1	Inverse variance weighted	6	0.0348814	0.0517234	0.500067	-0.0664964	0.136259	1.0355	0.935666	1.14598	0.961421
PDR	CXCL6	Inverse variance weighted	7	0.0206749	0.0306588	0.500086	-0.0394163	0.0807662	1.02089	0.96135	1.08412	0.961421
PDR	CCNH	Wald ratio	1	-0.0857065	0.127171	0.500346	-0.334962	0.163549	0.917864	0.715365	1.17768	0.961421
PDR	NDUFB11	Inverse variance weighted	2	-0.0936995	0.139165	0.500759	-0.366464	0.179065	0.910556	0.693181	1.1961	0.961421
PDR	FAM134B	Wald ratio	1	0.14458	0.215146	0.501578	-0.277107	0.566267	1.15555	0.757974	1.76168	0.961421
PDR	ANGPTL1	Inverse variance weighted	2	-0.0542071	0.0808443	0.502532	-0.212662	0.104248	0.947236	0.808429	1.10988	0.961421
PDR	IL1R2	Wald ratio	1	-0.0898714	0.134078	0.502673	-0.352665	0.172922	0.914049	0.702813	1.18877	0.961421
PDR	SERPINF2	Inverse variance weighted	3	0.0579522	0.0865377	0.503064	-0.111662	0.227566	1.05966	0.894347	1.25554	0.961421
PDR	RFK	Wald ratio	1	-0.100197	0.149675	0.503222	-0.39356	0.193166	0.904659	0.674651	1.21308	0.961421
PDR	MICA	Inverse variance weighted	6	-0.0703857	0.105198	0.503446	-0.276574	0.135803	0.932034	0.758377	1.14546	0.961421
PDR	AMIGO2	Wald ratio	1	0.103202	0.15467	0.504621	-0.199952	0.406355	1.10871	0.81877	1.50134	0.961421
PDR	FAM163A	Inverse variance weighted	4	0.0276476	0.0414507	0.504773	-0.0535958	0.108891	1.02803	0.947815	1.11504	0.961421
PDR	MRC2	Wald ratio	1	-0.0859314	0.129	0.505323	-0.33877	0.166908	0.917657	0.712646	1.18165	0.961421
PDR	LST1	Inverse variance weighted	2	-0.0650475	0.0977078	0.505581	-0.256555	0.12646	0.937023	0.773713	1.1348	0.961421
PDR	APOD	Wald ratio	1	-0.0725236	0.109103	0.506224	-0.286365	0.141317	0.930044	0.750989	1.15179	0.961421
PDR	FAM171B	Inverse variance weighted	3	-0.0274541	0.0413285	0.506504	-0.108458	0.0535497	0.972919	0.897217	1.05501	0.961421
PDR	TNC	Inverse variance weighted	4	-0.0165086	0.0248624	0.506691	-0.0652389	0.0322217	0.983627	0.936844	1.03275	0.961421
PDR	HBE1	Inverse variance weighted	26	-0.0809331	0.121994	0.507064	-0.320042	0.158176	0.922255	0.726118	1.17137	0.961421
PDR	KREMEN2	Inverse variance weighted	2	-0.31665	0.47753	0.507267	-1.25261	0.619309	0.728586	0.285758	1.85764	0.961421
PDR	ELL2	Inverse variance weighted	2	0.016346	0.0247262	0.50856	-0.0321174	0.0648095	1.01648	0.968393	1.06696	0.961421
PDR	C8G	Inverse variance weighted	6	0.0213513	0.0323092	0.508714	-0.0419748	0.0846774	1.02158	0.958894	1.08837	0.961421
PDR	CCL17	Inverse variance weighted	10	-0.0144553	0.0218878	0.508979	-0.0573554	0.0284448	0.985649	0.944258	1.02885	0.961421
PDR	UBTD2	Inverse variance weighted	10	0.115065	0.1743	0.509155	-0.226563	0.456693	1.12195	0.797269	1.57884	0.961421
PDR	ST6GALNAC5	Wald ratio	1	0.108148	0.164074	0.509804	-0.213437	0.429732	1.11421	0.807803	1.53685	0.961421
PDR	PKDCC	Inverse variance weighted	2	-0.2658	0.403441	0.510002	-1.05654	0.524943	0.766592	0.347655	1.69036	0.961421
PDR	IL11RA	Inverse variance weighted	2	0.0702477	0.106763	0.510552	-0.139008	0.279503	1.07277	0.870221	1.32247	0.961421
PDR	QPCT	Inverse variance weighted	5	0.0295869	0.0450038	0.510903	-0.0586205	0.117794	1.03003	0.943065	1.12501	0.961421
PDR	FGFBP3	Wald ratio	1	-0.0753019	0.114696	0.51148	-0.300106	0.149502	0.927463	0.74074	1.16126	0.961421
PDR	DNAJB11	Inverse variance weighted	6	-0.0323123	0.0492395	0.511678	-0.128822	0.0641972	0.968204	0.879131	1.0663	0.961421
PDR	IGFL1	Inverse variance weighted	2	-0.0495362	0.0755313	0.511929	-0.197578	0.0985051	0.951671	0.820716	1.10352	0.961421
PDR	GBP6	Inverse variance weighted	3	-0.0894399	0.136413	0.512045	-0.356809	0.177929	0.914443	0.699906	1.19474	0.961421
PDR	RLBP1	Inverse variance weighted	2	0.0163775	0.0249889	0.512217	-0.0326008	0.0653558	1.01651	0.967925	1.06754	0.961421
PDR	SCMH1	Inverse variance weighted	3	-0.0352063	0.0537729	0.512647	-0.140601	0.0701885	0.965406	0.868836	1.07271	0.961421
PDR	CACNA2D3	Inverse variance weighted	3	-0.058031	0.088684	0.512882	-0.231852	0.11579	0.943621	0.793064	1.12276	0.961421
PDR	CD163	Inverse variance weighted	5	0.0327203	0.0500191	0.513011	-0.0653171	0.130758	1.03326	0.93677	1.13969	0.961421
PDR	EGFR	Wald ratio	1	0.231712	0.354269	0.513076	-0.462655	0.926078	1.26076	0.62961	2.52459	0.961421
PDR	VWC2	Inverse variance weighted	3	0.0374364	0.0572375	0.513077	-0.074749	0.149622	1.03815	0.927976	1.16139	0.961421
PDR	DIDO1	Wald ratio	1	0.0957047	0.146334	0.513102	-0.19111	0.38252	1.10043	0.826042	1.46597	0.961421
PDR	LILRB3	Wald ratio	1	0.0665166	0.10178	0.513411	-0.132971	0.266005	1.06878	0.87549	1.30474	0.961421
PDR	IL10	Wald ratio	1	0.0861233	0.13178	0.513411	-0.172166	0.344413	1.08994	0.841839	1.41116	0.961421
PDR	UTS2B	Wald ratio	1	0.086952	0.133048	0.513411	-0.173823	0.347727	1.09084	0.840446	1.41585	0.961421
PDR	NBR1	Wald ratio	1	-0.0772301	0.118173	0.513411	-0.308848	0.154388	0.925677	0.734292	1.16694	0.961421
PDR	PLAUR	Inverse variance weighted	2	0.059796	0.0916586	0.514158	-0.119855	0.239447	1.06162	0.887049	1.27055	0.961421
PDR	AIF1	Inverse variance weighted	3	-0.0322774	0.0494973	0.514334	-0.129292	0.0647373	0.968238	0.878717	1.06688	0.961421
PDR	ARHGAP30	Inverse variance weighted	3	-0.0491081	0.0753958	0.514829	-0.196884	0.0986676	0.952078	0.821286	1.1037	0.961421
PDR	TF	Inverse variance weighted	2	0.0382128	0.0586754	0.51488	-0.0767909	0.153217	1.03895	0.926083	1.16558	0.961421
PDR	HP	Inverse variance weighted	6	-0.0145953	0.0224172	0.514998	-0.058533	0.0293424	0.985511	0.943147	1.02978	0.961421
PDR	VWF	Wald ratio	1	-0.0580296	0.0891718	0.5152	-0.232806	0.116747	0.943622	0.792307	1.12384	0.961421
PDR	PLG	Inverse variance weighted	5	-0.0477526	0.0733996	0.515315	-0.191616	0.0961106	0.95337	0.825624	1.10088	0.961421
PDR	BCL2L1	Inverse variance weighted	2	-0.219898	0.338416	0.515831	-0.883194	0.443398	0.802601	0.41346	1.55799	0.961421
PDR	NCR2	Inverse variance weighted	2	-0.0781172	0.120501	0.516809	-0.314298	0.158064	0.924856	0.730301	1.17124	0.961421
PDR	COL13A1	Wald ratio	1	0.0888046	0.137026	0.51693	-0.179767	0.357376	1.09287	0.835465	1.42957	0.961421
PDR	MMP8	Inverse variance weighted	3	0.030784	0.047555	0.517415	-0.0624238	0.123992	1.03126	0.939485	1.13201	0.961421
PDR	PI3	Inverse variance weighted	2	0.0385787	0.0596274	0.517634	-0.0782909	0.155448	1.03933	0.924695	1.16818	0.961421
PDR	ACTN2	Inverse variance weighted	2	-0.0696971	0.107816	0.51799	-0.281016	0.141622	0.932676	0.755016	1.15214	0.961421
PDR	DYNLL2	Wald ratio	1	0.0735006	0.113796	0.518345	-0.14954	0.296541	1.07627	0.861104	1.3452	0.961421
PDR	NDRG4	Inverse variance weighted	2	0.0653913	0.101285	0.518528	-0.133127	0.26391	1.06758	0.875353	1.30201	0.961421
PDR	COL1A1	Inverse variance weighted	6	-0.0152599	0.0236391	0.518579	-0.0615924	0.0310727	0.984856	0.940266	1.03156	0.961421
PDR	DBNL	Inverse variance weighted	2	-0.0554769	0.0859505	0.518634	-0.22394	0.112986	0.946034	0.799363	1.11962	0.961421
PDR	IFNGR1	Inverse variance weighted	2	0.0441302	0.068407	0.518854	-0.0899474	0.178208	1.04512	0.913979	1.19507	0.961421
PDR	SNAP25	Wald ratio	1	0.100953	0.156829	0.519759	-0.206431	0.408337	1.10622	0.813483	1.50431	0.961421
PDR	CD27	Inverse variance weighted	3	-0.0352637	0.054874	0.520464	-0.142817	0.0722894	0.965351	0.866913	1.07497	0.961421
PDR	ALB	Wald ratio	1	-0.0795245	0.123767	0.520527	-0.322108	0.163059	0.923555	0.72462	1.17711	0.961421
PDR	TENM3	Inverse variance weighted	41	0.100109	0.15602	0.521105	-0.205689	0.405907	1.10529	0.814086	1.50066	0.961421
PDR	MSLN	Wald ratio	1	-0.0911799	0.142145	0.521227	-0.369785	0.187425	0.912853	0.690883	1.20614	0.961421
PDR	CD74	Inverse variance weighted	2	-0.151859	0.236759	0.521258	-0.615906	0.312189	0.85911	0.540151	1.36641	0.961421
PDR	F8	Wald ratio	1	-0.0823065	0.128435	0.521625	-0.334039	0.169426	0.92099	0.716026	1.18462	0.961421
PDR	ZNF334	Wald ratio	1	-0.0675553	0.106134	0.524446	-0.275579	0.140468	0.934676	0.759133	1.15081	0.961421
PDR	SLC3A2	Wald ratio	1	0.0551529	0.0867469	0.524913	-0.114871	0.225177	1.0567	0.891481	1.25254	0.961421
PDR	IGFBP3	Inverse variance weighted	4	0.0390893	0.061485	0.524936	-0.0814212	0.1596	1.03986	0.921805	1.17304	0.961421
PDR	SERPINA3;KLK3	Wald ratio	1	-0.0798963	0.12572	0.525096	-0.326308	0.166515	0.923212	0.721583	1.18118	0.961421
PDR	KLK11	Inverse variance weighted	3	-0.0129032	0.0203344	0.525724	-0.0527586	0.0269523	0.98718	0.948609	1.02732	0.961421
PDR	TACSTD2	Wald ratio	1	0.0826303	0.130391	0.526268	-0.172935	0.338196	1.08614	0.841192	1.40242	0.961421
PDR	ATF6B	Wald ratio	1	-0.0548561	0.086744	0.527131	-0.224874	0.115162	0.946621	0.798617	1.12206	0.961421
PDR	CD200	Inverse variance weighted	2	0.0392159	0.0620247	0.527216	-0.0823525	0.160784	1.03999	0.920947	1.17443	0.961421
PDR	GRAMD1C	Inverse variance weighted	7	0.0135741	0.0214898	0.527614	-0.0285458	0.055694	1.01367	0.971858	1.05727	0.961421
PDR	QSOX1	Wald ratio	1	-0.0489974	0.0777789	0.528723	-0.201444	0.103449	0.952184	0.817549	1.10899	0.961421
PDR	GNAI3	Inverse variance weighted	2	-0.0766152	0.121722	0.529068	-0.315189	0.161959	0.926246	0.729651	1.17581	0.961421
PDR	CTRL	Inverse variance weighted	2	-0.141349	0.224722	0.529353	-0.581805	0.299107	0.868186	0.558889	1.34865	0.961421
PDR	MOCS3	Inverse variance weighted	3	-0.139096	0.221382	0.529802	-0.573004	0.294812	0.870144	0.563829	1.34287	0.961421
PDR	PIK3CG	Inverse variance weighted	2	-0.214268	0.341582	0.530476	-0.883769	0.455233	0.807132	0.413223	1.57654	0.961421
PDR	FCER2	Inverse variance weighted	3	-0.0266631	0.0426065	0.531447	-0.110172	0.0568456	0.973689	0.89568	1.05849	0.961421
PDR	SEMA3C	Wald ratio	1	0.0758658	0.121263	0.531559	-0.161811	0.313542	1.07882	0.850602	1.36826	0.961421
PDR	IL12B;IL23A	Inverse variance weighted	4	-0.0195732	0.0312995	0.53174	-0.0809202	0.0417738	0.980617	0.922267	1.04266	0.961421
PDR	CRIM1	Inverse variance weighted	3	-0.0630346	0.101021	0.532645	-0.261036	0.134967	0.938911	0.770253	1.1445	0.961421
PDR	KIR3DL2	Wald ratio	1	-0.082938	0.132965	0.532785	-0.343549	0.177673	0.920408	0.709249	1.19443	0.961421
PDR	CCL1	Inverse variance weighted	2	-0.223582	0.358865	0.533268	-0.926958	0.479794	0.799649	0.395756	1.61574	0.961421
PDR	POSTN	Inverse variance weighted	2	-0.05151	0.0827475	0.533616	-0.213695	0.110675	0.949794	0.807595	1.11703	0.961421
PDR	ACP5	Inverse variance weighted	3	-0.0766804	0.123332	0.534114	-0.318412	0.165051	0.926186	0.727303	1.17945	0.961421
PDR	PLA2G7	Inverse variance weighted	5	-0.0470031	0.0756528	0.534402	-0.195283	0.101276	0.954084	0.822602	1.10658	0.961421
PDR	IL18R1	Inverse variance weighted	4	-0.0508408	0.0818337	0.534423	-0.211235	0.109553	0.95043	0.809584	1.11578	0.961421
PDR	IL22RA2	Inverse variance weighted	2	0.147798	0.238848	0.536052	-0.320345	0.615941	1.15928	0.725899	1.8514	0.961421
PDR	ANGPTL3	Inverse variance weighted	5	0.0281308	0.0454805	0.536229	-0.0610109	0.117273	1.02853	0.940813	1.12443	0.961421
PDR	POMK	Wald ratio	1	-0.0905279	0.146479	0.536557	-0.377626	0.19657	0.913449	0.685487	1.21722	0.961421
PDR	NRXN3	Inverse variance weighted	2	-0.236269	0.382602	0.536884	-0.986169	0.513631	0.789568	0.373003	1.67135	0.961421
PDR	ZAP70	Inverse variance weighted	2	-0.190455	0.3085	0.536999	-0.795116	0.414205	0.826583	0.451529	1.51317	0.961421
PDR	DEFB131	Inverse variance weighted	2	0.506228	0.820855	0.537427	-1.10265	2.1151	1.65902	0.331991	8.29044	0.961421
PDR	CNP	Wald ratio	1	-0.0563303	0.0914541	0.537934	-0.23558	0.12292	0.945227	0.790112	1.13079	0.961421
PDR	ETHE1	Inverse variance weighted	4	0.0240743	0.0390898	0.537979	-0.0525416	0.10069	1.02437	0.948815	1.10593	0.961421
PDR	FKBP2	Inverse variance weighted	2	0.0730838	0.118821	0.538505	-0.159805	0.305973	1.07582	0.85231	1.35795	0.961421
PDR	SIAE	Inverse variance weighted	6	0.0275259	0.0447575	0.538553	-0.0601987	0.115251	1.02791	0.941577	1.12215	0.961421
PDR	MRC1	Inverse variance weighted	2	0.0664003	0.108159	0.539272	-0.145591	0.278392	1.06865	0.864511	1.321	0.961421
PDR	MPO	Inverse variance weighted	5	-0.0196606	0.0320511	0.539602	-0.0824807	0.0431595	0.980531	0.920829	1.0441	0.961421
PDR	GOSR2	Wald ratio	1	-0.0676743	0.110416	0.539941	-0.28409	0.148741	0.934565	0.752699	1.16037	0.961421
PDR	VRK1	Wald ratio	1	0.0693734	0.113188	0.539941	-0.152476	0.291222	1.07184	0.85858	1.33806	0.961421
PDR	CTSC	Wald ratio	1	0.088103	0.143845	0.540217	-0.193833	0.370039	1.0921	0.823795	1.44779	0.961421
PDR	IL16	Inverse variance weighted	4	-0.041723	0.0682673	0.541087	-0.175527	0.092081	0.959135	0.839015	1.09645	0.961421
PDR	EMC4	Inverse variance weighted	4	-0.0150922	0.024706	0.541283	-0.063516	0.0333316	0.985021	0.938459	1.03389	0.961421
PDR	ANXA5	Wald ratio	1	0.144087	0.237027	0.543261	-0.320487	0.60866	1.15498	0.725795	1.83797	0.961421
PDR	EIF5	Wald ratio	1	0.0813424	0.133869	0.543435	-0.181041	0.343726	1.08474	0.834401	1.41019	0.961421
PDR	TAGLN2	Inverse variance weighted	2	-0.0260551	0.0428991	0.543614	-0.110137	0.0580271	0.974281	0.895711	1.05974	0.961421
PDR	YWHAB	Wald ratio	1	0.0540112	0.0889332	0.543637	-0.120298	0.22832	1.0555	0.886656	1.25649	0.961421
PDR	CTNNB1	Inverse variance weighted	2	-0.21022	0.346266	0.543781	-0.888902	0.468462	0.810406	0.411107	1.59753	0.961421
PDR	IL10RA	Inverse variance weighted	3	-0.0695143	0.114591	0.544098	-0.294113	0.155085	0.932847	0.745192	1.16776	0.961421
PDR	GREM2	Inverse variance weighted	2	0.0314728	0.0519094	0.544314	-0.0702696	0.133215	1.03197	0.932142	1.1425	0.961421
PDR	CRTAC1	Inverse variance weighted	5	0.0172173	0.0285159	0.545991	-0.038674	0.0731085	1.01737	0.962064	1.07585	0.961421
PDR	COPS7B	Inverse variance weighted	3	-0.0110516	0.0183121	0.546166	-0.0469433	0.0248401	0.989009	0.954141	1.02515	0.961421
PDR	BRPF1	Inverse variance weighted	13	-0.121186	0.201068	0.546699	-0.515279	0.272907	0.885869	0.597334	1.31378	0.961421
PDR	KLK1	Inverse variance weighted	20	0.103578	0.171978	0.54699	-0.233498	0.440655	1.10913	0.791759	1.55372	0.961421
PDR	EVPL	Wald ratio	1	-0.0451582	0.0750177	0.547196	-0.192193	0.101877	0.955846	0.825148	1.10725	0.961421
PDR	VARS	Inverse variance weighted	3	-0.0181083	0.0301547	0.548165	-0.0772115	0.040995	0.982055	0.925694	1.04185	0.961421
PDR	FMR1	Inverse variance weighted	4	-0.0912954	0.152087	0.548318	-0.389387	0.206796	0.912748	0.677472	1.22973	0.961421
PDR	DKK3	Inverse variance weighted	3	-0.077128	0.128621	0.548736	-0.329225	0.174969	0.925771	0.719481	1.19121	0.961421
PDR	ADAMTSL1	Inverse variance weighted	2	0.142804	0.23816	0.548763	-0.323989	0.609597	1.1535	0.723258	1.83969	0.961421
PDR	AK1	Wald ratio	1	0.099172	0.165538	0.549112	-0.225282	0.423626	1.10426	0.798291	1.52749	0.961421
PDR	MMRN2	Inverse variance weighted	3	0.0438677	0.0732817	0.549428	-0.0997644	0.1875	1.04484	0.905051	1.20623	0.961421
PDR	CD3E	Wald ratio	1	0.0843594	0.140966	0.549548	-0.191934	0.360653	1.08802	0.825361	1.43427	0.961421
PDR	TNFSF11	Inverse variance weighted	2	-0.215065	0.359888	0.550113	-0.920445	0.490315	0.806489	0.398342	1.63283	0.961421
PDR	CNEP1R1	Inverse variance weighted	5	-0.129801	0.217295	0.550275	-0.555699	0.296097	0.87827	0.573671	1.3446	0.961421
PDR	BCHE	Inverse variance weighted	3	-0.0395776	0.0662753	0.550394	-0.169477	0.0903219	0.961195	0.844106	1.09453	0.961421
PDR	ZNF10	Inverse variance weighted	2	0.0464327	0.0777884	0.550567	-0.106033	0.198898	1.04753	0.899395	1.22006	0.961421
PDR	CHMP3	Wald ratio	1	0.084976	0.142753	0.551666	-0.19482	0.364772	1.08869	0.822983	1.44019	0.961421
PDR	POSTN	Inverse variance weighted	2	-0.0456892	0.0767639	0.551716	-0.196147	0.104768	0.955339	0.821892	1.11045	0.961421
PDR	FZD10	Inverse variance weighted	2	0.0563274	0.0946401	0.551727	-0.129167	0.241822	1.05794	0.878827	1.27357	0.961421
PDR	FAM177A1	Inverse variance weighted	2	-0.017888	0.0300795	0.552052	-0.0768438	0.0410679	0.982271	0.926034	1.04192	0.961421
PDR	MSMP	Inverse variance weighted	3	0.0945487	0.159516	0.553368	-0.218103	0.407201	1.09916	0.804042	1.50261	0.961421
PDR	COCH	Inverse variance weighted	7	-0.0181663	0.0306666	0.553597	-0.0782728	0.0419403	0.981998	0.924712	1.04283	0.961421
PDR	CST2	Inverse variance weighted	5	-0.0194537	0.0328661	0.553913	-0.0838712	0.0449639	0.980734	0.91955	1.04599	0.961421
PDR	TINAGL1	Wald ratio	1	-0.0909931	0.153747	0.553959	-0.392336	0.21035	0.913024	0.675477	1.23411	0.961421
PDR	LRIG3	Inverse variance weighted	6	-0.0228171	0.0386164	0.554611	-0.0985053	0.0528711	0.977441	0.906191	1.05429	0.961421
PDR	HIST1H3A	Wald ratio	1	0.0829041	0.140335	0.554682	-0.192152	0.35796	1.08644	0.825181	1.43041	0.961421
PDR	DEFB4A	Wald ratio	1	-0.0778428	0.131811	0.554813	-0.336192	0.180507	0.92511	0.714486	1.19782	0.961421
PDR	MGP	Inverse variance weighted	2	0.0415684	0.0703887	0.554819	-0.0963935	0.17953	1.04244	0.908107	1.19666	0.961421
PDR	PACSIN1	Inverse variance weighted	5	-0.0139027	0.0235911	0.555647	-0.0601412	0.0323358	0.986194	0.941632	1.03286	0.961421
PDR	PCSK2	Wald ratio	1	0.0668083	0.113415	0.555822	-0.155486	0.289103	1.06909	0.855999	1.33523	0.961421
PDR	CAMK1	Wald ratio	1	0.0351041	0.0597051	0.556561	-0.0819179	0.152126	1.03573	0.921348	1.16431	0.961421
PDR	PCDHA7	Wald ratio	1	0.0317468	0.053995	0.556561	-0.0740835	0.137577	1.03226	0.928594	1.14749	0.961421
PDR	DUT	Wald ratio	1	0.0865903	0.147307	0.556651	-0.202131	0.375311	1.09045	0.816988	1.45544	0.961421
PDR	DUSP26	Inverse variance weighted	3	0.0678764	0.115564	0.55697	-0.15863	0.294382	1.07023	0.853312	1.3423	0.961421
PDR	MAN2B2	Inverse variance weighted	3	-0.0233219	0.0398918	0.558797	-0.10151	0.054866	0.976948	0.903472	1.0564	0.961421
PDR	NXPH2	Inverse variance weighted	5	0.0247975	0.0424322	0.55895	-0.0583697	0.107965	1.02511	0.943301	1.11401	0.961421
PDR	NLGN2	Wald ratio	1	-0.0509405	0.0872197	0.559188	-0.221891	0.12001	0.950335	0.801003	1.12751	0.961421
PDR	CDK5;CDK5R1	Inverse variance weighted	2	-0.223423	0.382746	0.559397	-0.973605	0.526759	0.799776	0.377719	1.69344	0.961421
PDR	C1QC	Inverse variance weighted	6	-0.0232994	0.039947	0.55972	-0.101595	0.0549967	0.97697	0.903395	1.05654	0.961421
PDR	ERAP1	Inverse variance weighted	8	0.00911997	0.0156394	0.559797	-0.0215332	0.0397731	1.00916	0.978697	1.04057	0.961421
PDR	SFRP2	Inverse variance weighted	3	-0.0781855	0.134126	0.559943	-0.341072	0.184701	0.924793	0.711008	1.20286	0.961421
PDR	CXCL1	Inverse variance weighted	3	0.0275832	0.0473594	0.560283	-0.0652413	0.120408	1.02797	0.936841	1.12796	0.961421
PDR	FCGR2A	Inverse variance weighted	7	0.0112556	0.0193267	0.560306	-0.0266247	0.0491359	1.01132	0.973727	1.05036	0.961421
PDR	SMPDL3A	Inverse variance weighted	7	0.0134709	0.0231978	0.561443	-0.0319967	0.0589386	1.01356	0.96851	1.06071	0.961421
PDR	KNG1	Inverse variance weighted	3	-0.0288308	0.0497184	0.561994	-0.126279	0.0686172	0.971581	0.881369	1.07103	0.961421
PDR	NETO2	Wald ratio	1	0.0991689	0.171239	0.562504	-0.236459	0.434797	1.10425	0.789418	1.54465	0.961421
PDR	RPS6KB1	Wald ratio	1	-0.0248631	0.0430495	0.563569	-0.10924	0.0595138	0.975443	0.896515	1.06132	0.961421
PDR	ATP5J	Wald ratio	1	-0.083294	0.144408	0.564076	-0.366333	0.199745	0.920081	0.693272	1.22109	0.961421
PDR	FAM213A	Wald ratio	1	-0.0622812	0.108032	0.564273	-0.274024	0.149462	0.939619	0.760314	1.16121	0.961421
PDR	MRPL21	Wald ratio	1	-0.0787239	0.136554	0.564273	-0.346369	0.188921	0.924295	0.707252	1.20795	0.961421
PDR	TWSG1	Wald ratio	1	0.066307	0.115015	0.564273	-0.159123	0.291737	1.06855	0.852891	1.33875	0.961421
PDR	NDUFB8	Wald ratio	1	-0.0733737	0.127273	0.564273	-0.322829	0.176082	0.929254	0.724098	1.19254	0.961421
PDR	NFKB1	Wald ratio	1	-0.0422238	0.0733408	0.564805	-0.185972	0.101524	0.958655	0.830297	1.10686	0.961421
PDR	ADAM12	Wald ratio	1	-0.0501767	0.0871936	0.564978	-0.221076	0.120723	0.951061	0.801656	1.12831	0.961421
PDR	SPEF1	Inverse variance weighted	2	0.0517163	0.0900043	0.565563	-0.124692	0.228125	1.05308	0.882769	1.25624	0.961421
PDR	SHBG	Inverse variance weighted	2	0.0386999	0.0674507	0.566136	-0.0935034	0.170903	1.03946	0.910735	1.18638	0.961421
PDR	AGA	Inverse variance weighted	2	0.0439151	0.0766708	0.566797	-0.10636	0.19419	1.04489	0.899101	1.21433	0.961421
PDR	MCL1	Inverse variance weighted	2	-0.0408218	0.0713485	0.567223	-0.180665	0.0990212	0.96	0.834715	1.10409	0.961421
PDR	CFP	Inverse variance weighted	3	0.143591	0.250977	0.567235	-0.348323	0.635505	1.15441	0.705871	1.88797	0.961421
PDR	TGM3	Inverse variance weighted	4	-0.267791	0.469189	0.568167	-1.1874	0.651819	0.765068	0.305013	1.91903	0.961421
PDR	POGLUT1	Inverse variance weighted	5	-0.0162726	0.0285642	0.568892	-0.0722585	0.0397133	0.983859	0.93029	1.04051	0.961421
PDR	RRM2B	Wald ratio	1	-0.0330946	0.0580935	0.568896	-0.146958	0.0807687	0.967447	0.86333	1.08412	0.961421
PDR	TFPI	Inverse variance weighted	3	0.0395979	0.0695447	0.569093	-0.0967097	0.175906	1.04039	0.907819	1.19233	0.961421
PDR	DES	Inverse variance weighted	2	-0.254516	0.447775	0.569763	-1.13215	0.623123	0.775292	0.322338	1.86474	0.961421
PDR	RNF13	Inverse variance weighted	5	0.0186758	0.0328593	0.569793	-0.0457284	0.0830801	1.01885	0.955301	1.08663	0.961421
PDR	AKR7A2	Inverse variance weighted	2	-0.039212	0.0690865	0.570321	-0.174622	0.0961975	0.961547	0.839775	1.10098	0.961421
PDR	ASAP2	Inverse variance weighted	6	-0.0122353	0.0215609	0.570392	-0.0544946	0.0300241	0.987839	0.946964	1.03048	0.961421
PDR	ITIH5	Inverse variance weighted	3	-0.0394405	0.0696055	0.570966	-0.175867	0.0969863	0.961327	0.838729	1.10185	0.961421
PDR	BTNL8	Inverse variance weighted	2	0.0527839	0.0932396	0.571319	-0.129966	0.235534	1.0542	0.878126	1.26558	0.961421
PDR	ZNF18	Wald ratio	1	0.0791582	0.139903	0.571526	-0.195053	0.353369	1.08238	0.822791	1.42386	0.961421
PDR	MMP3	Inverse variance weighted	2	0.0754542	0.133624	0.572294	-0.186449	0.337357	1.07837	0.829901	1.40124	0.961421
PDR	GP5	Inverse variance weighted	3	0.0443281	0.0785436	0.572499	-0.109617	0.198274	1.04533	0.896177	1.2193	0.961421
PDR	ANGPTL4	Inverse variance weighted	2	0.0350766	0.0621714	0.572624	-0.0867793	0.156932	1.0357	0.916879	1.16992	0.961421
PDR	CA4	Inverse variance weighted	2	-0.214645	0.380736	0.572915	-0.960887	0.531597	0.806828	0.382553	1.70165	0.961421
PDR	FAM3D	Inverse variance weighted	3	-0.0222113	0.039411	0.57304	-0.0994569	0.0550343	0.978034	0.905329	1.05658	0.961421
PDR	GAL3ST1	Inverse variance weighted	3	0.0516113	0.0915909	0.573095	-0.127907	0.231129	1.05297	0.879935	1.26002	0.961421
PDR	CREBBP	Inverse variance weighted	6	-0.014777	0.0262994	0.574201	-0.0663239	0.0367699	0.985332	0.935828	1.03745	0.961421
PDR	C2orf66	Inverse variance weighted	3	0.0156841	0.0279332	0.574467	-0.039065	0.0704331	1.01581	0.961688	1.07297	0.961421
PDR	KIAA2013	Inverse variance weighted	4	0.017789	0.0317001	0.574685	-0.0443433	0.0799213	1.01795	0.956626	1.0832	0.961421
PDR	PLG	Wald ratio	1	0.0964987	0.172255	0.575336	-0.24112	0.434118	1.10131	0.785747	1.5436	0.961421
PDR	GREM1	Wald ratio	1	0.0965881	0.172639	0.575833	-0.241784	0.43496	1.10141	0.785226	1.5449	0.961421
PDR	LRP1	Inverse variance weighted	3	0.0384913	0.068868	0.576221	-0.0964901	0.173473	1.03924	0.908019	1.18943	0.961421
PDR	PDGFRA	Inverse variance weighted	5	0.0318007	0.056922	0.576386	-0.0797664	0.143368	1.03231	0.923332	1.15415	0.961421
PDR	CDHR3	Wald ratio	1	0.0551586	0.0988051	0.576669	-0.138499	0.248817	1.05671	0.870664	1.28251	0.961421
PDR	CNTFR	Inverse variance weighted	2	-0.0271485	0.0486704	0.576979	-0.122542	0.0682455	0.973217	0.884668	1.07063	0.961421
PDR	GSN	Inverse variance weighted	7	-0.0223772	0.0401947	0.577718	-0.101159	0.0564044	0.977871	0.903789	1.05803	0.961421
PDR	HEXIM2	Wald ratio	1	0.08213	0.147724	0.578231	-0.207408	0.371668	1.0856	0.812688	1.45015	0.961421
PDR	DEFB113	Inverse variance weighted	2	0.0234872	0.0423421	0.579099	-0.0595033	0.106478	1.02377	0.942232	1.11235	0.961421
PDR	FAM150B	Inverse variance weighted	2	0.0547358	0.0987228	0.579278	-0.138761	0.248232	1.05626	0.870436	1.28176	0.961421
PDR	MMP10	Inverse variance weighted	2	-0.0312386	0.0564323	0.57988	-0.141846	0.0793686	0.969244	0.867755	1.0826	0.961421
PDR	AXL	Inverse variance weighted	5	0.00944377	0.0170634	0.579954	-0.0240005	0.0428881	1.00949	0.976285	1.04382	0.961421
PDR	RCN1	Wald ratio	1	-0.0692066	0.125114	0.580161	-0.314429	0.176016	0.933134	0.730205	1.19246	0.961421
PDR	RELB	Inverse variance weighted	3	-0.0278574	0.0504422	0.580767	-0.126724	0.0710093	0.972527	0.880977	1.07359	0.961421
PDR	TNFRSF11B	Inverse variance weighted	4	-0.101261	0.183992	0.582075	-0.461887	0.259364	0.903697	0.630094	1.29611	0.961421
PDR	MMP17	Wald ratio	1	-0.0920844	0.167881	0.583342	-0.421131	0.236962	0.912028	0.656304	1.26739	0.961421
PDR	H2AFZ	Wald ratio	1	-0.0574555	0.104748	0.583342	-0.262762	0.147851	0.944164	0.768925	1.15934	0.961421
PDR	AGRP	Inverse variance weighted	2	0.113889	0.207695	0.583454	-0.293193	0.520971	1.12063	0.745878	1.68366	0.961421
PDR	MADCAM1	Inverse variance weighted	3	0.0371119	0.0677007	0.583571	-0.0955814	0.169805	1.03781	0.908844	1.18507	0.961421
PDR	PRRG1	Wald ratio	1	0.0532234	0.0972981	0.584369	-0.137481	0.243928	1.05467	0.871551	1.27625	0.961421
PDR	MAPK9	Wald ratio	1	0.0558973	0.1022	0.58442	-0.144415	0.256209	1.05749	0.865529	1.29202	0.961421
PDR	SLAMF7	Wald ratio	1	-0.0825419	0.151043	0.584736	-0.378586	0.213502	0.920773	0.684829	1.23801	0.961421
PDR	TARBP2	Inverse variance weighted	6	0.115505	0.211453	0.584897	-0.298943	0.529953	1.12244	0.741602	1.69885	0.961421
PDR	HDHD2	Inverse variance weighted	3	-0.0240598	0.0441205	0.585534	-0.110536	0.0624164	0.976227	0.895354	1.06441	0.961421
PDR	TREML1	Wald ratio	1	-0.0204858	0.0375918	0.585785	-0.0941659	0.0531942	0.979723	0.910132	1.05463	0.961421
PDR	SENP7	Wald ratio	1	-0.0475339	0.0872255	0.585785	-0.218496	0.123428	0.953578	0.803727	1.13137	0.961421
PDR	HRASLS2	Wald ratio	1	-0.0710169	0.130386	0.585984	-0.326574	0.18454	0.931446	0.721391	1.20267	0.961421
PDR	CCK	Inverse variance weighted	2	-0.0432021	0.0793381	0.586076	-0.198705	0.112301	0.957718	0.819792	1.11885	0.961421
PDR	APOL1	Inverse variance weighted	7	0.00914175	0.0167968	0.586266	-0.02378	0.0420635	1.00918	0.976501	1.04296	0.961421
PDR	FABP1	Wald ratio	1	-0.0301791	0.055647	0.58759	-0.139247	0.0788891	0.970272	0.870013	1.08208	0.961421
PDR	NCAM1	Wald ratio	1	-0.0415759	0.0767356	0.587951	-0.191978	0.108826	0.959276	0.825325	1.11497	0.961421
PDR	GFRA2	Inverse variance weighted	2	0.0251248	0.0464163	0.588307	-0.0658513	0.116101	1.02544	0.93627	1.12311	0.961421
PDR	TMEM59L	Inverse variance weighted	2	-0.0468399	0.0865804	0.588509	-0.216538	0.122858	0.95424	0.805302	1.13072	0.961421
PDR	FAM20B	Inverse variance weighted	2	-0.0574174	0.106136	0.588522	-0.265444	0.150609	0.9442	0.766865	1.16254	0.961421
PDR	TRIL	Inverse variance weighted	5	-0.0352713	0.0652686	0.58892	-0.163198	0.0926552	0.965343	0.849423	1.09708	0.961421
PDR	ISG15	Inverse variance weighted	2	-0.0313163	0.0580563	0.589603	-0.145107	0.0824741	0.969169	0.86493	1.08597	0.961421
PDR	MATN3	Inverse variance weighted	3	-0.176121	0.326747	0.589878	-0.816544	0.464303	0.838517	0.441956	1.5909	0.961421
PDR	VCAM1	Wald ratio	1	-0.0574629	0.106807	0.590571	-0.266804	0.151878	0.944157	0.765823	1.16402	0.961421
PDR	CCL5	Inverse variance weighted	3	-0.0351584	0.0653904	0.590805	-0.163323	0.0930067	0.965452	0.849316	1.09747	0.961421
PDR	FGL1	Inverse variance weighted	3	0.0253018	0.0470653	0.59086	-0.0669462	0.11755	1.02562	0.935246	1.12474	0.961421
PDR	CCL22	Inverse variance weighted	6	-0.0266291	0.0495643	0.591085	-0.123775	0.0705169	0.973722	0.883579	1.07306	0.961421
PDR	RUNX3	Wald ratio	1	0.0700042	0.130324	0.591161	-0.185431	0.32544	1.07251	0.830746	1.38464	0.961421
PDR	TNFSF18	Wald ratio	1	-0.0625098	0.116372	0.591161	-0.290599	0.16558	0.939404	0.747815	1.18008	0.961421
PDR	ADM	Inverse variance weighted	3	-0.0297741	0.0554524	0.591316	-0.138461	0.0789127	0.970665	0.870697	1.08211	0.961421
PDR	RAB5C	Inverse variance weighted	2	-0.111879	0.208581	0.591695	-0.520698	0.29694	0.894152	0.594106	1.34573	0.961421
PDR	FAM171A2	Inverse variance weighted	4	0.0136755	0.0255219	0.592073	-0.0363474	0.0636985	1.01377	0.964305	1.06577	0.961421
PDR	ADAMTS13	Inverse variance weighted	3	-0.0196936	0.0367722	0.592264	-0.0917671	0.0523798	0.980499	0.912318	1.05378	0.961421
PDR	RABEPK	Inverse variance weighted	2	-0.118675	0.221747	0.592525	-0.553299	0.315949	0.888097	0.57505	1.37156	0.961421
PDR	TRADD	Inverse variance weighted	2	0.0564573	0.105612	0.592945	-0.150542	0.263456	1.05808	0.860242	1.30142	0.961421
PDR	EVA1C	Inverse variance weighted	3	0.0750275	0.140712	0.593895	-0.200768	0.350823	1.07791	0.818103	1.42024	0.961421
PDR	NFASC	Wald ratio	1	-0.0279214	0.0525181	0.594967	-0.130857	0.075014	0.972465	0.877343	1.0779	0.961421
PDR	SNCA	Wald ratio	1	-0.0584177	0.110455	0.596888	-0.27491	0.158075	0.943256	0.75964	1.17125	0.961421
PDR	ST3GAL1	Wald ratio	1	-0.0431257	0.0815535	0.596943	-0.202971	0.116719	0.957791	0.816302	1.1238	0.961421
PDR	HMP19	Inverse variance weighted	2	-0.0721082	0.136445	0.597166	-0.33954	0.195323	0.93043	0.712098	1.2157	0.961421
PDR	MYCT1	Wald ratio	1	-0.0289156	0.0548518	0.598083	-0.136425	0.0785939	0.971498	0.872472	1.08176	0.961421
PDR	PDILT	Inverse variance weighted	33	-0.0746247	0.141922	0.599017	-0.352792	0.203542	0.928092	0.702724	1.22574	0.961421
PDR	CTRB1	Inverse variance weighted	5	0.0107959	0.0205426	0.59921	-0.0294676	0.0510594	1.01085	0.970962	1.05239	0.961421
PDR	SULT4A1	Inverse variance weighted	3	-0.0495994	0.0944215	0.599377	-0.234666	0.135467	0.951611	0.790835	1.14507	0.961421
PDR	IGDCC4	Inverse variance weighted	3	0.0308385	0.0587353	0.599554	-0.0842827	0.14596	1.03132	0.919171	1.15715	0.961421
PDR	PROK2	Inverse variance weighted	6	0.0283025	0.0539131	0.599608	-0.0773673	0.133972	1.02871	0.92555	1.14336	0.961421
PDR	DEFB107A	Wald ratio	1	0.0866997	0.165389	0.600128	-0.237463	0.410863	1.09057	0.788626	1.50812	0.961421
PDR	FAM3B	Inverse variance weighted	2	0.0197182	0.0376445	0.600418	-0.054065	0.0935013	1.01991	0.947371	1.09801	0.961421
PDR	MATN4	Inverse variance weighted	3	-0.0240866	0.0459908	0.600469	-0.114229	0.0660554	0.976201	0.892054	1.06829	0.961421
PDR	C4orf32	Inverse variance weighted	2	-0.178467	0.340789	0.600496	-0.846413	0.48948	0.836552	0.428951	1.63147	0.961421
PDR	TLR1	Wald ratio	1	-0.0706099	0.135167	0.601398	-0.335537	0.194317	0.931825	0.714954	1.21448	0.961421
PDR	IGFBP7	Inverse variance weighted	3	-0.2417	0.462874	0.60155	-1.14893	0.665532	0.785291	0.316975	1.94553	0.961421
PDR	TMEM132B	Inverse variance weighted	3	0.0306207	0.058642	0.601556	-0.0843175	0.145559	1.03109	0.919139	1.15669	0.961421
PDR	NRP2	Wald ratio	1	0.0681453	0.130545	0.601667	-0.187724	0.324014	1.07052	0.828844	1.38267	0.961421
PDR	ADAM15	Inverse variance weighted	8	0.102449	0.196456	0.602028	-0.282605	0.487504	1.10788	0.753817	1.62825	0.961421
PDR	HK2	Wald ratio	1	-0.069402	0.133347	0.602743	-0.330763	0.191959	0.932952	0.718375	1.21162	0.961421
PDR	IGF2R	Inverse variance weighted	5	0.0733292	0.141467	0.604215	-0.203946	0.350604	1.07608	0.815507	1.41993	0.961421
PDR	KLRG1	Inverse variance weighted	3	-0.0282453	0.0546577	0.605319	-0.135374	0.0788838	0.97215	0.873389	1.08208	0.961421
PDR	GPNMB	Wald ratio	1	0.0364022	0.0704866	0.605546	-0.101751	0.174556	1.03707	0.903254	1.19072	0.961421
PDR	GPNMB	Wald ratio	1	0.039921	0.0773001	0.605546	-0.111587	0.191429	1.04073	0.894413	1.21098	0.961421
PDR	BAMBI	Inverse variance weighted	2	-0.233649	0.452982	0.605994	-1.12149	0.654197	0.79164	0.325793	1.9236	0.961421
PDR	PTPN4	Inverse variance weighted	2	0.0406	0.0788042	0.606412	-0.113856	0.195056	1.04144	0.892386	1.21538	0.961421
PDR	SULF2	Inverse variance weighted	3	0.0234173	0.0455346	0.60706	-0.0658306	0.112665	1.02369	0.936289	1.11926	0.961421
PDR	NCL	Wald ratio	1	-0.0560862	0.109086	0.607151	-0.269895	0.157723	0.945458	0.763459	1.17084	0.961421
PDR	TIGAR	Inverse variance weighted	2	-0.0290553	0.0565915	0.607656	-0.139975	0.081864	0.971363	0.86938	1.08531	0.961421
PDR	MDK	Inverse variance weighted	2	0.0609932	0.118803	0.607673	-0.171861	0.293847	1.06289	0.842096	1.34158	0.961421
PDR	FKBP6	Inverse variance weighted	8	-0.0106802	0.0208114	0.607819	-0.0514706	0.0301102	0.989377	0.949832	1.03057	0.961421
PDR	MILR1	Inverse variance weighted	20	-0.095091	0.185461	0.608142	-0.458595	0.268412	0.90929	0.632172	1.30789	0.961421
PDR	WISP2	Inverse variance weighted	5	-0.0297502	0.0580999	0.608615	-0.143626	0.0841256	0.970688	0.866212	1.08777	0.961421
PDR	APLP2	Inverse variance weighted	2	-0.0445836	0.087394	0.60995	-0.215876	0.126709	0.956396	0.805835	1.13509	0.961421
PDR	CLEC11A	Wald ratio	1	0.0683327	0.134416	0.611197	-0.195123	0.331789	1.07072	0.822733	1.39346	0.961421
PDR	CYB5R3	Wald ratio	1	0.0718847	0.141882	0.612399	-0.206203	0.349973	1.07453	0.813668	1.41903	0.961421
PDR	HTATIP2	Inverse variance weighted	3	-0.0433606	0.085796	0.613284	-0.211521	0.1248	0.957566	0.809352	1.13292	0.961421
PDR	CDC42BPA	Inverse variance weighted	2	0.0536267	0.106369	0.614152	-0.154857	0.262111	1.05509	0.856537	1.29967	0.961421
PDR	NPIPB3	Inverse variance weighted	3	-0.066447	0.131914	0.614462	-0.324998	0.192104	0.935712	0.722529	1.2118	0.961421
PDR	BACH1	Inverse variance weighted	2	-0.120031	0.23837	0.614579	-0.587235	0.347174	0.886893	0.555862	1.41506	0.961421
PDR	POFUT2	Inverse variance weighted	3	0.0178148	0.0354761	0.615553	-0.0517184	0.087348	1.01797	0.949596	1.09128	0.961421
PDR	FCRL1	Inverse variance weighted	2	0.05689	0.113331	0.615682	-0.16524	0.27902	1.05854	0.847691	1.32183	0.961421
PDR	MMP19	Wald ratio	1	-0.0727961	0.145323	0.616424	-0.35763	0.212037	0.92979	0.699332	1.23619	0.961421
PDR	CTSB	Inverse variance weighted	2	0.0140465	0.0280909	0.617048	-0.0410117	0.0691047	1.01415	0.959818	1.07155	0.961421
PDR	ULK3	Inverse variance weighted	6	-0.0833689	0.166775	0.617153	-0.410248	0.24351	0.920012	0.663486	1.27572	0.961421
PDR	C3	Inverse variance weighted	2	-0.0523655	0.104872	0.61755	-0.257916	0.153184	0.948982	0.77266	1.16554	0.961421
PDR	TPST1	Inverse variance weighted	3	-0.0227989	0.0457062	0.61791	-0.112383	0.0667852	0.977459	0.893702	1.06907	0.961421
PDR	DPEP2	Inverse variance weighted	4	-0.0202922	0.0407627	0.618615	-0.100187	0.0596026	0.979912	0.904668	1.06141	0.961421
PDR	IL36A	Inverse variance weighted	2	-0.109212	0.220007	0.619611	-0.540426	0.322002	0.89654	0.5825	1.37989	0.961421
PDR	ZNRF3	Wald ratio	1	-0.0666042	0.134269	0.61986	-0.329772	0.196564	0.935565	0.719087	1.21721	0.961421
PDR	COX4I2	Wald ratio	1	-0.0696419	0.140393	0.61986	-0.344813	0.205529	0.932728	0.708353	1.22817	0.961421
PDR	DNAJC4	Wald ratio	1	-0.0704702	0.142063	0.61986	-0.348914	0.207973	0.931956	0.705454	1.23118	0.961421
PDR	LEP	Wald ratio	1	-0.0686063	0.138305	0.61986	-0.339685	0.202472	0.933694	0.711995	1.22443	0.961421
PDR	CRAT	Wald ratio	1	0.0694255	0.140159	0.620364	-0.205286	0.344137	1.07189	0.814414	1.41077	0.961421
PDR	GPC6	Inverse variance weighted	2	0.0658696	0.133218	0.62099	-0.195239	0.326978	1.06809	0.822638	1.38677	0.961421
PDR	CSMD1	Inverse variance weighted	4	-0.0130268	0.0263962	0.621651	-0.0647635	0.0387098	0.987058	0.937289	1.03947	0.961421
PDR	CST6	Wald ratio	1	0.0464331	0.094197	0.622058	-0.138193	0.231059	1.04753	0.870931	1.25993	0.961421
PDR	F9	Inverse variance weighted	2	-0.0205038	0.0416353	0.622394	-0.102109	0.0611015	0.979705	0.902931	1.06301	0.961421
PDR	PREP	Inverse variance weighted	2	-0.0244394	0.0496843	0.622794	-0.121821	0.0729419	0.975857	0.885307	1.07567	0.961421
PDR	TYMP	Inverse variance weighted	3	-0.0982655	0.200092	0.623354	-0.490445	0.293914	0.906408	0.612354	1.34167	0.961421
PDR	TXNIP	Inverse variance weighted	2	-0.0652601	0.133318	0.624483	-0.326563	0.196043	0.936824	0.721399	1.21658	0.961421
PDR	SLC35G2	Inverse variance weighted	3	0.012185	0.0249123	0.624761	-0.0366431	0.061013	1.01226	0.96402	1.06291	0.961421
PDR	IGHA1;IGHA2;JCHAIN;IGL;IGK;PIGR	Inverse variance weighted	2	0.0494372	0.101196	0.625174	-0.148906	0.24778	1.05068	0.86165	1.28118	0.961421
PDR	COL23A1	Wald ratio	1	0.0687974	0.141048	0.625721	-0.207657	0.345252	1.07122	0.812486	1.41235	0.961421
PDR	STX3	Inverse variance weighted	2	-0.0475326	0.0974785	0.625818	-0.23859	0.143525	0.953579	0.787737	1.15434	0.961421
PDR	NPW	Inverse variance weighted	4	0.0168926	0.0346734	0.626123	-0.0510673	0.0848524	1.01704	0.950215	1.08856	0.961421
PDR	KRT23	Inverse variance weighted	3	0.0246864	0.0507118	0.626402	-0.0747087	0.124081	1.02499	0.928014	1.13211	0.961421
PDR	CST6	Wald ratio	1	0.0445042	0.0915614	0.626925	-0.134956	0.223965	1.04551	0.873754	1.25103	0.961421
PDR	IGHA1;IGHA2;JCHAIN;IGL;IGK;PIGR	Inverse variance weighted	2	0.0517399	0.106653	0.627589	-0.157301	0.26078	1.0531	0.854447	1.29794	0.961421
PDR	CHKB	Inverse variance weighted	2	0.0505173	0.104155	0.627663	-0.153627	0.254662	1.05182	0.857592	1.29003	0.961421
PDR	SHMT2	Wald ratio	1	0.0428217	0.0883698	0.627978	-0.130383	0.216026	1.04375	0.877759	1.24114	0.961421
PDR	FCAR	Inverse variance weighted	5	-0.111322	0.229903	0.628236	-0.561932	0.339289	0.894651	0.570106	1.40395	0.961421
PDR	PCDHGA1	Inverse variance weighted	7	-0.0148436	0.0307107	0.628858	-0.0750366	0.0453494	0.985266	0.92771	1.04639	0.961421
PDR	APOD	Wald ratio	1	-0.0710811	0.14719	0.629151	-0.359573	0.21741	0.931386	0.697975	1.24285	0.961421
PDR	PCDHB14	Inverse variance weighted	2	-0.0840426	0.174341	0.629765	-0.425751	0.257666	0.919392	0.653279	1.29391	0.961421
PDR	CELA1	Inverse variance weighted	5	0.0118619	0.0246176	0.629916	-0.0363887	0.0601125	1.01193	0.964265	1.06196	0.961421
PDR	LRRK2	Inverse variance weighted	6	0.0204743	0.0425296	0.630224	-0.0628838	0.103832	1.02069	0.939053	1.10941	0.961421
PDR	STK17B	Inverse variance weighted	3	0.0433292	0.0902788	0.631264	-0.133617	0.220276	1.04428	0.874925	1.24642	0.961421
PDR	INSL6	Inverse variance weighted	10	0.0678527	0.141404	0.631335	-0.2093	0.345005	1.07021	0.811152	1.412	0.961421
PDR	VEGFC	Inverse variance weighted	6	0.00748098	0.0155954	0.631447	-0.023086	0.0380479	1.00751	0.977178	1.03878	0.961421
PDR	RRM2B	Inverse variance weighted	2	-0.0249576	0.0520328	0.631476	-0.126942	0.0770268	0.975351	0.880785	1.08007	0.961421
PDR	TDGF1	Inverse variance weighted	8	0.0123713	0.0258177	0.63181	-0.0382313	0.0629739	1.01245	0.96249	1.065	0.961421
PDR	EPO	Inverse variance weighted	3	-0.0308541	0.0644603	0.632186	-0.157196	0.0954881	0.969617	0.854536	1.1002	0.961421
PDR	PLBD1	Inverse variance weighted	2	0.0863532	0.180689	0.632714	-0.267798	0.440504	1.09019	0.765063	1.55349	0.961421
PDR	CDH3	Inverse variance weighted	2	-0.0172999	0.0362022	0.632743	-0.0882562	0.0536563	0.982849	0.915526	1.05512	0.961421
PDR	APLP1	Wald ratio	1	-0.0580207	0.121443	0.632819	-0.296048	0.180007	0.94363	0.743752	1.19723	0.961421
PDR	POFUT1	Inverse variance weighted	6	-0.0149431	0.0312943	0.633005	-0.0762799	0.0463937	0.985168	0.926557	1.04749	0.961421
PDR	CNDP1	Inverse variance weighted	4	0.0296848	0.0623232	0.633857	-0.0924686	0.151838	1.03013	0.911678	1.16397	0.961421
PDR	CTSZ	Inverse variance weighted	4	-0.0153622	0.0322885	0.634231	-0.0786478	0.0479233	0.984755	0.924365	1.04909	0.961421
PDR	GRB7	Inverse variance weighted	2	-0.126592	0.266364	0.634602	-0.648667	0.395482	0.881093	0.522742	1.4851	0.961421
PDR	PDGFRB	Inverse variance weighted	6	-0.00979578	0.020623	0.634792	-0.0502168	0.0306253	0.990252	0.951023	1.0311	0.961421
PDR	PPP1R3B	Inverse variance weighted	2	0.588533	1.24019	0.635107	-1.84224	3.0193	1.80134	0.158463	20.477	0.961421
PDR	CTXN3	Inverse variance weighted	2	-0.0155767	0.0328644	0.635522	-0.079991	0.0488376	0.984544	0.923125	1.05005	0.961421
PDR	CCL3	Wald ratio	1	0.0144174	0.0304462	0.635831	-0.0452573	0.074092	1.01452	0.955752	1.07691	0.961421
PDR	CCL18	Wald ratio	1	0.0108833	0.0229831	0.635831	-0.0341636	0.0559303	1.01094	0.966413	1.05752	0.961421
PDR	CCL3L3	Wald ratio	1	0.0220966	0.046663	0.635831	-0.0693629	0.113556	1.02234	0.932988	1.12025	0.961421
PDR	ST3GAL6	Inverse variance weighted	9	0.0127396	0.0269307	0.636175	-0.0400445	0.0655237	1.01282	0.960747	1.06772	0.961421
PDR	ALOX15B	Inverse variance weighted	2	-0.0262056	0.0555049	0.636833	-0.134995	0.082584	0.974135	0.87372	1.08609	0.961421
PDR	SERPINA7	Wald ratio	1	0.0664023	0.141068	0.637847	-0.210091	0.342896	1.06866	0.81051	1.40902	0.961421
PDR	CFHR5	Wald ratio	1	-0.0238829	0.0507505	0.637931	-0.123354	0.0755881	0.9764	0.883951	1.07852	0.961421
PDR	PITPNA	Wald ratio	1	0.0571837	0.121717	0.63849	-0.181381	0.295748	1.05885	0.834118	1.34413	0.961421
PDR	PPA1	Inverse variance weighted	4	-0.0154026	0.0328315	0.63897	-0.0797524	0.0489472	0.984715	0.923345	1.05016	0.961421
PDR	BLVRA	Inverse variance weighted	2	-0.0335708	0.0715892	0.639115	-0.173886	0.106744	0.966986	0.840393	1.11265	0.961421
PDR	ENPP5	Inverse variance weighted	3	-0.00931589	0.0198716	0.63921	-0.0482643	0.0296325	0.990727	0.952882	1.03008	0.961421
PDR	CST1	Inverse variance weighted	5	-0.0127564	0.0272541	0.639746	-0.0661745	0.0406617	0.987325	0.935968	1.0415	0.961421
PDR	P4HB	Wald ratio	1	0.0454394	0.0970877	0.639767	-0.144852	0.235731	1.04649	0.86515	1.26583	0.961421
PDR	LILRB2	Wald ratio	1	-0.0640989	0.137029	0.639943	-0.332675	0.204477	0.937912	0.717003	1.22688	0.961421
PDR	OBP2B	Inverse variance weighted	6	-0.0125398	0.026821	0.640115	-0.0651089	0.0400292	0.987538	0.936965	1.04084	0.961421
PDR	IL1RL1	Inverse variance weighted	5	-0.0109667	0.0234622	0.640199	-0.0569527	0.0350192	0.989093	0.944639	1.03564	0.961421
PDR	PFKFB3	Inverse variance weighted	3	-0.0501228	0.107748	0.641799	-0.261309	0.161063	0.951113	0.770043	1.17476	0.961421
PDR	FGFR3	Inverse variance weighted	5	-0.116476	0.250832	0.642391	-0.608106	0.375154	0.890051	0.544381	1.45522	0.961421
PDR	ITGA5	Inverse variance weighted	2	-0.203319	0.43823	0.642681	-1.06225	0.655613	0.816018	0.345677	1.92632	0.961421
PDR	PEBP1	Inverse variance weighted	4	-0.0190933	0.0411735	0.642843	-0.0997934	0.0616068	0.981088	0.905024	1.06354	0.961421
PDR	TPSB2;TPSAB1	Inverse variance weighted	7	-0.0100842	0.0217481	0.642875	-0.0527104	0.032542	0.989966	0.948655	1.03308	0.961421
PDR	HTATIP2	Inverse variance weighted	11	0.00668594	0.0144375	0.643296	-0.0216115	0.0349834	1.00671	0.97862	1.0356	0.961421
PDR	PPP2R3A	Wald ratio	1	-0.0575477	0.124316	0.643425	-0.301206	0.186111	0.944077	0.739925	1.20456	0.961421
PDR	MAPT	Wald ratio	1	0.0573204	0.123825	0.643425	-0.185376	0.300017	1.059	0.830792	1.34988	0.961421
PDR	CTSK	Wald ratio	1	0.0616744	0.13323	0.643425	-0.199457	0.322806	1.06362	0.819176	1.381	0.961421
PDR	CPB2	Inverse variance weighted	2	-0.0157006	0.0340096	0.644331	-0.0823595	0.0509582	0.984422	0.920941	1.05228	0.961421
PDR	CRHBP	Inverse variance weighted	3	-0.0152521	0.0331201	0.645151	-0.0801676	0.0496634	0.984864	0.922962	1.05092	0.961421
PDR	LYSMD3	Wald ratio	1	-0.0598739	0.130213	0.645648	-0.315091	0.195343	0.941883	0.729723	1.21573	0.961421
PDR	TMPRSS6	Inverse variance weighted	5	-0.010104	0.022104	0.647592	-0.0534278	0.0332199	0.989947	0.947974	1.03378	0.961421
PDR	NOTCH1	Wald ratio	1	-0.0666207	0.145838	0.647807	-0.352464	0.219223	0.93555	0.702954	1.24511	0.961421
PDR	ACYP2	Inverse variance weighted	2	-0.0501931	0.110593	0.649933	-0.266955	0.166568	0.951046	0.765708	1.18124	0.961421
PDR	PCOLCE2	Inverse variance weighted	4	0.016341	0.0360074	0.649956	-0.0542336	0.0869156	1.01648	0.947211	1.0908	0.961421
PDR	GDF9	Inverse variance weighted	2	0.0569778	0.125775	0.650538	-0.189541	0.303496	1.05863	0.827339	1.35459	0.961421
PDR	DEFA1	Inverse variance weighted	6	-0.0255065	0.0563321	0.650702	-0.135917	0.0849045	0.974816	0.872915	1.08861	0.961421
PDR	TGFB3	Inverse variance weighted	2	-0.0489388	0.108476	0.651883	-0.261552	0.163674	0.952239	0.769856	1.17783	0.961421
PDR	SEMA4D	Inverse variance weighted	4	0.00954021	0.0211513	0.651956	-0.0319163	0.0509967	1.00959	0.968588	1.05232	0.961421
PDR	TMEM106A	Inverse variance weighted	4	0.0293613	0.0651008	0.651981	-0.0982364	0.156959	1.0298	0.906435	1.16995	0.961421
PDR	SFTPC	Inverse variance weighted	4	0.0192753	0.0428069	0.652505	-0.0646262	0.103177	1.01946	0.937418	1.10869	0.961421
PDR	HPSE	Inverse variance weighted	5	0.0121294	0.0269946	0.653196	-0.04078	0.0650388	1.0122	0.96004	1.0672	0.961421
PDR	NME1	Wald ratio	1	-0.0568948	0.126626	0.653206	-0.305082	0.191293	0.944693	0.737063	1.21081	0.961421
PDR	THSD7A	Inverse variance weighted	2	0.23421	0.522957	0.654256	-0.790785	1.2592	1.26391	0.453489	3.52262	0.961421
PDR	EHBP1	Inverse variance weighted	2	-0.0743282	0.166147	0.654613	-0.399977	0.251321	0.928367	0.670335	1.28572	0.961421
PDR	MANSC1	Wald ratio	1	-0.0284391	0.0637076	0.655308	-0.153306	0.0964277	0.971961	0.857867	1.10123	0.961421
PDR	CLEC12B	Inverse variance weighted	3	-0.0614314	0.137925	0.656032	-0.331764	0.208901	0.940417	0.717657	1.23232	0.961421
PDR	PTPN1	Inverse variance weighted	2	-0.182642	0.410372	0.656273	-0.986971	0.621686	0.833066	0.372704	1.86207	0.961421
PDR	PLA2G2C	Wald ratio	1	0.0671232	0.151078	0.656829	-0.22899	0.363236	1.06943	0.795337	1.43798	0.961421
PDR	FLRT1	Wald ratio	1	0.0631356	0.142731	0.658244	-0.216618	0.342889	1.06517	0.805238	1.40901	0.961421
PDR	PPCDC	Wald ratio	1	-0.0676011	0.152927	0.658455	-0.367339	0.232137	0.934633	0.692575	1.26129	0.961421
PDR	PCBD1	Wald ratio	1	0.046346	0.104933	0.658726	-0.159323	0.252015	1.04744	0.852721	1.28662	0.961421
PDR	RLN2	Inverse variance weighted	2	-0.0290873	0.0658961	0.658915	-0.158244	0.100069	0.971332	0.853642	1.10525	0.961421
PDR	RNGTT	Wald ratio	1	0.0681827	0.154583	0.659159	-0.234801	0.371166	1.07056	0.790728	1.44942	0.961421
PDR	IGFL3	Inverse variance weighted	5	0.175459	0.39786	0.659207	-0.604346	0.955265	1.19179	0.546432	2.59936	0.961421
PDR	DNAJB2	Inverse variance weighted	5	-0.0266443	0.0604204	0.659226	-0.145068	0.0917796	0.973708	0.864963	1.09612	0.961421
PDR	CSF2RB	Inverse variance weighted	2	0.0127588	0.0289402	0.659308	-0.043964	0.0694816	1.01284	0.956988	1.07195	0.961421
PDR	CFHR1	Inverse variance weighted	8	-0.00937375	0.021266	0.659368	-0.0510552	0.0323077	0.99067	0.950226	1.03284	0.961421
PDR	ATP1B2	Inverse variance weighted	2	-0.0246796	0.0560868	0.659919	-0.13461	0.0852505	0.975622	0.874057	1.08899	0.961421
PDR	RNASE3	Inverse variance weighted	2	0.0752717	0.171732	0.661163	-0.261324	0.411867	1.07818	0.770031	1.50963	0.961421
PDR	PCDHGB1	Wald ratio	1	0.0609429	0.13905	0.661182	-0.211594	0.33348	1.06284	0.809293	1.39582	0.961421
PDR	IGFL4	Inverse variance weighted	2	-0.0257038	0.0586728	0.661323	-0.140702	0.0892948	0.974624	0.868748	1.0934	0.961421
PDR	GFRA1	Inverse variance weighted	2	0.0317512	0.0725329	0.661568	-0.110413	0.173916	1.03226	0.895464	1.18996	0.961421
PDR	B3GALT2	Wald ratio	1	-0.0463127	0.106094	0.662456	-0.254257	0.161631	0.954743	0.775493	1.17543	0.961421
PDR	BGN	Inverse variance weighted	4	-0.0445568	0.102171	0.662763	-0.244811	0.155698	0.956421	0.782852	1.16847	0.961421
PDR	RECQL	Inverse variance weighted	7	-0.0206391	0.0473358	0.662827	-0.113417	0.0721391	0.979572	0.892778	1.0748	0.961421
PDR	SERPINA10	Inverse variance weighted	6	0.00893316	0.0204974	0.662968	-0.0312418	0.0491081	1.00897	0.969241	1.05033	0.961421
PDR	COPS2	Inverse variance weighted	2	-0.0117235	0.0269306	0.663329	-0.0645074	0.0410605	0.988345	0.937529	1.04192	0.961421
PDR	PROK1	Wald ratio	1	0.0631464	0.145146	0.663522	-0.221339	0.347632	1.06518	0.801445	1.41571	0.961421
PDR	CCL23	Inverse variance weighted	2	-0.01377	0.0316526	0.663538	-0.075809	0.0482691	0.986324	0.926993	1.04945	0.961421
PDR	NDST1	Wald ratio	1	0.0578694	0.133253	0.664084	-0.203307	0.319046	1.05958	0.816028	1.37581	0.961421
PDR	CTSO	Wald ratio	1	0.0497428	0.114541	0.664084	-0.174757	0.274242	1.051	0.839661	1.31553	0.961421
PDR	MDH1	Inverse variance weighted	2	0.0398805	0.0918675	0.66421	-0.14018	0.219941	1.04069	0.869202	1.246	0.961421
PDR	ANGPTL1	Inverse variance weighted	2	0.0401842	0.0926186	0.664385	-0.141348	0.221717	1.041	0.868187	1.24822	0.961421
PDR	INSR	Inverse variance weighted	3	-0.0441401	0.101742	0.664401	-0.243554	0.155274	0.95682	0.783837	1.16798	0.961421
PDR	AHSG	Inverse variance weighted	2	0.0230049	0.0530259	0.664403	-0.0809259	0.126936	1.02327	0.922262	1.13534	0.961421
PDR	MTCP1	Wald ratio	1	0.0651031	0.150103	0.664489	-0.229098	0.359304	1.06727	0.79525	1.43233	0.961421
PDR	GCSH	Inverse variance weighted	5	-0.00963525	0.0222534	0.665031	-0.053252	0.0339815	0.990411	0.948141	1.03457	0.961421
PDR	RNF114	Wald ratio	1	0.0649179	0.150094	0.665367	-0.229266	0.359102	1.06707	0.795117	1.43204	0.961421
PDR	C11orf68	Wald ratio	1	0.0985312	0.228014	0.665649	-0.348377	0.545439	1.10355	0.705833	1.72537	0.961421
PDR	CRYZ	Inverse variance weighted	4	0.00779885	0.0180685	0.666013	-0.0276155	0.0432132	1.00783	0.972762	1.04416	0.961421
PDR	PDZD7	Wald ratio	1	-0.0938058	0.217483	0.666231	-0.520072	0.33246	0.91046	0.594478	1.39439	0.961421
PDR	CPZ	Inverse variance weighted	2	0.0360281	0.0835353	0.666256	-0.127701	0.199757	1.03669	0.880116	1.22111	0.961421
PDR	FUT9	Inverse variance weighted	2	0.0121786	0.0282463	0.666355	-0.0431843	0.0675414	1.01225	0.957735	1.06987	0.961421
PDR	COLGALT1	Inverse variance weighted	3	0.0211171	0.0491211	0.667269	-0.0751602	0.117394	1.02134	0.927595	1.12456	0.961421
PDR	CCL23	Inverse variance weighted	3	-0.0128806	0.0300264	0.667942	-0.0717322	0.0459711	0.987202	0.93078	1.04704	0.961421
PDR	IL32	Inverse variance weighted	13	0.0629623	0.147023	0.668471	-0.225203	0.351128	1.06499	0.798354	1.42067	0.961421
PDR	RGMB	Wald ratio	1	0.057981	0.135528	0.668785	-0.207653	0.323615	1.05969	0.812489	1.38212	0.961421
PDR	CHAD	Wald ratio	1	0.0603087	0.141084	0.669039	-0.216215	0.336833	1.06216	0.805562	1.4005	0.961421
PDR	MINOS1	Inverse variance weighted	10	-0.00843834	0.0197448	0.669109	-0.0471381	0.0302614	0.991597	0.953956	1.03072	0.961421
PDR	FOLH1	Inverse variance weighted	2	-0.173273	0.405878	0.669445	-0.968793	0.622247	0.840908	0.379541	1.86311	0.961421
PDR	M6PR	Inverse variance weighted	2	-0.114777	0.269117	0.669746	-0.642246	0.412691	0.891565	0.52611	1.51088	0.961421
PDR	SLC5A8	Inverse variance weighted	4	0.0449073	0.105497	0.670345	-0.161866	0.251681	1.04593	0.850555	1.28619	0.961421
PDR	NEO1	Inverse variance weighted	2	0.0403828	0.0949178	0.670508	-0.145656	0.226422	1.04121	0.864455	1.2541	0.961421
PDR	CCNC	Inverse variance weighted	3	0.0288446	0.0683848	0.673172	-0.105189	0.162879	1.02926	0.900154	1.17689	0.961421
PDR	CLTC	Inverse variance weighted	7	-0.0884781	0.209926	0.67341	-0.499933	0.322977	0.915323	0.606571	1.38123	0.961421
PDR	ARPC3	Inverse variance weighted	2	-0.0978622	0.232256	0.673496	-0.553084	0.357359	0.906774	0.575174	1.42955	0.961421
PDR	MSMB	Inverse variance weighted	3	-0.0272237	0.0646295	0.673589	-0.153897	0.09945	0.973143	0.85736	1.10456	0.961421
PDR	GAPDH	Wald ratio	1	0.0963981	0.228979	0.673762	-0.352401	0.545197	1.1012	0.702998	1.72495	0.961421
PDR	CTSH	Inverse variance weighted	4	0.0235407	0.0559311	0.673837	-0.0860842	0.133166	1.02382	0.917517	1.14244	0.961421
PDR	TNFRSF12A	Inverse variance weighted	2	0.0112027	0.0266474	0.674189	-0.0410262	0.0634317	1.01127	0.959804	1.06549	0.961421
PDR	ITIH2	Inverse variance weighted	7	-0.0082488	0.0196278	0.674294	-0.0467193	0.0302217	0.991785	0.954355	1.03068	0.961421
PDR	CCL27	Inverse variance weighted	2	-0.0545278	0.129749	0.674298	-0.308836	0.19978	0.946932	0.734302	1.22113	0.961421
PDR	PSG3	Inverse variance weighted	7	0.00923514	0.0220529	0.675382	-0.0339885	0.0524587	1.00928	0.966583	1.05386	0.961421
PDR	ANP32A	Wald ratio	1	0.0637263	0.152232	0.675499	-0.234648	0.362101	1.0658	0.790849	1.43634	0.961421
PDR	IL2	Wald ratio	1	-0.0501044	0.119691	0.675499	-0.2847	0.184491	0.95113	0.75224	1.20261	0.961421
PDR	AMIGO1	Wald ratio	1	0.049759	0.118866	0.675499	-0.183219	0.282737	1.05102	0.832586	1.32676	0.961421
PDR	CHKB	Inverse variance weighted	2	0.0117102	0.0280165	0.675966	-0.0432021	0.0666225	1.01178	0.957718	1.06889	0.961421
PDR	CCDC80	Wald ratio	1	0.0652519	0.156387	0.676498	-0.241266	0.37177	1.06743	0.785632	1.4503	0.961421
PDR	IFNAR1	Inverse variance weighted	2	-0.0442854	0.106186	0.676637	-0.252409	0.163838	0.956681	0.776927	1.17802	0.961421
PDR	MMP13	Inverse variance weighted	2	0.0118754	0.0285473	0.677416	-0.0440773	0.0678282	1.01195	0.95688	1.07018	0.961421
PDR	FDX1L	Wald ratio	1	0.0534269	0.128687	0.678018	-0.1988	0.305654	1.05488	0.819714	1.35751	0.961421
PDR	CXCL12	Inverse variance weighted	2	-0.0381868	0.0920795	0.67835	-0.218663	0.142289	0.962533	0.803593	1.15291	0.961421
PDR	TNFRSF13B	Inverse variance weighted	2	0.0386926	0.0934047	0.678694	-0.144381	0.221766	1.03945	0.865558	1.24828	0.961421
PDR	TPSB2	Inverse variance weighted	4	-0.00832539	0.0201227	0.67907	-0.0477658	0.031115	0.991709	0.953357	1.0316	0.961421
PDR	CA8	Wald ratio	1	0.0311174	0.0754256	0.67993	-0.116717	0.178952	1.03161	0.889837	1.19596	0.961421
PDR	CD274	Wald ratio	1	0.0206304	0.0500088	0.679947	-0.0773868	0.118648	1.02084	0.925532	1.12597	0.961421
PDR	TPST2	Inverse variance weighted	3	0.0271655	0.0658831	0.680098	-0.101965	0.156296	1.02754	0.903061	1.16917	0.961421
PDR	MNX1	Inverse variance weighted	8	0.0681691	0.165365	0.680168	-0.255947	0.392285	1.07055	0.774183	1.48036	0.961421
PDR	FAS	Inverse variance weighted	3	-0.0913633	0.22163	0.680169	-0.525759	0.343032	0.912686	0.591107	1.40921	0.961421
PDR	TMEM132C	Inverse variance weighted	3	-0.0192453	0.0467367	0.680499	-0.110849	0.0723586	0.980939	0.895074	1.07504	0.961421
PDR	MGAT2	Inverse variance weighted	2	0.0265584	0.0645256	0.680636	-0.0999118	0.153029	1.02691	0.904917	1.16536	0.961421
PDR	BAGE2	Wald ratio	1	0.0596481	0.14516	0.681136	-0.224865	0.344161	1.06146	0.798624	1.41081	0.961421
PDR	FAS	Inverse variance weighted	3	-0.0960585	0.234467	0.682035	-0.555614	0.363497	0.908411	0.57372	1.43835	0.961421
PDR	ADH5	Inverse variance weighted	5	0.0177549	0.0434715	0.682961	-0.0674493	0.102959	1.01791	0.934775	1.10845	0.961421
PDR	CEND1	Inverse variance weighted	3	0.029386	0.0720466	0.683365	-0.111825	0.170597	1.02982	0.8942	1.18601	0.961421
PDR	FLNA	Inverse variance weighted	3	0.0121703	0.0299432	0.684415	-0.0465183	0.0708589	1.01224	0.954547	1.07343	0.961421
PDR	IL18R1	Inverse variance weighted	4	-0.0105878	0.0260518	0.68444	-0.0616493	0.0404737	0.989468	0.940213	1.0413	0.961421
PDR	CA3	Inverse variance weighted	2	-0.0390613	0.0963999	0.68533	-0.228005	0.149883	0.961692	0.79612	1.1617	0.961421
PDR	CEACAM20	Wald ratio	1	0.0599064	0.147889	0.685422	-0.229956	0.349769	1.06174	0.794568	1.41874	0.961421
PDR	CISD1	Wald ratio	1	0.0541829	0.13376	0.685422	-0.207986	0.316352	1.05568	0.812218	1.37211	0.961421
PDR	SKIL	Inverse variance weighted	2	-0.177536	0.438506	0.685577	-1.03701	0.681937	0.837331	0.354514	1.9777	0.961421
PDR	VOPP1	Wald ratio	1	-0.0347414	0.0858622	0.685758	-0.203031	0.133549	0.965855	0.816253	1.14288	0.961421
PDR	CAPG	Inverse variance weighted	3	-0.016958	0.0419664	0.686149	-0.0992122	0.0652961	0.983185	0.905551	1.06748	0.961421
PDR	IL22	Inverse variance weighted	2	0.0196012	0.0485812	0.6866	-0.0756179	0.11482	1.01979	0.92717	1.12167	0.961421
PDR	XG	Inverse variance weighted	2	-0.0402514	0.0998095	0.686741	-0.235878	0.155375	0.960548	0.789877	1.1681	0.961421
PDR	CCL11	Inverse variance weighted	3	0.0103901	0.0258285	0.687484	-0.0402338	0.061014	1.01044	0.960565	1.06291	0.961421
PDR	ARHGEF25	Wald ratio	1	0.142112	0.354981	0.688908	-0.553651	0.837875	1.15271	0.574847	2.31145	0.961421
PDR	IL24	Wald ratio	1	0.0571967	0.14294	0.68905	-0.222966	0.337359	1.05886	0.800142	1.40124	0.961421
PDR	F9	Inverse variance weighted	2	-0.0196188	0.0491174	0.689579	-0.115889	0.0766513	0.980572	0.890574	1.07967	0.961421
PDR	PUF60	Inverse variance weighted	2	0.221622	0.554978	0.689647	-0.866136	1.30938	1.2481	0.420574	3.70388	0.961421
PDR	STOML2	Inverse variance weighted	2	-0.0446265	0.111957	0.690184	-0.264062	0.174809	0.956355	0.767926	1.19102	0.961421
PDR	SIRPA	Inverse variance weighted	4	-0.0137291	0.0344489	0.690236	-0.0812489	0.0537908	0.986365	0.921964	1.05526	0.961421
PDR	CD47	Wald ratio	1	0.0690615	0.173498	0.690591	-0.270995	0.409118	1.0715	0.76262	1.50549	0.961421
PDR	NME2	Inverse variance weighted	2	0.03706	0.0931032	0.690592	-0.145422	0.219542	1.03776	0.864657	1.24551	0.961421
PDR	TBL2	Wald ratio	1	-0.0323401	0.081739	0.692363	-0.192548	0.127868	0.968177	0.824854	1.1364	0.961421
PDR	GPX7	Inverse variance weighted	5	-0.0764598	0.193386	0.692566	-0.455496	0.302576	0.92639	0.634134	1.35334	0.961421
PDR	DDX19B	Wald ratio	1	-0.0597325	0.151086	0.692581	-0.35586	0.236395	0.942016	0.700571	1.26667	0.961421
PDR	ELK3	Wald ratio	1	-0.0555067	0.140397	0.692581	-0.330685	0.219672	0.946006	0.718431	1.24567	0.961421
PDR	RSPO1	Wald ratio	1	0.0538141	0.136116	0.692581	-0.212973	0.320601	1.05529	0.808178	1.37796	0.961421
PDR	CHST14	Wald ratio	1	0.0523689	0.13246	0.692581	-0.207253	0.311991	1.05376	0.812814	1.36614	0.961421
PDR	NRG1	Wald ratio	1	0.0575441	0.14555	0.692581	-0.227734	0.342823	1.05923	0.796336	1.40892	0.961421
PDR	KNG1	Inverse variance weighted	8	-0.00621467	0.0157247	0.692683	-0.0370352	0.0246058	0.993805	0.963642	1.02491	0.961421
PDR	IFNLR1	Inverse variance weighted	2	-0.0282464	0.0715417	0.692973	-0.168468	0.111975	0.972149	0.844958	1.11849	0.961421
PDR	ANGPT1	Inverse variance weighted	2	0.0371559	0.0944647	0.694075	-0.147995	0.222307	1.03785	0.862436	1.24895	0.961421
PDR	CD300E	Inverse variance weighted	2	0.0524185	0.133513	0.694608	-0.209267	0.314104	1.05382	0.811178	1.36903	0.961421
PDR	DLK2	Wald ratio	1	-0.0457166	0.116665	0.69516	-0.27438	0.182947	0.955313	0.760043	1.20075	0.961421
PDR	BMP7	Inverse variance weighted	4	0.0229763	0.0586422	0.695203	-0.0919625	0.137915	1.02324	0.912139	1.14788	0.961421
PDR	CPXM1	Inverse variance weighted	4	0.0575664	0.147314	0.695965	-0.23117	0.346302	1.05926	0.793605	1.41383	0.961421
PDR	APOA2	Wald ratio	1	-0.0179565	0.0459595	0.696017	-0.108037	0.072124	0.982204	0.897594	1.07479	0.961421
PDR	TIE1	Inverse variance weighted	3	0.0115697	0.0296232	0.696121	-0.0464918	0.0696312	1.01164	0.954572	1.07211	0.961421
PDR	TREML1	Inverse variance weighted	2	0.0320707	0.082122	0.696148	-0.128888	0.19303	1.03259	0.879072	1.21292	0.961421
PDR	CRP	Inverse variance weighted	3	0.033921	0.0869467	0.696437	-0.136495	0.204337	1.0345	0.872411	1.22671	0.961421
PDR	HBEGF	Inverse variance weighted	3	0.0249548	0.0639804	0.696508	-0.100447	0.150356	1.02527	0.904433	1.16225	0.961421
PDR	RFXAP	Inverse variance weighted	13	0.0685138	0.176215	0.697417	-0.276867	0.413894	1.07092	0.758155	1.5127	0.961421
PDR	AGT	Inverse variance weighted	3	0.0226446	0.0582791	0.697605	-0.0915823	0.136872	1.0229	0.912486	1.14668	0.961421
PDR	THYN1	Wald ratio	1	0.0469976	0.121048	0.697826	-0.190256	0.284251	1.04812	0.826747	1.32877	0.961421
PDR	IL31	Inverse variance weighted	3	0.00978278	0.0252006	0.697871	-0.0396104	0.0591759	1.00983	0.961164	1.06096	0.961421
PDR	KLK13	Inverse variance weighted	2	0.0155054	0.0399747	0.698104	-0.0628449	0.0938558	1.01563	0.939089	1.0984	0.961421
PDR	CROT	Wald ratio	1	-0.0285902	0.0737626	0.698315	-0.173165	0.115985	0.971815	0.840999	1.12298	0.961421
PDR	DDX46	Inverse variance weighted	2	-0.0820725	0.211766	0.69834	-0.497134	0.332989	0.921205	0.608271	1.39513	0.961421
PDR	APOC3	Inverse variance weighted	3	0.0215542	0.0556503	0.698522	-0.0875203	0.130629	1.02179	0.9162	1.13954	0.961421
PDR	GHRH	Wald ratio	1	-0.0502622	0.130058	0.699157	-0.305176	0.204652	0.95098	0.736994	1.2271	0.961421
PDR	BDNF	Inverse variance weighted	2	0.0237384	0.06145	0.699271	-0.0967036	0.14418	1.02402	0.907825	1.15509	0.961421
PDR	GNLY	Inverse variance weighted	5	0.0299186	0.0774986	0.699457	-0.121979	0.181816	1.03037	0.885167	1.19939	0.961421
PDR	C1QTNF1	Inverse variance weighted	4	-0.0252351	0.065394	0.699576	-0.153407	0.102937	0.975081	0.85778	1.10842	0.961421
PDR	TAX1BP3	Inverse variance weighted	3	0.0222564	0.0578981	0.700677	-0.0912239	0.135737	1.02251	0.912813	1.14538	0.961421
PDR	HMGN1	Inverse variance weighted	4	0.0106	0.027594	0.700874	-0.0434842	0.0646841	1.01066	0.957448	1.06682	0.961421
PDR	CASP10	Wald ratio	1	-0.0635278	0.165797	0.701597	-0.38849	0.261434	0.938448	0.67808	1.29879	0.961421
PDR	STIM1	Inverse variance weighted	5	-0.0150336	0.0393222	0.702226	-0.0921051	0.062038	0.985079	0.912009	1.064	0.961421
PDR	AMY1A	Inverse variance weighted	9	-0.0110956	0.0290616	0.702612	-0.0680564	0.0458651	0.988966	0.934208	1.04693	0.961421
PDR	MANF	Inverse variance weighted	7	-0.00960628	0.0251971	0.703022	-0.0589927	0.0397801	0.99044	0.942714	1.04058	0.961421
PDR	SOST	Inverse variance weighted	3	0.046751	0.123091	0.704089	-0.194508	0.28801	1.04786	0.823239	1.33377	0.961421
PDR	IL21R	Wald ratio	1	0.0551689	0.145479	0.704522	-0.229969	0.340307	1.05672	0.794558	1.40538	0.961421
PDR	POSTN	Wald ratio	1	0.0354777	0.0936683	0.704867	-0.148112	0.219068	1.03611	0.862334	1.24492	0.961421
PDR	DNAJB9	Inverse variance weighted	2	-0.066754	0.176437	0.705174	-0.41257	0.279062	0.935425	0.661947	1.32189	0.961421
PDR	PDGFD	Inverse variance weighted	8	0.00798229	0.0211217	0.705491	-0.0334162	0.0493808	1.00801	0.967136	1.05062	0.961421
PDR	IL17RA	Inverse variance weighted	4	0.0122696	0.0325559	0.706265	-0.05154	0.0760791	1.01235	0.949766	1.07905	0.961421
PDR	CCL7	Inverse variance weighted	6	-0.00792143	0.0210389	0.706536	-0.0491578	0.0333149	0.99211	0.952031	1.03388	0.961421
PDR	SEMA3A	Inverse variance weighted	4	-0.00992396	0.0263639	0.706603	-0.0615971	0.0417492	0.990125	0.940262	1.04263	0.961421
PDR	NQO2	Inverse variance weighted	4	-0.0219058	0.0583688	0.707437	-0.136309	0.0924971	0.978332	0.872573	1.09691	0.961421
PDR	SMURF1	Wald ratio	1	0.0397016	0.105956	0.707883	-0.167971	0.247375	1.0405	0.845378	1.28066	0.961421
PDR	LY6G6C	Inverse variance weighted	2	0.0173109	0.0462607	0.708254	-0.07336	0.107982	1.01746	0.929266	1.11403	0.961421
PDR	RBM22	Wald ratio	1	-0.051951	0.138915	0.708421	-0.324224	0.220322	0.949375	0.723088	1.24648	0.961421
PDR	RET	Inverse variance weighted	2	-0.0188238	0.0503388	0.708447	-0.117488	0.0798403	0.981352	0.889151	1.08311	0.961421
PDR	KLHL13	Inverse variance weighted	2	0.0445353	0.119149	0.70857	-0.188997	0.278068	1.04554	0.827789	1.32058	0.961421
PDR	ADIPOQ	Inverse variance weighted	2	0.0296553	0.0793943	0.708762	-0.125958	0.185268	1.0301	0.881652	1.20354	0.961421
PDR	CHIC2	Inverse variance weighted	3	-0.0975596	0.262115	0.709743	-0.611304	0.416185	0.907048	0.542643	1.51617	0.961421
PDR	SERPINA1	Inverse variance weighted	2	-0.0408665	0.110133	0.71059	-0.256728	0.174995	0.959957	0.773579	1.19124	0.961421
PDR	STAU1	Wald ratio	1	-0.0487758	0.131739	0.7112	-0.306985	0.209433	0.952395	0.735662	1.23298	0.961421
PDR	TP53I13	Inverse variance weighted	3	0.0349764	0.0945499	0.711438	-0.150341	0.220294	1.0356	0.860414	1.24644	0.961421
PDR	FUT8	Inverse variance weighted	13	0.00540344	0.0146379	0.712023	-0.0232869	0.0340938	1.00542	0.976982	1.03468	0.961421
PDR	CD63	Inverse variance weighted	2	0.0185644	0.0503884	0.712555	-0.0801969	0.117326	1.01874	0.922935	1.12449	0.961421
PDR	CD34	Inverse variance weighted	4	0.0117877	0.0320648	0.713155	-0.0510593	0.0746347	1.01186	0.950222	1.07749	0.961421
PDR	KIAA0040	Inverse variance weighted	2	0.03315	0.090234	0.713337	-0.143709	0.210009	1.03371	0.86614	1.23369	0.961421
PDR	MMP9	Inverse variance weighted	3	0.0180862	0.0494784	0.714711	-0.0788915	0.115064	1.01825	0.92414	1.12195	0.961421
PDR	ENDOU	Wald ratio	1	-0.0504631	0.138071	0.714748	-0.321083	0.220156	0.950789	0.725363	1.24627	0.961421
PDR	SLAMF8	Wald ratio	1	0.0505272	0.138522	0.715291	-0.220976	0.32203	1.05183	0.801736	1.37993	0.961421
PDR	GPC5	Inverse variance weighted	3	-0.00756827	0.0207664	0.715524	-0.0482705	0.0331339	0.99246	0.952876	1.03369	0.961421
PDR	MRM3	Inverse variance weighted	3	0.00959436	0.0264226	0.716521	-0.0421939	0.0613826	1.00964	0.958684	1.06331	0.961421
PDR	HPX	Inverse variance weighted	7	0.0157526	0.0433884	0.716559	-0.0692887	0.100794	1.01588	0.933057	1.10605	0.961421
PDR	IL13RA1	Inverse variance weighted	2	0.0140362	0.0386708	0.71663	-0.0617585	0.0898309	1.01414	0.94011	1.09399	0.961421
PDR	BIN1	Inverse variance weighted	2	0.0233592	0.0644197	0.716897	-0.102903	0.149622	1.02363	0.902214	1.16139	0.961421
PDR	PROS1	Wald ratio	1	-0.0677977	0.187021	0.716968	-0.434359	0.298763	0.934449	0.64768	1.34819	0.961421
PDR	POMGNT2	Wald ratio	1	-0.0200745	0.0554608	0.717383	-0.128778	0.0886287	0.980126	0.879169	1.09267	0.961421
PDR	PNLIPRP2	Inverse variance weighted	6	-0.0167145	0.0463461	0.718365	-0.107553	0.0741238	0.983424	0.898029	1.07694	0.961421
PDR	CETN2	Inverse variance weighted	2	-0.0102501	0.0284232	0.718379	-0.0659595	0.0454593	0.989802	0.936169	1.04651	0.961421
PDR	ST6GALNAC6	Inverse variance weighted	7	-0.0231336	0.0641538	0.718401	-0.148875	0.102608	0.977132	0.861677	1.10806	0.961421
PDR	IAPP	Inverse variance weighted	2	-0.0148409	0.0411809	0.718561	-0.0955554	0.0658737	0.985269	0.908868	1.06809	0.961421
PDR	NMRAL1	Inverse variance weighted	4	-0.0103748	0.028798	0.718653	-0.0668188	0.0460693	0.989679	0.935365	1.04715	0.961421
PDR	BMP1	Wald ratio	1	-0.0399307	0.110874	0.718739	-0.257244	0.177383	0.960856	0.77318	1.19409	0.961421
PDR	CTSH	Inverse variance weighted	6	-0.00816581	0.0226752	0.718756	-0.0526091	0.0362775	0.991867	0.948751	1.03694	0.961421
PDR	FBP2	Inverse variance weighted	4	-0.0334953	0.0933302	0.719677	-0.216422	0.149432	0.967059	0.805395	1.16117	0.961421
PDR	AIFM1	Wald ratio	1	-0.0514971	0.143509	0.719713	-0.332775	0.22978	0.949806	0.716932	1.25832	0.961421
PDR	NXPH1	Inverse variance weighted	3	-0.0756672	0.210868	0.719717	-0.488968	0.337633	0.927125	0.613259	1.40163	0.961421
PDR	NTN1	Inverse variance weighted	3	-0.012287	0.0342905	0.720103	-0.0794964	0.0549224	0.987788	0.923581	1.05646	0.961421
PDR	DSG2	Wald ratio	1	0.048183	0.134535	0.720236	-0.215506	0.311872	1.04936	0.806133	1.36598	0.961421
PDR	CLEC4A	Inverse variance weighted	4	0.0317818	0.0888699	0.720627	-0.142403	0.205967	1.03229	0.867271	1.22871	0.961421
PDR	SIGIRR	Inverse variance weighted	10	-0.00747315	0.0209471	0.721269	-0.0485294	0.0335831	0.992555	0.952629	1.03415	0.961421
PDR	MGA	Inverse variance weighted	2	-0.0107867	0.0302424	0.721335	-0.0700617	0.0484883	0.989271	0.932336	1.04968	0.961421
PDR	MUC1	Inverse variance weighted	2	-0.0853159	0.239325	0.721477	-0.554393	0.383761	0.918222	0.574421	1.4678	0.961421
PDR	SELE	Inverse variance weighted	6	0.0124599	0.0350442	0.722179	-0.0562268	0.0811466	1.01254	0.945325	1.08453	0.961421
PDR	WDR1	Inverse variance weighted	2	-0.0278676	0.0783867	0.722204	-0.181506	0.12577	0.972517	0.834014	1.13402	0.961421
PDR	MBD1	Inverse variance weighted	3	-0.00702308	0.0197579	0.722247	-0.0457485	0.0317024	0.993002	0.955282	1.03221	0.961421
PDR	LHB	Inverse variance weighted	2	-0.0122717	0.0345904	0.722759	-0.0800688	0.0555253	0.987803	0.923053	1.0571	0.961421
PDR	EIF3G	Wald ratio	1	-0.0472297	0.133195	0.722897	-0.308293	0.213833	0.953868	0.7347	1.23842	0.961421
PDR	SAT2	Wald ratio	1	0.0286884	0.0809061	0.722897	-0.129887	0.187264	1.0291	0.878194	1.20595	0.961421
PDR	PLEKHA7	Wald ratio	1	0.0512802	0.144633	0.722924	-0.232201	0.334761	1.05262	0.792787	1.39761	0.961421
PDR	CDCP1	Inverse variance weighted	2	-0.0268714	0.0758536	0.723149	-0.175544	0.121802	0.973486	0.839	1.12953	0.961421
PDR	CALB1	Inverse variance weighted	3	-0.00975517	0.0275441	0.723215	-0.0637416	0.0442313	0.990292	0.938247	1.04522	0.961421
PDR	HIST2H2BE	Inverse variance weighted	2	-0.0237892	0.0672396	0.723491	-0.155579	0.108	0.976492	0.85592	1.11405	0.961421
PDR	FGFRL1	Inverse variance weighted	2	0.0310127	0.0880567	0.724695	-0.141578	0.203604	1.0315	0.867987	1.22581	0.961421
PDR	C1QTNF5	Inverse variance weighted	3	0.0272647	0.0774819	0.724925	-0.1246	0.179129	1.02764	0.88285	1.19618	0.961421
PDR	SEMA3E	Inverse variance weighted	5	0.01201	0.0341519	0.72509	-0.0549277	0.0789477	1.01208	0.946554	1.08215	0.961421
PDR	GSTP1	Inverse variance weighted	3	-0.00743624	0.0212059	0.725837	-0.0489997	0.0341273	0.992591	0.952181	1.03472	0.961421
PDR	ICAM2	Inverse variance weighted	4	0.0202062	0.0576284	0.725866	-0.0927455	0.133158	1.02041	0.911425	1.14243	0.961421
PDR	VAV1	Wald ratio	1	-0.0507623	0.144783	0.725881	-0.334537	0.233012	0.950505	0.715669	1.2624	0.961421
PDR	TTC1	Wald ratio	1	-0.0491582	0.140208	0.725881	-0.323966	0.225649	0.95203	0.723275	1.25314	0.961421
PDR	CPN2	Inverse variance weighted	7	-0.00671104	0.0192516	0.727392	-0.0444441	0.031022	0.993311	0.956529	1.03151	0.961421
PDR	FBLN1	Inverse variance weighted	3	0.0288777	0.0828425	0.7274	-0.133494	0.191249	1.0293	0.875033	1.21076	0.961421
PDR	LEAP2	Inverse variance weighted	4	-0.0146171	0.0419886	0.727749	-0.0969147	0.0676805	0.985489	0.907633	1.07002	0.961421
PDR	PYY	Inverse variance weighted	3	-0.0254685	0.0731878	0.727849	-0.168917	0.11798	0.974853	0.844579	1.12522	0.961421
PDR	DSC1	Inverse variance weighted	2	0.0164502	0.0473762	0.728423	-0.0764072	0.109308	1.01659	0.926439	1.11551	0.961421
PDR	C17orf78	Inverse variance weighted	2	0.0337691	0.0974056	0.728827	-0.157146	0.224684	1.03435	0.854579	1.25193	0.961421
PDR	GJA1	Inverse variance weighted	2	-0.0298386	0.0861387	0.729041	-0.19867	0.138993	0.970602	0.81982	1.14912	0.961421
PDR	PEX14	Wald ratio	1	-0.0450236	0.130009	0.729108	-0.29984	0.209793	0.955975	0.740937	1.23342	0.961421
PDR	ERO1A	Inverse variance weighted	4	-0.0459038	0.132753	0.729506	-0.3061	0.214293	0.955134	0.736313	1.23899	0.961421
PDR	TMEM2	Inverse variance weighted	2	-0.0324219	0.093974	0.730087	-0.216611	0.151767	0.968098	0.805243	1.16389	0.961421
PDR	UBE2G2	Inverse variance weighted	2	-0.0310247	0.0899792	0.730246	-0.207384	0.145335	0.969452	0.812708	1.15643	0.961421
PDR	PSMA1	Inverse variance weighted	2	-0.0238564	0.0691938	0.730263	-0.159476	0.111764	0.976426	0.85259	1.11825	0.961421
PDR	B3GLCT	Wald ratio	1	0.022202	0.0644174	0.730351	-0.104056	0.14846	1.02245	0.901175	1.16005	0.961421
PDR	CPT1B	Wald ratio	1	-0.0267426	0.0776775	0.730638	-0.178991	0.125505	0.973612	0.836114	1.13372	0.961421
PDR	SEC13	Wald ratio	1	0.035736	0.1038	0.730638	-0.167712	0.239185	1.03638	0.845597	1.27021	0.961421
PDR	CYP3A4	Wald ratio	1	-0.0465377	0.135175	0.730638	-0.311481	0.218406	0.954529	0.732362	1.24409	0.961421
PDR	NUP210L	Wald ratio	1	-0.0413872	0.120215	0.730638	-0.277008	0.194234	0.959458	0.758048	1.21438	0.961421
PDR	HABP4	Wald ratio	1	0.0516455	0.15015	0.730877	-0.242649	0.34594	1.053	0.784547	1.41332	0.961421
PDR	C6orf89	Wald ratio	1	0.0448971	0.13053	0.730877	-0.210942	0.300737	1.04592	0.809821	1.35085	0.961421
PDR	ARL1	Wald ratio	1	0.0408152	0.118663	0.730877	-0.191764	0.273395	1.04166	0.825501	1.31442	0.961421
PDR	MPP7	Wald ratio	1	0.0435015	0.126473	0.730877	-0.204386	0.291389	1.04446	0.815148	1.33828	0.961421
PDR	APAF1	Wald ratio	1	0.0441901	0.128475	0.730877	-0.207621	0.296001	1.04518	0.812515	1.34447	0.961421
PDR	LY86	Wald ratio	1	0.0515898	0.149988	0.730877	-0.242387	0.345567	1.05294	0.784752	1.41279	0.961421
PDR	HNRNPAB	Wald ratio	1	-0.0492108	0.143072	0.730877	-0.329632	0.23121	0.95198	0.719189	1.26012	0.961421
PDR	EREG	Wald ratio	1	0.0415185	0.120708	0.730877	-0.195069	0.278106	1.04239	0.822778	1.32063	0.961421
PDR	LGALS7	Wald ratio	1	0.0329729	0.095863	0.730877	-0.154919	0.220864	1.03352	0.856485	1.24715	0.961421
PDR	WFDC13	Wald ratio	1	0.0528332	0.153603	0.730877	-0.248229	0.353896	1.05425	0.780181	1.42461	0.961421
PDR	PLXNB2	Inverse variance weighted	6	-0.00664408	0.0193288	0.731042	-0.0445286	0.0312404	0.993378	0.956448	1.03173	0.961421
PDR	ASH2L	Inverse variance weighted	39	0.0395554	0.115132	0.731172	-0.186103	0.265213	1.04035	0.830188	1.30371	0.961421
PDR	ASPN	Wald ratio	1	-0.041013	0.119383	0.731191	-0.275003	0.192977	0.959817	0.759569	1.21286	0.961421
PDR	BTD	Inverse variance weighted	4	-0.00822459	0.0240255	0.732105	-0.0553146	0.0388654	0.991809	0.946187	1.03963	0.961421
PDR	FN1	Inverse variance weighted	5	-0.0152372	0.0445131	0.732119	-0.102483	0.0720085	0.984878	0.902594	1.07466	0.961421
PDR	ILF2	Inverse variance weighted	2	0.0334469	0.0977673	0.73227	-0.158177	0.225071	1.03401	0.853699	1.25241	0.961421
PDR	CCL21	Inverse variance weighted	7	0.0116778	0.0341424	0.732326	-0.0552413	0.078597	1.01175	0.946257	1.08177	0.961421
PDR	KIF3A	Inverse variance weighted	3	-0.0154999	0.0455398	0.733585	-0.104758	0.0737581	0.98462	0.900542	1.07655	0.961421
PDR	FUT5	Inverse variance weighted	5	0.0082396	0.0242218	0.733726	-0.0392352	0.0557144	1.00827	0.961525	1.0573	0.961421
PDR	REXO2	Wald ratio	1	-0.0338123	0.0994386	0.733832	-0.228712	0.161087	0.966753	0.795558	1.17479	0.961421
PDR	FAS	Inverse variance weighted	3	-0.0842369	0.247776	0.733878	-0.569878	0.401404	0.919213	0.565594	1.49392	0.961421
PDR	MRPL58	Inverse variance weighted	4	0.0118335	0.0348195	0.733968	-0.0564127	0.0800796	1.0119	0.945149	1.08337	0.961421
PDR	TEC	Inverse variance weighted	2	0.0353424	0.104284	0.73468	-0.169054	0.239739	1.03597	0.844464	1.27092	0.961421
PDR	LRP8	Wald ratio	1	-0.0333231	0.0983646	0.734782	-0.226118	0.159471	0.967226	0.797624	1.17289	0.961421
PDR	FAM20A	Inverse variance weighted	5	-0.0186686	0.0551791	0.735116	-0.12682	0.0894824	0.981505	0.880892	1.09361	0.961421
PDR	F5	Inverse variance weighted	3	-0.0687426	0.203905	0.736019	-0.468397	0.330912	0.933567	0.626005	1.39224	0.961421
PDR	RHOG	Inverse variance weighted	2	0.0305473	0.0914389	0.738324	-0.148673	0.209768	1.03102	0.861851	1.23339	0.961421
PDR	HERC5	Inverse variance weighted	2	-0.0301046	0.0902417	0.738682	-0.206978	0.146769	0.970344	0.813037	1.15809	0.961421
PDR	FAM189A2	Inverse variance weighted	7	0.0137644	0.0414004	0.739535	-0.0673804	0.0949092	1.01386	0.934839	1.09956	0.961421
PDR	WISP1	Wald ratio	1	-0.043261	0.130338	0.739955	-0.298724	0.212202	0.957661	0.741764	1.2364	0.961421
PDR	NCAM2	Inverse variance weighted	4	0.0123437	0.037324	0.740857	-0.0608112	0.0854987	1.01242	0.941001	1.08926	0.961421
PDR	OTOF	Inverse variance weighted	3	-0.0347646	0.105206	0.741064	-0.240968	0.171438	0.965833	0.785867	1.18701	0.961421
PDR	DYNAP	Inverse variance weighted	3	-0.015042	0.0456001	0.7415	-0.104418	0.0743342	0.985071	0.900849	1.07717	0.961421
PDR	CLEC3B	Wald ratio	1	-0.02819	0.0854598	0.741503	-0.195691	0.139311	0.972204	0.822266	1.14948	0.961421
PDR	FKBP7	Inverse variance weighted	3	0.014097	0.0427423	0.74154	-0.0696778	0.0978719	1.0142	0.932694	1.10282	0.961421
PDR	SPINK1	Inverse variance weighted	3	0.0484772	0.147073	0.741691	-0.239785	0.336739	1.04967	0.786797	1.40037	0.961421
PDR	SERPINA5	Inverse variance weighted	5	-0.0192599	0.0585087	0.74202	-0.133937	0.0954171	0.980924	0.874645	1.10012	0.961421
PDR	DNAJB12	Inverse variance weighted	3	0.0315727	0.0959479	0.74211	-0.156485	0.21963	1.03208	0.855144	1.24562	0.961421
PDR	SIGLEC12	Inverse variance weighted	3	0.00842682	0.0256159	0.742179	-0.0417803	0.0586339	1.00846	0.959081	1.06039	0.961421
PDR	SPON1	Wald ratio	1	0.0224581	0.0683008	0.742298	-0.111412	0.156328	1.02271	0.894571	1.16921	0.961421
PDR	SPON1	Wald ratio	1	0.0278967	0.0848409	0.742298	-0.138392	0.194185	1.02829	0.870758	1.21432	0.961421
PDR	GPC3	Inverse variance weighted	2	0.0324135	0.0987492	0.74273	-0.161135	0.225962	1.03294	0.851177	1.25353	0.961421
PDR	GCH1	Wald ratio	1	0.0266374	0.0812251	0.742953	-0.132564	0.185839	1.027	0.875847	1.20423	0.961421
PDR	TIMP4	Inverse variance weighted	2	0.0147801	0.0451712	0.743515	-0.0737554	0.103316	1.01489	0.928899	1.10884	0.961421
PDR	ADGRG2	Inverse variance weighted	3	-0.00819934	0.0250825	0.743747	-0.057361	0.0409623	0.991834	0.944253	1.04181	0.961421
PDR	IL17RD	Wald ratio	1	0.016504	0.0504935	0.743778	-0.0824633	0.115471	1.01664	0.920845	1.1224	0.961421
PDR	GIP	Inverse variance weighted	9	-0.0741307	0.227011	0.744007	-0.519072	0.37081	0.92855	0.595073	1.44891	0.961421
PDR	GALK1	Inverse variance weighted	3	0.0188241	0.0577757	0.744565	-0.0944163	0.132064	1.019	0.909904	1.14118	0.961421
PDR	LYVE1	Inverse variance weighted	2	-0.0241896	0.0744774	0.745339	-0.170165	0.121786	0.976101	0.843525	1.12951	0.961421
PDR	GDF11	Wald ratio	1	-0.0470901	0.145055	0.745457	-0.331399	0.237218	0.954001	0.717919	1.26772	0.961421
PDR	CLECL1	Wald ratio	1	-0.0423869	0.130568	0.745457	-0.2983	0.213526	0.958499	0.742079	1.23804	0.961421
PDR	RNF128	Wald ratio	1	-0.0394891	0.121641	0.745457	-0.277906	0.198928	0.96128	0.757368	1.22009	0.961421
PDR	GALNT11	Wald ratio	1	-0.0385326	0.118695	0.745457	-0.271175	0.19411	0.9622	0.762483	1.21423	0.961421
PDR	RMDN1	Inverse variance weighted	7	-0.00556118	0.0171858	0.746247	-0.0392453	0.028123	0.994454	0.961515	1.02852	0.961421
PDR	ITIH1	Inverse variance weighted	8	0.00641445	0.0198409	0.746472	-0.0324737	0.0453026	1.00644	0.968048	1.04634	0.961421
PDR	NRBP1	Inverse variance weighted	2	0.0319818	0.0989779	0.746604	-0.162015	0.225978	1.0325	0.850428	1.25355	0.961421
PDR	SEMA5A	Inverse variance weighted	6	-0.00955505	0.0296223	0.747026	-0.0676148	0.0485047	0.99049	0.93462	1.0497	0.961421
PDR	AIMP1	Inverse variance weighted	3	0.0273763	0.0849425	0.747231	-0.139111	0.193864	1.02775	0.870132	1.21393	0.961421
PDR	SERPINA6	Wald ratio	1	0.0760439	0.236381	0.74768	-0.387264	0.539352	1.07901	0.678912	1.71489	0.961421
PDR	GPNMB	Inverse variance weighted	3	0.0217159	0.0675807	0.747958	-0.110742	0.154174	1.02195	0.895169	1.16669	0.961421
PDR	RNASE1	Inverse variance weighted	4	-0.0238693	0.0742847	0.747967	-0.169467	0.121729	0.976413	0.844114	1.12945	0.961421
PDR	ILK	Wald ratio	1	-0.0412159	0.128833	0.749032	-0.293729	0.211297	0.959622	0.745479	1.23528	0.961421
PDR	SST	Wald ratio	1	-0.0456872	0.142952	0.749272	-0.325872	0.234498	0.955341	0.721897	1.26427	0.961421
PDR	C4BPB	Wald ratio	1	0.0552343	0.172824	0.749272	-0.2835	0.393969	1.05679	0.753143	1.48285	0.961421
PDR	ETNK1	Wald ratio	1	0.0455665	0.142574	0.749272	-0.233878	0.325011	1.04662	0.791458	1.38405	0.961421
PDR	IL10RA	Wald ratio	1	-0.0399114	0.124879	0.749272	-0.284675	0.204852	0.960875	0.752259	1.22734	0.961421
PDR	SIGLEC14	Wald ratio	1	0.0242152	0.0760296	0.750108	-0.124803	0.173233	1.02451	0.882671	1.18914	0.961421
PDR	TREM2	Inverse variance weighted	8	0.00983747	0.0309005	0.750212	-0.0507274	0.0704024	1.00989	0.950538	1.07294	0.961421
PDR	KYNU	Inverse variance weighted	4	-0.0103123	0.032432	0.750511	-0.073879	0.0532545	0.989741	0.928784	1.0547	0.961421
PDR	SUSD2	Inverse variance weighted	3	0.0265271	0.0836323	0.751102	-0.137392	0.190446	1.02688	0.871628	1.20979	0.961421
PDR	CD300C	Inverse variance weighted	4	-0.0140537	0.0445029	0.752159	-0.101279	0.0731719	0.986045	0.903681	1.07592	0.961421
PDR	CTSV	Wald ratio	1	-0.02856	0.0905294	0.752399	-0.205998	0.148878	0.971844	0.813835	1.16053	0.961421
PDR	CD8B	Wald ratio	1	-0.0382615	0.121419	0.752671	-0.276242	0.19972	0.962461	0.758629	1.22106	0.961421
PDR	ROR1	Inverse variance weighted	2	0.0144082	0.0457933	0.753038	-0.0753467	0.104163	1.01451	0.927422	1.10978	0.961421
PDR	DIXDC1	Inverse variance weighted	2	-0.0391462	0.124421	0.753045	-0.283011	0.204719	0.96161	0.753511	1.22718	0.961421
PDR	APOM	Inverse variance weighted	2	0.0348797	0.110899	0.753128	-0.182482	0.252242	1.0355	0.833199	1.28691	0.961421
PDR	QDPR	Wald ratio	1	-0.0239025	0.0760527	0.753301	-0.172966	0.125161	0.976381	0.841166	1.13333	0.961421
PDR	C3	Inverse variance weighted	2	0.026393	0.0840411	0.753484	-0.138327	0.191113	1.02674	0.870813	1.2106	0.961421
PDR	CHST2	Wald ratio	1	-0.0695184	0.22148	0.753611	-0.503619	0.364582	0.932843	0.60434	1.43991	0.961421
PDR	IRF9	Inverse variance weighted	2	0.0289369	0.0922704	0.753817	-0.151913	0.209787	1.02936	0.859063	1.23342	0.961421
PDR	ERAP2	Inverse variance weighted	10	-0.00700675	0.0223573	0.753978	-0.0508271	0.0368136	0.993018	0.950443	1.0375	0.961421
PDR	XPNPEP1	Inverse variance weighted	2	-0.0339587	0.108409	0.754093	-0.24644	0.178522	0.966611	0.781578	1.19545	0.961421
PDR	KCNE3	Wald ratio	1	0.0627409	0.20083	0.754731	-0.330887	0.456368	1.06475	0.718287	1.57833	0.961421
PDR	FAM174A	Inverse variance weighted	3	-0.0143045	0.0459096	0.75536	-0.104287	0.0756783	0.985797	0.900966	1.07862	0.961421
PDR	PDLIM4	Wald ratio	1	0.0128107	0.0412012	0.755854	-0.0679437	0.093565	1.01289	0.934313	1.09808	0.961421
PDR	LRRN1	Inverse variance weighted	3	0.0116625	0.037566	0.756216	-0.0619668	0.0852918	1.01173	0.939914	1.08903	0.961421
PDR	REG1A	Inverse variance weighted	4	0.0162026	0.0523312	0.756853	-0.0863665	0.118772	1.01633	0.917258	1.12611	0.961421
PDR	OSMR	Wald ratio	1	-0.0478522	0.15459	0.75691	-0.350849	0.255145	0.953275	0.70409	1.29065	0.961421
PDR	CCM2	Wald ratio	1	-0.0374453	0.12097	0.75691	-0.274547	0.199656	0.963247	0.759916	1.22098	0.961421
PDR	CAPN3	Wald ratio	1	-0.0406697	0.131387	0.75691	-0.298188	0.216848	0.960146	0.742162	1.24216	0.961421
PDR	NIPAL4	Wald ratio	1	-0.0444379	0.14356	0.75691	-0.325816	0.23694	0.956535	0.721938	1.26737	0.961421
PDR	CAMK1D	Wald ratio	1	-0.0318307	0.102832	0.75691	-0.233381	0.169719	0.968671	0.791852	1.18497	0.961421
PDR	DCTN2	Wald ratio	1	0.0371641	0.120062	0.75691	-0.198157	0.272485	1.03786	0.820241	1.31322	0.961421
PDR	RNF128	Wald ratio	1	-0.039664	0.128138	0.75691	-0.290814	0.211486	0.961112	0.747655	1.23551	0.961421
[truncated: 5,214 more rows]

## Sheet: Table S8
Table S8 The MR Result of pQTL（ARIC）with PDR（FINLAND R9）
outcome	exposure	method	nsnp	b	se	pval	FDR	lo_ci	up_ci	or	or_lci95	or_uci95
outcome	CLIC1	Wald ratio	1	1.24631	0.131098	1.96812e-21	2.39552e-18	0.989357	1.50326	3.47749	2.68951	4.49633
outcome	MICB	Inverse variance weighted	6	-0.231437	0.0259236	4.35131e-19	2.6448e-16	-0.282247	-0.180626	0.793393	0.754088	0.834747
outcome	AGER	Wald ratio	1	-0.320587	0.0378704	2.5533e-17	1.0336e-14	-0.394813	-0.246361	0.725723	0.673806	0.78164
outcome	CTSH	Wald ratio	1	0.404779	0.0920627	1.0987e-05	0.003344	0.224336	0.585222	1.49897	1.25149	1.79539
outcome	SIGLEC5	Inverse variance weighted	4	0.0764048	0.0194108	8.27793e-05	0.020137	0.0383597	0.11445	1.0794	1.0391	1.12126
outcome	PTPRU	Inverse variance weighted	2	-0.212418	0.0589586	0.000314771	0.0637936	-0.327977	-0.096859	0.808627	0.72038	0.907684
outcome	PAM	Wald ratio	1	-0.0892464	0.0265895	0.0007895	0.133135	-0.141362	-0.0371309	0.91462	0.868175	0.96355
outcome	ATF6B	Inverse variance weighted	2	0.536809	0.161319	0.000875885	0.133135	0.220624	0.852993	1.71054	1.24685	2.34666
outcome	IL15RA	Wald ratio	1	0.328132	0.100788	0.00113125	0.141699	0.130588	0.525676	1.38837	1.1395	1.6916
outcome	IL12B	Wald ratio	1	0.46387	0.14285	0.00116528	0.141699	0.183883	0.743856	1.59022	1.20188	2.10403
outcome	SERPINA1	Inverse variance weighted	4	-0.0823926	0.025702	0.00134742	0.148951	-0.132769	-0.0320166	0.92091	0.875668	0.968491
outcome	MTHFD1	Wald ratio	1	-0.248297	0.0818234	0.00240898	0.24411	-0.408671	-0.0879231	0.780128	0.664533	0.915831
outcome	ERLEC1	Wald ratio	1	-0.224389	0.075455	0.00294122	0.275117	-0.372281	-0.0764974	0.799004	0.689161	0.926355
outcome	SPARCL1	Wald ratio	1	0.0695898	0.0236459	0.00325048	0.278882	0.0232439	0.115936	1.07207	1.02352	1.12292
outcome	ANGPT2	Wald ratio	1	-0.204102	0.0697691	0.00344016	0.278882	-0.34085	-0.0673549	0.815379	0.711166	0.934863
outcome	FAM19A5	Wald ratio	1	0.376369	0.133549	0.00482924	0.346728	0.114613	0.638125	1.45698	1.12144	1.89293
outcome	INHBB	Wald ratio	1	-0.099	0.0351437	0.00484735	0.346728	-0.167882	-0.0301184	0.905743	0.845454	0.970331
outcome	OAF	Wald ratio	1	-0.149416	0.0537845	0.00546863	0.369239	-0.254834	-0.0439984	0.861211	0.775045	0.956955
outcome	CLIC5	Inverse variance weighted	2	0.158925	0.0575689	0.00576936	0.369239	0.0460902	0.27176	1.17225	1.04717	1.31227
outcome	DKK3	Wald ratio	1	-0.0854396	0.0326277	0.00882856	0.491649	-0.14939	-0.0214893	0.918109	0.861233	0.97874
outcome	HSPA1A	Wald ratio	1	-0.397154	0.152052	0.0090025	0.491649	-0.695176	-0.0991318	0.67223	0.498986	0.905623
outcome	NT5C2	Inverse variance weighted	2	-0.203969	0.0783891	0.00926813	0.491649	-0.357611	-0.0503259	0.815488	0.699345	0.950919
outcome	CHGA	Wald ratio	1	-0.166756	0.0641158	0.00929928	0.491649	-0.292423	-0.0410887	0.846406	0.746453	0.959744
outcome	PSME2	Wald ratio	1	-0.130926	0.0515776	0.0111353	0.542919	-0.232018	-0.0298338	0.877283	0.792932	0.970607
outcome	FCER2	Wald ratio	1	-0.126955	0.0502508	0.0115229	0.542919	-0.225446	-0.0284634	0.880773	0.79816	0.971938
outcome	PLAU	Wald ratio	1	-0.600444	0.23791	0.0116085	0.542919	-1.06675	-0.13414	0.548568	0.344126	0.874467
outcome	A1BG	Wald ratio	1	-0.111719	0.0448492	0.0127385	0.55456	-0.199624	-0.0238149	0.894295	0.819039	0.976466
outcome	KLK14	Inverse variance weighted	3	0.13891	0.0557864	0.0127734	0.55456	0.0295683	0.248251	1.14902	1.03001	1.28178
outcome	LRRC15	Inverse variance weighted	2	-0.0549981	0.0221978	0.0132255	0.55456	-0.0985058	-0.0114904	0.946487	0.90619	0.988575
outcome	REG4	Wald ratio	1	-0.178695	0.0730976	0.0145006	0.556101	-0.321967	-0.0354242	0.836361	0.724722	0.965196
outcome	C1S	Wald ratio	1	0.230268	0.0942781	0.0145888	0.556101	0.0454826	0.415053	1.25894	1.04653	1.51445
outcome	IL15RA	Inverse variance weighted	4	0.0692008	0.0286467	0.0157065	0.556101	0.0130533	0.125348	1.07165	1.01314	1.13354
outcome	BTN3A3	Inverse variance weighted	4	-0.092767	0.0384204	0.0157558	0.556101	-0.168071	-0.0174629	0.911406	0.845294	0.982689
outcome	RELT	Wald ratio	1	-0.256342	0.10626	0.0158474	0.556101	-0.464612	-0.048073	0.773877	0.628379	0.953064
outcome	SERPINA11	Wald ratio	1	-0.339212	0.140824	0.0160062	0.556101	-0.615226	-0.0631979	0.712331	0.540519	0.938758
outcome	AMBP	Wald ratio	1	0.247091	0.105147	0.0187751	0.618106	0.0410037	0.453179	1.2803	1.04186	1.57331
outcome	CACYBP	Wald ratio	1	-0.0821039	0.0349479	0.0188075	0.618106	-0.150602	-0.0136061	0.921176	0.86019	0.986486
outcome	GRN	Wald ratio	1	-0.145346	0.0626662	0.020375	0.634649	-0.268172	-0.0225203	0.864723	0.764776	0.977731
outcome	PRCP	Wald ratio	1	0.138102	0.0595565	0.0204033	0.634649	0.0213717	0.254833	1.14809	1.0216	1.29025
outcome	TGFBR3	Wald ratio	1	-0.363548	0.157473	0.0209634	0.634649	-0.672194	-0.0549017	0.695205	0.510587	0.946578
outcome	MTHFS	Inverse variance weighted	2	-0.0499834	0.0217236	0.0213985	0.634649	-0.0925617	-0.00740511	0.951245	0.911593	0.992622
outcome	STIM1	Wald ratio	1	-0.283035	0.12377	0.0222084	0.642986	-0.525624	-0.0404461	0.753493	0.591186	0.960361
outcome	AGRP	Inverse variance weighted	2	0.122575	0.0540549	0.0233533	0.65357	0.0166275	0.228523	1.1304	1.01677	1.25674
outcome	PTGR1	Inverse variance weighted	3	-0.115515	0.0512402	0.0241724	0.65357	-0.215946	-0.015084	0.890907	0.805779	0.985029
outcome	APOA1BP	Wald ratio	1	0.0788675	0.0350876	0.0245934	0.65357	0.0100958	0.147639	1.08206	1.01015	1.15909
outcome	HAVCR2	Inverse variance weighted	2	-0.190865	0.0852272	0.0251243	0.65357	-0.357911	-0.0238198	0.826244	0.699136	0.976462
outcome	NPNT	Wald ratio	1	-0.0986383	0.0441038	0.025319	0.65357	-0.185082	-0.0121948	0.90607	0.831036	0.987879
outcome	DOK2	Wald ratio	1	0.296511	0.133286	0.0261068	0.65357	0.0352701	0.557752	1.34516	1.0359	1.74674
outcome	EIF2B1	Wald ratio	1	-0.299013	0.135066	0.0268399	0.65357	-0.563742	-0.0342848	0.741549	0.569076	0.966296
outcome	DSC3	Wald ratio	1	0.497516	0.22478	0.0268738	0.65357	0.0569472	0.938084	1.64463	1.0586	2.55508
outcome	IL17RA	Wald ratio	1	-0.154105	0.0705149	0.0288577	0.665154	-0.292314	-0.0158959	0.857182	0.746534	0.98423
outcome	KIRREL2	Wald ratio	1	0.227869	0.105108	0.0301627	0.665154	0.0218569	0.43388	1.25592	1.0221	1.54323
outcome	COL18A1	Wald ratio	1	0.143558	0.0663803	0.0305673	0.665154	0.0134527	0.273663	1.15437	1.01354	1.31477
outcome	C5	Wald ratio	1	0.193233	0.0894113	0.0306823	0.665154	0.0179868	0.368479	1.21317	1.01815	1.44553
outcome	AIF1L	Inverse variance weighted	2	0.0640919	0.0300154	0.0327364	0.665154	0.00526174	0.122922	1.06619	1.00528	1.1308
outcome	HEBP1	Wald ratio	1	-0.105834	0.0495642	0.0327374	0.665154	-0.20298	-0.00868809	0.899574	0.816295	0.99135
outcome	PPIE	Wald ratio	1	0.0549942	0.0258242	0.0332081	0.665154	0.00437872	0.10561	1.05653	1.00439	1.11139
outcome	TAPBP	Wald ratio	1	0.284902	0.134076	0.033592	0.665154	0.0221138	0.54769	1.32963	1.02236	1.72925
outcome	RNASE1	Wald ratio	1	0.173439	0.0816968	0.0337571	0.665154	0.0133134	0.333565	1.18939	1.0134	1.39594
outcome	CACNA2D3	Wald ratio	1	0.369255	0.176232	0.0361464	0.665154	0.0238401	0.714669	1.44666	1.02413	2.04351
outcome	MICA	Inverse variance weighted	3	-0.261236	0.124853	0.0364066	0.665154	-0.505948	-0.0165251	0.770099	0.602934	0.983611
outcome	UBE2K	Wald ratio	1	-0.194255	0.0929497	0.0366277	0.665154	-0.376436	-0.0120732	0.823448	0.686303	0.987999
outcome	CBR1	Wald ratio	1	0.114455	0.0549702	0.0373315	0.665154	0.00671294	0.222196	1.12126	1.00674	1.24882
outcome	PDCD6	Inverse variance weighted	2	0.281516	0.135875	0.0382765	0.665154	0.0152018	0.54783	1.32514	1.01532	1.7295
outcome	GP1BA	Wald ratio	1	-0.136688	0.0660765	0.038581	0.665154	-0.266198	-0.00717775	0.872243	0.766288	0.992848
outcome	FLII	Wald ratio	1	-0.169223	0.0821103	0.0393099	0.665154	-0.33016	-0.0082872	0.84432	0.718809	0.991747
outcome	PRDX6	Wald ratio	1	0.0846819	0.0411457	0.0395806	0.665154	0.00403634	0.165327	1.08837	1.00404	1.17978
outcome	NAAA	Inverse variance weighted	2	-0.0414578	0.0202229	0.0403601	0.665154	-0.0810946	-0.00182096	0.95939	0.922106	0.998181
outcome	GSTO1	Inverse variance weighted	2	0.149965	0.0731914	0.0404672	0.665154	0.00651021	0.29342	1.16179	1.00653	1.34101
outcome	BCAM	Wald ratio	1	0.268483	0.131421	0.0410603	0.665154	0.0108975	0.526068	1.30798	1.01096	1.69227
outcome	PSG7	Wald ratio	1	-0.307441	0.150503	0.0410762	0.665154	-0.602426	-0.0124556	0.735326	0.547482	0.987622
outcome	ERBB3	Wald ratio	1	-0.155126	0.0762309	0.0418553	0.665154	-0.304539	-0.00571398	0.856307	0.737463	0.994302
outcome	REG3A	Wald ratio	1	0.181557	0.0894252	0.0423292	0.665154	0.00628381	0.35683	1.19908	1.0063	1.42879
outcome	IL12RB1	Wald ratio	1	-0.136895	0.0675311	0.0426477	0.665154	-0.269256	-0.00453429	0.872062	0.763948	0.995476
outcome	SERPINA3	Inverse variance weighted	2	0.0749419	0.0370071	0.0428602	0.665154	0.00240805	0.147476	1.07782	1.00241	1.15891
outcome	TMEM106B	Wald ratio	1	-0.122289	0.06042	0.0429721	0.665154	-0.240712	-0.00386576	0.884893	0.786068	0.996142
outcome	FAH	Wald ratio	1	-0.0571929	0.0282806	0.0431418	0.665154	-0.112623	-0.00176287	0.944412	0.893487	0.998239
outcome	DAPK2	Wald ratio	1	0.192506	0.0953947	0.0435922	0.665154	0.00553201	0.379479	1.21228	1.00555	1.46152
outcome	TBCB	Wald ratio	1	-0.0948514	0.0470171	0.0436558	0.665154	-0.187005	-0.00269789	0.909508	0.82944	0.997306
outcome	KIR2DL3	Inverse variance weighted	2	-0.186233	0.0925377	0.0441661	0.665154	-0.367607	-0.00485923	0.83008	0.692389	0.995153
outcome	TRIP10	Inverse variance weighted	4	0.13963	0.0694271	0.0443071	0.665154	0.00355283	0.275707	1.14985	1.00356	1.31746
outcome	LGALS9	Wald ratio	1	0.104865	0.0524379	0.0455222	0.67506	0.00208688	0.207643	1.11056	1.00209	1.23077
outcome	NUDT5	Wald ratio	1	0.29271	0.148174	0.0482174	0.692058	0.00228893	0.583131	1.34005	1.00229	1.79164
outcome	GSTP1	Inverse variance weighted	2	-0.0540679	0.0273836	0.048329	0.692058	-0.10774	-0.000396079	0.947368	0.897861	0.999604
outcome	NQO1	Inverse variance weighted	2	0.0471801	0.0240582	0.0498694	0.692058	2.60357e-05	0.0943341	1.04831	1.00003	1.09893
outcome	ASPH	Wald ratio	1	-0.125783	0.0642711	0.0503391	0.692058	-0.251754	0.000188251	0.881806	0.777436	1.00019
outcome	KNG1	Inverse variance weighted	2	-0.0917068	0.046869	0.0503871	0.692058	-0.18357	0.000156395	0.912373	0.832294	1.00016
outcome	CST7	Wald ratio	1	0.203045	0.104232	0.051414	0.692058	-0.00124991	0.40734	1.22513	0.998751	1.50282
outcome	ENGASE	Inverse variance weighted	4	-0.0608846	0.0313854	0.052392	0.692058	-0.1224	0.000630897	0.940932	0.884794	1.00063
outcome	FAM213A	Wald ratio	1	0.307174	0.158351	0.0524009	0.692058	-0.00319462	0.617542	1.35958	0.99681	1.85436
outcome	TGFBI	Inverse variance weighted	2	-0.27659	0.142593	0.0524133	0.692058	-0.556072	0.00289123	0.758365	0.573457	1.0029
outcome	FJX1	Wald ratio	1	0.235253	0.121429	0.0527007	0.692058	-0.00274853	0.473254	1.26523	0.997255	1.60521
outcome	TEK	Wald ratio	1	0.123794	0.0639945	0.0530586	0.692058	-0.00163546	0.249223	1.13178	0.998366	1.28303
outcome	UROD	Inverse variance weighted	2	0.0409887	0.021228	0.0534979	0.692058	-0.000618165	0.0825955	1.04184	0.999382	1.0861
outcome	SIGLEC9	Wald ratio	1	-0.285344	0.14919	0.0557968	0.7142	-0.577756	0.00706877	0.751756	0.561156	1.00709
outcome	NUDCD3	Wald ratio	1	-0.308946	0.162029	0.0565552	0.716366	-0.626523	0.00863082	0.73422	0.534447	1.00867
outcome	EDDM3A	Wald ratio	1	-0.195369	0.102874	0.0575511	0.721465	-0.397002	0.00626488	0.822531	0.672332	1.00628
outcome	CD300A	Inverse variance weighted	3	0.0411417	0.0217163	0.0581572	0.721624	-0.00142217	0.0837056	1.042	0.998579	1.08731
outcome	NFU1	Wald ratio	1	-0.330368	0.176341	0.0610046	0.741674	-0.675997	0.0152602	0.718659	0.508649	1.01538
outcome	NOTCH3	Wald ratio	1	0.22219	0.118846	0.0615441	0.741674	-0.0107477	0.455128	1.24881	0.98931	1.57638
outcome	PDIA5	Inverse variance weighted	2	0.105295	0.0564203	0.0620061	0.741674	-0.00528929	0.215878	1.11104	0.994725	1.24095
outcome	CAT	Inverse variance weighted	2	0.0824132	0.0441947	0.0622128	0.741674	-0.00420838	0.169035	1.0859	0.9958	1.18416
outcome	C1QL1	Wald ratio	1	0.170105	0.0915262	0.063093	0.744638	-0.00928666	0.349496	1.18543	0.990756	1.41835
outcome	SVEP1	Wald ratio	1	0.126005	0.0680298	0.0639976	0.744638	-0.00733387	0.259343	1.13429	0.992693	1.29608
outcome	G3BP1	Wald ratio	1	0.155444	0.0840543	0.0644098	0.744638	-0.0093021	0.320191	1.16818	0.990741	1.37739
outcome	UNC5D	Inverse variance weighted	2	0.0924734	0.0500974	0.0649109	0.744638	-0.00571756	0.190664	1.09688	0.994299	1.21005
outcome	PNLIPRP2	Inverse variance weighted	2	-0.131412	0.071767	0.0670861	0.753999	-0.272075	0.009251	0.876856	0.761797	1.00929
outcome	PARK7	Inverse variance weighted	3	-0.0382561	0.0209252	0.0675152	0.753999	-0.0792695	0.00275734	0.962466	0.923791	1.00276
outcome	SLIT2	Wald ratio	1	0.289695	0.158498	0.0675871	0.753999	-0.0209613	0.60035	1.33602	0.979257	1.82276
outcome	LAMC2	Inverse variance weighted	2	0.0567197	0.0312461	0.0694845	0.768119	-0.00452266	0.117962	1.05836	0.995488	1.1252
outcome	PPIA	Wald ratio	1	-0.194072	0.107364	0.0706666	0.774149	-0.404505	0.0163607	0.823599	0.667307	1.0165
outcome	POR	Wald ratio	1	0.164526	0.0923796	0.0749155	0.80817	-0.0165377	0.34559	1.17883	0.983598	1.41282
outcome	FGFR1	Wald ratio	1	-0.17738	0.0996606	0.0751014	0.80817	-0.372715	0.0179544	0.837461	0.688861	1.01812
outcome	NAGPA	Inverse variance weighted	2	-0.0611151	0.0344983	0.0764708	0.809587	-0.128732	0.00650152	0.940715	0.87921	1.00652
outcome	EGF	Inverse variance weighted	2	0.0729437	0.0411884	0.0765646	0.809587	-0.00778558	0.153673	1.07567	0.992245	1.16611
outcome	CHKB	Wald ratio	1	-0.115177	0.0655097	0.078718	0.814458	-0.243576	0.0132216	0.891208	0.78382	1.01331
outcome	PLXND1	Inverse variance weighted	3	-0.120769	0.0687517	0.078986	0.814458	-0.255523	0.0139841	0.886238	0.774512	1.01408
outcome	VCAM1	Wald ratio	1	-0.243811	0.138819	0.0790346	0.814458	-0.515897	0.0282754	0.783636	0.596965	1.02868
outcome	HAVCR1	Wald ratio	1	-0.227794	0.131759	0.083832	0.856528	-0.486041	0.0304531	0.796288	0.615057	1.03092
outcome	RPE	Wald ratio	1	0.173072	0.100393	0.0847182	0.856528	-0.0236985	0.369842	1.18895	0.97658	1.44751
outcome	REG3G	Inverse variance weighted	2	-0.0476959	0.0277123	0.0852302	0.856528	-0.102012	0.00662008	0.953424	0.903019	1.00664
outcome	ST8SIA6	Wald ratio	1	0.237692	0.138785	0.0867751	0.85874	-0.0343272	0.509711	1.26832	0.966255	1.66481
outcome	ACOT13	Wald ratio	1	-0.102153	0.0596624	0.0868626	0.85874	-0.219091	0.0147853	0.902891	0.803248	1.0149
outcome	PKDCC	Wald ratio	1	-0.104917	0.0614555	0.0877838	0.860585	-0.22537	0.0155356	0.900399	0.798221	1.01566
outcome	CD68	Wald ratio	1	-0.0718984	0.042205	0.0884648	0.860585	-0.15462	0.0108234	0.930625	0.856741	1.01088
outcome	MYBPC1	Wald ratio	1	-0.167022	0.0985626	0.0901564	0.863549	-0.360204	0.0261611	0.846181	0.697534	1.02651
outcome	APOE	Wald ratio	1	-0.109092	0.0643841	0.0901897	0.863549	-0.235285	0.0171005	0.896648	0.790346	1.01725
outcome	NADK	Wald ratio	1	-0.0815153	0.0487296	0.0943653	0.896308	-0.177025	0.0139948	0.921719	0.837759	1.01409
outcome	SERPINB8	Inverse variance weighted	2	0.113177	0.0678048	0.0950853	0.896308	-0.0197202	0.246075	1.11983	0.980473	1.27899
outcome	ACADM	Wald ratio	1	-0.0880412	0.0530092	0.09674	0.904891	-0.191939	0.0158568	0.915723	0.825357	1.01598
outcome	MYOM2	Wald ratio	1	-0.209928	0.127235	0.0989598	0.91449	-0.459309	0.0394535	0.810643	0.63172	1.04024
outcome	LILRB3	Inverse variance weighted	3	-0.126399	0.0768457	0.100003	0.91449	-0.277016	0.0242189	0.881263	0.758042	1.02451
outcome	KNG1	Wald ratio	1	-0.131525	0.0801187	0.100666	0.91449	-0.288558	0.0255073	0.876757	0.749343	1.02584
outcome	NOTUM	Wald ratio	1	-0.196829	0.120189	0.101492	0.91449	-0.4324	0.0387417	0.821331	0.64895	1.0395
outcome	ANXA1	Wald ratio	1	-0.136691	0.0835003	0.101627	0.91449	-0.300352	0.0269693	0.87224	0.740558	1.02734
outcome	DEFB1	Wald ratio	1	0.05913	0.0362257	0.102623	0.91449	-0.0118723	0.130132	1.06091	0.988198	1.13898
outcome	IDH1	Wald ratio	1	-0.036852	0.0226905	0.104351	0.91449	-0.0813253	0.0076213	0.963819	0.921894	1.00765
outcome	LEPR	Inverse variance weighted	2	-0.0300279	0.0184893	0.104361	0.91449	-0.0662669	0.0062111	0.970418	0.935881	1.00623
outcome	CD33	Inverse variance weighted	4	-0.0386929	0.0239505	0.106194	0.91449	-0.0856359	0.00825001	0.962046	0.917928	1.00828
outcome	SORD	Wald ratio	1	-0.0750121	0.0464358	0.106226	0.91449	-0.166026	0.0160021	0.927732	0.847024	1.01613
outcome	HEXB	Wald ratio	1	0.0569431	0.0353193	0.10691	0.91449	-0.0122827	0.126169	1.0586	0.987792	1.13447
outcome	DAPP1	Wald ratio	1	-0.0691902	0.0430073	0.10766	0.91449	-0.153485	0.0151041	0.933149	0.857714	1.01522
outcome	NEGR1	Wald ratio	1	0.4509	0.280565	0.108029	0.91449	-0.0990064	1.00081	1.56972	0.905737	2.72048
outcome	MANEA	Inverse variance weighted	3	0.0454352	0.0283605	0.109142	0.91449	-0.0101513	0.101022	1.04648	0.9899	1.1063
outcome	IRF3	Inverse variance weighted	2	-0.0545211	0.0341282	0.110146	0.91449	-0.121412	0.0123701	0.946939	0.885669	1.01245
outcome	FUT3	Inverse variance weighted	2	0.0354864	0.0222452	0.110658	0.91449	-0.00811408	0.0790869	1.03612	0.991919	1.0823
outcome	ALPP	Inverse variance weighted	2	0.0600754	0.0376688	0.11075	0.91449	-0.0137554	0.133906	1.06192	0.986339	1.14329
outcome	CCL5	Wald ratio	1	-0.0508138	0.0319109	0.111303	0.91449	-0.113359	0.0117316	0.950456	0.89283	1.0118
outcome	VPS26A	Wald ratio	1	-0.0518935	0.0327855	0.113463	0.916571	-0.116153	0.0123662	0.94943	0.890339	1.01244
outcome	ALPPL2	Inverse variance weighted	2	0.0727501	0.0460115	0.113849	0.916571	-0.0174325	0.162933	1.07546	0.982719	1.17696
outcome	ITPA	Inverse variance weighted	2	0.034115	0.0216345	0.114824	0.916571	-0.00828871	0.0765187	1.0347	0.991746	1.07952
outcome	PSAPL1	Inverse variance weighted	2	-0.0534089	0.0339798	0.116	0.916571	-0.120009	0.0131914	0.947992	0.886912	1.01328
outcome	APLP1	Wald ratio	1	-0.1838	0.117158	0.116689	0.916571	-0.413429	0.0458295	0.832103	0.661379	1.0469
outcome	KPNA6	Wald ratio	1	0.0755299	0.0482567	0.117543	0.916571	-0.0190532	0.170113	1.07846	0.981127	1.18544
outcome	RTN4IP1	Wald ratio	1	-0.266732	0.170536	0.117797	0.916571	-0.600982	0.0675174	0.765878	0.548273	1.06985
outcome	QPCTL	Wald ratio	1	0.0545066	0.034951	0.118875	0.916571	-0.0139974	0.123011	1.05602	0.9861	1.1309
outcome	CTRB2	Wald ratio	1	-0.223492	0.143435	0.119199	0.916571	-0.504623	0.0576401	0.799722	0.603733	1.05933
outcome	PSMB4	Inverse variance weighted	3	-0.0431836	0.027844	0.120922	0.916571	-0.0977578	0.0113906	0.957736	0.906869	1.01146
outcome	RARRES2	Wald ratio	1	-0.0513493	0.0332428	0.122425	0.916571	-0.116505	0.0138067	0.949947	0.890025	1.0139
outcome	ART3	Wald ratio	1	0.178548	0.115766	0.122995	0.916571	-0.0483525	0.405448	1.19548	0.952798	1.49997
outcome	FAIM	Wald ratio	1	0.0908574	0.0592598	0.125225	0.916571	-0.0252917	0.207006	1.09511	0.975025	1.22999
outcome	MUC16	Wald ratio	1	-0.212673	0.139015	0.126051	0.916571	-0.485142	0.0597958	0.80842	0.61561	1.06162
outcome	TXNL4B	Wald ratio	1	0.0793299	0.0520701	0.127628	0.916571	-0.0227275	0.181387	1.08256	0.977529	1.19888
outcome	PGM1	Inverse variance weighted	2	0.07854	0.0517199	0.128872	0.916571	-0.0228309	0.179911	1.08171	0.977428	1.19711
outcome	SAT2	Wald ratio	1	0.156106	0.102801	0.128883	0.916571	-0.0453846	0.357596	1.16895	0.95563	1.42989
outcome	ANPEP	Wald ratio	1	0.301781	0.198824	0.129057	0.916571	-0.0879139	0.691476	1.35227	0.91584	1.99666
outcome	IL2RB	Wald ratio	1	0.145184	0.0957851	0.129588	0.916571	-0.0425547	0.332923	1.15625	0.958338	1.39504
outcome	EDAR	Inverse variance weighted	2	0.0553016	0.0366054	0.130852	0.916571	-0.0164449	0.127048	1.05686	0.98369	1.13547
outcome	CHAD	Wald ratio	1	0.256814	0.170099	0.131097	0.916571	-0.0765807	0.590209	1.2928	0.926278	1.80437
outcome	NSFL1C	Wald ratio	1	0.151535	0.100551	0.131798	0.916571	-0.0455447	0.348615	1.16362	0.955477	1.4171
outcome	C6	Inverse variance weighted	3	-0.0650018	0.0431824	0.132251	0.916571	-0.149639	0.0196358	0.937066	0.861018	1.01983
outcome	SMOC2	Inverse variance weighted	3	-0.0698127	0.0468355	0.136068	0.916571	-0.16161	0.0219849	0.932569	0.850773	1.02223
outcome	FGFBP1	Wald ratio	1	-0.217468	0.146712	0.138267	0.916571	-0.505024	0.070088	0.804553	0.603491	1.0726
outcome	FRZB	Inverse variance weighted	3	-0.0544852	0.0367764	0.138466	0.916571	-0.126567	0.0175965	0.946973	0.881115	1.01775
outcome	EPHA4	Wald ratio	1	-0.137401	0.0927599	0.138538	0.916571	-0.319211	0.0444081	0.87162	0.726722	1.04541
outcome	GALNT3	Wald ratio	1	-0.243496	0.164459	0.138717	0.916571	-0.565835	0.0788439	0.783883	0.567886	1.08204
outcome	LRP11	Inverse variance weighted	2	-0.0220065	0.01487	0.138894	0.916571	-0.0511517	0.00713874	0.978234	0.950135	1.00716
outcome	FLRT3	Inverse variance weighted	2	-0.0324661	0.021956	0.139223	0.916571	-0.0754997	0.0105676	0.968055	0.92728	1.01062
outcome	DDX19A	Wald ratio	1	-0.137103	0.0928167	0.139638	0.916571	-0.319024	0.0448174	0.87188	0.726858	1.04584
outcome	DDX19B	Wald ratio	1	-0.20973	0.141984	0.139638	0.916571	-0.488018	0.0685582	0.810803	0.613842	1.07096
outcome	BST1	Wald ratio	1	-0.0340895	0.0230837	0.139735	0.916571	-0.0793336	0.0111545	0.966485	0.923732	1.01122
outcome	PLXNB2	Inverse variance weighted	4	0.0316755	0.0214741	0.140198	0.916571	-0.0104138	0.0737649	1.03218	0.98964	1.07655
outcome	DECR1	Wald ratio	1	-0.113007	0.0766212	0.140245	0.916571	-0.263185	0.0371706	0.893144	0.7686	1.03787
outcome	LINGO1	Wald ratio	1	-0.166369	0.112986	0.140892	0.916571	-0.38782	0.055083	0.846734	0.678534	1.05663
outcome	HTRA1	Wald ratio	1	-0.137375	0.0934145	0.141401	0.916571	-0.320467	0.0457175	0.871643	0.72581	1.04678
outcome	DUSP13	Wald ratio	1	-0.0704614	0.0480108	0.142209	0.916571	-0.164563	0.0236397	0.931964	0.848265	1.02392
outcome	ABHD10	Wald ratio	1	0.219772	0.150362	0.143846	0.916571	-0.0749376	0.514481	1.24579	0.927801	1.67277
outcome	TP53I3	Inverse variance weighted	2	-0.0400164	0.0274112	0.14433	0.916571	-0.0937424	0.0137096	0.960774	0.910517	1.0138
outcome	S100A4	Wald ratio	1	-0.208219	0.143105	0.145666	0.916571	-0.488705	0.0722665	0.812029	0.613421	1.07494
outcome	C4BPA	Inverse variance weighted	3	-0.0405565	0.0279347	0.146549	0.916571	-0.0953086	0.0141956	0.960255	0.909092	1.0143
outcome	CEACAM8	Wald ratio	1	-0.23267	0.160344	0.146761	0.916571	-0.546943	0.0816038	0.792415	0.578716	1.08503
outcome	PEAR1	Wald ratio	1	-0.202246	0.139534	0.147214	0.916571	-0.475733	0.0712403	0.816894	0.621429	1.07384
outcome	GDI2	Wald ratio	1	0.0485477	0.0336284	0.148837	0.916571	-0.017364	0.114459	1.04975	0.982786	1.12127
outcome	SLITRK6	Wald ratio	1	-0.0698829	0.0484264	0.149	0.916571	-0.164799	0.0250329	0.932503	0.848064	1.02535
outcome	FUT5	Inverse variance weighted	2	0.0401561	0.0278306	0.149055	0.916571	-0.0143919	0.094704	1.04097	0.985711	1.09933
outcome	GALNT16	Inverse variance weighted	2	-0.114028	0.0791514	0.14969	0.916571	-0.269164	0.041109	0.892233	0.764018	1.04197
outcome	ENG	Wald ratio	1	0.0887684	0.0618509	0.151231	0.916571	-0.0324595	0.209996	1.09283	0.968062	1.23367
outcome	TNFSF8	Wald ratio	1	-0.0870207	0.0606781	0.151533	0.916571	-0.20595	0.0319082	0.916658	0.813874	1.03242
outcome	FGF7	Wald ratio	1	-0.133519	0.0935454	0.153488	0.916571	-0.316868	0.0498299	0.875011	0.728427	1.05109
outcome	CST5	Wald ratio	1	0.0387788	0.0271824	0.15369	0.916571	-0.0144986	0.0920563	1.03954	0.985606	1.09643
outcome	NME2	Wald ratio	1	-0.0341555	0.0239447	0.153744	0.916571	-0.0810872	0.0127762	0.966421	0.922113	1.01286
outcome	ENPP2	Wald ratio	1	0.116239	0.0817099	0.154856	0.916571	-0.0439121	0.276391	1.12326	0.957038	1.31836
outcome	CCM2	Wald ratio	1	0.227018	0.159747	0.155285	0.916571	-0.0860858	0.540121	1.25485	0.917516	1.71621
outcome	PNP	Inverse variance weighted	2	0.0393444	0.0277518	0.156271	0.916571	-0.0150491	0.0937379	1.04013	0.985064	1.09827
outcome	PLAT	Wald ratio	1	0.218785	0.15466	0.15718	0.916571	-0.0843484	0.521918	1.24456	0.919111	1.68526
outcome	C1QC	Inverse variance weighted	5	-0.0399458	0.0283144	0.158305	0.916571	-0.095442	0.0155504	0.960842	0.908971	1.01567
outcome	FKBP4	Inverse variance weighted	2	-0.0778014	0.055278	0.159292	0.916571	-0.186146	0.0305434	0.925148	0.830152	1.03101
outcome	MTRF1L	Wald ratio	1	-0.211371	0.15039	0.159876	0.916571	-0.506135	0.0833929	0.809474	0.602821	1.08697
outcome	TNFRSF17	Wald ratio	1	0.124566	0.0886808	0.160125	0.916571	-0.0492488	0.29838	1.13266	0.951944	1.34767
outcome	LGR4	Wald ratio	1	0.122608	0.0872998	0.160185	0.916571	-0.0484993	0.293716	1.13044	0.952658	1.3414
outcome	LRRC32	Wald ratio	1	0.212854	0.151619	0.160357	0.916571	-0.08432	0.510028	1.2372	0.919137	1.66534
outcome	MRC1	Inverse variance weighted	3	0.117724	0.0843212	0.162674	0.916571	-0.0475459	0.282993	1.12493	0.953567	1.3271
outcome	COL4A3BP	Wald ratio	1	-0.155108	0.111313	0.163484	0.916571	-0.373281	0.0630642	0.856322	0.688472	1.0651
outcome	S100A6	Inverse variance weighted	2	-0.100617	0.0722151	0.163532	0.916571	-0.242158	0.0409249	0.90428	0.784932	1.04177
outcome	PSG5	Inverse variance weighted	4	-0.0303249	0.0217982	0.164176	0.916571	-0.0730494	0.0123997	0.97013	0.929555	1.01248
outcome	KREMEN1	Wald ratio	1	0.0541438	0.0389236	0.164217	0.916571	-0.0221464	0.130434	1.05564	0.978097	1.13932
outcome	ERAP2	Inverse variance weighted	2	0.0988719	0.0713428	0.165786	0.916571	-0.04096	0.238704	1.10392	0.959868	1.2696
outcome	CTSF	Wald ratio	1	0.084066	0.0606787	0.165921	0.916571	-0.0348642	0.202996	1.0877	0.965737	1.22507
outcome	MMAB	Inverse variance weighted	2	-0.063414	0.0460612	0.168595	0.916571	-0.153694	0.026866	0.938555	0.857534	1.02723
outcome	IL6ST	Inverse variance weighted	2	0.0466209	0.0339137	0.169227	0.916571	-0.01985	0.113092	1.04772	0.980346	1.11973
outcome	TAGLN2	Wald ratio	1	-0.0806364	0.0587342	0.169783	0.916571	-0.195755	0.0344827	0.922529	0.822213	1.03508
outcome	TAGLN2	Wald ratio	1	-0.0851538	0.0620246	0.169783	0.916571	-0.206722	0.0364145	0.918371	0.813246	1.03709
outcome	SPINK4	Inverse variance weighted	2	-0.0351298	0.0256578	0.170947	0.916571	-0.0854191	0.0151595	0.96548	0.918127	1.01527
outcome	FAP	Wald ratio	1	-0.075016	0.0551149	0.173487	0.916571	-0.183041	0.0330091	0.927729	0.832734	1.03356
outcome	APOH	Inverse variance weighted	3	-0.0544685	0.040032	0.173633	0.916571	-0.132931	0.0239942	0.946988	0.875525	1.02428
outcome	CREB3L4	Wald ratio	1	-0.0696607	0.051333	0.17477	0.916571	-0.170273	0.0309521	0.93271	0.843434	1.03144
outcome	VAT1	Wald ratio	1	-0.214685	0.158379	0.175255	0.916571	-0.525109	0.095739	0.806796	0.591491	1.10047
outcome	ALAD	Inverse variance weighted	2	-0.109124	0.0807497	0.176572	0.916571	-0.267393	0.0491453	0.896619	0.765372	1.05037
outcome	OMD	Wald ratio	1	-0.155133	0.114981	0.17727	0.916571	-0.380495	0.0702291	0.856301	0.683523	1.07275
outcome	NPPB	Wald ratio	1	-0.101305	0.0751177	0.17746	0.916571	-0.248536	0.0459257	0.903657	0.779942	1.047
outcome	FCN1	Wald ratio	1	-0.041543	0.0308394	0.177956	0.916571	-0.101988	0.0189022	0.959308	0.90304	1.01908
outcome	AMY1A	Inverse variance weighted	5	-0.051649	0.0383774	0.178361	0.916571	-0.126869	0.0235706	0.949662	0.880849	1.02385
outcome	SPARC	Inverse variance weighted	2	-0.11183	0.0831597	0.178704	0.916571	-0.274823	0.0511635	0.894197	0.759707	1.05249
outcome	F13B	Inverse variance weighted	2	0.0355285	0.0264529	0.179245	0.916571	-0.0163192	0.0873762	1.03617	0.983813	1.09131
outcome	GRHPR	Inverse variance weighted	2	-0.0538683	0.0401323	0.179509	0.916571	-0.132528	0.024791	0.947557	0.875879	1.0251
outcome	ASAH2	Inverse variance weighted	2	-0.0650341	0.0485024	0.179971	0.916571	-0.160099	0.0300306	0.937035	0.85206	1.03049
outcome	NTM	Wald ratio	1	0.0331166	0.0247659	0.181163	0.916571	-0.0154247	0.0816578	1.03367	0.984694	1.08508
outcome	NPPB	Wald ratio	1	-0.211438	0.158265	0.181559	0.916571	-0.521638	0.0987623	0.80942	0.593548	1.1038
outcome	NLGN1	Wald ratio	1	-0.0968403	0.0725336	0.18184	0.916571	-0.239006	0.0453255	0.907701	0.78741	1.04637
outcome	SPOCK2	Wald ratio	1	-0.0797012	0.0598224	0.182763	0.916571	-0.196953	0.0375508	0.923392	0.821229	1.03826
outcome	B4GALT1	Wald ratio	1	-0.0478847	0.0359423	0.182773	0.916571	-0.118332	0.0225622	0.953244	0.888401	1.02282
outcome	BPHL	Wald ratio	1	0.170983	0.12839	0.182943	0.916571	-0.0806613	0.422628	1.18647	0.922506	1.52597
outcome	CCDC134	Inverse variance weighted	2	0.0723432	0.0543494	0.183163	0.916571	-0.0341815	0.178868	1.07502	0.966396	1.19586
outcome	ISLR2	Wald ratio	1	0.211078	0.158943	0.184174	0.917853	-0.10045	0.522607	1.23501	0.90443	1.68642
outcome	NTM	Wald ratio	1	0.0352444	0.0266111	0.185362	0.920003	-0.0169134	0.0874022	1.03587	0.983229	1.09134
outcome	RNASET2	Wald ratio	1	0.0497015	0.0376034	0.186259	0.920695	-0.0240012	0.123404	1.05096	0.976285	1.13134
outcome	CPZ	Wald ratio	1	0.191371	0.145404	0.188132	0.923186	-0.0936221	0.476363	1.21091	0.910627	1.61021
outcome	FUT10	Inverse variance weighted	4	-0.0877283	0.066679	0.188281	0.923186	-0.218419	0.0429626	0.91601	0.803788	1.0439
outcome	CRLF1	Wald ratio	1	-0.0673665	0.0519345	0.194582	0.938515	-0.169158	0.0344252	0.934853	0.844375	1.03502
outcome	ADSSL1	Wald ratio	1	-0.155544	0.120032	0.195027	0.938515	-0.390807	0.0797193	0.855949	0.676511	1.08298
outcome	DPY30	Wald ratio	1	-0.132337	0.102171	0.195235	0.938515	-0.332592	0.0679183	0.876046	0.717063	1.07028
outcome	LGALS4	Inverse variance weighted	2	0.0589376	0.0456556	0.196733	0.938515	-0.0305474	0.148423	1.06071	0.969914	1.16
outcome	CASP3	Inverse variance weighted	2	0.0454374	0.0351985	0.196742	0.938515	-0.0235516	0.114426	1.04649	0.976724	1.12123
outcome	PDGFRA	Wald ratio	1	0.104096	0.0806964	0.197061	0.938515	-0.054069	0.262261	1.10971	0.947367	1.29987
outcome	CBL	Wald ratio	1	-0.0814514	0.0634928	0.199547	0.938515	-0.205897	0.0429945	0.921777	0.813917	1.04393
outcome	ACP1	Inverse variance weighted	3	-0.0976782	0.0765174	0.201762	0.938515	-0.247652	0.0522959	0.906941	0.780631	1.05369
outcome	GC	Wald ratio	1	-0.125794	0.0995043	0.206154	0.938515	-0.320823	0.0692339	0.881796	0.725552	1.07169
outcome	GOLM1	Wald ratio	1	0.133591	0.106154	0.208225	0.938515	-0.0744714	0.341654	1.14293	0.928234	1.40727
outcome	GNPTG	Wald ratio	1	0.160395	0.127733	0.209224	0.938515	-0.0899619	0.410751	1.17397	0.913966	1.50795
outcome	PDGFD	Wald ratio	1	-0.0606296	0.0482885	0.209272	0.938515	-0.155275	0.0340158	0.941172	0.85618	1.0346
outcome	AS3MT	Wald ratio	1	0.202944	0.161739	0.209565	0.938515	-0.114064	0.519952	1.225	0.892201	1.68195
outcome	HINT1	Wald ratio	1	-0.0656428	0.0524475	0.210719	0.938515	-0.16844	0.0371542	0.936465	0.844982	1.03785
outcome	HLA-DQA2	Inverse variance weighted	2	-0.143407	0.114605	0.210819	0.938515	-0.368033	0.0812186	0.866401	0.692094	1.08461
outcome	TREML2	Wald ratio	1	0.0395697	0.0316415	0.211093	0.938515	-0.0224476	0.101587	1.04036	0.977803	1.10693
outcome	LGMN	Inverse variance weighted	2	-0.0846963	0.0680578	0.213324	0.938515	-0.21809	0.0486969	0.918791	0.804053	1.0499
outcome	IGSF3	Wald ratio	1	-0.0900011	0.0724302	0.214019	0.938515	-0.231964	0.0519621	0.91393	0.792974	1.05334
outcome	RAB6B	Wald ratio	1	-0.0329352	0.0265687	0.215115	0.938515	-0.0850099	0.0191396	0.967601	0.918503	1.01932
outcome	PLG	Inverse variance weighted	3	0.0506385	0.0409057	0.215741	0.938515	-0.0295367	0.130814	1.05194	0.970895	1.13976
outcome	MAPKAPK2	Wald ratio	1	-0.0599987	0.0485271	0.216312	0.938515	-0.155112	0.0351145	0.941766	0.856319	1.03574
outcome	PVRL2	Wald ratio	1	0.13051	0.105745	0.217131	0.938515	-0.0767507	0.337771	1.13941	0.926121	1.40182
outcome	DDAH1	Wald ratio	1	0.149913	0.12156	0.217487	0.938515	-0.0883454	0.388171	1.16173	0.915445	1.47428
outcome	CA6	Wald ratio	1	0.0313767	0.0254449	0.21753	0.938515	-0.0184953	0.0812488	1.03187	0.981675	1.08464
outcome	A4GALT	Inverse variance weighted	2	0.0475456	0.0386533	0.218677	0.938515	-0.0282149	0.123306	1.04869	0.972179	1.13123
outcome	PEAR1	Inverse variance weighted	2	-0.052988	0.0431167	0.219093	0.938515	-0.137497	0.0315208	0.948391	0.871537	1.03202
outcome	GSTM4	Inverse variance weighted	2	-0.0449665	0.0365976	0.219195	0.938515	-0.116698	0.0267649	0.95603	0.889854	1.02713
outcome	IL1RN	Inverse variance weighted	2	0.0559854	0.0456144	0.219687	0.938515	-0.033419	0.14539	1.05758	0.967133	1.15649
outcome	CLPS	Inverse variance weighted	2	0.122966	0.100212	0.219802	0.938515	-0.0734498	0.319381	1.13085	0.929183	1.37628
outcome	SPINK6	Inverse variance weighted	2	0.11131	0.0907808	0.220144	0.938515	-0.0666199	0.289241	1.11774	0.935551	1.33541
outcome	CECR1	Inverse variance weighted	3	-0.0226266	0.0184584	0.220268	0.938515	-0.0588051	0.0135519	0.977627	0.942891	1.01364
outcome	INPP5B	Wald ratio	1	0.0392587	0.0320912	0.221198	0.938515	-0.02364	0.102157	1.04004	0.976637	1.10756
outcome	PLTP	Inverse variance weighted	2	0.0488334	0.039949	0.221558	0.938515	-0.0294665	0.127133	1.05005	0.970963	1.13557
outcome	LPO	Wald ratio	1	0.074383	0.0608608	0.221639	0.938515	-0.0449042	0.19367	1.07722	0.956089	1.2137
outcome	COLEC10	Wald ratio	1	0.151415	0.124007	0.22208	0.938515	-0.0916392	0.394468	1.16348	0.912434	1.4836
outcome	GOLM1	Inverse variance weighted	2	0.0740256	0.0609024	0.224184	0.938515	-0.0453432	0.193394	1.07683	0.955669	1.21336
outcome	ANTXR2	Wald ratio	1	0.131223	0.107999	0.22435	0.938515	-0.0804546	0.342901	1.14022	0.922697	1.40903
outcome	FCGR2B	Wald ratio	1	0.0330168	0.0271879	0.224597	0.938515	-0.0202714	0.086305	1.03357	0.979933	1.09014
outcome	LDLRAP1	Wald ratio	1	0.0500832	0.041265	0.224864	0.938515	-0.0307963	0.130963	1.05136	0.969673	1.13993
outcome	ENTPD1	Wald ratio	1	-0.0661749	0.0546389	0.225845	0.938515	-0.173267	0.0409173	0.935967	0.840913	1.04177
outcome	TCN2	Wald ratio	1	-0.137535	0.113672	0.226309	0.938515	-0.360333	0.0852634	0.871504	0.697444	1.089
outcome	NUDT12	Wald ratio	1	-0.0845903	0.0699941	0.226841	0.938515	-0.221779	0.052598	0.918889	0.801093	1.05401
outcome	AFM	Inverse variance weighted	2	0.0624807	0.0517141	0.226972	0.938515	-0.038879	0.16384	1.06447	0.961867	1.17803
outcome	CFD	Wald ratio	1	0.10197	0.0846026	0.228096	0.938515	-0.0638515	0.267791	1.10735	0.938144	1.30707
outcome	FGF2	Wald ratio	1	0.0943526	0.0783357	0.22841	0.938515	-0.0591854	0.247891	1.09895	0.942532	1.28132
outcome	UCMA	Inverse variance weighted	2	0.068566	0.0569333	0.228466	0.938515	-0.0430234	0.180155	1.07097	0.957889	1.1974
outcome	WISP1	Wald ratio	1	-0.0618248	0.0514096	0.229134	0.938515	-0.162588	0.0389381	0.940048	0.849942	1.03971
outcome	PLOD2	Wald ratio	1	0.179957	0.149893	0.229919	0.938515	-0.113834	0.473747	1.19717	0.892406	1.606
outcome	ASGR1	Wald ratio	1	-0.0813164	0.0680218	0.231913	0.938515	-0.214639	0.0520063	0.921902	0.806833	1.05338
outcome	HS6ST3	Wald ratio	1	0.13789	0.115401	0.232136	0.938515	-0.0882966	0.364077	1.14785	0.915489	1.43918
outcome	SERPINA4	Inverse variance weighted	2	-0.0258801	0.0216746	0.232466	0.938515	-0.0683623	0.0166021	0.974452	0.933922	1.01674
outcome	ENTPD1	Wald ratio	1	-0.118016	0.0988742	0.232634	0.938515	-0.31181	0.0757772	0.888682	0.732121	1.07872
outcome	CD4	Wald ratio	1	0.13015	0.109264	0.233593	0.938515	-0.0840073	0.344308	1.139	0.919425	1.41101
outcome	STC1	Wald ratio	1	-0.208513	0.175152	0.233862	0.938515	-0.55181	0.134784	0.811791	0.575906	1.14429
outcome	DUT	Wald ratio	1	-0.153371	0.128959	0.234319	0.938515	-0.40613	0.0993876	0.857811	0.666223	1.10449
outcome	KIAA1279	Wald ratio	1	-0.19015	0.159989	0.234629	0.938515	-0.503728	0.123428	0.826835	0.604274	1.13137
outcome	MATN2	Inverse variance weighted	2	-0.0736132	0.0622751	0.23718	0.944357	-0.195672	0.048446	0.929031	0.822282	1.04964
outcome	NANS	Inverse variance weighted	2	0.0986295	0.0835206	0.237643	0.944357	-0.0650709	0.26233	1.10366	0.937001	1.29996
outcome	GMPR2	Wald ratio	1	0.042273	0.0360065	0.24038	0.947446	-0.0282997	0.112846	1.04318	0.972097	1.11946
outcome	HRG	Inverse variance weighted	2	0.0280246	0.0239439	0.241828	0.947446	-0.0189053	0.0749546	1.02842	0.981272	1.07784
outcome	ANGPTL3	Wald ratio	1	0.0583355	0.049856	0.241969	0.947446	-0.0393822	0.156053	1.06007	0.961383	1.16889
outcome	EDIL3	Wald ratio	1	0.186311	0.159975	0.24417	0.947446	-0.12724	0.499861	1.2048	0.880523	1.64849
outcome	ALPPL2	Wald ratio	1	0.138913	0.11941	0.244698	0.947446	-0.0951314	0.372957	1.14902	0.909253	1.45202
outcome	EFHD1	Wald ratio	1	0.172333	0.148469	0.24575	0.947446	-0.118666	0.463332	1.18807	0.888104	1.58936
outcome	C3	Wald ratio	1	-0.143109	0.123441	0.246319	0.947446	-0.385053	0.0988343	0.866659	0.680415	1.10388
outcome	C3	Wald ratio	1	-0.137325	0.118451	0.246319	0.947446	-0.369489	0.0948393	0.871687	0.691088	1.09948
outcome	VEGFA	Wald ratio	1	0.0792004	0.0683509	0.246565	0.947446	-0.0547674	0.213168	1.08242	0.946705	1.23759
outcome	VEGFA	Wald ratio	1	0.0968314	0.0835667	0.246565	0.947446	-0.0669593	0.260622	1.10167	0.935233	1.29774
outcome	VWA1	Inverse variance weighted	2	0.0513964	0.0445817	0.248968	0.947446	-0.0359837	0.138776	1.05274	0.964656	1.14887
outcome	KLC1	Wald ratio	1	0.155784	0.135281	0.249501	0.947446	-0.109366	0.420934	1.16857	0.896402	1.52338
outcome	NDST1	Inverse variance weighted	2	0.0666533	0.0580153	0.2506	0.947446	-0.0470566	0.180363	1.06892	0.954033	1.19765
outcome	LEFTY2	Wald ratio	1	-0.0526741	0.0459134	0.251279	0.947446	-0.142664	0.0373163	0.948689	0.867045	1.03802
outcome	ADAMTS5	Inverse variance weighted	3	0.0415057	0.0362031	0.251602	0.947446	-0.0294525	0.112464	1.04238	0.970977	1.11903
outcome	HIBCH	Wald ratio	1	0.217476	0.189698	0.251616	0.947446	-0.154332	0.589285	1.24294	0.856987	1.8027
outcome	KLK10	Wald ratio	1	-0.0676313	0.0590449	0.252035	0.947446	-0.183359	0.0480967	0.934605	0.832469	1.04927
outcome	CD200	Wald ratio	1	-0.130898	0.114378	0.252445	0.947446	-0.355079	0.0932831	0.877307	0.701118	1.09777
outcome	TNFRSF21	Wald ratio	1	-0.0667714	0.0588384	0.256448	0.950891	-0.182095	0.0485518	0.935409	0.833523	1.04975
outcome	KL	Wald ratio	1	0.124693	0.109995	0.256954	0.950891	-0.0908978	0.340283	1.1328	0.913111	1.40535
outcome	PPFIA1	Wald ratio	1	-0.132618	0.117087	0.257363	0.950891	-0.362109	0.0968725	0.8758	0.696207	1.10172
outcome	LILRB5	Inverse variance weighted	2	-0.0277347	0.0245039	0.257699	0.950891	-0.0757623	0.020293	0.972646	0.927037	1.0205
outcome	AP1G2	Wald ratio	1	0.0643316	0.0568698	0.257967	0.950891	-0.0471331	0.175796	1.06645	0.95396	1.1922
outcome	GP5	Wald ratio	1	0.0734592	0.0650949	0.259112	0.950891	-0.0541269	0.201045	1.07622	0.947312	1.22268
outcome	GUK1	Wald ratio	1	-0.0257066	0.0228308	0.260182	0.950891	-0.0704549	0.0190417	0.974621	0.93197	1.01922
outcome	TNFAIP8	Wald ratio	1	-0.0882591	0.0784902	0.260818	0.950891	-0.2421	0.0655816	0.915524	0.784978	1.06778
outcome	CXCL1	Inverse variance weighted	3	0.0304588	0.0271095	0.261204	0.950891	-0.0226757	0.0835934	1.03093	0.977579	1.08719
outcome	VTI1B	Wald ratio	1	0.125716	0.112306	0.262968	0.950891	-0.0944043	0.345837	1.13396	0.909915	1.41317
outcome	NCK2	Inverse variance weighted	2	-0.0818373	0.0732376	0.263814	0.950891	-0.225383	0.0617084	0.921422	0.79821	1.06365
outcome	IGF1R	Wald ratio	1	0.220049	0.197085	0.264202	0.950891	-0.166239	0.606336	1.24614	0.846844	1.8337
outcome	VPS4A	Wald ratio	1	-0.14631	0.131365	0.265379	0.950891	-0.403784	0.111165	0.86389	0.667788	1.11758
outcome	GUSB	Wald ratio	1	-0.0954631	0.0857667	0.265685	0.950891	-0.263566	0.0726396	0.908952	0.768307	1.07534
outcome	MRVI1	Wald ratio	1	-0.124024	0.111869	0.267581	0.950891	-0.343287	0.0952398	0.883359	0.709435	1.09992
outcome	SERPINE2	Wald ratio	1	0.0220633	0.0199158	0.267937	0.950891	-0.0169718	0.0610983	1.02231	0.983171	1.063
outcome	SIGLEC6	Wald ratio	1	-0.255634	0.231614	0.269721	0.950891	-0.709598	0.19833	0.774426	0.491842	1.21937
outcome	CDNF	Wald ratio	1	-0.156	0.141857	0.271463	0.950891	-0.43404	0.12204	0.855559	0.647887	1.1298
outcome	CPXM1	Wald ratio	1	-0.114873	0.104638	0.272287	0.950891	-0.319964	0.090218	0.891479	0.726175	1.09441
outcome	MDGA2	Inverse variance weighted	2	-0.0681145	0.0621698	0.273245	0.950891	-0.189967	0.0537383	0.934154	0.826986	1.05521
outcome	MGAT4B	Wald ratio	1	0.0871683	0.079984	0.275791	0.950891	-0.0696003	0.243937	1.09108	0.932767	1.27626
outcome	FAHD1	Wald ratio	1	-0.0571807	0.0524885	0.27598	0.950891	-0.160058	0.0456968	0.944423	0.852094	1.04676
outcome	MFAP4	Wald ratio	1	0.192585	0.177241	0.277228	0.950891	-0.154808	0.539978	1.21238	0.856579	1.71597
outcome	SAA1	Inverse variance weighted	2	0.0328725	0.0302935	0.277863	0.950891	-0.0265028	0.0922479	1.03342	0.973845	1.09664
outcome	ANXA4	Wald ratio	1	-0.0352988	0.0325381	0.277991	0.950891	-0.0990735	0.0284759	0.965317	0.905676	1.02889
outcome	SAA2	Inverse variance weighted	2	0.0450806	0.0415567	0.278012	0.950891	-0.0363706	0.126532	1.04611	0.964283	1.13489
outcome	SERPINA12	Wald ratio	1	-0.037051	0.0342052	0.278721	0.950891	-0.104093	0.0299913	0.963627	0.901141	1.03045
outcome	LINGO3	Wald ratio	1	0.138453	0.128197	0.280144	0.950891	-0.112814	0.389719	1.1485	0.893317	1.47657
outcome	HAGH	Wald ratio	1	-0.153988	0.143142	0.282028	0.950891	-0.434546	0.126569	0.857282	0.647559	1.13493
outcome	SEMA3E	Inverse variance weighted	2	0.0230444	0.021441	0.282472	0.950891	-0.0189799	0.0650686	1.02331	0.981199	1.06723
outcome	DCLK1	Wald ratio	1	0.0613053	0.0571175	0.283128	0.950891	-0.050645	0.173256	1.06322	0.950616	1.18917
outcome	IGFLR1	Inverse variance weighted	3	-0.027686	0.0258199	0.283597	0.950891	-0.0782931	0.022921	0.972694	0.924693	1.02319
outcome	S100A16	Inverse variance weighted	2	0.122264	0.114106	0.283948	0.950891	-0.101384	0.345912	1.13005	0.903586	1.41328
outcome	IMPA1	Wald ratio	1	-0.109889	0.102577	0.284042	0.950891	-0.310939	0.0911615	0.895934	0.732759	1.09545
outcome	B3GAT3	Wald ratio	1	-0.0459447	0.0428989	0.28417	0.950891	-0.130026	0.0381371	0.955095	0.878072	1.03887
outcome	B3GNT2	Inverse variance weighted	2	0.0638152	0.0596045	0.28433	0.950891	-0.0530096	0.18064	1.0659	0.948371	1.19798
outcome	IL5RA	Inverse variance weighted	2	-0.0499086	0.0466742	0.284935	0.950891	-0.14139	0.0415728	0.951316	0.868151	1.04245
outcome	BMPER	Inverse variance weighted	3	-0.0643492	0.0603729	0.286486	0.950891	-0.18268	0.0539817	0.937678	0.833035	1.05547
outcome	HARS	Wald ratio	1	0.0841623	0.0789802	0.286599	0.950891	-0.070639	0.238964	1.08781	0.931798	1.26993
outcome	MCL1	Wald ratio	1	-0.0690836	0.0649334	0.287367	0.950891	-0.196353	0.0581858	0.933249	0.821722	1.05991
outcome	PRPSAP2	Wald ratio	1	0.178709	0.168142	0.287853	0.950891	-0.15085	0.508268	1.19567	0.859977	1.66241
outcome	MAPK3	Wald ratio	1	-0.0256899	0.02419	0.288233	0.950891	-0.0731023	0.0217225	0.974637	0.929506	1.02196
outcome	DNER	Wald ratio	1	-0.105147	0.0991649	0.288998	0.950891	-0.29951	0.0892165	0.900193	0.741181	1.09332
outcome	LIFR	Wald ratio	1	0.0669306	0.0631773	0.289413	0.950891	-0.0568969	0.190758	1.06922	0.944692	1.21017
outcome	RAD23B	Wald ratio	1	0.116004	0.109774	0.290627	0.950891	-0.099154	0.331162	1.123	0.905603	1.39258
outcome	IL1R2	Wald ratio	1	-0.0300647	0.0284517	0.290651	0.950891	-0.0858299	0.0257005	0.970383	0.91775	1.02603
outcome	LBP	Inverse variance weighted	2	-0.0281738	0.0266901	0.291156	0.950891	-0.0804864	0.0241388	0.972219	0.922667	1.02443
outcome	PEBP1	Wald ratio	1	-0.117906	0.111811	0.291646	0.950891	-0.337056	0.101243	0.888779	0.713869	1.10655
outcome	CA1	Inverse variance weighted	2	0.0478145	0.0453457	0.29168	0.950891	-0.0410631	0.136692	1.04898	0.959769	1.14648
outcome	ART4	Inverse variance weighted	2	-0.0175088	0.0166387	0.292665	0.951552	-0.0501206	0.015103	0.982644	0.951115	1.01522
outcome	CPB1	Wald ratio	1	-0.137104	0.131348	0.296567	0.953008	-0.394546	0.120338	0.87188	0.673986	1.12788
outcome	LMAN2L	Wald ratio	1	0.0627829	0.0602303	0.297236	0.953008	-0.0552686	0.180834	1.0648	0.946231	1.19822
outcome	ATOX1	Wald ratio	1	0.0803386	0.0771446	0.297689	0.953008	-0.0708648	0.231542	1.08365	0.931588	1.26054
outcome	HBZ	Wald ratio	1	-0.0984403	0.0947145	0.298648	0.953008	-0.284081	0.0872001	0.90625	0.752706	1.09111
outcome	ROR1	Inverse variance weighted	2	0.0251894	0.0242804	0.299531	0.953008	-0.0224001	0.0727789	1.02551	0.977849	1.07549
outcome	SPON1	Wald ratio	1	0.073979	0.0714419	0.300429	0.953008	-0.066047	0.214005	1.07678	0.936087	1.23863
outcome	ST6GALNAC6	Wald ratio	1	-0.186259	0.180486	0.302078	0.953008	-0.540012	0.167494	0.830058	0.582741	1.18234
outcome	SEMA7A	Wald ratio	1	0.161408	0.156535	0.30248	0.953008	-0.145401	0.468217	1.17516	0.864676	1.59714
outcome	DOK2	Inverse variance weighted	2	0.106169	0.103037	0.302821	0.953008	-0.0957825	0.308121	1.11201	0.908662	1.36087
outcome	HSD17B14	Wald ratio	1	0.136452	0.132867	0.304429	0.953008	-0.123967	0.39687	1.1462	0.883409	1.48716
outcome	CD72	Wald ratio	1	-0.086966	0.0850507	0.306535	0.953008	-0.253665	0.0797333	0.916708	0.775951	1.083
outcome	HMBS	Wald ratio	1	0.139179	0.136253	0.307027	0.953008	-0.127876	0.406235	1.14933	0.879963	1.50115
outcome	PGLS	Wald ratio	1	0.0459981	0.0450731	0.307482	0.953008	-0.0423453	0.134341	1.04707	0.958539	1.14378
outcome	HMHA1	Wald ratio	1	-0.0453654	0.0444746	0.307715	0.953008	-0.132536	0.0418048	0.955648	0.875872	1.04269
outcome	REN	Wald ratio	1	-0.134698	0.132149	0.308068	0.953008	-0.39371	0.124315	0.87398	0.67455	1.13237
outcome	FAS	Inverse variance weighted	2	0.037548	0.0368406	0.308107	0.953008	-0.0346595	0.109756	1.03826	0.965934	1.11601
outcome	PRDX1	Wald ratio	1	0.0473167	0.0464836	0.308715	0.953008	-0.0437911	0.138424	1.04845	0.957154	1.14846
outcome	SPINK2	Wald ratio	1	-0.0695554	0.0683322	0.308725	0.953008	-0.203487	0.0643757	0.932808	0.815881	1.06649
outcome	WFIKKN1	Wald ratio	1	0.0977607	0.0961078	0.309059	0.953008	-0.0906107	0.286132	1.1027	0.913373	1.33127
outcome	ACBD6	Wald ratio	1	0.118958	0.116949	0.30907	0.953008	-0.110262	0.348178	1.12632	0.895599	1.41648
outcome	SCARF1	Wald ratio	1	0.0657076	0.064665	0.309571	0.953008	-0.0610358	0.192451	1.06791	0.94079	1.21222
outcome	F7	Inverse variance weighted	3	-0.033228	0.0327823	0.310776	0.954302	-0.0974814	0.0310254	0.967318	0.907119	1.03151
outcome	FAS	Wald ratio	1	0.035805	0.0354328	0.312254	0.955227	-0.0336433	0.105253	1.03645	0.966916	1.11099
outcome	ITIH4	Wald ratio	1	-0.0929759	0.0920845	0.312648	0.955227	-0.273462	0.0875097	0.911215	0.760742	1.09145
outcome	SELP	Wald ratio	1	-0.0355185	0.0352485	0.313618	0.955789	-0.104605	0.0335686	0.965105	0.90068	1.03414
outcome	FGFBP3	Wald ratio	1	0.113555	0.113085	0.3153	0.956587	-0.10809	0.335201	1.12025	0.897546	1.39822
outcome	IL27RA	Inverse variance weighted	2	0.0184595	0.0183981	0.315698	0.956587	-0.0176007	0.0545196	1.01863	0.982553	1.05603
outcome	CLEC12A	Wald ratio	1	0.138164	0.138033	0.316851	0.956587	-0.13238	0.408708	1.14816	0.876008	1.50487
outcome	STX7	Wald ratio	1	0.0666454	0.0666064	0.317027	0.956587	-0.0639031	0.197194	1.06892	0.938096	1.21798
outcome	PDCD5	Inverse variance weighted	3	-0.0230272	0.0231624	0.320145	0.963604	-0.0684255	0.0223712	0.977236	0.933863	1.02262
outcome	FKBP7	Inverse variance weighted	2	0.0253657	0.0255631	0.321061	0.963977	-0.0247379	0.0754694	1.02569	0.975566	1.07839
outcome	MMP1	Wald ratio	1	0.0952222	0.0963333	0.322925	0.9646	-0.0935911	0.284035	1.0999	0.910655	1.32848
outcome	S100A12	Inverse variance weighted	2	0.0551869	0.0558887	0.323426	0.9646	-0.0543551	0.164729	1.05674	0.947096	1.17907
outcome	TNFAIP6	Wald ratio	1	-0.135715	0.138305	0.326456	0.9646	-0.406793	0.135362	0.873091	0.665782	1.14495
outcome	S100A2	Wald ratio	1	0.118613	0.12099	0.326912	0.9646	-0.118528	0.355755	1.12593	0.888227	1.42726
outcome	MAPK13	Wald ratio	1	0.119956	0.122872	0.328934	0.9646	-0.120874	0.360785	1.12745	0.886146	1.43445
outcome	CHGB	Wald ratio	1	0.119076	0.122097	0.329432	0.9646	-0.120234	0.358385	1.12646	0.886713	1.43102
outcome	GNMT	Wald ratio	1	0.223384	0.229258	0.32987	0.9646	-0.225963	0.67273	1.2503	0.797748	1.95958
outcome	DARS2	Inverse variance weighted	2	-0.0518314	0.0533104	0.330923	0.9646	-0.15632	0.052657	0.949489	0.855286	1.05407
outcome	GSTZ1	Inverse variance weighted	2	-0.0192359	0.0198017	0.331337	0.9646	-0.0580472	0.0195755	0.980948	0.943605	1.01977
outcome	CRYBB1	Wald ratio	1	-0.075623	0.0779441	0.331937	0.9646	-0.228393	0.0771475	0.927166	0.795811	1.0802
outcome	MGP	Wald ratio	1	0.0360533	0.0371603	0.331942	0.9646	-0.0367809	0.108888	1.03671	0.963887	1.11504
outcome	SMAP1	Inverse variance weighted	2	0.0953849	0.0984465	0.332595	0.9646	-0.0975702	0.28834	1.10008	0.907039	1.33421
outcome	TMEM132D	Wald ratio	1	0.207609	0.214332	0.332729	0.9646	-0.212482	0.6277	1.23073	0.808575	1.8733
outcome	SERPINF1	Wald ratio	1	-0.0255632	0.0265335	0.335331	0.9646	-0.0775689	0.0264425	0.974761	0.925363	1.0268
outcome	ARF4	Inverse variance weighted	2	0.11785	0.122409	0.335669	0.9646	-0.122071	0.357771	1.12508	0.885086	1.43014
outcome	KNG1	Inverse variance weighted	2	0.0284737	0.0295915	0.335936	0.9646	-0.0295256	0.0864729	1.02888	0.970906	1.09032
outcome	CADM1	Wald ratio	1	-0.0550824	0.0573254	0.336616	0.9646	-0.16744	0.0572754	0.946407	0.845827	1.05895
outcome	GPNMB	Wald ratio	1	0.0376254	0.0391602	0.336648	0.9646	-0.0391285	0.114379	1.03834	0.961627	1.12118
outcome	CADM2	Wald ratio	1	0.110048	0.11461	0.336956	0.9646	-0.114588	0.334684	1.11633	0.891734	1.3975
outcome	LRP11	Inverse variance weighted	3	-0.0178739	0.0186217	0.337134	0.9646	-0.0543725	0.0186246	0.982285	0.947079	1.0188
outcome	CMPK1	Wald ratio	1	0.0452927	0.0473773	0.339072	0.96652	-0.0475667	0.138152	1.04633	0.953547	1.14815
outcome	MANSC4	Inverse variance weighted	2	-0.0322215	0.033734	0.339495	0.96652	-0.09834	0.0338971	0.968292	0.906341	1.03448
outcome	FBP1	Wald ratio	1	-0.115674	0.12173	0.341987	0.96652	-0.354265	0.122918	0.890766	0.701689	1.13079
outcome	ARFIP1	Wald ratio	1	0.0329799	0.0347803	0.34301	0.96652	-0.0351895	0.101149	1.03353	0.965422	1.10644
outcome	CHST9	Inverse variance weighted	2	0.0456051	0.048119	0.343253	0.96652	-0.0487081	0.139918	1.04666	0.952459	1.15018
outcome	VTA1	Inverse variance weighted	2	-0.0674163	0.0712066	0.343756	0.96652	-0.206981	0.0721487	0.934806	0.813035	1.07482
outcome	GGA1	Wald ratio	1	0.154698	0.163524	0.344136	0.96652	-0.16581	0.475206	1.16731	0.847207	1.60835
outcome	CX3CL1	Wald ratio	1	0.0571664	0.0606561	0.345953	0.96652	-0.0617195	0.176052	1.05883	0.940147	1.1925
outcome	KLK8	Wald ratio	1	0.0446302	0.0473733	0.346143	0.96652	-0.0482213	0.137482	1.04564	0.952923	1.14738
outcome	SERPINB13	Wald ratio	1	-0.12338	0.131187	0.346965	0.96652	-0.380507	0.133746	0.883927	0.683515	1.1431
outcome	NMI	Wald ratio	1	-0.0722856	0.0768642	0.346996	0.96652	-0.222939	0.0783682	0.930265	0.800163	1.08152
outcome	NPTX2	Wald ratio	1	0.0912211	0.0974086	0.349026	0.96652	-0.0996997	0.282142	1.09551	0.905109	1.32597
outcome	PTN	Wald ratio	1	-0.134748	0.144105	0.349756	0.96652	-0.417194	0.147699	0.873937	0.658893	1.15916
outcome	ARHGAP1	Wald ratio	1	-0.120718	0.129169	0.350008	0.96652	-0.37389	0.132454	0.886284	0.688052	1.14163
outcome	LGALS3BP	Wald ratio	1	0.0851274	0.0911417	0.350298	0.96652	-0.0935104	0.263765	1.08886	0.910729	1.30182
outcome	QPCT	Inverse variance weighted	2	0.0522441	0.0559612	0.350522	0.96652	-0.0574399	0.161928	1.05363	0.944179	1.17578
outcome	SCARA5	Wald ratio	1	-0.0590451	0.0636734	0.353764	0.97274	-0.183845	0.0657547	0.942664	0.832065	1.06796
outcome	PPM1A	Wald ratio	1	0.196733	0.212424	0.354378	0.97274	-0.219619	0.613084	1.21742	0.802825	1.84612
outcome	FOLR3	Inverse variance weighted	2	-0.0256824	0.0277982	0.355545	0.973745	-0.0801667	0.028802	0.974645	0.922962	1.02922
outcome	DUSP28	Inverse variance weighted	2	0.0486449	0.0528137	0.357016	0.974302	-0.0548699	0.15216	1.04985	0.946608	1.16435
outcome	CD200R1	Inverse variance weighted	2	0.0541998	0.0592406	0.360239	0.974302	-0.0619117	0.170311	1.0557	0.939966	1.18567
outcome	CAMK2D	Wald ratio	1	0.127893	0.140008	0.360994	0.974302	-0.146522	0.402309	1.13643	0.863707	1.49527
outcome	EBI3	Wald ratio	1	0.0149543	0.0163831	0.361355	0.974302	-0.0171566	0.0470652	1.01507	0.98299	1.04819
outcome	GGH	Inverse variance weighted	4	0.0315521	0.0346465	0.36246	0.974302	-0.036355	0.0994592	1.03206	0.964298	1.10457
outcome	PMEL	Wald ratio	1	0.0568244	0.0624177	0.362617	0.974302	-0.0655142	0.179163	1.05847	0.936586	1.19622
outcome	AMY2A	Inverse variance weighted	3	-0.0281672	0.0310013	0.363572	0.974302	-0.0889298	0.0325954	0.972226	0.91491	1.03313
outcome	CD8A	Wald ratio	1	-0.0443373	0.0488626	0.364202	0.974302	-0.140108	0.0514334	0.956631	0.869264	1.05278
outcome	DSCAM	Wald ratio	1	-0.0592877	0.0654706	0.365168	0.974302	-0.18761	0.0690347	0.942436	0.828938	1.07147
outcome	GPC1	Wald ratio	1	0.025525	0.0282366	0.366012	0.974302	-0.0298187	0.0808687	1.02585	0.970621	1.08423
outcome	LTA4H	Wald ratio	1	0.107461	0.119248	0.367505	0.974302	-0.126265	0.341187	1.11345	0.881381	1.40662
outcome	CAPN2	Inverse variance weighted	2	0.0433162	0.0481111	0.367941	0.974302	-0.0509815	0.137614	1.04427	0.950296	1.14753
outcome	PFKM	Wald ratio	1	0.109695	0.122125	0.36907	0.974302	-0.129671	0.34906	1.11594	0.878385	1.41773
outcome	GABARAPL2	Wald ratio	1	-0.0603053	0.0671896	0.369432	0.974302	-0.191997	0.0713864	0.941477	0.825309	1.074
outcome	WIF1	Wald ratio	1	-0.12741	0.142235	0.370373	0.974302	-0.40619	0.15137	0.880372	0.666184	1.16343
outcome	NT5M	Wald ratio	1	0.130889	0.146195	0.370624	0.974302	-0.155654	0.417433	1.13984	0.855855	1.51806
outcome	DCN	Wald ratio	1	-0.14037	0.156878	0.370908	0.974302	-0.44785	0.16711	0.869037	0.639001	1.18188
outcome	SLAMF1	Wald ratio	1	0.127183	0.142351	0.371618	0.974302	-0.151825	0.40619	1.13562	0.859139	1.50109
outcome	ACAT1	Wald ratio	1	-0.109756	0.12292	0.371908	0.974302	-0.35068	0.131168	0.896053	0.704209	1.14016
outcome	GMPR	Inverse variance weighted	2	-0.0145374	0.0163229	0.373134	0.974302	-0.0465302	0.0174554	0.985568	0.954536	1.01761
outcome	CLSTN1	Inverse variance weighted	2	-0.0498554	0.0559815	0.37316	0.974302	-0.159579	0.0598683	0.951367	0.852503	1.0617
outcome	SERPING1	Wald ratio	1	0.101418	0.11417	0.374377	0.974302	-0.122355	0.325191	1.10674	0.884834	1.3843
outcome	HDGF	Wald ratio	1	0.167891	0.189707	0.376156	0.974302	-0.203934	0.539715	1.18281	0.815516	1.71552
outcome	GPNMB	Inverse variance weighted	2	0.042742	0.0484099	0.377281	0.974302	-0.0521415	0.137625	1.04367	0.949195	1.14755
outcome	CHST12	Wald ratio	1	-0.0499199	0.0566414	0.378138	0.974302	-0.160937	0.0610973	0.951306	0.851346	1.063
outcome	TCN1	Inverse variance weighted	3	-0.0317351	0.0360231	0.378336	0.974302	-0.10234	0.0388701	0.968763	0.902722	1.03964
outcome	ABO	Inverse variance weighted	3	0.0184573	0.0209556	0.378437	0.974302	-0.0226157	0.0595304	1.01863	0.977638	1.06134
outcome	MDH2	Wald ratio	1	0.0730154	0.0829635	0.37881	0.974302	-0.0895931	0.235624	1.07575	0.914303	1.2657
outcome	IL22RA2	Inverse variance weighted	2	-0.0681228	0.0776072	0.380058	0.974302	-0.220233	0.0839873	0.934146	0.802332	1.08762
outcome	TREM2	Wald ratio	1	0.0483453	0.0551886	0.381029	0.974302	-0.0598244	0.156515	1.04953	0.94193	1.16943
outcome	TPSAB1	Inverse variance weighted	3	-0.0338165	0.038612	0.381137	0.974302	-0.109496	0.041863	0.966749	0.896286	1.04275
outcome	GKN2	Inverse variance weighted	3	0.0294619	0.0338316	0.383842	0.974302	-0.0368481	0.0957719	1.0299	0.963823	1.10051
outcome	SH3BGRL3	Wald ratio	1	0.0426472	0.0490268	0.384368	0.974302	-0.0534453	0.13874	1.04357	0.947958	1.14883
outcome	CILP2	Wald ratio	1	-0.110141	0.1268	0.385054	0.974302	-0.35867	0.138387	0.895707	0.698605	1.14842
outcome	CLN5	Inverse variance weighted	2	-0.0672873	0.0775618	0.385651	0.974302	-0.219309	0.0847339	0.934927	0.803074	1.08843
outcome	SRA1	Wald ratio	1	0.0288176	0.0332181	0.385653	0.974302	-0.0362899	0.0939251	1.02924	0.964361	1.09848
outcome	GLRX	Wald ratio	1	0.135913	0.157324	0.387642	0.974302	-0.172443	0.444269	1.14558	0.841606	1.55935
outcome	HSPG2	Wald ratio	1	-0.0408299	0.0473539	0.388562	0.974302	-0.133644	0.0519838	0.959992	0.874902	1.05336
outcome	CD59	Wald ratio	1	-0.0332688	0.0386143	0.388925	0.974302	-0.108953	0.0424151	0.967278	0.896773	1.04333
outcome	ZYX	Wald ratio	1	-0.125881	0.146146	0.389052	0.974302	-0.412327	0.160565	0.88172	0.662108	1.17417
outcome	CD48	Wald ratio	1	-0.11078	0.129318	0.391637	0.974302	-0.364243	0.142682	0.895135	0.694722	1.15336
outcome	SCO2	Wald ratio	1	-0.0767748	0.0898717	0.392955	0.974302	-0.252923	0.0993737	0.926098	0.776527	1.10448
outcome	ST3GAL6	Inverse variance weighted	4	0.0235217	0.0275511	0.393244	0.974302	-0.0304784	0.0775219	1.0238	0.969981	1.08061
outcome	ST3GAL1	Wald ratio	1	0.115397	0.135197	0.393356	0.974302	-0.149589	0.380383	1.12232	0.861062	1.46284
outcome	PRSS1	Wald ratio	1	-0.129995	0.153078	0.395767	0.974302	-0.430029	0.170039	0.8781	0.65049	1.18535
outcome	ITIH1	Wald ratio	1	0.0204739	0.0241177	0.395926	0.974302	-0.0267967	0.0677445	1.02068	0.973559	1.07009
outcome	IL23R	Wald ratio	1	0.149002	0.176151	0.397621	0.974302	-0.196253	0.494257	1.16068	0.821804	1.63928
outcome	DSC2	Inverse variance weighted	2	-0.239782	0.283847	0.398246	0.974302	-0.796122	0.316558	0.786799	0.451075	1.3724
outcome	COL6A2	Inverse variance weighted	3	-0.0362016	0.0428834	0.398566	0.974302	-0.120253	0.04785	0.964446	0.886696	1.04901
outcome	IL9	Wald ratio	1	0.117541	0.139608	0.399822	0.974302	-0.15609	0.391172	1.12473	0.855482	1.47871
outcome	EPB41	Inverse variance weighted	2	-0.0785757	0.0939644	0.403026	0.974302	-0.262746	0.105594	0.924432	0.768937	1.11137
outcome	TNFRSF1B	Wald ratio	1	0.0440629	0.052873	0.404634	0.974302	-0.0595681	0.147694	1.04505	0.942171	1.15916
outcome	FAM3B	Wald ratio	1	0.0469438	0.0563599	0.404885	0.974302	-0.0635217	0.157409	1.04806	0.938454	1.17047
outcome	HPGDS	Inverse variance weighted	2	-0.0838541	0.100855	0.40573	0.974302	-0.28153	0.113822	0.919565	0.754628	1.12055
outcome	CRTAM	Inverse variance weighted	2	-0.0547946	0.0659859	0.406314	0.974302	-0.184127	0.0745378	0.94668	0.83183	1.07739
outcome	CRISP2	Inverse variance weighted	3	-0.0230178	0.0277221	0.406366	0.974302	-0.0773531	0.0313175	0.977245	0.925563	1.03181
outcome	B3GNT8	Inverse variance weighted	2	-0.079507	0.0960154	0.407634	0.974302	-0.267697	0.108683	0.923572	0.765139	1.11481
outcome	EVL	Wald ratio	1	-0.0861004	0.104563	0.410262	0.974302	-0.291043	0.118843	0.917502	0.747483	1.12619
outcome	FYN	Wald ratio	1	-0.133673	0.163105	0.412472	0.974302	-0.453359	0.186013	0.874876	0.63549	1.20444
outcome	CNTNAP2	Wald ratio	1	0.0603183	0.0736424	0.412746	0.974302	-0.0840208	0.204657	1.06217	0.919412	1.2271
outcome	MAN1A2	Inverse variance weighted	2	-0.0337763	0.0412746	0.413167	0.974302	-0.114674	0.0471218	0.966788	0.891656	1.04825
outcome	GP6	Inverse variance weighted	2	0.0378711	0.0463699	0.41409	0.974302	-0.0530139	0.128756	1.0386	0.948367	1.13741
outcome	LRIG3	Inverse variance weighted	6	0.0265074	0.0324958	0.414663	0.974302	-0.0371845	0.0901992	1.02686	0.963498	1.09439
outcome	COL2A1	Wald ratio	1	-0.0268134	0.0329149	0.415285	0.974302	-0.0913266	0.0376998	0.973543	0.91272	1.03842
outcome	POSTN	Wald ratio	1	0.0502475	0.061785	0.416067	0.974302	-0.0708511	0.171346	1.05153	0.931601	1.1869
outcome	PDIA3	Wald ratio	1	0.126288	0.156432	0.41949	0.974302	-0.180318	0.432895	1.13461	0.835005	1.54171
outcome	CNN1	Wald ratio	1	0.110874	0.137343	0.419503	0.974302	-0.158317	0.380066	1.11725	0.853579	1.46238
outcome	VNN2	Inverse variance weighted	4	-0.0166144	0.0206467	0.420993	0.974302	-0.0570819	0.0238531	0.983523	0.944517	1.02414
outcome	PREP	Inverse variance weighted	2	-0.0175448	0.0218032	0.421	0.974302	-0.060279	0.0251895	0.982608	0.941502	1.02551
outcome	COL6A1	Wald ratio	1	-0.01255	0.0156026	0.421195	0.974302	-0.0431312	0.0180312	0.987528	0.957786	1.01819
outcome	KIAA1549L	Inverse variance weighted	2	-0.0214607	0.0267055	0.421624	0.974302	-0.0738035	0.0308821	0.978768	0.928854	1.03136
outcome	BLVRB	Wald ratio	1	-0.10613	0.132281	0.422377	0.974302	-0.365401	0.153141	0.899308	0.693918	1.16549
outcome	CXCL9	Wald ratio	1	-0.108646	0.135681	0.42328	0.974302	-0.37458	0.157289	0.897048	0.687578	1.17033
outcome	NAGK	Inverse variance weighted	2	0.0300936	0.0377755	0.425657	0.974302	-0.0439463	0.104134	1.03055	0.957005	1.10975
outcome	CA11	Wald ratio	1	-0.0956778	0.120166	0.425907	0.974302	-0.331202	0.139847	0.908757	0.71806	1.1501
outcome	RDX	Wald ratio	1	-0.12873	0.161888	0.426509	0.974302	-0.446031	0.18857	0.879211	0.640164	1.20752
outcome	COL11A2	Inverse variance weighted	3	-0.115824	0.146849	0.43027	0.974302	-0.403648	0.172	0.890632	0.667879	1.18768
outcome	MASP1	Wald ratio	1	0.0605543	0.0774066	0.434045	0.974302	-0.0911627	0.212271	1.06243	0.912869	1.23648
outcome	GSN	Wald ratio	1	-0.0882463	0.112873	0.434319	0.974302	-0.309477	0.132984	0.915535	0.733831	1.14223
outcome	FAM177A1	Wald ratio	1	0.124009	0.15865	0.434418	0.974302	-0.186944	0.434962	1.13203	0.82949	1.5449
outcome	HRSP12	Wald ratio	1	-0.0300445	0.0384908	0.435059	0.974302	-0.105486	0.0453975	0.970402	0.899887	1.04644
outcome	AK1	Wald ratio	1	0.0445898	0.0572709	0.436229	0.974302	-0.0676612	0.156841	1.0456	0.934577	1.16981
outcome	MAPRE1	Wald ratio	1	0.0254709	0.0327536	0.436774	0.974302	-0.0387261	0.0896679	1.0258	0.962014	1.09381
outcome	SMOC1	Inverse variance weighted	2	0.087918	0.113065	0.436814	0.974302	-0.13369	0.309526	1.0919	0.874861	1.36278
outcome	LHB	Wald ratio	1	-0.0302439	0.0389037	0.43692	0.974302	-0.106495	0.0460073	0.970209	0.898979	1.04708
outcome	F10	Wald ratio	1	-0.0577223	0.0742977	0.437214	0.974302	-0.203346	0.0879012	0.943912	0.815996	1.09188
outcome	F10	Wald ratio	1	-0.0534379	0.0687829	0.437214	0.974302	-0.188252	0.0813767	0.947965	0.828406	1.08478
outcome	GCDH	Wald ratio	1	0.0724818	0.0933555	0.437509	0.974302	-0.110495	0.255459	1.07517	0.895391	1.29105
outcome	LCP1	Wald ratio	1	0.0801718	0.103519	0.438655	0.974302	-0.122725	0.283068	1.08347	0.884507	1.3272
outcome	CXCL2	Wald ratio	1	-0.10643	0.137635	0.439356	0.974302	-0.376194	0.163334	0.899038	0.686469	1.17743
outcome	NOG	Wald ratio	1	-0.0855076	0.11069	0.439822	0.974302	-0.302461	0.131445	0.918046	0.738998	1.14048
outcome	CCL25	Inverse variance weighted	2	-0.0158489	0.0205321	0.440167	0.974302	-0.0560918	0.0243939	0.984276	0.945452	1.02469
outcome	AKR1B1	Inverse variance weighted	2	0.0404466	0.05247	0.440794	0.974302	-0.0623946	0.143288	1.04128	0.939512	1.15406
outcome	SNUPN	Inverse variance weighted	2	-0.0358207	0.0464733	0.440837	0.974302	-0.126908	0.0552669	0.964813	0.880814	1.05682
outcome	CCDC50	Wald ratio	1	0.0649619	0.0843507	0.441216	0.974302	-0.100365	0.230289	1.06712	0.904507	1.25896
outcome	FAM3B	Inverse variance weighted	2	0.02607	0.0338581	0.441313	0.974302	-0.0402918	0.0924318	1.02641	0.960509	1.09684
outcome	GAS6	Wald ratio	1	-0.0295109	0.0383538	0.441632	0.974302	-0.104684	0.0456625	0.97092	0.900609	1.04672
outcome	PSMB1	Wald ratio	1	0.0215826	0.0280906	0.442297	0.974302	-0.0334751	0.0766403	1.02182	0.967079	1.07965
outcome	C1QTNF9	Inverse variance weighted	2	-0.0365049	0.0476134	0.443263	0.974302	-0.129827	0.0568173	0.964153	0.878247	1.05846
outcome	APOL1	Wald ratio	1	0.10872	0.141811	0.443289	0.974302	-0.16923	0.38667	1.11485	0.844314	1.47207
outcome	NCAN	Wald ratio	1	-0.048872	0.0640851	0.445695	0.974302	-0.174479	0.0767348	0.952303	0.839895	1.07976
outcome	IFNAR1	Wald ratio	1	-0.0204359	0.0267995	0.445733	0.974302	-0.0729629	0.0320911	0.979771	0.929635	1.03261
outcome	IL10RB	Wald ratio	1	-0.0482527	0.0633404	0.446179	0.974302	-0.1724	0.0758944	0.952893	0.841643	1.07885
outcome	CPNE1	Inverse variance weighted	4	0.0147218	0.0194115	0.448208	0.974302	-0.0233247	0.0527683	1.01483	0.976945	1.05419
outcome	SMPDL3A	Wald ratio	1	0.0302723	0.0399635	0.448751	0.974302	-0.0480561	0.108601	1.03074	0.95308	1.11472
outcome	EFNA3	Wald ratio	1	0.118119	0.156071	0.449153	0.974302	-0.187781	0.424019	1.12538	0.828796	1.52809
outcome	DPT	Inverse variance weighted	2	-0.0539823	0.0713667	0.449405	0.974302	-0.193861	0.0858964	0.947449	0.823772	1.08969
outcome	PLA2G2A	Inverse variance weighted	2	-0.109793	0.145165	0.449451	0.974302	-0.394316	0.174731	0.89602	0.674141	1.19093
outcome	CEL	Wald ratio	1	-0.0869947	0.115049	0.449559	0.974302	-0.312492	0.138502	0.916682	0.731622	1.14855
outcome	LYN	Wald ratio	1	0.0763959	0.101042	0.4496	0.974302	-0.121646	0.274438	1.07939	0.885462	1.31579
outcome	LYN	Wald ratio	1	0.0817794	0.108162	0.4496	0.974302	-0.130218	0.293777	1.08522	0.877904	1.34148
outcome	GSK3A	Wald ratio	1	0.144978	0.192277	0.450847	0.974302	-0.231885	0.52184	1.15601	0.793037	1.68513
outcome	OVCA2	Wald ratio	1	0.0272875	0.0362641	0.45177	0.974302	-0.0437901	0.0983652	1.02766	0.957155	1.10337
outcome	UGT1A1	Inverse variance weighted	2	0.0185383	0.0246415	0.451857	0.974302	-0.0297589	0.0668356	1.01871	0.97068	1.06912
outcome	ADGRE2	Wald ratio	1	0.023499	0.0313317	0.453251	0.974302	-0.0379112	0.0849092	1.02378	0.962798	1.08862
outcome	RECQL	Wald ratio	1	0.0692165	0.0926659	0.455096	0.974302	-0.112409	0.250842	1.07167	0.893679	1.28511
outcome	TIRAP	Inverse variance weighted	3	0.0204259	0.0273787	0.455636	0.974302	-0.0332364	0.0740883	1.02064	0.96731	1.0769
outcome	PCSK9	Wald ratio	1	-0.0284878	0.0382056	0.455883	0.974302	-0.103371	0.0463953	0.971914	0.901793	1.04749
outcome	REG1A	Wald ratio	1	0.159418	0.213843	0.455976	0.974302	-0.259715	0.578551	1.17283	0.771271	1.78345
outcome	NMRAL1	Wald ratio	1	0.03817	0.0513275	0.457085	0.974302	-0.062432	0.138772	1.03891	0.939477	1.14886
outcome	ICAM1	Inverse variance weighted	2	0.0243526	0.032833	0.458262	0.974302	-0.0400001	0.0887053	1.02465	0.960789	1.09276
outcome	MANSC1	Wald ratio	1	-0.0280698	0.0378745	0.458616	0.974302	-0.102304	0.0461642	0.97232	0.902755	1.04725
outcome	PDCD1LG2	Inverse variance weighted	3	0.0173092	0.0234068	0.459605	0.974302	-0.028568	0.0631865	1.01746	0.971836	1.06523
outcome	TCL1A	Wald ratio	1	0.0522678	0.0709527	0.461331	0.974302	-0.0867995	0.191335	1.05366	0.916861	1.21087
outcome	ADAMTS13	Wald ratio	1	0.0654237	0.0889699	0.462129	0.974302	-0.108957	0.239805	1.06761	0.896769	1.271
outcome	CPQ	Inverse variance weighted	4	0.0295934	0.0403501	0.463304	0.974302	-0.0494927	0.10868	1.03004	0.951712	1.11481
outcome	GSTM3	Wald ratio	1	-0.0910538	0.124479	0.464486	0.974302	-0.335032	0.152925	0.912969	0.715315	1.16524
outcome	CDH17	Inverse variance weighted	2	0.0270979	0.0370603	0.464668	0.974302	-0.0455404	0.0997361	1.02747	0.955481	1.10488
outcome	SPON2	Inverse variance weighted	2	0.0749081	0.102846	0.466397	0.974302	-0.12667	0.276486	1.07779	0.881025	1.31849
outcome	XPNPEP1	Wald ratio	1	0.0397673	0.0546255	0.466615	0.974302	-0.0672987	0.146833	1.04057	0.934916	1.15816
outcome	LGR5	Inverse variance weighted	2	0.057842	0.0798768	0.468979	0.974302	-0.0987164	0.2144	1.05955	0.906	1.23912
outcome	APLP2	Wald ratio	1	-0.0722153	0.0997316	0.469006	0.974302	-0.267689	0.123259	0.930331	0.765146	1.13118
outcome	UGT1A6	Wald ratio	1	0.0289103	0.0399527	0.469303	0.974302	-0.049397	0.107218	1.02933	0.951803	1.11318
outcome	RMDN1	Wald ratio	1	0.0870265	0.120284	0.469367	0.974302	-0.14873	0.322783	1.09093	0.861802	1.38097
outcome	C2	Wald ratio	1	0.106567	0.14758	0.470235	0.974302	-0.18269	0.395823	1.11245	0.833027	1.48561
outcome	ATRN	Wald ratio	1	0.0547845	0.0758778	0.470289	0.974302	-0.093936	0.203505	1.05631	0.910341	1.22569
outcome	MSMB	Inverse variance weighted	3	0.0523502	0.0725249	0.470403	0.974302	-0.0897986	0.194499	1.05374	0.914115	1.2147
outcome	FGG	Wald ratio	1	0.0631253	0.0874983	0.470635	0.974302	-0.108371	0.234622	1.06516	0.897294	1.26443
outcome	CRP	Wald ratio	1	0.040376	0.0561195	0.471855	0.974302	-0.0696183	0.15037	1.0412	0.93275	1.16226
outcome	CTSS	Inverse variance weighted	2	-0.0185258	0.0257889	0.472532	0.974302	-0.0690721	0.0320204	0.981645	0.933259	1.03254
outcome	WFIKKN2	Wald ratio	1	-0.10573	0.147259	0.472765	0.974302	-0.394357	0.182897	0.899667	0.674113	1.20069
outcome	CFHR4	Inverse variance weighted	6	0.0148067	0.0206232	0.472779	0.974302	-0.0256147	0.0552282	1.01492	0.974711	1.05678
outcome	SELL	Wald ratio	1	-0.0208107	0.0289942	0.47291	0.974302	-0.0776394	0.036018	0.979404	0.925298	1.03667
outcome	LY75	Wald ratio	1	-0.0158703	0.0221637	0.47396	0.974302	-0.0593112	0.0275705	0.984255	0.942413	1.02795
outcome	KLK11	Wald ratio	1	-0.0168469	0.0235355	0.474111	0.974302	-0.0629765	0.0292827	0.983294	0.938966	1.02972
outcome	NAGLU	Inverse variance weighted	2	-0.0164638	0.0230145	0.474381	0.974302	-0.0615722	0.0286445	0.983671	0.940285	1.02906
outcome	ITLN1	Wald ratio	1	-0.126956	0.177936	0.475542	0.974302	-0.47571	0.221799	0.880773	0.621443	1.24832
outcome	OLA1	Wald ratio	1	-0.0210337	0.0295408	0.47645	0.974302	-0.0789336	0.0368662	0.979186	0.924101	1.03755
outcome	SLAMF6	Wald ratio	1	-0.0345663	0.048605	0.47698	0.974302	-0.129832	0.0606994	0.966024	0.878243	1.06258
outcome	MINPP1	Wald ratio	1	-0.0713006	0.100302	0.477172	0.974302	-0.267893	0.125291	0.931182	0.76499	1.13348
outcome	KLB	Inverse variance weighted	4	0.0191586	0.026971	0.477494	0.974302	-0.0337047	0.0720218	1.01934	0.966857	1.07468
outcome	SNX8	Wald ratio	1	0.0793446	0.111796	0.477874	0.974302	-0.139776	0.298465	1.08258	0.869553	1.34779
outcome	IGFBP6	Wald ratio	1	-0.0621896	0.0879397	0.479452	0.974302	-0.234551	0.110172	0.939705	0.790926	1.11647
outcome	DNAJB4	Wald ratio	1	0.0396032	0.0561722	0.48079	0.974302	-0.0704943	0.149701	1.0404	0.931933	1.16149
outcome	IL6R	Inverse variance weighted	3	0.0109932	0.0156006	0.481021	0.974302	-0.0195841	0.0415704	1.01105	0.980606	1.04245
outcome	HDHD2	Wald ratio	1	-0.0306921	0.0436053	0.481519	0.974302	-0.116158	0.0547743	0.969774	0.890334	1.0563
outcome	CBR3	Wald ratio	1	-0.0157574	0.0224406	0.482566	0.974302	-0.0597409	0.0282262	0.984366	0.942009	1.02863
outcome	CHRDL2	Inverse variance weighted	2	0.0301949	0.0430699	0.483261	0.974302	-0.054222	0.114612	1.03066	0.947222	1.12144
outcome	NUDT2	Wald ratio	1	-0.0628392	0.0898401	0.484267	0.974302	-0.238926	0.113247	0.939094	0.787473	1.11991
outcome	TXNDC15	Wald ratio	1	0.0272969	0.0390583	0.48463	0.974302	-0.0492574	0.103851	1.02767	0.951936	1.10944
outcome	BPGM	Wald ratio	1	-0.0922555	0.132041	0.484747	0.974302	-0.351056	0.166545	0.911872	0.703944	1.18122
outcome	LECT2	Inverse variance weighted	2	-0.0163012	0.0235281	0.488411	0.976862	-0.0624163	0.0298139	0.983831	0.939492	1.03026
outcome	KLK15	Wald ratio	1	-0.0493692	0.071405	0.489317	0.976862	-0.189323	0.0905847	0.95183	0.827519	1.09481
outcome	NCF1	Inverse variance weighted	2	-0.0210271	0.0304934	0.490468	0.976862	-0.0807942	0.0387399	0.979192	0.922384	1.0395
outcome	FAM20B	Wald ratio	1	0.0635893	0.0922444	0.490599	0.976862	-0.11721	0.244388	1.06565	0.889399	1.27684
outcome	PI3	Wald ratio	1	0.0336474	0.0489797	0.492104	0.976862	-0.0623528	0.129648	1.03422	0.939551	1.13843
outcome	TINAGL1	Wald ratio	1	-0.108121	0.157405	0.49215	0.976862	-0.416635	0.200394	0.897519	0.659261	1.22188
outcome	GSTM1	Inverse variance weighted	2	-0.0196645	0.0286862	0.493027	0.976862	-0.0758895	0.0365606	0.980528	0.926919	1.03724
outcome	TMEFF1	Wald ratio	1	0.0619062	0.0903095	0.493036	0.976862	-0.1151	0.238913	1.06386	0.891277	1.26987
outcome	PLEK	Wald ratio	1	0.101589	0.148274	0.493251	0.976862	-0.189027	0.392205	1.10693	0.827764	1.48024
outcome	CD97	Wald ratio	1	-0.0950808	0.139935	0.496844	0.979237	-0.369353	0.179192	0.909299	0.691181	1.19625
outcome	LILRA6	Wald ratio	1	-0.0159592	0.0235161	0.497359	0.979237	-0.0620507	0.0301323	0.984167	0.939835	1.03059
outcome	TCN2	Inverse variance weighted	4	0.0143312	0.0211239	0.497497	0.979237	-0.0270717	0.0557341	1.01443	0.973291	1.05732
outcome	NEGR1	Inverse variance weighted	2	0.0881516	0.129987	0.497671	0.979237	-0.166622	0.342926	1.09215	0.846519	1.40906
outcome	FAIM3	Wald ratio	1	0.0802178	0.118515	0.498496	0.979275	-0.152072	0.312507	1.08352	0.858927	1.36685
outcome	MAP2K1	Wald ratio	1	-0.107952	0.160043	0.499982	0.979388	-0.421635	0.205732	0.897671	0.655973	1.22842
outcome	PDE5A	Wald ratio	1	0.0930057	0.138092	0.500627	0.979388	-0.177655	0.363667	1.09747	0.837231	1.43859
outcome	NPTX1	Wald ratio	1	0.0949107	0.141034	0.50097	0.979388	-0.181516	0.371337	1.09956	0.834005	1.44967
outcome	SNTB1	Wald ratio	1	-0.0867336	0.129436	0.5028	0.980362	-0.340428	0.16696	0.916921	0.711466	1.18171
outcome	IDI2	Inverse variance weighted	2	-0.0344113	0.0513869	0.50308	0.980362	-0.13513	0.0663071	0.966174	0.873603	1.06855
outcome	PLA2R1	Wald ratio	1	-0.155898	0.23394	0.505154	0.982827	-0.61442	0.302624	0.855646	0.540954	1.35341
outcome	SWAP70	Wald ratio	1	-0.0653971	0.0984257	0.506414	0.983705	-0.258311	0.127517	0.936695	0.772355	1.136
outcome	LILRB2	Wald ratio	1	0.0912756	0.138175	0.508881	0.984701	-0.179547	0.362098	1.09557	0.835649	1.43634
outcome	DDOST	Wald ratio	1	-0.0452111	0.0684511	0.508941	0.984701	-0.179375	0.0889531	0.955796	0.835792	1.09303
outcome	FABP2	Wald ratio	1	0.0148554	0.0225438	0.509924	0.984701	-0.0293305	0.0590412	1.01497	0.971095	1.06082
outcome	TAC1	Inverse variance weighted	3	0.032712	0.0496705	0.510166	0.984701	-0.0646422	0.130066	1.03325	0.937403	1.1389
outcome	GNPNAT1	Wald ratio	1	0.106734	0.16284	0.512177	0.987016	-0.212433	0.4259	1.11264	0.808615	1.53097
outcome	AFP	Wald ratio	1	0.0898467	0.137794	0.514378	0.989689	-0.18023	0.359923	1.09401	0.835078	1.43322
outcome	PRSS27	Wald ratio	1	-0.0791286	0.121685	0.515517	0.990313	-0.317632	0.159375	0.923921	0.727871	1.17278
outcome	APCS	Inverse variance weighted	2	0.0231386	0.0357576	0.51757	0.990556	-0.0469463	0.0932234	1.02341	0.954139	1.09771
outcome	SEZ6L	Inverse variance weighted	2	0.0614857	0.0950872	0.517875	0.990556	-0.124885	0.247857	1.06342	0.882598	1.28128
outcome	EPHB1	Inverse variance weighted	2	0.0306341	0.0475225	0.519172	0.990556	-0.0625101	0.123778	1.03111	0.939404	1.13176
outcome	GLRX2	Inverse variance weighted	2	0.0458834	0.0711855	0.519212	0.990556	-0.0936402	0.185407	1.04695	0.91061	1.20371
outcome	GHR	Wald ratio	1	-0.112866	0.175316	0.519716	0.990556	-0.456486	0.230754	0.893271	0.633506	1.25955
outcome	MMP7	Inverse variance weighted	2	0.0215216	0.0335741	0.521512	0.991004	-0.0442837	0.0873268	1.02175	0.956683	1.09125
outcome	YWHAG	Wald ratio	1	0.0851632	0.132894	0.521631	0.991004	-0.17531	0.345636	1.08889	0.839197	1.41289
outcome	HK3	Wald ratio	1	0.0390244	0.0612361	0.523945	0.991004	-0.0809985	0.159047	1.0398	0.922195	1.17239
outcome	LRP10	Wald ratio	1	-0.0606151	0.0953178	0.524825	0.991004	-0.247438	0.126208	0.941185	0.780799	1.13452
outcome	ADH5	Wald ratio	1	0.0257916	0.040689	0.526164	0.991004	-0.0539588	0.105542	1.02613	0.947471	1.11131
outcome	ANGPTL4	Wald ratio	1	-0.0478378	0.0756162	0.526968	0.991004	-0.196045	0.10037	0.953288	0.821975	1.10558
outcome	ANGPTL1	Wald ratio	1	0.0436299	0.0689958	0.527155	0.991004	-0.0916019	0.178862	1.0446	0.912468	1.19586
outcome	NCR1	Inverse variance weighted	2	0.0484853	0.0768855	0.528291	0.991004	-0.10221	0.199181	1.04968	0.90284	1.2204
outcome	PPT1	Wald ratio	1	0.0128567	0.0204025	0.528594	0.991004	-0.0271322	0.0528456	1.01294	0.973233	1.05427
outcome	COLGALT1	Wald ratio	1	-0.0661069	0.104925	0.528669	0.991004	-0.27176	0.139546	0.936031	0.762037	1.14975
outcome	CD14	Inverse variance weighted	2	0.0310613	0.0493301	0.528916	0.991004	-0.0656258	0.127748	1.03155	0.936481	1.13627
outcome	PROS1	Wald ratio	1	-0.105514	0.168029	0.530034	0.991221	-0.43485	0.223822	0.899862	0.647362	1.25085
outcome	GZMA	Wald ratio	1	0.0892015	0.142268	0.530662	0.991221	-0.189644	0.368047	1.0933	0.827254	1.44491
outcome	GCA	Wald ratio	1	0.0239927	0.0384292	0.532406	0.992954	-0.0513284	0.0993139	1.02428	0.949967	1.10441
outcome	POGLUT1	Inverse variance weighted	2	-0.0151689	0.0243487	0.533293	0.993085	-0.0628923	0.0325545	0.984946	0.939045	1.03309
outcome	VOPP1	Wald ratio	1	-0.0757337	0.123207	0.538762	0.998162	-0.317219	0.165752	0.927063	0.728171	1.18028
outcome	AKR1C4	Wald ratio	1	0.0123792	0.0201835	0.539655	0.998162	-0.0271804	0.0519388	1.01246	0.973186	1.05331
outcome	HSP90B1	Wald ratio	1	0.0208042	0.033924	0.539705	0.998162	-0.0456868	0.0872952	1.02102	0.955341	1.09122
outcome	ISOC1	Wald ratio	1	0.0431743	0.070711	0.541481	0.998162	-0.0954193	0.181768	1.04412	0.908992	1.19934
outcome	CA10	Inverse variance weighted	2	0.0256941	0.0421566	0.542198	0.998162	-0.0569328	0.108321	1.02603	0.944658	1.11441
outcome	NELL1	Inverse variance weighted	2	0.025085	0.0412067	0.542684	0.998162	-0.0556802	0.10585	1.0254	0.945842	1.11166
outcome	SPATA20	Inverse variance weighted	3	0.0141881	0.0233295	0.543079	0.998162	-0.0315376	0.0599138	1.01429	0.968955	1.06175
outcome	SUMO3	Inverse variance weighted	2	-0.0432326	0.0714767	0.545279	0.998162	-0.183327	0.0968616	0.957689	0.832496	1.10171
outcome	TSG101	Wald ratio	1	0.0170152	0.0282483	0.546945	0.998162	-0.0383515	0.072382	1.01716	0.962375	1.07507
outcome	CRKL	Inverse variance weighted	2	0.0634875	0.105499	0.547318	0.998162	-0.14329	0.270265	1.06555	0.866503	1.31031
outcome	NEO1	Wald ratio	1	-0.026272	0.0437275	0.547966	0.998162	-0.111978	0.059434	0.97407	0.894064	1.06124
outcome	BMP10	Wald ratio	1	0.0936239	0.15583	0.547967	0.998162	-0.211802	0.39905	1.09815	0.809125	1.49041
outcome	TPST1	Wald ratio	1	-0.0365259	0.0607954	0.547973	0.998162	-0.155685	0.0826331	0.964133	0.855829	1.08614
outcome	PTPRJ	Wald ratio	1	-0.0637066	0.106587	0.550042	0.998162	-0.272616	0.145203	0.93828	0.761385	1.15627
outcome	GALK1	Wald ratio	1	-0.0966612	0.162024	0.550784	0.998162	-0.414228	0.220906	0.907864	0.66085	1.24721
outcome	GALNT13	Wald ratio	1	-0.0835709	0.140253	0.551271	0.998162	-0.358467	0.191326	0.919826	0.698746	1.21085
outcome	CD14	Inverse variance weighted	2	0.0293221	0.0493647	0.55252	0.998162	-0.0674328	0.126077	1.02976	0.934791	1.13437
outcome	GREM1	Inverse variance weighted	3	-0.0594494	0.100093	0.55255	0.998162	-0.255631	0.136732	0.942283	0.774427	1.14652
outcome	INSR	Wald ratio	1	0.0946213	0.159582	0.553227	0.998162	-0.218159	0.407402	1.09924	0.803997	1.50291
outcome	PSG9	Inverse variance weighted	2	-0.026169	0.0442029	0.553838	0.998162	-0.112807	0.0604687	0.97417	0.893323	1.06233
outcome	VWA2	Wald ratio	1	0.040597	0.0687491	0.554849	0.998162	-0.0941513	0.175345	1.04143	0.910145	1.19166
outcome	EPHA1	Wald ratio	1	-0.053007	0.0898563	0.555252	0.998162	-0.229125	0.123111	0.948373	0.795229	1.13101
outcome	ALCAM	Inverse variance weighted	2	-0.0528546	0.0898851	0.556516	0.998162	-0.229029	0.12332	0.948518	0.795305	1.13125
outcome	CD300C	Inverse variance weighted	2	-0.0305571	0.0522464	0.558638	0.998162	-0.13296	0.0718457	0.969905	0.8755	1.07449
outcome	TXNDC5	Inverse variance weighted	2	-0.0374483	0.0642125	0.559764	0.998162	-0.163305	0.0884083	0.963244	0.849332	1.09243
outcome	RRM2B	Wald ratio	1	-0.0466069	0.0799865	0.560106	0.998162	-0.203381	0.110167	0.954463	0.815968	1.11646
outcome	PCOLCE2	Inverse variance weighted	3	0.01673	0.0287749	0.560965	0.998162	-0.0396689	0.0731288	1.01687	0.961108	1.07587
outcome	DLL1	Wald ratio	1	0.0491988	0.0847296	0.561472	0.998162	-0.116871	0.215269	1.05043	0.8897	1.2402
outcome	NRP2	Inverse variance weighted	2	0.0347614	0.05987	0.5615	0.998162	-0.0825838	0.152107	1.03537	0.920734	1.16428
outcome	VIT	Wald ratio	1	-0.0735095	0.126696	0.561778	0.998162	-0.321834	0.174815	0.929127	0.724819	1.19103
outcome	SVEP1	Inverse variance weighted	2	0.153162	0.26404	0.561867	0.998162	-0.364356	0.67068	1.16551	0.694644	1.95557
outcome	NPTXR	Inverse variance weighted	2	-0.0120646	0.0208402	0.562649	0.998162	-0.0529114	0.0287821	0.988008	0.948464	1.0292
outcome	THG1L	Inverse variance weighted	2	0.0422284	0.0730507	0.563217	0.998162	-0.100951	0.185408	1.04313	0.903977	1.20371
outcome	MATN4	Inverse variance weighted	2	-0.0245358	0.0425218	0.563929	0.998162	-0.107878	0.058807	0.975763	0.897737	1.06057
outcome	GIF	Wald ratio	1	-0.0496605	0.0865812	0.566258	0.998244	-0.21936	0.120039	0.951552	0.803033	1.12754
outcome	NBL1	Wald ratio	1	0.0665812	0.116314	0.567032	0.998244	-0.161394	0.294556	1.06885	0.850957	1.34253
outcome	SCIN	Wald ratio	1	0.081516	0.143675	0.570466	0.998244	-0.200086	0.363118	1.08493	0.81866	1.43781
outcome	NUCB1	Wald ratio	1	-0.0320877	0.0566407	0.571045	0.998244	-0.143103	0.0789281	0.968422	0.866664	1.08213
outcome	PLA2G7	Wald ratio	1	-0.0691564	0.122092	0.571103	0.998244	-0.308457	0.170144	0.933181	0.734579	1.18548
outcome	CCDC126	Wald ratio	1	0.0212327	0.0376228	0.572512	0.998244	-0.0525081	0.0949734	1.02146	0.948847	1.09963
outcome	GPD1	Wald ratio	1	0.0836791	0.148532	0.573181	0.998244	-0.207444	0.374803	1.08728	0.812659	1.4547
outcome	SIGLEC12	Inverse variance weighted	3	-0.0664672	0.118342	0.574352	0.998244	-0.298417	0.165483	0.935694	0.741992	1.17996
outcome	SAR1A	Wald ratio	1	-0.0214046	0.0381959	0.575213	0.998244	-0.0962684	0.0534593	0.978823	0.90822	1.05491
outcome	AGT	Inverse variance weighted	2	0.027308	0.0487855	0.575645	0.998244	-0.0683115	0.122928	1.02768	0.933969	1.1308
outcome	FCN2	Wald ratio	1	0.0425269	0.0763942	0.577748	0.998244	-0.107206	0.19226	1.04344	0.898341	1.21199
outcome	USP15	Inverse variance weighted	2	0.0186492	0.033684	0.579817	0.998244	-0.0473713	0.0846698	1.01882	0.953733	1.08836
outcome	COL9A1	Wald ratio	1	-0.0792682	0.143271	0.580075	0.998244	-0.360079	0.201543	0.923792	0.697621	1.22329
outcome	ITIH2	Wald ratio	1	-0.0101034	0.0183314	0.581529	0.998244	-0.0460331	0.0258262	0.989947	0.95501	1.02616
outcome	MFGE8	Wald ratio	1	0.065637	0.119232	0.581977	0.998244	-0.168057	0.299331	1.06784	0.845305	1.34896
outcome	CBLN4	Inverse variance weighted	2	0.0293641	0.0533484	0.582031	0.998244	-0.0751989	0.133927	1.0298	0.927559	1.14331
outcome	CR1	Wald ratio	1	0.0730878	0.132977	0.582576	0.998244	-0.187548	0.333724	1.07583	0.828989	1.39616
outcome	NOTCH1	Wald ratio	1	0.0434654	0.0790968	0.582648	0.998244	-0.111564	0.198495	1.04442	0.894434	1.21957
outcome	HTN3	Wald ratio	1	-0.0771129	0.140493	0.583091	0.998244	-0.352478	0.198253	0.925785	0.702944	1.21927
outcome	TNFSF12	Wald ratio	1	0.0525765	0.0960993	0.584306	0.998244	-0.135778	0.240931	1.05398	0.873036	1.27243
outcome	CCNH	Wald ratio	1	0.0563379	0.103181	0.585059	0.998244	-0.145897	0.258573	1.05796	0.864247	1.29508
outcome	TNXB	Inverse variance weighted	2	-0.0641051	0.117451	0.585202	0.998244	-0.294309	0.166099	0.937906	0.745046	1.18069
outcome	RIPK2	Wald ratio	1	-0.068945	0.126374	0.585366	0.998244	-0.316638	0.178748	0.933378	0.728595	1.19572
outcome	VAV1	Inverse variance weighted	2	0.0206254	0.0379653	0.586944	0.998244	-0.0537866	0.0950374	1.02084	0.947634	1.0997
outcome	SLITRK5	Wald ratio	1	0.0403671	0.074648	0.588669	0.998244	-0.105943	0.186677	1.04119	0.899476	1.20524
outcome	TIMP4	Inverse variance weighted	2	-0.0578938	0.107257	0.589358	0.998244	-0.268118	0.15233	0.94375	0.764818	1.16454
outcome	GSR	Wald ratio	1	0.0562807	0.10456	0.590395	0.998244	-0.148656	0.261218	1.05789	0.861865	1.29851
outcome	NMB	Wald ratio	1	-0.0362464	0.0676192	0.591933	0.998244	-0.16878	0.0962873	0.964403	0.844695	1.10108
outcome	ECM1	Wald ratio	1	-0.0661626	0.123708	0.592768	0.998244	-0.30863	0.176305	0.935979	0.734452	1.1928
outcome	LILRB1	Inverse variance weighted	3	-0.0132865	0.0250245	0.595461	0.998244	-0.0623344	0.0357615	0.986801	0.939569	1.03641
outcome	LCN1	Wald ratio	1	-0.0549917	0.104093	0.597297	0.998244	-0.259015	0.149031	0.946493	0.771811	1.16071
outcome	CHIT1	Wald ratio	1	-0.0127978	0.0244857	0.601207	0.998244	-0.0607897	0.0351941	0.987284	0.941021	1.03582
outcome	HSPC159	Wald ratio	1	0.0405367	0.0776761	0.601762	0.998244	-0.111708	0.192782	1.04137	0.894305	1.21262
outcome	ARHGDIB	Wald ratio	1	0.052181	0.100407	0.603275	0.998244	-0.144616	0.248978	1.05357	0.865355	1.28271
outcome	FCGR3B	Inverse variance weighted	2	0.0202292	0.0390607	0.604533	0.998244	-0.0563297	0.0967882	1.02044	0.945227	1.10163
outcome	RGMA	Wald ratio	1	0.0857537	0.167148	0.607922	0.998244	-0.241856	0.413363	1.08954	0.78517	1.51189
outcome	PRKCSH	Wald ratio	1	0.0293646	0.0572899	0.608258	0.998244	-0.0829235	0.141653	1.0298	0.920422	1.15218
outcome	CNDP1	Inverse variance weighted	2	0.0614113	0.120174	0.609337	0.998244	-0.17413	0.296952	1.06334	0.840188	1.34575
outcome	ADH7	Wald ratio	1	-0.0245889	0.0481505	0.609584	0.998244	-0.118964	0.069786	0.975711	0.88784	1.07228
outcome	TNFSF15	Wald ratio	1	-0.07793	0.153619	0.611948	0.998244	-0.379023	0.223163	0.925029	0.68453	1.25002
outcome	CHMP2B	Wald ratio	1	-0.0135722	0.0267665	0.612115	0.998244	-0.0660346	0.0388903	0.98652	0.936098	1.03966
outcome	SERPINE1	Wald ratio	1	-0.0405068	0.0799369	0.612341	0.998244	-0.197183	0.11617	0.960303	0.82104	1.12319
outcome	MANF	Wald ratio	1	-0.0311002	0.0614131	0.612569	0.998244	-0.15147	0.0892695	0.969378	0.859444	1.09338
outcome	CP	Wald ratio	1	-0.0809797	0.159957	0.612675	0.998244	-0.394495	0.232536	0.922212	0.67402	1.2618
outcome	MDGA1	Inverse variance weighted	2	-0.0467496	0.0923888	0.61285	0.998244	-0.227832	0.134333	0.954326	0.796258	1.14377
outcome	COCH	Inverse variance weighted	3	-0.0155347	0.030701	0.612857	0.998244	-0.0757087	0.0446393	0.984585	0.927086	1.04565
outcome	S100A7	Wald ratio	1	0.0587122	0.116698	0.614885	0.998244	-0.170015	0.28744	1.06047	0.843652	1.33301
outcome	IL11RA	Wald ratio	1	0.0151628	0.0302127	0.61576	0.998244	-0.0440541	0.0743797	1.01528	0.956902	1.07722
outcome	SYK	Wald ratio	1	0.0366595	0.07307	0.615876	0.998244	-0.106558	0.179877	1.03734	0.898923	1.19707
outcome	ICAM5	Inverse variance weighted	2	0.0365534	0.073725	0.62003	0.998244	-0.107948	0.181055	1.03723	0.897675	1.19848
outcome	CNTN1	Inverse variance weighted	2	-0.0240601	0.0485717	0.620351	0.998244	-0.119261	0.0711404	0.976227	0.887576	1.07373
outcome	RNPEP	Wald ratio	1	0.034937	0.0709546	0.622447	0.998244	-0.104134	0.174008	1.03555	0.901104	1.19007
outcome	PACAP	Wald ratio	1	-0.0778302	0.158332	0.623029	0.998244	-0.388161	0.232501	0.925122	0.678303	1.26175
outcome	CFHR1	Inverse variance weighted	4	0.0145601	0.0296367	0.623224	0.998244	-0.0435278	0.072648	1.01467	0.957406	1.07535
outcome	FABP1	Wald ratio	1	-0.0257196	0.0524004	0.623548	0.998244	-0.128424	0.0769852	0.974608	0.87948	1.08003
outcome	CCL16	Inverse variance weighted	2	-0.0111304	0.0226974	0.623864	0.998244	-0.0556173	0.0333566	0.988931	0.945901	1.03392
outcome	PGD	Wald ratio	1	-0.0187013	0.0382852	0.625215	0.998244	-0.0937402	0.0563376	0.981473	0.910519	1.05795
outcome	NRP1	Inverse variance weighted	2	-0.0185937	0.0381094	0.625619	0.998244	-0.0932882	0.0561008	0.981578	0.910931	1.0577
outcome	TMEM132B	Inverse variance weighted	2	-0.032883	0.0675199	0.62625	0.998244	-0.165222	0.0994561	0.967652	0.847705	1.10457
outcome	ICAM5	Inverse variance weighted	2	0.0356066	0.0733556	0.627394	0.998244	-0.10817	0.179384	1.03625	0.897475	1.19648
outcome	B4GALT2	Wald ratio	1	-0.0414564	0.0855451	0.62795	0.998244	-0.209125	0.126212	0.959391	0.811294	1.13452
outcome	TIMP3	Inverse variance weighted	2	-0.0385181	0.0795196	0.628113	0.998244	-0.194377	0.11734	0.962214	0.823348	1.1245
outcome	NOV	Wald ratio	1	-0.0531488	0.110257	0.629774	0.998244	-0.269253	0.162955	0.948239	0.76395	1.17698
outcome	INHBC	Wald ratio	1	-0.0690734	0.143501	0.630271	0.998244	-0.350335	0.212188	0.933258	0.704452	1.23638
outcome	HP	Wald ratio	1	-0.0132831	0.0276705	0.631194	0.998244	-0.0675174	0.0409511	0.986805	0.934711	1.0418
outcome	GSTA1	Wald ratio	1	0.0756007	0.157614	0.631472	0.998244	-0.233323	0.384524	1.07853	0.791898	1.46892
outcome	ENTPD5	Inverse variance weighted	3	0.0130791	0.027293	0.631789	0.998244	-0.0404152	0.0665734	1.01316	0.960391	1.06884
outcome	HDAC2	Wald ratio	1	0.0852708	0.178293	0.632463	0.998244	-0.264183	0.434725	1.08901	0.767833	1.54454
outcome	NQO2	Inverse variance weighted	3	-0.010973	0.0229784	0.63298	0.998244	-0.0560107	0.0340646	0.989087	0.945529	1.03465
outcome	CCL18	Wald ratio	1	0.0113772	0.0238422	0.633228	0.998244	-0.0353535	0.0581079	1.01144	0.965264	1.05983
outcome	CPA4	Inverse variance weighted	2	0.0503652	0.106154	0.635177	0.998244	-0.157697	0.258427	1.05166	0.854109	1.29489
outcome	CCL3L1	Wald ratio	1	0.0208076	0.0439409	0.635831	0.998244	-0.0653165	0.106932	1.02103	0.936771	1.11286
outcome	VWC2	Inverse variance weighted	4	0.0216398	0.0458532	0.636973	0.998244	-0.0682325	0.111512	1.02188	0.934043	1.11797
outcome	CSK	Wald ratio	1	-0.0213748	0.0453453	0.637371	0.998244	-0.110252	0.067502	0.978852	0.895609	1.06983
outcome	ACPP	Wald ratio	1	0.0499836	0.106118	0.637627	0.998244	-0.158007	0.257975	1.05125	0.853843	1.29431
outcome	PTK7	Wald ratio	1	0.0368797	0.0783504	0.637853	0.998244	-0.116687	0.190446	1.03757	0.889864	1.20979
outcome	GLIPR2	Inverse variance weighted	2	0.021946	0.0468645	0.639581	0.998244	-0.0699085	0.1138	1.02219	0.932479	1.12053
outcome	OGN	Wald ratio	1	-0.0132731	0.0284117	0.640379	0.998244	-0.06896	0.0424139	0.986815	0.933364	1.04333
outcome	EPHA5	Inverse variance weighted	2	-0.0335087	0.0717887	0.640665	0.998244	-0.174214	0.107197	0.967046	0.840117	1.11315
outcome	WFDC1	Wald ratio	1	-0.00899048	0.0193394	0.642018	0.998244	-0.0468956	0.0289147	0.99105	0.954187	1.02934
outcome	MMP12	Inverse variance weighted	2	0.0118338	0.0254916	0.642488	0.998244	-0.0381298	0.0617973	1.0119	0.962588	1.06375
outcome	CLEC11A	Wald ratio	1	-0.0165221	0.0356242	0.642799	0.998244	-0.0863455	0.0533013	0.983614	0.917277	1.05475
outcome	FBLN5	Wald ratio	1	-0.0499984	0.107895	0.643079	0.998244	-0.261473	0.161476	0.951231	0.769917	1.17524
outcome	FBLN1	Wald ratio	1	0.025082	0.0543125	0.644218	0.998244	-0.0813704	0.131534	1.0254	0.921852	1.14058
outcome	OXT	Inverse variance weighted	2	0.0187373	0.0405847	0.644309	0.998244	-0.0608088	0.0982834	1.01891	0.941003	1.10328
outcome	PCBD1	Wald ratio	1	0.0250526	0.0543074	0.644576	0.998244	-0.08139	0.131495	1.02537	0.921834	1.14053
outcome	IL17B	Wald ratio	1	-0.0413304	0.0898492	0.645518	0.998244	-0.217435	0.134774	0.959512	0.80458	1.14428
outcome	MATN3	Wald ratio	1	-0.0669095	0.145534	0.645695	0.998244	-0.352157	0.218338	0.93528	0.70317	1.24401
outcome	NPL	Wald ratio	1	-0.0456488	0.099316	0.645781	0.998244	-0.240308	0.149011	0.955377	0.786385	1.16069
outcome	THBS2	Inverse variance weighted	4	0.00995844	0.021721	0.646614	0.998244	-0.0326147	0.0525315	1.01001	0.967911	1.05394
outcome	SPINK5	Wald ratio	1	0.0443903	0.0968449	0.64669	0.998244	-0.145426	0.234206	1.04539	0.864654	1.26391
outcome	SH3BP2	Wald ratio	1	-0.0384123	0.083811	0.646722	0.998244	-0.202682	0.125857	0.962316	0.816538	1.13412
outcome	CST3	Wald ratio	1	0.0134284	0.0293053	0.646791	0.998244	-0.04401	0.0708668	1.01352	0.956944	1.07344
outcome	DNAJC30	Wald ratio	1	0.0174883	0.0383341	0.648241	0.998244	-0.0576465	0.0926232	1.01764	0.943984	1.09705
outcome	TNFRSF1A	Wald ratio	1	0.0355154	0.0778951	0.648434	0.998244	-0.117159	0.18819	1.03615	0.889444	1.20706
outcome	YWHAH	Wald ratio	1	-0.0666594	0.147087	0.650408	0.998244	-0.354951	0.221632	0.935514	0.701208	1.24811
outcome	KYNU	Inverse variance weighted	2	0.0132761	0.0293868	0.651436	0.998244	-0.0443222	0.0708743	1.01336	0.956646	1.07345
outcome	SHBG	Wald ratio	1	-0.0250424	0.0554342	0.651449	0.998244	-0.133693	0.0836087	0.975269	0.874858	1.0872
outcome	CKMT1A	Wald ratio	1	0.0630899	0.139898	0.652012	0.998244	-0.211111	0.337291	1.06512	0.809684	1.40115
outcome	RBP4	Wald ratio	1	0.0391786	0.0871976	0.653209	0.998244	-0.131729	0.210086	1.03996	0.876579	1.23378
outcome	TNC	Wald ratio	1	-0.0482601	0.107576	0.653708	0.998244	-0.259108	0.162588	0.952886	0.77174	1.17655
outcome	GNGT2	Wald ratio	1	-0.0994072	0.222239	0.654659	0.998244	-0.534995	0.336181	0.905374	0.585672	1.39959
outcome	PGLYRP1	Wald ratio	1	0.0367664	0.0832071	0.658586	0.998244	-0.12632	0.199852	1.03745	0.881333	1.22122
outcome	CNTN2	Wald ratio	1	0.0507928	0.115086	0.658961	0.998244	-0.174775	0.276361	1.0521	0.839646	1.31832
outcome	FAM20A	Inverse variance weighted	2	0.0193976	0.0442529	0.661143	0.998244	-0.0673381	0.106133	1.01959	0.934879	1.11197
outcome	RTN4R	Wald ratio	1	-0.0344745	0.0787026	0.661361	0.998244	-0.188732	0.119783	0.966113	0.828009	1.12725
outcome	TOLLIP	Inverse variance weighted	2	0.0376294	0.0860513	0.661901	0.998244	-0.131031	0.20629	1.03835	0.87719	1.22911
outcome	TFF1	Inverse variance weighted	2	-0.0219028	0.0501801	0.662485	0.998244	-0.120256	0.0764502	0.978335	0.886693	1.07945
outcome	MXRA7	Wald ratio	1	-0.0131709	0.0301901	0.662643	0.998244	-0.0723434	0.0460016	0.986915	0.930211	1.04708
outcome	CST6	Wald ratio	1	0.0343811	0.0790482	0.663607	0.998244	-0.120553	0.189315	1.03498	0.88643	1.20842
outcome	TXNDC12	Wald ratio	1	-0.0181771	0.0417977	0.663648	0.998244	-0.100101	0.0637464	0.981987	0.904746	1.06582
outcome	OLFM1	Wald ratio	1	-0.0501421	0.115462	0.664089	0.998244	-0.276447	0.176163	0.951094	0.758474	1.19263
outcome	SFTPD	Inverse variance weighted	2	0.0182083	0.0419439	0.664208	0.998244	-0.0640017	0.100418	1.01838	0.938003	1.10563
outcome	DLK2	Inverse variance weighted	2	-0.0190712	0.0441835	0.666006	0.998244	-0.105671	0.0675285	0.98111	0.899721	1.06986
outcome	QDPR	Inverse variance weighted	2	-0.0111199	0.025764	0.666028	0.998244	-0.0616174	0.0393776	0.988942	0.940243	1.04016
outcome	PLXNA4	Inverse variance weighted	2	0.0393436	0.0915555	0.667396	0.998244	-0.140105	0.218792	1.04013	0.869267	1.24457
outcome	COL10A1	Inverse variance weighted	2	-0.0481169	0.112284	0.668266	0.998244	-0.268193	0.171959	0.953022	0.76476	1.18763
outcome	CSF1R	Inverse variance weighted	2	-0.0714598	0.167086	0.668882	0.998244	-0.398949	0.256029	0.931034	0.671025	1.29179
outcome	LYPD3	Wald ratio	1	0.0351474	0.0823503	0.669522	0.998244	-0.126259	0.196554	1.03577	0.881386	1.2172
outcome	DSG2	Inverse variance weighted	2	-0.0278616	0.0653234	0.66973	0.998244	-0.155895	0.100172	0.972523	0.855649	1.10536
outcome	DTD2	Inverse variance weighted	3	0.0248865	0.0584167	0.670095	0.998244	-0.0896102	0.139383	1.0252	0.914287	1.14956
outcome	FLRT2	Wald ratio	1	-0.0140114	0.0329246	0.670428	0.998244	-0.0785436	0.0505208	0.986086	0.924462	1.05182
outcome	RARRES1	Inverse variance weighted	2	-0.0104299	0.0245203	0.670576	0.998244	-0.0584898	0.03763	0.989624	0.943188	1.03835
outcome	CXCL6	Inverse variance weighted	2	-0.0096665	0.0228121	0.671752	0.998244	-0.0543782	0.0350451	0.99038	0.947074	1.03567
outcome	CR2	Inverse variance weighted	2	0.0769535	0.181686	0.671892	0.998244	-0.279151	0.433057	1.07999	0.756426	1.54196
outcome	AMY2B	Inverse variance weighted	4	-0.0206672	0.0487959	0.671898	0.998244	-0.116307	0.0749726	0.979545	0.890202	1.07785
outcome	FOLH1	Wald ratio	1	0.0468492	0.110622	0.671925	0.998244	-0.16997	0.263668	1.04796	0.84369	1.3017
outcome	IDUA	Inverse variance weighted	3	0.0221278	0.0523441	0.672486	0.998244	-0.0804666	0.124722	1.02237	0.922686	1.13283
outcome	GRAMD1C	Inverse variance weighted	2	0.0112106	0.0265489	0.672832	0.998244	-0.0408252	0.0632465	1.01127	0.959997	1.06529
outcome	BMP1	Wald ratio	1	0.0362194	0.0861795	0.674282	0.998244	-0.132692	0.205131	1.03688	0.875734	1.22769
outcome	RAC1	Wald ratio	1	0.0417887	0.100903	0.678766	0.998244	-0.155981	0.239558	1.04267	0.855575	1.27069
outcome	CCL15	Inverse variance weighted	3	-0.0105862	0.0255972	0.679189	0.998244	-0.0607568	0.0395843	0.98947	0.941052	1.04038
outcome	EFNB2	Inverse variance weighted	2	-0.0266484	0.0656174	0.684656	0.998244	-0.155259	0.101962	0.973704	0.856194	1.10734
outcome	MFAP2	Wald ratio	1	-0.0156429	0.0385343	0.684781	0.998244	-0.0911701	0.0598843	0.984479	0.912862	1.06171
outcome	CRAT	Wald ratio	1	-0.0276854	0.0684554	0.685896	0.998244	-0.161858	0.106487	0.972694	0.850562	1.11236
outcome	STARD5	Inverse variance weighted	2	0.0241577	0.0600173	0.687307	0.998244	-0.0934761	0.141792	1.02445	0.91076	1.15234
outcome	TSTD1	Inverse variance weighted	3	0.00906375	0.0225445	0.687656	0.998244	-0.0351235	0.053251	1.0091	0.965486	1.05469
outcome	CLSTN2	Wald ratio	1	-0.0334855	0.0833242	0.687779	0.998244	-0.196801	0.12983	0.967069	0.821354	1.13863
outcome	ITIH3	Inverse variance weighted	2	-0.0122347	0.030447	0.687804	0.998244	-0.0719109	0.0474414	0.98784	0.930614	1.04858
outcome	NCR3	Inverse variance weighted	2	0.0586741	0.146494	0.688773	0.998244	-0.228455	0.345803	1.06043	0.795762	1.41312
outcome	CAPG	Inverse variance weighted	2	-0.0117516	0.0293754	0.689121	0.998244	-0.0693274	0.0458243	0.988317	0.933021	1.04689
outcome	SERPINA10	Inverse variance weighted	2	-0.00861226	0.0215551	0.68949	0.998244	-0.0508602	0.0336356	0.991425	0.950412	1.03421
outcome	APEX1	Wald ratio	1	0.0290036	0.0727184	0.690005	0.998244	-0.113525	0.171532	1.02943	0.892682	1.18712
outcome	PGLYRP3	Wald ratio	1	0.0506717	0.127556	0.691184	0.998244	-0.199339	0.300682	1.05198	0.819272	1.35078
outcome	FKBP2	Wald ratio	1	-0.0486591	0.122981	0.692354	0.998244	-0.289702	0.192384	0.952506	0.748486	1.21214
outcome	CES1	Inverse variance weighted	2	0.0270527	0.0687542	0.693973	0.998244	-0.107706	0.161811	1.02742	0.897892	1.17564
outcome	REXO2	Wald ratio	1	0.0661233	0.17004	0.697373	0.998244	-0.267155	0.399402	1.06836	0.765554	1.49093
outcome	CCL3	Inverse variance weighted	2	0.026772	0.0689325	0.697735	0.998244	-0.108336	0.16188	1.02713	0.897326	1.17572
outcome	SECTM1	Wald ratio	1	-0.0533365	0.137456	0.697998	0.998244	-0.322751	0.216078	0.948061	0.724154	1.2412
outcome	PDE5A	Inverse variance weighted	2	0.0334999	0.0872813	0.701115	0.998244	-0.137571	0.204571	1.03407	0.871472	1.227
outcome	IGSF8	Wald ratio	1	0.0219045	0.0571856	0.701688	0.998244	-0.0901792	0.133988	1.02215	0.913767	1.14338
outcome	FKBP1B	Wald ratio	1	0.0125814	0.032996	0.702981	0.998244	-0.0520909	0.0772536	1.01266	0.949243	1.08032
outcome	CALCOCO2	Wald ratio	1	0.0266307	0.0701426	0.704194	0.998244	-0.110849	0.16411	1.02699	0.895074	1.17834
outcome	BIN1	Wald ratio	1	0.0304501	0.0807155	0.705986	0.998244	-0.127752	0.188653	1.03092	0.880071	1.20762
outcome	IVD	Wald ratio	1	0.0259147	0.0688173	0.706492	0.998244	-0.108967	0.160797	1.02625	0.89676	1.17445
outcome	ZADH2	Wald ratio	1	-0.0339081	0.0900558	0.706528	0.998244	-0.210417	0.142601	0.96666	0.810246	1.15327
outcome	GLTPD2	Inverse variance weighted	2	0.044859	0.119335	0.706985	0.998244	-0.189038	0.278755	1.04588	0.827755	1.32148
outcome	CCL21	Wald ratio	1	-0.0510999	0.136091	0.707301	0.998244	-0.317838	0.215638	0.950184	0.727721	1.24065
outcome	NME4	Inverse variance weighted	2	-0.0413264	0.110086	0.707363	0.998244	-0.257096	0.174443	0.959516	0.773294	1.19058
outcome	ANGPT1	Wald ratio	1	0.0414068	0.110646	0.708235	0.998244	-0.175459	0.258273	1.04228	0.839072	1.29469
outcome	FIS1	Wald ratio	1	-0.0166299	0.0448545	0.710823	0.998244	-0.104545	0.071285	0.983508	0.900734	1.07389
outcome	S100A14	Wald ratio	1	0.0322692	0.0874094	0.711998	0.998244	-0.139053	0.203592	1.0328	0.870182	1.2258
outcome	IL18R1	Inverse variance weighted	2	0.0377177	0.102184	0.712042	0.998244	-0.162563	0.237999	1.03844	0.849962	1.26871
outcome	ESD	Inverse variance weighted	2	-0.0153497	0.0416362	0.71238	0.998244	-0.0969566	0.0662573	0.984768	0.907595	1.0685
outcome	FCN2	Inverse variance weighted	2	-0.0124841	0.0339071	0.712734	0.998244	-0.078942	0.0539738	0.987593	0.924094	1.05546
outcome	PPA1	Wald ratio	1	0.0624548	0.169734	0.712905	0.998244	-0.270223	0.395133	1.06445	0.763209	1.48458
outcome	GRAMD1C	Inverse variance weighted	2	0.0160314	0.0435989	0.713096	0.998244	-0.0694225	0.101485	1.01616	0.932932	1.10681
outcome	ITIH5	Inverse variance weighted	2	-0.0444272	0.121006	0.713509	0.998244	-0.281599	0.192745	0.956545	0.754576	1.21257
outcome	RPIA	Wald ratio	1	0.0300157	0.0817642	0.713544	0.998244	-0.130242	0.190273	1.03047	0.877883	1.20958
outcome	OLFM2	Wald ratio	1	-0.0583267	0.160477	0.716262	0.998244	-0.372861	0.256208	0.943342	0.688761	1.29202
outcome	BOC	Wald ratio	1	0.0167319	0.0465522	0.719279	0.998244	-0.0745105	0.107974	1.01687	0.928198	1.11402
outcome	ABLIM3	Wald ratio	1	-0.0590767	0.1654	0.720961	0.998244	-0.38326	0.265107	0.942635	0.681635	1.30357
outcome	LY9	Inverse variance weighted	2	-0.0385915	0.108086	0.72106	0.998244	-0.250441	0.173258	0.962144	0.778458	1.18917
outcome	NCAM1	Inverse variance weighted	2	-0.0167409	0.0472778	0.723266	0.998244	-0.109405	0.0759236	0.983398	0.896367	1.07888
outcome	PLEKHA7	Wald ratio	1	0.0250884	0.071329	0.725042	0.998244	-0.114716	0.164893	1.02541	0.891619	1.17927
outcome	SIRPA	Inverse variance weighted	3	0.0238888	0.0680857	0.725691	0.998244	-0.109559	0.157337	1.02418	0.896229	1.17039
outcome	TDGF1	Inverse variance weighted	4	-0.00584916	0.0167328	0.726666	0.998244	-0.0386454	0.026947	0.994168	0.962092	1.02731
outcome	IGFBP2	Wald ratio	1	0.05256	0.150705	0.727269	0.998244	-0.242822	0.347942	1.05397	0.784411	1.41615
outcome	SELM	Wald ratio	1	0.0461605	0.132543	0.727639	0.998244	-0.213624	0.305945	1.04724	0.807652	1.35791
outcome	HGFAC	Inverse variance weighted	2	0.00709365	0.0204419	0.72858	0.998244	-0.0329726	0.0471599	1.00712	0.967565	1.04829
outcome	GDF15	Inverse variance weighted	2	-0.00865834	0.0250022	0.729115	0.998244	-0.0576626	0.0403459	0.991379	0.943968	1.04117
outcome	UNC5C	Inverse variance weighted	2	0.0156263	0.0457645	0.732764	0.998244	-0.074072	0.105325	1.01575	0.928605	1.11107
outcome	CLIC4	Inverse variance weighted	2	-0.0340487	0.0997245	0.732782	0.998244	-0.229509	0.161411	0.966524	0.794924	1.17517
outcome	TNR	Wald ratio	1	0.023038	0.067683	0.73357	0.998244	-0.109621	0.155697	1.02331	0.896174	1.16847
outcome	GNLY	Wald ratio	1	0.00744109	0.0218844	0.733842	0.998244	-0.0354523	0.0503344	1.00747	0.965169	1.05162
outcome	CD58	Wald ratio	1	-0.0200317	0.0592132	0.735139	0.998244	-0.136089	0.0960261	0.980168	0.872765	1.10079
outcome	SH3GLB2	Wald ratio	1	0.00878354	0.0262548	0.737965	0.998244	-0.0426759	0.060243	1.00882	0.958222	1.06209
outcome	EIF1AD	Wald ratio	1	0.0265468	0.0797723	0.739299	0.998244	-0.129807	0.182901	1.0269	0.878265	1.20069
outcome	KLK13	Wald ratio	1	0.0131119	0.0395448	0.740214	0.998244	-0.064396	0.0906198	1.0132	0.937634	1.09485
outcome	SNX1	Wald ratio	1	-0.0223965	0.0679204	0.741591	0.998244	-0.155521	0.110728	0.977852	0.855969	1.11709
outcome	LIPN	Inverse variance weighted	3	0.0244663	0.0743988	0.742267	0.998244	-0.121355	0.170288	1.02477	0.885719	1.18565
outcome	LAP3	Wald ratio	1	0.0503549	0.15342	0.742748	0.998244	-0.250348	0.351058	1.05164	0.77853	1.42057
outcome	LAP3	Wald ratio	1	0.0437917	0.133423	0.742748	0.998244	-0.217718	0.305302	1.04476	0.804352	1.35703
outcome	EPHB2	Inverse variance weighted	2	0.00815403	0.0248597	0.74291	0.998244	-0.040571	0.056879	1.00819	0.960241	1.05853
outcome	PRSS8	Wald ratio	1	0.0411199	0.126008	0.744176	0.998244	-0.205855	0.288095	1.04198	0.813951	1.33388
outcome	CRELD1	Inverse variance weighted	5	0.00889615	0.0273261	0.744761	0.998244	-0.0446631	0.0624554	1.00894	0.95632	1.06445
outcome	CNTN5	Wald ratio	1	0.0702847	0.216354	0.745287	0.998244	-0.353769	0.494339	1.07281	0.702037	1.63941
outcome	NTRK3	Inverse variance weighted	2	0.018894	0.0582431	0.745636	0.998244	-0.0952624	0.13305	1.01907	0.909134	1.14231
outcome	ASPN	Inverse variance weighted	2	-0.00978281	0.0302131	0.746095	0.998244	-0.0690005	0.0494349	0.990265	0.933326	1.05068
outcome	ASF1A	Wald ratio	1	-0.0422852	0.130995	0.746846	0.998244	-0.299035	0.214465	0.958596	0.741533	1.2392
outcome	GSN	Inverse variance weighted	2	-0.0380407	0.11808	0.74733	0.998244	-0.269477	0.193395	0.962674	0.763779	1.21336
outcome	GFRAL	Inverse variance weighted	2	-0.0202706	0.0629286	0.747361	0.998244	-0.143611	0.103069	0.979933	0.866225	1.10857
outcome	IGDCC4	Wald ratio	1	-0.0168846	0.0525023	0.747758	0.998244	-0.119789	0.0860199	0.983257	0.887108	1.08983
outcome	IGLL1	Inverse variance weighted	2	0.0178407	0.0558371	0.749338	0.998244	-0.0916	0.127281	1.018	0.91247	1.13574
outcome	CD46	Wald ratio	1	-0.0315565	0.0999325	0.752171	0.998244	-0.227424	0.164311	0.968936	0.796583	1.17858
outcome	ACYP2	Inverse variance weighted	2	0.0242338	0.0767749	0.752271	0.998244	-0.126245	0.174712	1.02453	0.881399	1.1909
outcome	CXCL12	Inverse variance weighted	2	-0.024612	0.0783854	0.753531	0.998244	-0.178247	0.129023	0.975688	0.836735	1.13772
outcome	PGP	Inverse variance weighted	2	-0.00979864	0.0312511	0.753867	0.998244	-0.0710509	0.0514536	0.990249	0.931414	1.0528
outcome	CTSV	Wald ratio	1	-0.0211994	0.0677262	0.754268	0.998244	-0.153943	0.111544	0.979024	0.857321	1.118
outcome	PAK4	Wald ratio	1	0.0438706	0.140397	0.75468	0.998244	-0.231308	0.319049	1.04485	0.793495	1.37582
outcome	MRC2	Inverse variance weighted	2	-0.0126783	0.0406162	0.754926	0.998244	-0.092286	0.0669293	0.987402	0.911844	1.06922
outcome	CFH	Inverse variance weighted	2	-0.0150432	0.0482586	0.755253	0.998244	-0.10963	0.0795436	0.985069	0.896166	1.08279
outcome	REG1B	Wald ratio	1	0.041682	0.133924	0.755622	0.998244	-0.22081	0.304174	1.04256	0.801869	1.3555
outcome	CD209	Inverse variance weighted	2	-0.0118049	0.038055	0.756403	0.998244	-0.0863927	0.0627828	0.988264	0.917234	1.0648
outcome	ACAA1	Wald ratio	1	0.0193054	0.0630567	0.759484	0.998244	-0.104286	0.142897	1.01949	0.900968	1.15361
outcome	CTSB	Inverse variance weighted	2	0.0072519	0.0237289	0.759898	0.998244	-0.0392568	0.0537606	1.00728	0.961504	1.05523
outcome	CCL23	Inverse variance weighted	2	0.0131039	0.0429414	0.760246	0.998244	-0.0710612	0.097269	1.01319	0.931405	1.10216
outcome	HEXIM1	Wald ratio	1	0.0248733	0.0817057	0.760803	0.998244	-0.13527	0.185016	1.02519	0.87348	1.20324
outcome	LUM	Inverse variance weighted	4	0.0156501	0.051477	0.761112	0.998244	-0.0852448	0.116545	1.01577	0.918287	1.12361
outcome	IL2RA	Wald ratio	1	-0.0395293	0.130081	0.761218	0.998244	-0.294488	0.215429	0.961242	0.744913	1.24039
outcome	APOA5	Wald ratio	1	-0.00735256	0.0242292	0.76154	0.998244	-0.0548417	0.0401366	0.992674	0.946635	1.04095
outcome	CNRIP1	Inverse variance weighted	2	-0.0113486	0.0375744	0.762629	0.998244	-0.0849944	0.0622972	0.988716	0.918517	1.06428
outcome	CHI3L2	Wald ratio	1	0.023756	0.0795881	0.765332	0.998244	-0.132237	0.179749	1.02404	0.876134	1.19692
outcome	CD5L	Inverse variance weighted	2	-0.0146709	0.0491973	0.765546	0.998244	-0.111098	0.0817557	0.985436	0.894851	1.08519
outcome	TFF2	Wald ratio	1	-0.0458825	0.155285	0.767632	0.998244	-0.35024	0.258475	0.955154	0.704519	1.29495
outcome	CLINT1	Wald ratio	1	-0.0270227	0.0916293	0.76806	0.998244	-0.206616	0.152571	0.973339	0.813332	1.16482
outcome	LANCL2	Wald ratio	1	-0.0381878	0.129592	0.76824	0.998244	-0.292188	0.215812	0.962532	0.746628	1.24087
outcome	SEMA4A	Wald ratio	1	-0.0164645	0.0561055	0.769173	0.998244	-0.126431	0.0935022	0.98367	0.881235	1.09801
outcome	GBP1	Inverse variance weighted	2	0.0220603	0.0753125	0.769586	0.998244	-0.125552	0.169673	1.02231	0.88201	1.18492
outcome	ESAM	Wald ratio	1	-0.0130001	0.0443981	0.76967	0.998244	-0.10002	0.0740202	0.987084	0.904819	1.07683
outcome	SERPINA9	Inverse variance weighted	2	0.0518252	0.177188	0.769914	0.998244	-0.295464	0.399114	1.05319	0.744187	1.4905
outcome	BDNF	Wald ratio	1	0.0195134	0.067171	0.771432	0.998244	-0.112142	0.151169	1.0197	0.893917	1.16319
outcome	PLAUR	Inverse variance weighted	2	-0.0134893	0.0467652	0.773004	0.998244	-0.105149	0.0781705	0.986601	0.90019	1.08131
outcome	FGL1	Inverse variance weighted	2	0.0531753	0.184764	0.7735	0.998244	-0.308963	0.415314	1.05461	0.734208	1.51485
outcome	PDGFRB	Wald ratio	1	-0.0102191	0.0360195	0.776633	0.998244	-0.0808173	0.0603792	0.989833	0.922362	1.06224
outcome	CFB	Inverse variance weighted	2	-0.0381196	0.135628	0.778665	0.998244	-0.303951	0.227712	0.962598	0.737897	1.25572
outcome	SPP1	Wald ratio	1	0.041097	0.147382	0.780362	0.998244	-0.247772	0.329966	1.04195	0.780538	1.39092
outcome	SFRP1	Wald ratio	1	-0.0341922	0.124139	0.782983	0.998244	-0.277505	0.209121	0.966386	0.757672	1.23259
outcome	COMP	Wald ratio	1	-0.0187817	0.0682542	0.783183	0.998244	-0.15256	0.114996	0.981394	0.858507	1.12187
outcome	AARS	Wald ratio	1	-0.0376921	0.139211	0.78658	0.998244	-0.310546	0.235162	0.963009	0.733046	1.26511
outcome	PENK	Inverse variance weighted	2	-0.00845709	0.0312647	0.786776	0.998244	-0.0697359	0.0528217	0.991579	0.93264	1.05424
outcome	PDLIM4	Wald ratio	1	0.0159658	0.0598859	0.789775	0.998244	-0.101411	0.133342	1.01609	0.903562	1.14264
outcome	NTN4	Inverse variance weighted	2	0.0229417	0.0861316	0.789964	0.998244	-0.145876	0.19176	1.02321	0.864265	1.21138
outcome	PROL1	Inverse variance weighted	2	-0.0179021	0.0674663	0.790741	0.998244	-0.150136	0.114332	0.982257	0.860591	1.12112
outcome	LGALS3	Inverse variance weighted	2	-0.0131273	0.0495328	0.790992	0.998244	-0.110212	0.083957	0.986958	0.895645	1.08758
outcome	MST1	Inverse variance weighted	2	0.00403716	0.0152791	0.791605	0.998244	-0.0259099	0.0339842	1.00405	0.974423	1.03457
outcome	MMP19	Wald ratio	1	0.0303289	0.115909	0.793583	0.998244	-0.196854	0.257511	1.03079	0.821311	1.29371
outcome	THBS2	Wald ratio	1	0.0265943	0.10183	0.793966	0.998244	-0.172992	0.226181	1.02695	0.841144	1.2538
outcome	CPOX	Wald ratio	1	0.0170052	0.0654609	0.795036	0.998244	-0.111298	0.145309	1.01715	0.894672	1.1564
outcome	FSTL4	Wald ratio	1	-0.0319912	0.123981	0.796381	0.998244	-0.274994	0.211012	0.968515	0.759577	1.23493
outcome	CA13	Wald ratio	1	-0.00726171	0.0281486	0.796424	0.998244	-0.062433	0.0479096	0.992765	0.939476	1.04908
outcome	HP	Inverse variance weighted	2	0.01255	0.0491051	0.79828	0.998244	-0.0836961	0.108796	1.01263	0.919711	1.11493
outcome	C7	Inverse variance weighted	4	0.0131978	0.0516411	0.798285	0.998244	-0.0880187	0.114414	1.01329	0.915744	1.12122
outcome	FETUB	Inverse variance weighted	3	-0.0113936	0.0448317	0.799387	0.998244	-0.0992638	0.0764767	0.988671	0.905504	1.07948
outcome	STX8	Wald ratio	1	-0.0137811	0.0543858	0.799963	0.998244	-0.120377	0.092815	0.986313	0.886586	1.09726
outcome	DKKL1	Wald ratio	1	-0.0309003	0.122396	0.800684	0.998244	-0.270796	0.208996	0.969572	0.762772	1.23244
outcome	SEMA5A	Inverse variance weighted	2	0.00904053	0.0358757	0.801044	0.998244	-0.0612758	0.0793569	1.00908	0.940564	1.08259
outcome	PPID	Inverse variance weighted	2	-0.0115741	0.0459604	0.801175	0.998244	-0.101656	0.0785082	0.988493	0.90334	1.08167
outcome	CCL14	Inverse variance weighted	2	0.00889631	0.0354018	0.801586	0.998244	-0.0604912	0.0782839	1.00894	0.941302	1.08143
outcome	IL1RAP	Inverse variance weighted	3	-0.0174699	0.069616	0.801856	0.998244	-0.153917	0.118978	0.982682	0.857343	1.12634
outcome	BCHE	Inverse variance weighted	3	-0.0149747	0.0597643	0.802152	0.998244	-0.132113	0.102163	0.985137	0.876242	1.10756
outcome	C10orf54	Wald ratio	1	-0.00925913	0.0370584	0.802702	0.998244	-0.0818936	0.0633753	0.990784	0.92137	1.06543
outcome	TAPBPL	Inverse variance weighted	3	0.0315952	0.126621	0.802954	0.998244	-0.216582	0.279772	1.0321	0.805267	1.32283
outcome	TAX1BP3	Wald ratio	1	0.0309632	0.12431	0.803298	0.998244	-0.212684	0.27461	1.03145	0.808412	1.31602
outcome	EFEMP1	Inverse variance weighted	2	0.0101795	0.0408769	0.803338	0.998244	-0.0699391	0.0902982	1.01023	0.932451	1.0945
outcome	C10orf54	Wald ratio	1	-0.00875032	0.0354926	0.805265	0.998244	-0.0783159	0.0608153	0.991288	0.924672	1.0627
outcome	AHSG	Wald ratio	1	0.0406246	0.165201	0.805752	0.998244	-0.28317	0.364419	1.04146	0.753392	1.43968
outcome	SIGLEC15	Wald ratio	1	0.0265483	0.108399	0.806524	0.998244	-0.185914	0.239011	1.0269	0.830345	1.26999
outcome	RNASE3	Inverse variance weighted	2	0.0248051	0.101651	0.807213	0.998244	-0.174431	0.224041	1.02512	0.839935	1.25112
outcome	SCUBE1	Wald ratio	1	0.0302319	0.124335	0.80789	0.998244	-0.213465	0.273928	1.03069	0.807781	1.31512
outcome	THSD1	Inverse variance weighted	3	0.00893318	0.037051	0.809474	0.998244	-0.0636868	0.0815532	1.00897	0.938299	1.08497
outcome	LRIG1	Inverse variance weighted	3	-0.00884381	0.0367242	0.809697	0.998244	-0.0808233	0.0631357	0.991195	0.922357	1.06517
outcome	PNLIPRP1	Wald ratio	1	0.0167361	0.0695084	0.809727	0.998244	-0.1195	0.152973	1.01688	0.887364	1.16529
outcome	IL16	Inverse variance weighted	3	-0.00670494	0.0279302	0.810283	0.998244	-0.0614481	0.0480382	0.993317	0.940402	1.04921
outcome	C9	Wald ratio	1	-0.0294223	0.123186	0.811227	0.998244	-0.270868	0.212023	0.971006	0.762717	1.23618
outcome	TMPO	Wald ratio	1	0.0241209	0.101354	0.811892	0.998244	-0.174534	0.222776	1.02441	0.839848	1.24954
outcome	GUCA2B	Wald ratio	1	-0.0215961	0.0926723	0.815733	0.998244	-0.203234	0.160042	0.978635	0.816087	1.17356
outcome	DBI	Wald ratio	1	0.00889065	0.0382174	0.816046	0.998244	-0.0660154	0.0837967	1.00893	0.936116	1.08741
outcome	HADH	Wald ratio	1	-0.033013	0.142543	0.816849	0.998244	-0.312397	0.246371	0.967526	0.731691	1.27937
outcome	ADIPOQ	Inverse variance weighted	2	-0.018392	0.079791	0.817701	0.998244	-0.174782	0.137998	0.981776	0.83964	1.14797
outcome	SEMA6A	Inverse variance weighted	2	-0.0171012	0.0743047	0.817976	0.998244	-0.162738	0.128536	0.983044	0.849813	1.13716
outcome	HS3ST3A1	Wald ratio	1	-0.117275	0.511588	0.818685	0.998244	-1.11999	0.885438	0.889341	0.326284	2.42405
outcome	CRHBP	Inverse variance weighted	2	0.0246991	0.107931	0.818993	0.998244	-0.186847	0.236245	1.02501	0.829571	1.26648
outcome	FLT4	Wald ratio	1	-0.0194014	0.0864871	0.822503	0.998244	-0.188916	0.150113	0.980786	0.827856	1.16197
outcome	MMP10	Inverse variance weighted	3	-0.0117752	0.0525509	0.822701	0.998244	-0.114775	0.0912245	0.988294	0.891567	1.09551
outcome	AOC1	Inverse variance weighted	2	0.00756045	0.0337455	0.822724	0.998244	-0.0585807	0.0737016	1.00759	0.943102	1.07649
outcome	BCAN	Wald ratio	1	-0.0115476	0.0515663	0.822806	0.998244	-0.112617	0.0895222	0.988519	0.893492	1.09365
outcome	ACP6	Inverse variance weighted	4	-0.00491853	0.0219718	0.822869	0.998244	-0.0479833	0.0381462	0.995094	0.95315	1.03888
outcome	TMEM190	Inverse variance weighted	3	-0.00671031	0.0299862	0.822929	0.998244	-0.0654834	0.0520627	0.993312	0.936615	1.05344
outcome	HYAL1	Wald ratio	1	0.0188917	0.0845997	0.823296	0.998244	-0.146924	0.184707	1.01907	0.86336	1.20287
outcome	ACY1	Wald ratio	1	-0.0305492	0.138928	0.825955	0.998244	-0.302848	0.241749	0.969913	0.738712	1.27347
outcome	FGFR3	Wald ratio	1	-0.0157865	0.0719385	0.826304	0.998244	-0.156786	0.125213	0.984337	0.854887	1.13339
outcome	USP8	Wald ratio	1	0.0230707	0.105824	0.82742	0.998244	-0.184344	0.230485	1.02334	0.83165	1.25921
outcome	BOLA3	Wald ratio	1	0.0268262	0.123127	0.827527	0.998244	-0.214502	0.268155	1.02719	0.806943	1.30755
outcome	GLUL	Wald ratio	1	-0.0308552	0.141841	0.827792	0.998244	-0.308863	0.247153	0.969616	0.734281	1.28038
outcome	FCRL4	Wald ratio	1	0.0592332	0.27289	0.828162	0.998244	-0.47563	0.594097	1.06102	0.621493	1.81139
outcome	IGFBP7	Wald ratio	1	0.0230009	0.106524	0.829048	0.998244	-0.185786	0.231788	1.02327	0.830451	1.26085
outcome	IL1RL1	Wald ratio	1	0.0111889	0.0518706	0.829215	0.998244	-0.0904774	0.112855	1.01125	0.913495	1.11947
outcome	EPHA10	Wald ratio	1	-0.0235605	0.109397	0.829481	0.998244	-0.237978	0.190857	0.976715	0.78822	1.21029
outcome	WFDC5	Wald ratio	1	-0.0254604	0.119115	0.830745	0.998244	-0.258927	0.208006	0.974861	0.77188	1.23122
outcome	SERPINA5	Wald ratio	1	0.0214275	0.10054	0.83123	0.998244	-0.175631	0.218486	1.02166	0.838928	1.24419
outcome	CLEC1B	Wald ratio	1	0.00853982	0.0401668	0.831632	0.998244	-0.0701871	0.0872667	1.00858	0.932219	1.09119
outcome	PCDH10	Wald ratio	1	-0.0155447	0.0736715	0.832887	0.998244	-0.159941	0.128851	0.984575	0.852194	1.13752
outcome	CRYZ	Inverse variance weighted	3	0.0034009	0.0162002	0.833722	0.998244	-0.0283514	0.0351532	1.00341	0.972047	1.03578
outcome	RBP7	Inverse variance weighted	2	0.00761579	0.036766	0.835899	0.998244	-0.0644455	0.0796771	1.00764	0.937587	1.08294
outcome	COL15A1	Inverse variance weighted	2	0.0076068	0.0370716	0.837422	0.998244	-0.0650536	0.0802672	1.00764	0.937017	1.08358
outcome	MSR1	Inverse variance weighted	2	-0.0105578	0.0515127	0.837608	0.998244	-0.111523	0.0904071	0.989498	0.894471	1.09462
outcome	APMAP	Wald ratio	1	-0.0327047	0.161957	0.839968	0.998244	-0.350141	0.284731	0.967824	0.704589	1.3294
outcome	TMEM132C	Inverse variance weighted	3	-0.00787469	0.0391752	0.840689	0.998244	-0.084658	0.0689086	0.992156	0.918826	1.07134
outcome	DPEP2	Wald ratio	1	0.0192115	0.0957329	0.84095	0.998244	-0.168425	0.206848	1.0194	0.844995	1.2298
outcome	RNASE4	Inverse variance weighted	2	0.0117458	0.0585632	0.841038	0.998244	-0.103038	0.12653	1.01182	0.902093	1.13488
outcome	PRKCA	Wald ratio	1	0.0100788	0.0503259	0.841269	0.998244	-0.0885599	0.108718	1.01013	0.915248	1.11485
outcome	ACVRL1	Wald ratio	1	0.00940073	0.0469506	0.841304	0.998244	-0.0826224	0.101424	1.00945	0.920699	1.10675
outcome	DKK1	Wald ratio	1	0.0077965	0.0390163	0.841616	0.998244	-0.0686754	0.0842684	1.00783	0.93363	1.08792
outcome	NT5C	Wald ratio	1	0.00681961	0.034323	0.842506	0.998244	-0.0604534	0.0740926	1.00684	0.941338	1.07691
outcome	ADH1A	Inverse variance weighted	2	-0.0254301	0.128047	0.842576	0.998244	-0.276403	0.225543	0.974891	0.758507	1.253
outcome	SPINK7	Wald ratio	1	0.011126	0.0562482	0.8432	0.998244	-0.0991205	0.121373	1.01119	0.905634	1.12905
outcome	F11	Inverse variance weighted	3	0.00653152	0.0330665	0.843415	0.998244	-0.0582788	0.0713419	1.00655	0.943387	1.07395
outcome	NEK7	Wald ratio	1	0.0133851	0.0677865	0.843467	0.998244	-0.119476	0.146247	1.01348	0.887385	1.15748
outcome	SERPINF2	Wald ratio	1	0.0106319	0.0540601	0.844087	0.998244	-0.0953258	0.11659	1.01069	0.909077	1.12366
outcome	SPINT1	Wald ratio	1	0.0193206	0.0983528	0.844264	0.998244	-0.173451	0.212092	1.01951	0.840758	1.23626
outcome	MYOC	Wald ratio	1	-0.0147981	0.0766161	0.846845	0.998244	-0.164966	0.135369	0.985311	0.847923	1.14496
outcome	LILRA2	Wald ratio	1	0.00786711	0.0407814	0.84703	0.998244	-0.0720645	0.0877987	1.0079	0.930471	1.09177
outcome	CTSZ	Wald ratio	1	0.0147538	0.0765564	0.847179	0.998244	-0.135297	0.164804	1.01486	0.873457	1.17916
outcome	LRRTM2	Wald ratio	1	0.0166431	0.0876957	0.84948	0.998244	-0.155241	0.188527	1.01678	0.856209	1.20747
outcome	TF	Wald ratio	1	0.0176765	0.0932567	0.849665	0.998244	-0.165107	0.20046	1.01783	0.847803	1.22196
outcome	ACE	Inverse variance weighted	3	0.00663451	0.0350045	0.849675	0.998244	-0.0619743	0.0752433	1.00666	0.939907	1.07815
outcome	PRSS2	Inverse variance weighted	2	-0.00686666	0.0362928	0.849935	0.998244	-0.0780005	0.0642671	0.993157	0.924964	1.06638
outcome	CCL23	Inverse variance weighted	2	0.00542366	0.0287288	0.850259	0.998244	-0.0508848	0.0617321	1.00544	0.950388	1.06368
outcome	PIGR	Wald ratio	1	-0.0137996	0.0733279	0.850727	0.998244	-0.157522	0.129923	0.986295	0.854258	1.13874
outcome	TARS	Inverse variance weighted	2	0.0144381	0.0769634	0.851192	0.998244	-0.13641	0.165286	1.01454	0.872485	1.17973
outcome	ENPEP	Wald ratio	1	-0.0314908	0.167914	0.851236	0.998244	-0.360602	0.297621	0.969	0.697256	1.34665
outcome	ANXA11	Wald ratio	1	0.00451419	0.0240851	0.851326	0.998244	-0.0426926	0.051721	1.00452	0.958206	1.05308
outcome	LRPAP1	Wald ratio	1	0.0101355	0.0544813	0.852416	0.998244	-0.0966479	0.116919	1.01019	0.907876	1.12403
outcome	XRCC4	Wald ratio	1	0.0110594	0.0598186	0.853321	0.998244	-0.106185	0.128304	1.01112	0.899258	1.1369
outcome	PCYOX1	Inverse variance weighted	2	0.00616216	0.0335396	0.854227	0.998244	-0.0595755	0.0718998	1.00618	0.942164	1.07455
outcome	NTF3	Inverse variance weighted	2	-0.0189141	0.104234	0.856009	0.998244	-0.223213	0.185385	0.981264	0.799944	1.20368
outcome	DTYMK	Inverse variance weighted	3	0.0101156	0.0559239	0.856461	0.998244	-0.0994953	0.119726	1.01017	0.905294	1.12719
outcome	RBP1	Wald ratio	1	-0.0167253	0.093293	0.85772	0.998244	-0.19958	0.166129	0.983414	0.819075	1.18073
outcome	DTD1	Inverse variance weighted	2	0.0078195	0.0437921	0.858284	0.998244	-0.078013	0.093652	1.00785	0.924952	1.09818
outcome	IGFALS	Wald ratio	1	0.0222868	0.124828	0.858299	0.998244	-0.222376	0.26695	1.02254	0.800614	1.30598
outcome	KDELC2	Inverse variance weighted	2	-0.00892962	0.0502648	0.858996	0.998244	-0.107449	0.0895893	0.99111	0.898123	1.09373
outcome	IL1R1	Wald ratio	1	-0.0127626	0.0731156	0.86143	0.998244	-0.156069	0.130544	0.987319	0.8555	1.13945
outcome	KLK7	Wald ratio	1	-0.0272174	0.156117	0.861598	0.998244	-0.333207	0.278772	0.97315	0.716622	1.32151
outcome	CST4	Wald ratio	1	0.0121073	0.0695269	0.861757	0.998244	-0.124165	0.14838	1.01218	0.883234	1.15995
outcome	IGFBP3	Inverse variance weighted	2	-0.00751773	0.0434474	0.862627	0.998244	-0.0926747	0.0776392	0.99251	0.91149	1.08073
outcome	CNTFR	Inverse variance weighted	2	-0.00571867	0.0331797	0.863159	0.998244	-0.0707508	0.0593134	0.994298	0.931694	1.06111
outcome	CD109	Inverse variance weighted	2	0.0066841	0.0392403	0.864745	0.998244	-0.0702269	0.0835951	1.00671	0.932182	1.08719
outcome	RBM17	Wald ratio	1	0.0069861	0.0411876	0.865312	0.998244	-0.0737416	0.0877138	1.00701	0.928912	1.09168
outcome	H6PD	Wald ratio	1	-0.00521036	0.0310087	0.86656	0.998244	-0.0659873	0.0555666	0.994803	0.936143	1.05714
outcome	GXYLT1	Inverse variance weighted	2	0.00535951	0.0319739	0.866881	0.998244	-0.0573094	0.0680284	1.00537	0.944302	1.0704
outcome	SMPD1	Inverse variance weighted	2	-0.00606642	0.0362891	0.867237	0.998244	-0.077193	0.0650601	0.993952	0.925711	1.06722
outcome	MPO	Wald ratio	1	0.00831136	0.0503092	0.868782	0.998244	-0.0902946	0.106917	1.00835	0.913662	1.11284
outcome	MIA	Wald ratio	1	0.00265351	0.0163689	0.871221	0.998244	-0.0294295	0.0347365	1.00266	0.970999	1.03535
outcome	NUDT9	Inverse variance weighted	2	-0.0147175	0.0912117	0.871814	0.998244	-0.193493	0.164058	0.98539	0.824076	1.17828
outcome	PRSS3	Wald ratio	1	0.028526	0.17763	0.872415	0.998244	-0.31963	0.376682	1.02894	0.726418	1.45744
outcome	CCL17	Wald ratio	1	0.0105259	0.0660064	0.8733	0.998244	-0.118847	0.139898	1.01058	0.887944	1.15016
outcome	ARRB1	Wald ratio	1	0.00593084	0.0373824	0.873942	0.998244	-0.0673386	0.0792002	1.00595	0.934879	1.08242
outcome	SERPIND1	Wald ratio	1	0.0279333	0.179111	0.876068	0.998244	-0.323124	0.37899	1.02833	0.723884	1.46081
outcome	GPT	Wald ratio	1	-0.0168063	0.108114	0.876467	0.998244	-0.22871	0.195098	0.983334	0.795559	1.21543
outcome	PLXNA1	Wald ratio	1	0.00569106	0.0371142	0.878131	0.998244	-0.0670528	0.0784349	1.00571	0.935146	1.08159
outcome	CDCP1	Wald ratio	1	-0.0108113	0.0709534	0.878893	0.998244	-0.14988	0.128257	0.989247	0.860811	1.13685
outcome	APOF	Wald ratio	1	0.00818332	0.0540164	0.879584	0.998244	-0.0976889	0.114056	1.00822	0.906931	1.12081
outcome	MAX	Wald ratio	1	0.00580733	0.0385305	0.880196	0.998244	-0.0697124	0.0813271	1.00582	0.932662	1.08473
outcome	CPM	Inverse variance weighted	2	-0.0120654	0.0814868	0.882291	0.998244	-0.17178	0.147649	0.988007	0.842165	1.15911
outcome	TNFRSF1B	Inverse variance weighted	2	0.0106954	0.072305	0.882406	0.998244	-0.131022	0.152413	1.01075	0.877198	1.16464
outcome	NFASC	Inverse variance weighted	3	-0.00364333	0.0246611	0.882551	0.998244	-0.0519791	0.0446925	0.996363	0.949349	1.04571
outcome	CHMP2A	Wald ratio	1	-0.0184161	0.124777	0.882664	0.998244	-0.262978	0.226146	0.981752	0.768758	1.25376
outcome	ROBO1	Inverse variance weighted	2	-0.0149744	0.101637	0.88287	0.998244	-0.214182	0.184233	0.985137	0.807201	1.2023
outcome	PPCS	Wald ratio	1	-0.00526704	0.0359135	0.883401	0.998244	-0.0756575	0.0651234	0.994747	0.927134	1.06729
outcome	CPN2	Inverse variance weighted	3	0.00285499	0.0196449	0.88445	0.998244	-0.035649	0.0413589	1.00286	0.964979	1.04223
outcome	PDGFD	Inverse variance weighted	2	0.00921978	0.0641588	0.885735	0.998244	-0.116531	0.134971	1.00926	0.890002	1.1445
outcome	SCGB3A1	Wald ratio	1	0.019042	0.132952	0.886113	0.998244	-0.241544	0.279628	1.01922	0.785414	1.32264
outcome	MX1	Wald ratio	1	-0.0051445	0.0360514	0.886528	0.998244	-0.0758052	0.0655162	0.994869	0.926997	1.06771
outcome	TLR1	Inverse variance weighted	2	0.00832199	0.058847	0.88754	0.998244	-0.107018	0.123662	1.00836	0.898509	1.13163
outcome	POFUT1	Wald ratio	1	-0.00468392	0.0333047	0.888156	0.998244	-0.0699611	0.0605932	0.995327	0.93243	1.06247
outcome	CHL1	Inverse variance weighted	2	-0.00652724	0.0464372	0.888217	0.998244	-0.0975441	0.0844896	0.993494	0.907062	1.08816
outcome	AKR7A2	Inverse variance weighted	3	-0.0060238	0.0438079	0.890632	0.998244	-0.0918873	0.0798397	0.993994	0.912208	1.08311
outcome	FUT8	Inverse variance weighted	2	-0.0101592	0.0739107	0.890674	0.998244	-0.155024	0.134706	0.989892	0.856394	1.1442
outcome	DEF6	Wald ratio	1	0.0137857	0.100811	0.89123	0.998244	-0.183804	0.211375	1.01388	0.832099	1.23538
outcome	ECH1	Wald ratio	1	-0.00482156	0.0353578	0.891533	0.998244	-0.0741228	0.0644797	0.99519	0.928558	1.0666
outcome	QSOX2	Wald ratio	1	0.00444805	0.0326911	0.891771	0.998244	-0.0596265	0.0685227	1.00446	0.942116	1.07092
outcome	PLCG2	Wald ratio	1	-0.0087258	0.0643267	0.892099	0.998244	-0.134806	0.117354	0.991312	0.873885	1.12452
outcome	GAA	Wald ratio	1	0.0135911	0.100656	0.892592	0.998244	-0.183694	0.210876	1.01368	0.832191	1.23476
outcome	PRSS22	Wald ratio	1	0.00731959	0.0544115	0.892989	0.998244	-0.099327	0.113966	1.00735	0.905447	1.12071
outcome	ITGA2	Wald ratio	1	-0.0147969	0.110471	0.893447	0.998244	-0.23132	0.201726	0.985312	0.793486	1.22351
outcome	CFHR5	Inverse variance weighted	2	0.00459364	0.0343642	0.893659	0.998244	-0.0627603	0.0719475	1.0046	0.939169	1.0746
outcome	PGAM2	Wald ratio	1	-0.0164567	0.123279	0.893805	0.998244	-0.258084	0.225171	0.983678	0.77253	1.25254
outcome	PDXK	Wald ratio	1	0.0148407	0.112039	0.89462	0.998244	-0.204756	0.234437	1.01495	0.814846	1.2642
outcome	CNPY3	Wald ratio	1	0.0136082	0.10367	0.895567	0.998244	-0.189586	0.216802	1.0137	0.827302	1.2421
outcome	TRIM3	Wald ratio	1	-0.0197873	0.15136	0.895989	0.998244	-0.316454	0.276879	0.980407	0.728729	1.31901
outcome	CHST11	Wald ratio	1	-0.00362114	0.0278006	0.896365	0.998244	-0.0581103	0.050868	0.996385	0.943546	1.05218
outcome	COL6A3	Wald ratio	1	0.0182741	0.143634	0.898761	0.998244	-0.263249	0.299797	1.01844	0.768551	1.34958
outcome	FCGR3A	Inverse variance weighted	2	0.00219975	0.0173112	0.898884	0.998244	-0.0317301	0.0361296	1.0022	0.968768	1.03679
outcome	ELANE	Inverse variance weighted	2	0.00920964	0.0725723	0.899017	0.998244	-0.133032	0.151451	1.00925	0.875437	1.16352
outcome	DKK2	Wald ratio	1	0.0176136	0.140065	0.899928	0.998244	-0.256915	0.292142	1.01777	0.773434	1.33929
outcome	ULBP3	Wald ratio	1	-0.0125132	0.0997428	0.900164	0.998244	-0.208009	0.182983	0.987565	0.8122	1.20079
outcome	CD55	Inverse variance weighted	3	0.00261786	0.0210063	0.900823	0.998244	-0.0385545	0.0437902	1.00262	0.962179	1.04476
outcome	PCSK7	Inverse variance weighted	2	0.00320186	0.0264815	0.903763	0.998244	-0.0487018	0.0551055	1.00321	0.952465	1.05665
outcome	GNRH2	Wald ratio	1	-0.0139901	0.116	0.904005	0.998244	-0.241351	0.213371	0.986107	0.785566	1.23784
outcome	EFNA5	Wald ratio	1	0.0142961	0.119205	0.90454	0.998244	-0.219346	0.247938	1.0144	0.803044	1.28138
outcome	IFNLR1	Wald ratio	1	0.0168195	0.142813	0.906248	0.998244	-0.263094	0.296734	1.01696	0.768669	1.34546
outcome	ADSL	Wald ratio	1	-0.0163017	0.143403	0.909494	0.998244	-0.297373	0.264769	0.98383	0.742767	1.30313
outcome	AKR1A1	Inverse variance weighted	2	0.00197465	0.0175105	0.910213	0.998244	-0.0323459	0.0362952	1.00198	0.968172	1.03696
outcome	BDH2	Inverse variance weighted	2	0.0101396	0.0903135	0.910609	0.998244	-0.166875	0.187154	1.01019	0.846305	1.20581
outcome	ADH6	Inverse variance weighted	2	0.00396528	0.0353936	0.910797	0.998244	-0.0654062	0.0733368	1.00397	0.936687	1.07609
outcome	ARL3	Inverse variance weighted	3	-0.00636989	0.057064	0.911119	0.998244	-0.118215	0.105476	0.99365	0.888505	1.11124
outcome	CTRB1	Wald ratio	1	0.012064	0.108106	0.911145	0.998244	-0.199824	0.223952	1.01214	0.818875	1.25101
outcome	SPINT2	Wald ratio	1	-0.00235472	0.0211535	0.911366	0.998244	-0.0438155	0.0391061	0.997648	0.957131	1.03988
outcome	CLEC3B	Inverse variance weighted	2	-0.00528682	0.0480193	0.912332	0.998244	-0.0994047	0.0888311	0.994727	0.905376	1.0929
outcome	INHBC	Inverse variance weighted	2	0.00168304	0.0153085	0.912456	0.998244	-0.0283217	0.0316878	1.00168	0.972076	1.0322
outcome	UBLCP1	Wald ratio	1	-0.0140492	0.128169	0.912715	0.998244	-0.26526	0.237162	0.986049	0.767006	1.26765
outcome	RSPO4	Wald ratio	1	0.0163589	0.150472	0.913427	0.998244	-0.278566	0.311284	1.01649	0.756868	1.36518
outcome	DLL4	Wald ratio	1	0.0136226	0.125589	0.913623	0.998244	-0.232532	0.259777	1.01372	0.792525	1.29664
outcome	C1QTNF3	Wald ratio	1	-0.0102694	0.0952731	0.914163	0.998244	-0.197005	0.176466	0.989783	0.821187	1.19299
outcome	INHBA	Wald ratio	1	-0.0153949	0.147904	0.9171	0.998244	-0.305286	0.274497	0.984723	0.736912	1.31587
outcome	BCAT2	Wald ratio	1	-0.0034178	0.0332333	0.918088	0.998244	-0.068555	0.0617194	0.996588	0.933742	1.06366
outcome	CD177	Inverse variance weighted	5	-0.00225619	0.0219454	0.918114	0.998244	-0.0452692	0.0407568	0.997746	0.95574	1.0416
outcome	CRTAC1	Inverse variance weighted	2	0.00755104	0.073847	0.918556	0.998244	-0.137189	0.152291	1.00758	0.871805	1.1645
outcome	UNC45A	Wald ratio	1	-0.0135151	0.132237	0.918595	0.998244	-0.2727	0.24567	0.986576	0.761321	1.27848
outcome	BLVRA	Wald ratio	1	0.0065291	0.0644233	0.919275	0.998244	-0.119741	0.132799	1.00655	0.887151	1.14202
outcome	TNFAIP3	Wald ratio	1	0.0196728	0.195393	0.919802	0.998244	-0.363298	0.402643	1.01987	0.69538	1.49577
outcome	SBDS	Wald ratio	1	0.00621205	0.0618814	0.920038	0.998244	-0.115076	0.1275	1.00623	0.891299	1.13598
outcome	OMG	Wald ratio	1	0.0122619	0.122558	0.920305	0.998244	-0.227951	0.252475	1.01234	0.796163	1.28721
outcome	TPST2	Inverse variance weighted	2	-0.00573241	0.0577571	0.92094	0.998244	-0.118936	0.107472	0.994284	0.887864	1.11346
outcome	NAPA	Wald ratio	1	0.00511807	0.0526963	0.922628	0.998244	-0.0981667	0.108403	1.00513	0.906498	1.1145
outcome	SHANK3	Wald ratio	1	-0.00367419	0.0383029	0.92358	0.998244	-0.0787478	0.0713994	0.996333	0.924273	1.07401
outcome	ENPP5	Inverse variance weighted	4	-0.00350953	0.0366837	0.923782	0.998244	-0.0754095	0.0683904	0.996497	0.927364	1.07078
outcome	TPP1	Wald ratio	1	0.00618315	0.0654198	0.9247	0.998244	-0.12204	0.134406	1.0062	0.885113	1.14386
outcome	NMT2	Wald ratio	1	0.0119787	0.127858	0.925357	0.998244	-0.238623	0.262581	1.01205	0.787712	1.30028
outcome	CST2	Wald ratio	1	-0.00343128	0.0366676	0.925444	0.998244	-0.0752997	0.0684371	0.996575	0.927465	1.07083
outcome	CST1	Wald ratio	1	-0.00347179	0.0371005	0.925444	0.998244	-0.0761888	0.0692452	0.996534	0.926641	1.0717
outcome	KIR2DL4	Inverse variance weighted	3	-0.00214861	0.0229988	0.925568	0.998244	-0.0472262	0.042929	0.997854	0.953872	1.04386
outcome	ENPP7	Wald ratio	1	-0.00966924	0.105319	0.92685	0.998244	-0.216095	0.196756	0.990377	0.805659	1.21745
outcome	CBLN1	Wald ratio	1	0.0120466	0.135269	0.929037	0.998244	-0.253081	0.277174	1.01212	0.776405	1.3194
outcome	HHIP	Wald ratio	1	-0.00782179	0.0880615	0.929223	0.998244	-0.180422	0.164779	0.992209	0.834918	1.17913
outcome	PNKP	Wald ratio	1	0.013123	0.149558	0.930079	0.998244	-0.280011	0.306257	1.01321	0.755776	1.35833
outcome	NPW	Inverse variance weighted	2	-0.00678427	0.0775809	0.930316	0.998244	-0.158843	0.145274	0.993239	0.85313	1.15636
outcome	ARSB	Inverse variance weighted	2	0.00429911	0.0503222	0.931918	0.998244	-0.0943324	0.102931	1.00431	0.90998	1.10841
outcome	PGLYRP2	Wald ratio	1	0.00382709	0.0448953	0.932067	0.998244	-0.0841676	0.0918218	1.00383	0.919277	1.09617
outcome	PSG3	Wald ratio	1	0.00898373	0.106115	0.932531	0.998244	-0.199001	0.216969	1.00902	0.819549	1.24231
outcome	GM2A	Inverse variance weighted	2	0.0029173	0.03453	0.93267	0.998244	-0.0647616	0.0705962	1.00292	0.937291	1.07315
outcome	APOC1	Wald ratio	1	0.0100242	0.120087	0.933474	0.998244	-0.225346	0.245395	1.01007	0.79824	1.27813
outcome	THBS3	Wald ratio	1	-0.0219944	0.265891	0.934074	0.998244	-0.543141	0.499152	0.978246	0.580921	1.64732
outcome	IMPAD1	Inverse variance weighted	5	0.00319526	0.0390525	0.93479	0.998244	-0.0733476	0.0797381	1.0032	0.929278	1.083
outcome	CCL8	Inverse variance weighted	4	0.00233658	0.0293242	0.936491	0.998244	-0.0551389	0.0598121	1.00234	0.946354	1.06164
outcome	LAYN	Wald ratio	1	-0.00497927	0.063489	0.937488	0.998244	-0.129418	0.119459	0.995033	0.878607	1.12689
outcome	HS3ST3B1	Wald ratio	1	0.011775	0.15049	0.937634	0.998244	-0.283186	0.306736	1.01184	0.75338	1.35898
outcome	RGMB	Wald ratio	1	0.00889646	0.115049	0.938363	0.998244	-0.2166	0.234393	1.00894	0.805252	1.26414
outcome	F5	Inverse variance weighted	2	-0.00322167	0.0423365	0.939342	0.998244	-0.0862013	0.0797579	0.996784	0.91741	1.08302
outcome	DCI	Wald ratio	1	0.0080312	0.106534	0.939908	0.998244	-0.200776	0.216838	1.00806	0.818096	1.24214
outcome	APOA4	Wald ratio	1	-0.00881261	0.122089	0.942457	0.998244	-0.248108	0.230483	0.991226	0.780276	1.25921
outcome	PDCD6IP	Inverse variance weighted	2	-0.00714248	0.0999567	0.943035	0.998244	-0.203058	0.188773	0.992883	0.816231	1.20777
outcome	KDR	Inverse variance weighted	4	-0.0019849	0.0283185	0.94412	0.998244	-0.0574891	0.0535193	0.998017	0.944132	1.05498
outcome	TALDO1	Wald ratio	1	0.00973139	0.140414	0.944747	0.998244	-0.265481	0.284943	1.00978	0.766837	1.32969
outcome	CHST1	Wald ratio	1	0.0097833	0.14177	0.944983	0.998244	-0.268085	0.287652	1.00983	0.764843	1.33329
outcome	ANG	Inverse variance weighted	3	0.00308126	0.0462852	0.946923	0.998244	-0.0876377	0.0938002	1.00309	0.916093	1.09834
outcome	RNASE6	Wald ratio	1	0.00115572	0.0177384	0.948052	0.998244	-0.0336116	0.035923	1.00116	0.966947	1.03658
outcome	HPCAL1	Wald ratio	1	-0.0101294	0.1564	0.948361	0.998244	-0.316674	0.296416	0.989922	0.728568	1.34503
outcome	GLRX3	Wald ratio	1	0.00873474	0.135421	0.948572	0.998244	-0.256691	0.27416	1.00877	0.773607	1.31543
outcome	GPC5	Inverse variance weighted	2	-0.00255039	0.040491	0.949777	0.998244	-0.0819128	0.076812	0.997453	0.921352	1.07984
outcome	CTSO	Wald ratio	1	0.00569576	0.0905819	0.949862	0.998244	-0.171845	0.183236	1.00571	0.84211	1.2011
outcome	CDON	Inverse variance weighted	2	-0.00258299	0.0418566	0.950793	0.998244	-0.0846219	0.0794559	0.99742	0.91886	1.0827
outcome	CHI3L1	Inverse variance weighted	4	-0.00155754	0.0256291	0.951541	0.998244	-0.0517907	0.0486756	0.998444	0.949528	1.04988
outcome	FCRL3	Inverse variance weighted	2	-0.00118925	0.0208717	0.954562	0.998244	-0.0420978	0.0397193	0.998811	0.958776	1.04052
outcome	TGM4	Wald ratio	1	-0.00713402	0.125407	0.954635	0.998244	-0.252931	0.238663	0.992891	0.776521	1.26955
outcome	CELA2A	Wald ratio	1	0.00746524	0.133957	0.955558	0.998244	-0.25509	0.27002	1.00749	0.774847	1.30999
outcome	IGF2R	Inverse variance weighted	2	0.00184064	0.0331603	0.955734	0.998244	-0.0631536	0.0668349	1.00184	0.938799	1.06912
outcome	HBEGF	Wald ratio	1	-0.00766569	0.143242	0.957321	0.998244	-0.288421	0.273089	0.992364	0.749446	1.31402
outcome	SELPLG	Wald ratio	1	-0.00259528	0.0491066	0.957851	0.998244	-0.0988442	0.0936536	0.997408	0.905884	1.09818
outcome	LYVE1	Wald ratio	1	-0.00300243	0.0571779	0.958122	0.998244	-0.115071	0.109066	0.997002	0.891303	1.11524
outcome	PCDH9	Wald ratio	1	0.00671787	0.131638	0.959299	0.998244	-0.251293	0.264729	1.00674	0.777794	1.30308
outcome	BPI	Inverse variance weighted	4	0.00127581	0.0253568	0.959872	0.998244	-0.0484235	0.0509751	1.00128	0.95273	1.0523
outcome	CAPZA1	Wald ratio	1	-0.00539667	0.110541	0.961062	0.998244	-0.222057	0.211264	0.994618	0.80087	1.23524
outcome	EFNA4	Wald ratio	1	0.00710575	0.147023	0.961452	0.998244	-0.281059	0.29527	1.00713	0.754984	1.34349
outcome	ST13	Wald ratio	1	0.00253243	0.0528954	0.961815	0.998244	-0.101142	0.106207	1.00254	0.903804	1.11205
outcome	WFDC2	Wald ratio	1	0.00697285	0.145769	0.961848	0.998244	-0.278735	0.292681	1.007	0.75674	1.34001
outcome	PTGFRN	Inverse variance weighted	2	0.00336049	0.0732616	0.963414	0.998244	-0.140232	0.146953	1.00337	0.869156	1.1583
outcome	GREM2	Wald ratio	1	0.0114077	0.249674	0.963557	0.998244	-0.477953	0.500769	1.01147	0.620051	1.64999
outcome	SAA4	Inverse variance weighted	2	0.00255748	0.0565326	0.963917	0.998244	-0.108246	0.113361	1.00256	0.897406	1.12004
outcome	MGAT4C	Wald ratio	1	0.00525901	0.117003	0.964149	0.998244	-0.224067	0.234585	1.00527	0.799261	1.26438
outcome	BMP7	Wald ratio	1	0.00684669	0.154825	0.964727	0.998244	-0.29661	0.310303	1.00687	0.743334	1.36384
outcome	SIGLEC14	Wald ratio	1	-0.0053368	0.121601	0.964994	0.998244	-0.243675	0.233001	0.994677	0.783742	1.26238
outcome	GFRA2	Inverse variance weighted	4	-0.00143959	0.033299	0.965517	0.998244	-0.0667057	0.0638265	0.998561	0.93547	1.06591
outcome	PYGL	Wald ratio	1	-0.00207083	0.0502634	0.967137	0.998244	-0.100587	0.0964455	0.997931	0.904306	1.10125
outcome	LILRA4	Inverse variance weighted	2	-0.00241912	0.0592322	0.967422	0.998244	-0.118514	0.113676	0.997584	0.888239	1.12039
outcome	YWHAB	Inverse variance weighted	2	-0.000918765	0.0227342	0.967764	0.998244	-0.0454778	0.0436402	0.999082	0.955541	1.04461
outcome	THBS4	Inverse variance weighted	2	0.00184847	0.0463658	0.968199	0.998244	-0.0890285	0.0927255	1.00185	0.914819	1.09716
outcome	SIRPB1	Wald ratio	1	0.000809134	0.0205973	0.968664	0.998244	-0.0395616	0.0411799	1.00081	0.961211	1.04204
outcome	ACAN	Wald ratio	1	-0.00360381	0.100663	0.971441	0.998244	-0.200904	0.193697	0.996403	0.817991	1.21373
outcome	TFPI	Wald ratio	1	0.00645908	0.181278	0.971577	0.998244	-0.348846	0.361764	1.00648	0.705502	1.43586
outcome	CYB5R2	Wald ratio	1	0.00353278	0.105587	0.973309	0.998244	-0.203419	0.210484	1.00354	0.815937	1.23428
outcome	SEMA4D	Inverse variance weighted	3	-0.000645186	0.0196084	0.973751	0.998244	-0.0390777	0.0377873	0.999355	0.961676	1.03851
outcome	NTN1	Inverse variance weighted	2	-0.00111476	0.0345919	0.974292	0.998244	-0.0689148	0.0666853	0.998886	0.933406	1.06896
outcome	B4GALT6	Inverse variance weighted	2	0.001046	0.0328915	0.97463	0.998244	-0.0634213	0.0655133	1.00105	0.938548	1.06771
outcome	IGLON5	Wald ratio	1	0.00268543	0.0855977	0.974972	0.998244	-0.165086	0.170457	1.00269	0.847821	1.18585
outcome	APOL3	Wald ratio	1	0.00341838	0.109197	0.975026	0.998244	-0.210607	0.217444	1.00342	0.810092	1.2429
outcome	CNTN4	Inverse variance weighted	3	0.00105506	0.0374676	0.977535	0.998244	-0.0723815	0.0744916	1.00106	0.930176	1.07734
outcome	ADH4	Wald ratio	1	-0.000982161	0.035612	0.977998	0.998244	-0.0707817	0.0688174	0.999018	0.931665	1.07124
outcome	TMEM132A	Inverse variance weighted	2	-0.000590863	0.0217375	0.978315	0.998244	-0.0431964	0.0420147	0.999409	0.957723	1.04291
outcome	APRT	Inverse variance weighted	2	-0.00284849	0.109109	0.979172	0.998244	-0.216702	0.211005	0.997156	0.80517	1.23492
outcome	ACP5	Inverse variance weighted	2	-0.000970342	0.044022	0.982414	0.998244	-0.0872535	0.0853128	0.99903	0.916445	1.08906
outcome	FCRL6	Wald ratio	1	-0.00096644	0.0441121	0.982521	0.998244	-0.0874262	0.0854933	0.999034	0.916287	1.08925
outcome	CCL7	Wald ratio	1	-0.000660163	0.0311612	0.983098	0.998244	-0.0617362	0.0604158	0.99934	0.940131	1.06228
outcome	LIN7B	Wald ratio	1	0.0019701	0.0952803	0.983503	0.998244	-0.184779	0.188719	1.00197	0.831288	1.2077
outcome	DNAJB11	Wald ratio	1	0.00120168	0.0594195	0.983865	0.998244	-0.115261	0.117664	1.0012	0.891134	1.12487
outcome	MANBA	Inverse variance weighted	2	-0.00161324	0.0833338	0.984555	0.998244	-0.164948	0.161721	0.998388	0.847938	1.17553
outcome	LCT	Inverse variance weighted	3	0.000935117	0.0500168	0.985084	0.998244	-0.0970978	0.098968	1.00094	0.907467	1.10403
outcome	ARSK	Wald ratio	1	0.00227001	0.122554	0.985222	0.998244	-0.237937	0.242477	1.00227	0.788253	1.2744
outcome	LRP8	Inverse variance weighted	2	-0.00100175	0.0581521	0.986256	0.998244	-0.11498	0.112976	0.998999	0.891384	1.11961
outcome	TREM1	Inverse variance weighted	3	-0.000471953	0.0287329	0.986895	0.998244	-0.0567885	0.0558445	0.999528	0.944794	1.05743
outcome	ROR2	Wald ratio	1	-0.000758404	0.0466217	0.987021	0.998244	-0.092137	0.0906202	0.999242	0.91198	1.09485
outcome	NCAM2	Wald ratio	1	0.00048687	0.0307596	0.987371	0.998244	-0.059802	0.0607757	1.00049	0.941951	1.06266
outcome	RETN	Inverse variance weighted	2	0.00178491	0.127619	0.988841	0.998244	-0.248348	0.251918	1.00179	0.780088	1.28649
outcome	RSPO1	Inverse variance weighted	2	-0.000740703	0.0583602	0.989874	0.998244	-0.115127	0.113645	0.99926	0.891253	1.12035
outcome	PLG	Inverse variance weighted	2	-0.000456528	0.0370871	0.990179	0.998244	-0.0731473	0.0722343	0.999544	0.929464	1.07491
outcome	RNASE2	Wald ratio	1	0.000598165	0.0486708	0.990194	0.998244	-0.0947966	0.0959929	1.0006	0.909558	1.10075
outcome	AKR7A3	Inverse variance weighted	3	-0.000328124	0.0310413	0.991566	0.998244	-0.061169	0.0605127	0.999672	0.940664	1.06238
outcome	PMM2	Wald ratio	1	0.000537328	0.0509382	0.991584	0.998244	-0.0993016	0.100376	1.00054	0.90547	1.10559
outcome	SYK	Wald ratio	1	0.000783385	0.0922403	0.993224	0.998244	-0.180008	0.181574	1.00078	0.835264	1.1991
outcome	EPHB6	Wald ratio	1	-0.00200342	0.240618	0.993357	0.998244	-0.473614	0.469608	0.997999	0.622747	1.59937
outcome	ADAM23	Inverse variance weighted	2	-0.000255812	0.0354608	0.994244	0.998244	-0.069759	0.0692474	0.999744	0.932619	1.0717
outcome	F2	Inverse variance weighted	2	-0.00152456	0.221597	0.994511	0.998244	-0.435854	0.432805	0.998477	0.646712	1.54158
outcome	ECI2	Wald ratio	1	0.000253555	0.0383617	0.994726	0.998244	-0.0749354	0.0754425	1.00025	0.927803	1.07836
outcome	BTD	Inverse variance weighted	2	0.0003237	0.070498	0.996336	0.998244	-0.137852	0.1385	1.00032	0.871227	1.14855
outcome	UBE2F	Wald ratio	1	0.000522294	0.12513	0.99667	0.998244	-0.244733	0.245777	1.00052	0.782914	1.27861
outcome	AIF1	Inverse variance weighted	2	-0.00360622	0.888765	0.996763	0.998244	-1.74559	1.73837	0.9964	0.174543	5.68808
outcome	ADGRF5	Wald ratio	1	0.000326718	0.148413	0.998244	0.998244	-0.290563	0.291216	1.00033	0.747842	1.33805
outcome	EGFR	Inverse variance weighted	2	0.000366998	0.166733	0.998244	0.998244	-0.32643	0.327164	1.00037	0.721495	1.38703
outcome	exposure	method	Q	Q_df	Q_pval
outcome	SIGLEC12	MR Egger	3.28259	1	0.0700185
outcome	SIGLEC12	Inverse variance weighted	3.28306	2	0.193684
outcome	APRT	Inverse variance weighted	0.445575	1	0.504444
outcome	TMEM190	MR Egger	4.68129	1	0.0304929
outcome	TMEM190	Inverse variance weighted	5.14963	2	0.0761679
outcome	MSMB	MR Egger	0.166566	1	0.683182
outcome	MSMB	Inverse variance weighted	0.622177	2	0.732649
outcome	ACE	MR Egger	0.000863081	1	0.976563
outcome	ACE	Inverse variance weighted	6.27652	2	0.0433582
outcome	SMPD1	Inverse variance weighted	1.68268	1	0.194569
outcome	B4GALT6	Inverse variance weighted	0.219506	1	0.639417
outcome	UCMA	Inverse variance weighted	0.00271603	1	0.958437
outcome	CHI3L1	MR Egger	0.339068	2	0.844058
outcome	CHI3L1	Inverse variance weighted	0.341261	3	0.95209
outcome	SVEP1	Inverse variance weighted	5.39449	1	0.0202005
outcome	SPATA20	MR Egger	0.0137423	1	0.90668
outcome	SPATA20	Inverse variance weighted	1.86991	2	0.392603
outcome	KIAA1549L	Inverse variance weighted	0.577576	1	0.447264
outcome	NAGPA	Inverse variance weighted	0.0305999	1	0.861136
outcome	TXNDC5	Inverse variance weighted	0.00176	1	0.966537
outcome	QDPR	Inverse variance weighted	0.104709	1	0.746251
outcome	COL11A2	MR Egger	18.574	1	1.63433e-05
outcome	COL11A2	Inverse variance weighted	32.0532	2	1.09579e-07
outcome	NT5C2	Inverse variance weighted	0.159591	1	0.689534
outcome	ATF6B	Inverse variance weighted	8.47408	1	0.00360243
outcome	CHST9	Inverse variance weighted	0.0569811	1	0.811333
outcome	SMAP1	Inverse variance weighted	1.02902	1	0.31039
outcome	DARS2	Inverse variance weighted	0.40398	1	0.525041
outcome	GSTO1	Inverse variance weighted	0.576289	1	0.447771
outcome	CLIC5	Inverse variance weighted	0.000844911	1	0.976811
outcome	GLRX2	Inverse variance weighted	0.0119626	1	0.912906
outcome	PDCD5	MR Egger	1.19627	1	0.274068
outcome	PDCD5	Inverse variance weighted	1.46681	2	0.480271
outcome	HPGDS	Inverse variance weighted	0.177473	1	0.673554
outcome	ARL3	MR Egger	2.04784	1	0.152422
outcome	ARL3	Inverse variance weighted	5.89997	2	0.0523405
outcome	PTGFRN	Inverse variance weighted	4.3248	1	0.0375609
outcome	ACYP2	Inverse variance weighted	4.29665	1	0.0381876
outcome	S100A6	Inverse variance weighted	0.103207	1	0.748014
outcome	NEGR1	Inverse variance weighted	1.93431	1	0.164288
outcome	LUM	MR Egger	0.240864	2	0.886537
outcome	LUM	Inverse variance weighted	0.35207	3	0.949956
outcome	CD177	MR Egger	3.96198	3	0.265599
outcome	CD177	Inverse variance weighted	4.92738	4	0.294831
outcome	SMOC1	Inverse variance weighted	0.403687	1	0.525191
outcome	SERPINA10	Inverse variance weighted	0.581087	1	0.445886
outcome	FLRT3	Inverse variance weighted	0.840743	1	0.359184
outcome	DSC2	Inverse variance weighted	3.89677	1	0.048379
outcome	SEMA5A	Inverse variance weighted	0.309374	1	0.578065
outcome	NCK2	Inverse variance weighted	0.0633049	1	0.801347
outcome	CA10	Inverse variance weighted	1.12782	1	0.288242
outcome	ELANE	Inverse variance weighted	1.5533	1	0.212648
outcome	CSF1R	Inverse variance weighted	2.98039	1	0.0842792
outcome	IL5RA	Inverse variance weighted	1.44733e-05	1	0.996965
outcome	FCN2	Inverse variance weighted	2.22122	1	0.136126
outcome	FRZB	MR Egger	0.782979	1	0.376231
outcome	FRZB	Inverse variance weighted	0.813716	2	0.665739
outcome	CCL8	MR Egger	0.238225	2	0.887708
outcome	CCL8	Inverse variance weighted	6.31284	3	0.097343
outcome	TOLLIP	Inverse variance weighted	0.143053	1	0.705264
outcome	CRYZ	MR Egger	0.61882	1	0.431486
outcome	CRYZ	Inverse variance weighted	0.858796	2	0.650901
outcome	IL1RAP	MR Egger	0.307294	1	0.579345
outcome	IL1RAP	Inverse variance weighted	0.405462	2	0.816498
outcome	IL15RA	MR Egger	4.4329	2	0.108995
outcome	IL15RA	Inverse variance weighted	4.53529	3	0.209164
outcome	IL18R1	Inverse variance weighted	2.65626	1	0.103143
outcome	C1QC	MR Egger	0.632577	3	0.888936
outcome	C1QC	Inverse variance weighted	2.58601	4	0.629303
outcome	CNTFR	Inverse variance weighted	0.0257814	1	0.872435
outcome	MTHFS	Inverse variance weighted	0.702373	1	0.401988
outcome	EFNB2	Inverse variance weighted	0.00211155	1	0.963349
outcome	YWHAB	Inverse variance weighted	1.38056	1	0.240005
outcome	RBP7	Inverse variance weighted	0.397186	1	0.528546
outcome	PREP	Inverse variance weighted	0.0902388	1	0.763874
outcome	SUMO3	Inverse variance weighted	0.0260426	1	0.871796
outcome	CAPN2	Inverse variance weighted	1.55083	1	0.213013
outcome	CCDC134	Inverse variance weighted	1.69007	1	0.193591
outcome	VWC2	MR Egger	0.653995	2	0.721085
outcome	VWC2	Inverse variance weighted	2.51535	3	0.472523
outcome	CLIC4	Inverse variance weighted	4.24552	1	0.039354
outcome	GBP1	Inverse variance weighted	0.196234	1	0.657778
outcome	KNG1	Inverse variance weighted	0.457839	1	0.498636
outcome	BMPER	MR Egger	2.00989	1	0.156276
outcome	BMPER	Inverse variance weighted	2.80164	2	0.246395
outcome	NRP2	Inverse variance weighted	0.279589	1	0.596971
outcome	FCGR3A	Inverse variance weighted	0.52502	1	0.468708
outcome	GSTM1	Inverse variance weighted	0.219614	1	0.639334
outcome	PNP	Inverse variance weighted	0.554823	1	0.456354
outcome	GM2A	Inverse variance weighted	2.05234	1	0.151972
outcome	CFHR1	MR Egger	3.29154	2	0.192864
outcome	CFHR1	Inverse variance weighted	3.30237	3	0.347313
outcome	PNLIPRP2	Inverse variance weighted	0.0397011	1	0.842066
outcome	LRP11	MR Egger	2.43387	1	0.118739
outcome	LRP11	Inverse variance weighted	2.47267	2	0.290447
outcome	PLTP	Inverse variance weighted	2.05075	1	0.152131
outcome	REG3G	Inverse variance weighted	0.156373	1	0.692518
outcome	VNN2	MR Egger	2.16939	2	0.338005
outcome	VNN2	Inverse variance weighted	2.82066	3	0.42011
outcome	AOC1	Inverse variance weighted	2.04986	1	0.15222
outcome	CES1	Inverse variance weighted	0.0505801	1	0.822057
outcome	FOLR3	Inverse variance weighted	1.55376	1	0.212581
outcome	NAGLU	Inverse variance weighted	0.190723	1	0.662316
outcome	NPTXR	Inverse variance weighted	0.426372	1	0.513774
outcome	BCHE	MR Egger	3.58102	1	0.0584434
outcome	BCHE	Inverse variance weighted	4.22571	2	0.120892
outcome	SAA1	Inverse variance weighted	5.59667e-05	1	0.994031
outcome	SAA4	Inverse variance weighted	2.49804	1	0.113988
outcome	CLSTN1	Inverse variance weighted	0.243807	1	0.62147
outcome	GLIPR2	Inverse variance weighted	0.970698	1	0.324506
outcome	ALAD	Inverse variance weighted	0.0120179	1	0.912706
outcome	MSR1	Inverse variance weighted	1.4789	1	0.223947
outcome	KLK14	MR Egger	1.07103	1	0.300713
outcome	KLK14	Inverse variance weighted	1.10769	2	0.574734
outcome	AMY2B	MR Egger	5.17992	2	0.0750229
outcome	AMY2B	Inverse variance weighted	5.46996	3	0.140447
outcome	CR2	Inverse variance weighted	3.49972	1	0.0613794
outcome	RNASE3	Inverse variance weighted	6.28487	1	0.0121773
outcome	IL6R	MR Egger	0.476629	1	0.489953
outcome	IL6R	Inverse variance weighted	0.488807	2	0.783172
outcome	LILRB3	MR Egger	2.57298	1	0.108703
outcome	LILRB3	Inverse variance weighted	2.575	2	0.27596
outcome	SMOC2	MR Egger	4.43372	1	0.0352356
outcome	SMOC2	Inverse variance weighted	4.43473	2	0.108896
outcome	BTD	Inverse variance weighted	0.315498	1	0.574326
outcome	COL10A1	Inverse variance weighted	5.23507	1	0.022136
outcome	INHBC	Inverse variance weighted	0.0981116	1	0.754108
outcome	CFHR5	Inverse variance weighted	0.727129	1	0.393815
outcome	IGF2R	Inverse variance weighted	1.61868	1	0.203276
outcome	LGR5	Inverse variance weighted	0.340751	1	0.559396
outcome	UNC5D	Inverse variance weighted	0.298451	1	0.584855
outcome	TLR1	Inverse variance weighted	0.0664626	1	0.796559
outcome	C1QTNF9	Inverse variance weighted	0.589797	1	0.442497
outcome	AKR1B1	Inverse variance weighted	0.0903133	1	0.763779
outcome	CDH17	Inverse variance weighted	0.0215443	1	0.883306
outcome	RSPO1	Inverse variance weighted	0.473123	1	0.491554
outcome	COL6A2	MR Egger	0.57066	1	0.449997
outcome	COL6A2	Inverse variance weighted	2.30587	2	0.315708
outcome	LECT2	Inverse variance weighted	0.719913	1	0.396173
outcome	ENGASE	MR Egger	0.383415	2	0.825548
outcome	ENGASE	Inverse variance weighted	1.69806	3	0.637365
outcome	SIGLEC5	MR Egger	2.01164	2	0.365745
outcome	SIGLEC5	Inverse variance weighted	2.1834	3	0.535226
outcome	PDE5A	Inverse variance weighted	0.464676	1	0.495447
outcome	NME4	Inverse variance weighted	2.67976	1	0.101631
outcome	GSTZ1	Inverse variance weighted	0.861825	1	0.353228
outcome	MDGA1	Inverse variance weighted	1.10877	1	0.292349
outcome	CD14	Inverse variance weighted	1.06038	1	0.303129
outcome	PDGFD	Inverse variance weighted	4.84925	1	0.0276582
outcome	IRF3	Inverse variance weighted	0.0177824	1	0.893916
outcome	KIR2DL3	Inverse variance weighted	0.106673	1	0.743964
outcome	BDH2	Inverse variance weighted	2.78692	1	0.0950369
outcome	STARD5	Inverse variance weighted	0.629428	1	0.427565
outcome	ADH1A	Inverse variance weighted	2.66756	1	0.102413
outcome	GOLM1	Inverse variance weighted	0.147773	1	0.700673
outcome	TRIP10	MR Egger	1.3003	2	0.521968
outcome	TRIP10	Inverse variance weighted	1.301	3	0.728895
outcome	EPHB1	Inverse variance weighted	1.72331	1	0.189268
outcome	BTN3A3	MR Egger	6.40332	2	0.0406945
outcome	BTN3A3	Inverse variance weighted	6.99866	3	0.0719406
outcome	UGT1A1	Inverse variance weighted	0.0168667	1	0.896668
outcome	FKBP4	Inverse variance weighted	0.00461826	1	0.945819
outcome	TP53I3	Inverse variance weighted	1.84261	1	0.174646
outcome	SNUPN	Inverse variance weighted	0.00082935	1	0.977025
outcome	NCF1	Inverse variance weighted	0.0813929	1	0.775419
outcome	MMAB	Inverse variance weighted	1.89624	1	0.168499
outcome	NANS	Inverse variance weighted	0.126818	1	0.721755
outcome	IDI2	Inverse variance weighted	0.000743598	1	0.978245
outcome	S100A16	Inverse variance weighted	0.41769	1	0.518092
outcome	AKR7A3	MR Egger	0.0965941	1	0.755956
outcome	AKR7A3	Inverse variance weighted	1.88168	2	0.390299
outcome	PDCD6IP	Inverse variance weighted	1.01269	1	0.314258
outcome	TARS	Inverse variance weighted	0.261627	1	0.609004
outcome	ADH6	Inverse variance weighted	1.32789	1	0.24918
outcome	THG1L	Inverse variance weighted	0.833664	1	0.361215
outcome	CNRIP1	Inverse variance weighted	2.39731	1	0.121544
outcome	PGP	Inverse variance weighted	0.424143	1	0.514877
outcome	DTD2	MR Egger	3.49011	1	0.0617364
outcome	DTD2	Inverse variance weighted	4.05755	2	0.131496
outcome	CCL15	MR Egger	2.26547	1	0.132286
outcome	CCL15	Inverse variance weighted	3.26578	2	0.195364
outcome	GRHPR	Inverse variance weighted	0.125816	1	0.72281
outcome	PSMB4	MR Egger	0.710632	1	0.399234
outcome	PSMB4	Inverse variance weighted	0.715098	2	0.699388
outcome	ARF4	Inverse variance weighted	1.58814	1	0.207592
outcome	LRIG1	MR Egger	4.14633	1	0.0417249
outcome	LRIG1	Inverse variance weighted	5.63661	2	0.0597069
outcome	SAA2	Inverse variance weighted	0.000785446	1	0.977642
outcome	AIF1L	Inverse variance weighted	0.712808	1	0.398513
outcome	GREM1	MR Egger	0.329938	1	0.565695
outcome	GREM1	Inverse variance weighted	0.697232	2	0.705664
outcome	GSTM4	Inverse variance weighted	0.767753	1	0.380913
outcome	ITPA	Inverse variance weighted	0.443725	1	0.50533
outcome	AMY2A	MR Egger	0.037471	1	0.846509
outcome	AMY2A	Inverse variance weighted	0.0721365	2	0.964574
outcome	SERPINB8	Inverse variance weighted	0.0458021	1	0.830536
outcome	USP15	Inverse variance weighted	0.232789	1	0.629464
outcome	DTD1	Inverse variance weighted	4.53872	1	0.0331363
outcome	SPINK4	Inverse variance weighted	0.0280027	1	0.867102
outcome	GMPR	Inverse variance weighted	0.397125	1	0.528578
outcome	TSTD1	MR Egger	1.50847	1	0.219373
outcome	TSTD1	Inverse variance weighted	1.93917	2	0.37924
outcome	UROD	Inverse variance weighted	0.100701	1	0.75099
outcome	MDGA2	Inverse variance weighted	0.663369	1	0.415373
outcome	PDCD6	Inverse variance weighted	0.945967	1	0.330748
outcome	DTYMK	MR Egger	1.18082	1	0.27719
outcome	DTYMK	Inverse variance weighted	1.48618	2	0.475643
outcome	PARK7	MR Egger	1.6587	1	0.197779
outcome	PARK7	Inverse variance weighted	1.78681	2	0.40926
outcome	KLB	MR Egger	4.25452	2	0.119163
outcome	KLB	Inverse variance weighted	4.32006	3	0.228913
outcome	PLXNA4	Inverse variance weighted	1.64681	1	0.199393
outcome	PLXND1	MR Egger	0.625801	1	0.4289
outcome	PLXND1	Inverse variance weighted	0.839971	2	0.657056
outcome	SEZ6L	Inverse variance weighted	0.0189651	1	0.890466
outcome	DOK2	Inverse variance weighted	2.64536	1	0.103853
outcome	SFTPD	Inverse variance weighted	2.20853	1	0.137249
outcome	TCN1	MR Egger	1.13711	1	0.286264
outcome	TCN1	Inverse variance weighted	1.15317	2	0.561815
outcome	PTGR1	MR Egger	0.0103346	1	0.919027
outcome	PTGR1	Inverse variance weighted	2.3895	2	0.302779
outcome	F11	MR Egger	6.4471e-05	1	0.993594
outcome	F11	Inverse variance weighted	0.116155	2	0.943577
outcome	APCS	Inverse variance weighted	0.699278	1	0.403027
outcome	TIMP3	Inverse variance weighted	0.00441095	1	0.947047
outcome	GFRA2	MR Egger	0.177695	2	0.914985
outcome	GFRA2	Inverse variance weighted	1.76936	3	0.621625
outcome	IGFBP3	Inverse variance weighted	1.28411	1	0.257136
outcome	ROR1	Inverse variance weighted	0.659184	1	0.416848
outcome	IL6ST	Inverse variance weighted	0.886227	1	0.346502
outcome	MRC1	MR Egger	0.14481	1	0.703545
outcome	MRC1	Inverse variance weighted	4.07011	2	0.130673
outcome	PLAUR	Inverse variance weighted	0.0437365	1	0.834345
outcome	NTRK3	Inverse variance weighted	1.45753	1	0.227324
outcome	EGFR	Inverse variance weighted	2.85135	1	0.0912974
outcome	PLA2G2A	Inverse variance weighted	3.61254	1	0.0573455
outcome	CCL25	Inverse variance weighted	0.737705	1	0.390397
outcome	MICA	MR Egger	2.06545	1	0.150671
outcome	MICA	Inverse variance weighted	27.6136	2	1.00874e-06
outcome	IL16	MR Egger	2.48444	1	0.114978
outcome	IL16	Inverse variance weighted	2.57549	2	0.275893
outcome	MMP7	Inverse variance weighted	0.0817583	1	0.774929
outcome	AGRP	Inverse variance weighted	0.0298919	1	0.862736
outcome	AIF1	Inverse variance weighted	143.578	1	4.39454e-33
outcome	C7	MR Egger	5.31359	2	0.0701727
outcome	C7	Inverse variance weighted	5.8283	3	0.120269
outcome	CCL14	Inverse variance weighted	2.46421	1	0.116466
outcome	CCL23	Inverse variance weighted	1.26405	1	0.260885
outcome	CNTN1	Inverse variance weighted	0.355853	1	0.550818
outcome	EDAR	Inverse variance weighted	0.45503	1	0.499956
outcome	LGALS4	Inverse variance weighted	0.292481	1	0.588635
outcome	CXCL1	MR Egger	0.174463	1	0.676175
outcome	CXCL1	Inverse variance weighted	0.19193	2	0.908496
outcome	NCR3	Inverse variance weighted	10.6061	1	0.00112714
outcome	PDCD1LG2	MR Egger	0.733885	1	0.391627
outcome	PDCD1LG2	Inverse variance weighted	0.876609	2	0.645129
outcome	CCL23	Inverse variance weighted	1.33421	1	0.248057
outcome	CD209	Inverse variance weighted	0.842026	1	0.358818
outcome	CCL3	Inverse variance weighted	4.34592	1	0.0370977
outcome	MRC2	Inverse variance weighted	0.532727	1	0.465462
outcome	SPARC	Inverse variance weighted	0.00208004	1	0.963623
outcome	RETN	Inverse variance weighted	3.83221	1	0.0502766
outcome	LGALS3	Inverse variance weighted	2.09618	1	0.147668
outcome	LBP	Inverse variance weighted	2.34155	1	0.125964
outcome	TNFRSF1B	Inverse variance weighted	1.29073	1	0.255913
outcome	CD33	MR Egger	0.52679	2	0.768438
outcome	CD33	Inverse variance weighted	1.6398	3	0.6504
outcome	ADAMTS5	MR Egger	4.77419	1	0.0288895
outcome	ADAMTS5	Inverse variance weighted	5.07642	2	0.0790076
outcome	IDUA	MR Egger	0.756939	1	0.384288
outcome	IDUA	Inverse variance weighted	1.11008	2	0.574049
outcome	ARSB	Inverse variance weighted	0.589259	1	0.442706
outcome	NAAA	Inverse variance weighted	0.141786	1	0.706512
outcome	CTSS	Inverse variance weighted	0.00585271	1	0.939019
outcome	F7	MR Egger	1.05286	1	0.30485
outcome	F7	Inverse variance weighted	4.29208	2	0.116946
outcome	GP6	Inverse variance weighted	0.121273	1	0.727658
outcome	ASAH2	Inverse variance weighted	1.6702	1	0.196231
outcome	ACP5	Inverse variance weighted	0.056372	1	0.812325
outcome	TGFBI	Inverse variance weighted	0.579286	1	0.446592
outcome	CD109	Inverse variance weighted	2.86035	1	0.0907879
outcome	CD5L	Inverse variance weighted	1.71599	1	0.19021
outcome	CNTN4	MR Egger	0.180296	1	0.671119
outcome	CNTN4	Inverse variance weighted	0.840995	2	0.65672
outcome	FCGR3B	Inverse variance weighted	1.22044	1	0.269274
outcome	LRIG3	MR Egger	3.64158	4	0.456679
outcome	LRIG3	Inverse variance weighted	4.55739	5	0.472242
outcome	LRP8	Inverse variance weighted	1.15172	1	0.28319
outcome	LY9	Inverse variance weighted	0.0483836	1	0.8259
outcome	MATN2	Inverse variance weighted	0.194983	1	0.658801
outcome	NTN4	Inverse variance weighted	3.23735	1	0.0719771
outcome	THBS2	MR Egger	2.18906	2	0.334698
outcome	THBS2	Inverse variance weighted	2.24099	3	0.52392
outcome	THBS4	Inverse variance weighted	1.89325	1	0.168836
outcome	FETUB	MR Egger	0.352895	1	0.552479
outcome	FETUB	Inverse variance weighted	2.4818	2	0.289123
outcome	SERPINA4	Inverse variance weighted	0.398759	1	0.527731
outcome	AGT	Inverse variance weighted	0.352696	1	0.552591
outcome	CAT	Inverse variance weighted	0.0388272	1	0.843791
outcome	CXCL6	Inverse variance weighted	0.211336	1	0.645722
outcome	ADIPOQ	Inverse variance weighted	2.65673	1	0.103112
outcome	SERPINA1	MR Egger	0.701825	2	0.704045
outcome	SERPINA1	Inverse variance weighted	0.725649	3	0.867155
outcome	CASP3	Inverse variance weighted	1.49132	1	0.222011
outcome	HGFAC	Inverse variance weighted	0.0272627	1	0.868854
outcome	LGMN	Inverse variance weighted	1.32142	1	0.250338
outcome	KDR	MR Egger	0.103232	2	0.949693
outcome	KDR	Inverse variance weighted	0.274222	3	0.964801
outcome	PLG	MR Egger	0.00567395	1	0.939956
outcome	PLG	Inverse variance weighted	0.0709136	2	0.965164
outcome	EPHA5	Inverse variance weighted	0.000326792	1	0.985577
outcome	ACP1	MR Egger	0.894326	1	0.344308
outcome	ACP1	Inverse variance weighted	1.06614	2	0.5868
outcome	NAGK	Inverse variance weighted	1.63035	1	0.201655
outcome	BPI	MR Egger	0.845698	2	0.655177
outcome	BPI	Inverse variance weighted	1.39738	3	0.706149
outcome	C6	MR Egger	0.0988854	1	0.753171
outcome	C6	Inverse variance weighted	0.252611	2	0.881346
outcome	CFB	Inverse variance weighted	21.9732	1	2.76479e-06
outcome	NTF3	Inverse variance weighted	0.601502	1	0.438006
outcome	PLG	Inverse variance weighted	0.185275	1	0.666878
outcome	SERPINA3	Inverse variance weighted	0.511616	1	0.47444
outcome	CFH	Inverse variance weighted	2.00577	1	0.156702
outcome	AKR7A2	MR Egger	0.389187	1	0.532727
outcome	AKR7A2	Inverse variance weighted	1.35494	2	0.507901
outcome	AKR1A1	Inverse variance weighted	0.578195	1	0.447021
outcome	VTA1	Inverse variance weighted	1.79403	1	0.180436
outcome	ICAM1	Inverse variance weighted	4.43282	1	0.0352543
outcome	GDF15	Inverse variance weighted	0.646084	1	0.421516
outcome	MST1	Inverse variance weighted	0.292357	1	0.588714
outcome	ENTPD5	MR Egger	0.607381	1	0.435776
outcome	ENTPD5	Inverse variance weighted	2.97519	2	0.225915
outcome	FCRL3	Inverse variance weighted	0.987303	1	0.320402
outcome	PCSK7	Inverse variance weighted	2.4748	1	0.115684
outcome	MMP12	Inverse variance weighted	0.170483	1	0.679683
outcome	NCAM1	Inverse variance weighted	1.95503	1	0.162046
outcome	CDON	Inverse variance weighted	3.82623	1	0.0504562
outcome	FUT3	Inverse variance weighted	0.0927246	1	0.760742
outcome	FUT5	Inverse variance weighted	0.152426	1	0.696228
outcome	KYNU	Inverse variance weighted	1.64474	1	0.199676
outcome	EPB41	Inverse variance weighted	2.06398	1	0.150816
outcome	AFM	Inverse variance weighted	0.759449	1	0.383501
outcome	GSN	Inverse variance weighted	1.53831	1	0.21487
outcome	ANG	MR Egger	0.314995	1	0.574631
outcome	ANG	Inverse variance weighted	5.6499	2	0.0593117
outcome	F5	Inverse variance weighted	0.546912	1	0.459582
outcome	GSTP1	Inverse variance weighted	0.674426	1	0.411513
outcome	CCL16	Inverse variance weighted	0.300173	1	0.583774
outcome	CAPG	Inverse variance weighted	0.0164909	1	0.897819
outcome	CA1	Inverse variance weighted	0.25122	1	0.616217
outcome	DPT	Inverse variance weighted	0.011783	1	0.91356
outcome	ESD	Inverse variance weighted	1.43658	1	0.230693
outcome	GPC5	Inverse variance weighted	3.64105	1	0.0563715
outcome	HRG	Inverse variance weighted	0.988767	1	0.320044
outcome	PRSS2	Inverse variance weighted	0.244788	1	0.620769
outcome	CD300C	Inverse variance weighted	0.249226	1	0.61762
outcome	CD55	MR Egger	0.457373	1	0.498854
outcome	CD55	Inverse variance weighted	0.681416	2	0.711267
outcome	IL22RA2	Inverse variance weighted	0.0391406	1	0.84317
outcome	LILRB1	MR Egger	0.00115294	1	0.972913
outcome	LILRB1	Inverse variance weighted	3.79762	2	0.149747
outcome	KIR2DL4	MR Egger	0.0613133	1	0.804432
outcome	KIR2DL4	Inverse variance weighted	0.1833	2	0.912424
outcome	MICB	MR Egger	6.71992	4	0.15145
outcome	MICB	Inverse variance weighted	41.4722	5	7.53182e-08
outcome	CD200R1	Inverse variance weighted	0.0158351	1	0.899861
outcome	ICAM5	Inverse variance weighted	0.627968	1	0.428102
outcome	IL27RA	Inverse variance weighted	0.00601241	1	0.938194
outcome	HAVCR2	Inverse variance weighted	0.00499209	1	0.943673
outcome	UNC5C	Inverse variance weighted	0.00329213	1	0.954245
outcome	PPID	Inverse variance weighted	4.47726	1	0.0343488
outcome	VAV1	Inverse variance weighted	0.743413	1	0.38857
outcome	F2	Inverse variance weighted	4.00738	1	0.0453015
outcome	CPNE1	MR Egger	2.1485	2	0.341553
outcome	CPNE1	Inverse variance weighted	2.28608	3	0.515193
outcome	IL1RN	Inverse variance weighted	1.36178	1	0.243229
outcome	SEMA3E	Inverse variance weighted	0.127417	1	0.721125
outcome	FAS	Inverse variance weighted	0.00487893	1	0.944314
outcome	LEPR	Inverse variance weighted	0.0561638	1	0.812665
outcome	SIRPA	MR Egger	0.112566	1	0.737242
outcome	SIRPA	Inverse variance weighted	1.051	2	0.59126
outcome	ALCAM	Inverse variance weighted	2.63546	1	0.104502
outcome	CNDP1	Inverse variance weighted	4.83682	1	0.0278583
outcome	EGF	Inverse variance weighted	0.175063	1	0.675651
outcome	NRP1	Inverse variance weighted	0.00648847	1	0.935799
outcome	FGL1	Inverse variance weighted	4.23615	1	0.0395719
outcome	TCN2	MR Egger	0.848662	2	0.654207
outcome	TCN2	Inverse variance weighted	1.4912	3	0.684302
outcome	PDIA5	Inverse variance weighted	0.144342	1	0.704002
outcome	THSD1	MR Egger	0.0770414	1	0.781348
outcome	THSD1	Inverse variance weighted	0.0780852	2	0.96171
outcome	CD300A	MR Egger	0.687178	1	0.407126
outcome	CD300A	Inverse variance weighted	1.09187	2	0.579301
outcome	CRTAC1	Inverse variance weighted	3.87818	1	0.0489177
outcome	RNASE4	Inverse variance weighted	4.4021	1	0.0358947
outcome	F13B	Inverse variance weighted	0.0499867	1	0.823086
outcome	CBLN4	Inverse variance weighted	0.372957	1	0.541397
outcome	TNXB	Inverse variance weighted	17.9245	1	2.2984e-05
outcome	CLEC3B	Inverse variance weighted	0.39093	1	0.531811
outcome	SPINK6	Inverse variance weighted	0.346767	1	0.555949
outcome	SEMA4D	MR Egger	1.24352	1	0.264794
outcome	SEMA4D	Inverse variance weighted	2.57795	2	0.275554
outcome	ROBO1	Inverse variance weighted	4.55906	1	0.0327451
outcome	ACP6	MR Egger	1.1055	2	0.575365
outcome	ACP6	Inverse variance weighted	1.48489	3	0.685762
outcome	CLPS	Inverse variance weighted	1.2917	1	0.255735
outcome	TDGF1	MR Egger	1.18824	2	0.552047
outcome	TDGF1	Inverse variance weighted	1.33711	3	0.720341
outcome	S100A12	Inverse variance weighted	0.00668432	1	0.934839
outcome	CRHBP	Inverse variance weighted	0.00149014	1	0.969207
outcome	CECR1	MR Egger	1.00502	1	0.316099
outcome	CECR1	Inverse variance weighted	1.47376	2	0.478605
outcome	PCOLCE2	MR Egger	0.11863	1	0.730525
outcome	PCOLCE2	Inverse variance weighted	0.169087	2	0.918932
outcome	CHRDL2	Inverse variance weighted	0.00927338	1	0.923284
outcome	TAPBPL	MR Egger	4.02796	1	0.0447519
outcome	TAPBPL	Inverse variance weighted	9.99499	2	0.00675486
outcome	MANBA	Inverse variance weighted	0.156456	1	0.69244
outcome	VWA1	Inverse variance weighted	0.0841589	1	0.771739
outcome	CPN2	MR Egger	0.00161423	1	0.967952
outcome	CPN2	Inverse variance weighted	0.307387	2	0.857535
outcome	GKN2	MR Egger	0.0447009	1	0.832555
outcome	GKN2	Inverse variance weighted	0.912829	2	0.633551
outcome	PCYOX1	Inverse variance weighted	1.79093	1	0.180813
outcome	FAM20A	Inverse variance weighted	0.292267	1	0.588771
outcome	ASPN	Inverse variance weighted	0.172905	1	0.677543
outcome	TIMP4	Inverse variance weighted	0.366658	1	0.544831
outcome	POGLUT1	Inverse variance weighted	0.174401	1	0.67623
outcome	CFHR4	MR Egger	4.80483	4	0.307916
outcome	CFHR4	Inverse variance weighted	5.92039	5	0.314042
outcome	IGLL1	Inverse variance weighted	0.655627	1	0.418108
outcome	PROL1	Inverse variance weighted	1.23673	1	0.266102
outcome	NELL1	Inverse variance weighted	1.87213	1	0.171231
outcome	ENPP5	MR Egger	3.59457	2	0.165748
outcome	ENPP5	Inverse variance weighted	9.76411	3	0.0206814
outcome	LRRC15	Inverse variance weighted	0.342679	1	0.558287
outcome	ART4	Inverse variance weighted	0.304605	1	0.58101
outcome	NTN1	Inverse variance weighted	1.87123	1	0.171334
outcome	LRP11	Inverse variance weighted	0.0369807	1	0.847504
outcome	ALPPL2	Inverse variance weighted	0.43967	1	0.507282
outcome	GFRAL	Inverse variance weighted	0.367645	1	0.544291
outcome	NDST1	Inverse variance weighted	0.518022	1	0.471687
outcome	ST3GAL6	MR Egger	4.83024	2	0.0893567
outcome	ST3GAL6	Inverse variance weighted	6.99902	3	0.0719289
outcome	LILRB5	Inverse variance weighted	0.896402	1	0.343748
outcome	ADAM23	Inverse variance weighted	0.185366	1	0.666802
outcome	MATN4	Inverse variance weighted	0.181987	1	0.669671
outcome	ITIH3	Inverse variance weighted	1.7994	1	0.179785
outcome	FUT10	MR Egger	0.567994	2	0.752769
outcome	FUT10	Inverse variance weighted	0.660626	3	0.882424
outcome	TMEM132C	MR Egger	0.665234	1	0.414718
outcome	TMEM132C	Inverse variance weighted	1.1594	2	0.560067
outcome	NFASC	MR Egger	0.0390507	1	0.843348
outcome	NFASC	Inverse variance weighted	0.865771	2	0.648635
outcome	COCH	MR Egger	0.0042737	1	0.947877
outcome	COCH	Inverse variance weighted	0.00451557	2	0.997745
outcome	IGFLR1	MR Egger	0.336411	1	0.561908
outcome	IGFLR1	Inverse variance weighted	0.348587	2	0.84005
outcome	SERPINA9	Inverse variance weighted	6.82656	1	0.00898121
outcome	CRELD1	MR Egger	5.1646	3	0.160133
outcome	CRELD1	Inverse variance weighted	5.41186	4	0.247586
outcome	HLA-DQA2	Inverse variance weighted	23.4543	1	1.27917e-06
outcome	KNG1	Inverse variance weighted	0.0456649	1	0.830786
outcome	ALPP	Inverse variance weighted	0.396147	1	0.529086
outcome	QPCT	Inverse variance weighted	4.61787	1	0.0316405
outcome	TMEM132A	Inverse variance weighted	1.26691	1	0.260347
outcome	HP	Inverse variance weighted	0.588387	1	0.443043
outcome	AMY1A	MR Egger	2.68967	3	0.441985
outcome	AMY1A	Inverse variance weighted	5.99399	4	0.199597
outcome	SEMA6A	Inverse variance weighted	2.10526	1	0.146793
outcome	GLTPD2	Inverse variance weighted	5.72893	1	0.0166877
outcome	CRTAM	Inverse variance weighted	1.99332	1	0.157994
outcome	B3GNT2	Inverse variance weighted	0.248447	1	0.618171
outcome	CTSB	Inverse variance weighted	0.695129	1	0.404425
outcome	MANEA	MR Egger	0.797375	1	0.371879
outcome	MANEA	Inverse variance weighted	2.27755	2	0.320212
outcome	TPST2	Inverse variance weighted	1.33325	1	0.248228
[truncated: 521 more rows]

## Sheet: Table S9
Table S9 The MR Result of pQTL（INTERVAL）with PDR（FINLAND R9）
[truncated: 10 more rows]

[truncated: 2 more sheets: Table S11, Table S12]
