# Supplementary material for: Cathepsin H drives hypoxia-associated inflammatory and angiogenic programs in diabetic retinopathy and represents a potential therapeutic target
Source: Int J Biol Sci. 2026 Apr 23;22(9):4647–69. doi: 10.7150/ijbs.134125 (PMC13182238; doi:10.7150/ijbs.134125)
Supplement: Supplementary file 2 — Supplementary tables. [file ijbsv22p4647s2.zip › Supplement Tables 3.xlsx]

## Sheet: Table S13
Table S13 The CTSH level of DR and Control Group in UKB Cohort
dr_event	n	age_mean	age_sd	ctsh_mean	ctsh_sd	ctsh_mdn	ctsh_iqr
Control	52036	56.7765	8.21149	-0.00523253	0.998326	-0.0575664	1.22288
DR	476	59.6029	7.47289	0.312276	1.01615	0.204966	1.24297

## Sheet: Table S14
Table S14 The Cox and Logistics Model of DR risk in UKB Cohort
model	HR	lo	hi	p.value	n
Cox: CTSH only	1.36172	1.24845	1.48527	3.22004e-12	476
Cox: + covars	1.25551	1.14896	1.37193	4.93253e-07	476
model	OR	lo	hi	p.value
Logit: CTSH only	1.36404	1.2492	1.48823	3.66817e-12
Logit: + covars	1.25897	1.15082	1.37639	4.59678e-07

## Sheet: Table S15
Table S15 The Correlation of CTSH and Proteins in UKB Cohort
protein	prho	p	FDR
ctsz	0.219367	0	0
creg1	0.199308	0	0
smpd1	0.196827	0	0
arsa	0.176843	0	0
ggh	0.173564	0	0
glb1	0.159976	5.63396e-298	1.09581e-295
ctsf	0.155693	3.74937e-282	6.25074e-280
ctso	0.154595	3.60592e-278	5.26014e-276
prcp	0.154328	3.32507e-277	4.31151e-275
ifi30	0.149525	3.68746e-260	4.30326e-258
nfasc	0.146158	1.51595e-248	1.60829e-246
ace2	0.144237	4.82534e-242	4.69265e-240
ctsd	0.13906	5.7876e-225	5.19548e-223
fcamr	0.137473	7.41943e-220	6.18463e-218
gusb	0.130687	1.04574e-198	8.13587e-197
heg1	0.13049	4.12404e-198	3.00797e-196
ggt1	0.128493	4.17614e-192	2.8668e-190
lgmn	0.127441	5.5424e-189	3.59333e-187
npc2	0.126718	7.50582e-187	4.61015e-185
smoc2	0.124989	8.37825e-182	4.88871e-180
fabp4	0.124402	4.18211e-180	2.32406e-178
furin	0.123717	3.92086e-178	2.07984e-176
gdf15	0.12361	7.91532e-178	4.01616e-176
lilra5	0.121757	1.4725e-172	7.16004e-171
lep	0.121021	1.73425e-170	8.0955e-169
rnaset2	0.119521	2.61268e-166	1.17269e-164
smpdl3a	0.119278	1.22901e-165	5.31205e-164
cst3	0.118795	2.64292e-164	1.10153e-162
siglec1	0.118674	5.69972e-164	2.29365e-162
ctsl	0.118271	7.26586e-163	2.82642e-161
ctsc	0.117931	6.16204e-162	2.31971e-160
ccl15	0.117868	9.18492e-162	3.34963e-160
icam1	0.117628	4.12921e-161	1.46024e-159
nos3	0.117597	5.03797e-161	1.72921e-159
robo1	0.117569	6.00115e-161	2.00095e-159
tnfrsf13b	0.117468	1.1247e-160	3.64589e-159
ccl7	0.11737	2.0807e-160	6.56263e-159
il18r1	0.117314	2.96351e-160	9.10111e-159
bpifb2	0.116488	5.08726e-158	1.52226e-156
itgb2	0.115967	1.28409e-156	3.74634e-155
plaur	0.115134	2.16209e-154	6.15405e-153
itga5	0.115098	2.70205e-154	7.50785e-153
adgre2	0.114622	4.96196e-153	1.34665e-151
cd72	0.114605	5.52159e-153	1.46448e-151
rnase6	0.114343	2.72543e-152	7.06794e-151
fstl3	0.114091	1.26227e-151	3.20233e-150
adgre5	0.112814	2.84635e-148	7.06743e-147
tnfrsf11a	0.11244	2.68129e-147	6.51889e-146
arsb	0.11203	3.09534e-146	7.37196e-145
thy1	0.11176	1.54715e-145	3.61105e-144
timp1	0.111494	7.55185e-145	1.72804e-143
tnfrsf11b	0.111033	1.15788e-143	2.59855e-142
hspg2	0.110797	4.67106e-143	1.02851e-141
spon2	0.110442	3.77463e-142	8.15739e-141
tnf	0.110102	2.78072e-141	5.90018e-140
cd74	0.11003	4.21937e-141	8.79288e-140
acvrl1	0.110002	4.96981e-141	1.0175e-139
lair1	0.109773	1.90003e-140	3.823e-139
cd59	0.109735	2.37065e-140	4.68907e-139
bst2	0.109491	9.87838e-140	1.92134e-138
alcam	0.109174	6.24654e-139	1.19503e-137
hgf	0.10881	5.15931e-138	9.71116e-137
ada2	0.107552	7.17843e-135	1.32972e-133
erbb2	0.106697	9.41956e-133	1.7176e-131
dpp7	0.106397	5.14884e-132	9.24414e-131
lgals9	0.106082	3.053e-131	5.39826e-130
rarres2	0.105773	1.73923e-130	3.02938e-129
ccl3	0.105143	5.97451e-129	1.02533e-127
cd79b	0.105077	8.60687e-129	1.45568e-127
lgals1	0.104983	1.45904e-128	2.43243e-127
ptgds	0.104842	3.19938e-128	5.2587e-127
cd163	0.104542	1.70421e-127	2.76225e-126
il1rn	0.104022	3.04528e-126	4.86828e-125
cd80	0.10388	6.66032e-126	1.05035e-124
yap1	0.103841	8.24672e-126	1.28319e-124
colec12	0.103697	1.82508e-125	2.80245e-124
pigr	0.103459	6.76963e-125	1.02599e-123
tnfrsf12a	0.103143	3.84527e-124	5.75311e-123
wfdc2	0.103049	6.4503e-124	9.52848e-123
ezr	0.103013	7.82637e-124	1.14167e-122
tnfrsf1b	0.102685	4.71623e-123	6.79486e-122
ssc5d	0.102217	6.03639e-122	8.59082e-121
havcr2	0.101752	7.48011e-121	1.05172e-119
siae	0.101083	2.76828e-119	3.84594e-118
sema7a	0.10078	1.40079e-118	1.9232e-117
sele	0.100681	2.37911e-118	3.22839e-117
f7	0.100482	6.9164e-118	9.27751e-117
nbl1	0.100448	8.28913e-118	1.09925e-116
tnfrsf1a	0.100334	1.51847e-117	1.99107e-116
cd300e	0.0998007	2.59058e-116	3.35911e-115
lamp3	0.0994899	1.34321e-115	1.72256e-114
lilrb1	0.0993021	3.62055e-115	4.59258e-114
psap	0.0992884	3.89173e-115	4.88349e-114
cxcl13	0.0991132	9.80029e-115	1.2167e-113
bmper	0.0985216	2.18734e-113	2.68698e-112
ckap4	0.098231	9.98631e-113	1.21396e-111
sfrp1	0.0979366	4.63034e-112	5.57073e-111
tnfrsf13c	0.0972395	1.7175e-110	2.04523e-109
cd38	0.0970948	3.62356e-110	4.27141e-109
thbs4	0.0967351	2.30777e-109	2.69317e-108
asah1	0.0966345	3.86856e-109	4.46991e-108
apcs	0.0963737	1.47227e-108	1.68445e-107
c2	0.0963211	1.9274e-108	2.18376e-107
tgfbr2	0.0962024	3.53565e-108	3.96741e-107
cd4	0.0961057	5.79218e-108	6.4376e-107
gzma	0.0960031	9.77375e-108	1.07603e-106
eda2r	0.0958057	2.67101e-107	2.91315e-106
epha2	0.0957394	3.74273e-107	4.04423e-106
cfd	0.0957168	4.19873e-107	4.49534e-106
grn	0.0953133	3.24887e-106	3.44675e-105
fam3c	0.0950429	1.2739e-105	1.33932e-104
csf1	0.0942441	7.05313e-104	7.34911e-103
krt18	0.0942174	8.06007e-104	8.32399e-103
tnfrsf19	0.0936473	1.38326e-102	1.41602e-101
hyal1	0.0933785	5.25428e-102	5.33195e-101
lpo	0.093269	9.03418e-102	9.0887e-101
notch2	0.0931322	1.77756e-101	1.773e-100
gla	0.0922407	1.42771e-99	1.41198e-98
vegfb	0.0921523	2.19991e-99	2.15739e-98
npdc1	0.0918397	1.01233e-98	9.84487e-98
ambp	0.0917657	1.45125e-98	1.39967e-97
acp5	0.0917366	1.67268e-98	1.60001e-97
cd14	0.0916914	2.08396e-98	1.97722e-97
cd27	0.0915321	4.52006e-98	4.25396e-97
adgre1	0.0915197	4.80219e-98	4.48333e-97
cxcl17	0.091473	6.02416e-98	5.57952e-97
cd22	0.0914392	7.09775e-98	6.5221e-97
ccn4	0.0914304	7.40716e-98	6.75325e-97
cfi	0.0912194	2.05923e-97	1.86288e-96
tnfrsf14	0.0908674	1.12791e-96	1.01251e-95
tnfrsf6b	0.0908657	1.13734e-96	1.01318e-95
il13ra1	0.090789	1.64558e-96	1.45484e-95
il18bp	0.0906398	3.37544e-96	2.96176e-95
siglec7	0.0902911	1.79975e-95	1.5674e-94
ccn3	0.0901249	3.98658e-95	3.44618e-94
dpp4	0.0900826	4.88165e-95	4.18889e-94
icam3	0.089938	9.73814e-95	8.29519e-94
tnfrsf17	0.0897944	1.93121e-94	1.63313e-93
zbtb17	0.0896343	4.13694e-94	3.47324e-93
cd46	0.0887462	2.76543e-92	2.30519e-91
mzb1	0.0885769	6.13142e-92	5.07473e-91
nrp2	0.0884881	9.30241e-92	7.64501e-91
ly96	0.0881903	3.7549e-91	3.06431e-90
vsig4	0.0881679	4.16951e-91	3.37904e-90
ccl20	0.0880206	8.30157e-91	6.68133e-90
acaa1	0.0878378	1.94686e-90	1.55615e-89
lilrb4	0.0877542	2.8741e-90	2.28168e-89
ldlr	0.087338	1.9848e-89	1.56504e-88
notch1	0.0872136	3.53061e-89	2.76525e-88
trem2	0.0871844	4.04107e-89	3.14395e-88
il18	0.0871647	4.42567e-89	3.42037e-88
baiap2	0.0871232	5.36251e-89	4.11714e-88
btn3a2	0.0867579	2.89001e-88	2.20434e-87
nectin2	0.0865986	6.01103e-88	4.55511e-87
gbp1	0.0864104	1.42499e-87	1.07288e-86
ccl16	0.0863704	1.71206e-87	1.28075e-86
cd83	0.086334	2.02251e-87	1.50336e-86
nhlrc3	0.086271	2.69817e-87	1.99289e-86
il10rb	0.0861015	5.85645e-87	4.27968e-86
jam2	0.0861011	5.86759e-87	4.27968e-86
mmp7	0.0857526	2.87104e-86	2.08106e-85
fgf21	0.0856387	4.81661e-86	3.46974e-85
clstn3	0.0848697	1.55829e-84	1.11566e-83
lgals4	0.0848384	1.79352e-84	1.27625e-83
s100p	0.0846596	4.00666e-84	2.8338e-83
cd86	0.0844514	1.01888e-83	7.16285e-83
mstn	0.0843307	1.74879e-83	1.22206e-82
p4hb	0.0839417	9.91601e-83	6.88809e-82
havcr1	0.0836279	3.99554e-82	2.75905e-81
fuca1	0.0832784	1.87594e-81	1.28778e-80
pgf	0.0831598	3.16573e-81	2.16047e-80
pxn	0.082725	2.14162e-80	1.45306e-79
mrc1	0.082633	3.20546e-80	2.1623e-79
sdc1	0.0821307	2.8742e-79	1.9277e-78
tfrc	0.0821158	3.06667e-79	2.04503e-78
cfb	0.0820699	3.74438e-79	2.48278e-78
ang	0.081851	9.69215e-79	6.35435e-78
ccl22	0.0817274	1.65663e-78	1.08005e-77
slamf7	0.0816491	2.3252e-78	1.50751e-77
nectin4	0.0815557	3.48206e-78	2.24506e-77
csf1r	0.081368	7.83292e-78	5.02254e-77
bsg	0.0813021	1.04071e-77	6.63667e-77
thpo	0.0812228	1.46419e-77	9.28647e-77
cd5	0.0809232	5.30614e-77	3.32917e-76
ifnlr1	0.0808728	6.58536e-77	4.10969e-76
apbb1ip	0.0805677	2.42938e-76	1.50802e-75
xg	0.080509	3.12146e-76	1.92738e-75
il6	0.0803865	5.26264e-76	3.23237e-75
ptn	0.0803189	7.01669e-76	4.28716e-75
mmp12	0.0800176	2.524e-75	1.53412e-74
lama4	0.079901	4.13733e-75	2.50169e-74
dll1	0.0798483	5.17071e-75	3.11042e-74
muc13	0.0797696	7.21275e-75	4.31655e-74
igf2r	0.079658	1.15579e-74	6.88166e-74
btn2a1	0.0795808	1.6013e-74	9.48587e-74
cxcl10	0.0794968	2.28091e-74	1.34436e-73
b4galt1	0.0794834	2.4135e-74	1.41535e-73
b2m	0.0794104	3.28294e-74	1.9156e-73
sirpb1	0.0790839	1.29308e-73	7.50758e-73
itgb1	0.0790813	1.30721e-73	7.55206e-73
c3	0.0780903	8.1063e-72	4.66012e-71
rnase4	0.0777488	3.31948e-71	1.89894e-70
masp1	0.0777425	3.40664e-71	1.93929e-70
oscar	0.0776093	5.89397e-71	3.33896e-70
gpnmb	0.0775998	6.12889e-71	3.45527e-70
itgam	0.0775409	7.81014e-71	4.38194e-70
pilra	0.0772796	2.28082e-70	1.27355e-69
ifngr2	0.077157	3.76699e-70	2.09337e-69
ret	0.0767691	1.83212e-69	1.01331e-68
ghr	0.0765101	5.24427e-69	2.88682e-68
calca	0.0761423	2.32054e-68	1.2714e-67
tnfrsf4	0.0759966	4.17512e-68	2.2768e-67
ptprc	0.0758246	8.33798e-68	4.52578e-67
il6st	0.0757093	1.32449e-67	7.15592e-67
sod2	0.0755389	2.62121e-67	1.40965e-66
ccl21	0.0754417	3.86799e-67	2.07062e-66
cxcl5	0.0753276	6.09879e-67	3.2499e-66
cant1	0.0752076	9.84325e-67	5.2214e-66
ptprb	0.0751093	1.45605e-66	7.68875e-66
csf3	0.074856	3.98159e-66	2.09303e-65
crlf1	0.074812	4.74114e-66	2.48113e-65
siglec10	0.0747601	5.82312e-66	3.03374e-65
fgf23	0.0747497	6.0676e-66	3.14706e-65
ly9	0.0746825	7.91825e-66	4.08876e-65
vegfa	0.0745394	1.39392e-65	7.16611e-65
tafa5	0.0745086	1.57439e-65	8.05841e-65
cd28	0.0744864	1.71811e-65	8.75561e-65
itgal	0.0742724	3.99391e-65	2.02648e-64
tnfrsf9	0.0739446	1.44644e-64	7.30736e-64
ccl14	0.073816	2.39256e-64	1.2035e-63
lgals3	0.0731574	3.10672e-63	1.55603e-62
clta	0.0731496	3.20185e-63	1.59682e-62
ephb4	0.0726658	2.07408e-62	1.02998e-61
ccl4	0.0726301	2.37941e-62	1.1766e-61
chi3l1	0.0726096	2.57463e-62	1.26776e-61
il12rb1	0.0725158	3.69292e-62	1.81077e-61
ifngr1	0.0723833	6.13956e-62	2.99785e-61
plau	0.0723592	6.73395e-62	3.27438e-61
fcer2	0.0721462	1.52187e-61	7.36938e-61
fas	0.0719541	3.16801e-61	1.52771e-60
flt4	0.0714767	1.9424e-60	9.3283e-60
nos1	0.0713755	2.84829e-60	1.36227e-59
s100a11	0.0713334	3.34052e-60	1.59118e-59
cd274	0.0712663	4.30425e-60	2.04189e-59
mad1l1	0.0710183	1.09553e-59	5.17604e-59
lcp1	0.0709894	1.22143e-59	5.74762e-59
folr2	0.0709818	1.25703e-59	5.8914e-59
il16	0.0708124	2.37406e-59	1.10821e-58
pdcd1	0.0704956	7.76976e-59	3.61247e-58
cfp	0.0701675	2.63772e-58	1.22152e-57
iglc2	0.0700949	3.45497e-58	1.59366e-57
c4bpb	0.0698156	9.7255e-58	4.46837e-57
flt1	0.0695851	2.27741e-57	1.04225e-56
tlr1	0.0693877	4.70932e-57	2.14679e-56
il5ra	0.0693787	4.86628e-57	2.20971e-56
igf1r	0.0693497	5.41492e-57	2.44931e-56
pbxip1	0.069344	5.52892e-57	2.49122e-56
tgfb1	0.0693199	6.04121e-57	2.71157e-56
ido1	0.069193	9.6209e-57	4.29569e-56
c7	0.0691924	9.64414e-57	4.29569e-56
adgrf5	0.0691642	1.0693e-56	4.74475e-56
zbp1	0.069108	1.31367e-56	5.80703e-56
parp1	0.0688281	3.65091e-56	1.60778e-55
polr2f	0.0686008	8.35181e-56	3.66412e-55
il19	0.0685439	1.02688e-55	4.48828e-55
cd55	0.0680279	6.63616e-55	2.8897e-54
mpo	0.067961	8.44449e-55	3.66346e-54
cxcl1	0.0676876	2.25489e-54	9.71016e-54
cdh1	0.0674449	5.37324e-54	2.30536e-53
ccl18	0.0673984	6.34412e-54	2.71194e-53
lamp2	0.0673717	6.97917e-54	2.97252e-53
anpep	0.0673198	8.39711e-54	3.56343e-53
axl	0.0670233	2.41203e-53	1.01987e-52
lsp1	0.0669899	2.71498e-53	1.14382e-52
blnk	0.0668269	4.83774e-53	2.03081e-52
flt3lg	0.0664364	1.91938e-52	8.02839e-52
il3ra	0.0662444	3.76729e-52	1.57015e-51
mtus1	0.0661099	6.03652e-52	2.50698e-51
mme	0.0658539	1.47678e-51	6.11136e-51
atrn	0.0658326	1.59059e-51	6.55907e-51
f3	0.0657635	2.02397e-51	8.3168e-51
tff2	0.0657038	2.49167e-51	1.02027e-50
tlr3	0.065265	1.14139e-50	4.65737e-50
rcor1	0.0651516	1.68849e-50	6.86575e-50
ccl17	0.065064	2.28402e-50	9.25502e-50
npy	0.0649272	3.65774e-50	1.47702e-49
ccl25	0.0649115	3.85979e-50	1.55323e-49
bmp6	0.0648548	4.69043e-50	1.88101e-49
il15	0.0646942	8.13819e-50	3.25249e-49
ccl8	0.0646428	9.70336e-50	3.86479e-49
gm2a	0.0646067	1.09793e-49	4.35811e-49
pecam1	0.0645824	1.19328e-49	4.72052e-49
swap70	0.0645103	1.52656e-49	6.01858e-49
slamf6	0.0644592	1.81792e-49	7.14315e-49
tyro3	0.0643526	2.61531e-49	1.02418e-48
mertk	0.0641731	4.81746e-49	1.88026e-48
dag1	0.0640075	8.45076e-49	3.28734e-48
fga	0.0639221	1.12865e-48	4.37588e-48
adam8	0.0638232	1.57734e-48	6.09523e-48
pilrb	0.0638038	1.68412e-48	6.48637e-48
pdcd1lg2	0.0636773	2.58144e-48	9.90968e-48
tie1	0.063646	2.8688e-48	1.09767e-47
cdh17	0.0634353	5.829e-48	2.22302e-47
qpct	0.0633077	8.94642e-48	3.4008e-47
fcgr2a	0.0632588	1.05392e-47	3.99327e-47
cebpb	0.0631628	1.45334e-47	5.48883e-47
il32	0.0631502	1.51571e-47	5.70591e-47
cstb	0.0625967	9.57457e-47	3.59277e-46
ada	0.0625012	1.31403e-46	4.91499e-46
inhbb	0.0623915	1.88849e-46	7.04112e-46
lbp	0.0623032	2.52796e-46	9.39533e-46
ltbr	0.0622697	2.82369e-46	1.04611e-45
crhbp	0.06226	2.91545e-46	1.07669e-45
tnfsf13b	0.062254	2.97363e-46	1.09471e-45
slamf8	0.0621809	3.78371e-46	1.38855e-45
cd300a	0.0618857	9.97745e-46	3.65006e-45
ppp3r1	0.0617473	1.56992e-45	5.7253e-45
il4r	0.0615272	3.2209e-45	1.17096e-44
lta4h	0.0615166	3.33428e-45	1.20842e-44
edn1	0.0615005	3.51349e-45	1.26942e-44
osmr	0.0613971	4.9192e-45	1.77182e-44
cd99	0.0613013	6.71594e-45	2.41154e-44
entr1	0.0611482	1.10314e-44	3.94896e-44
fcrlb	0.060988	1.85267e-44	6.61182e-44
tnfsf13	0.0609723	1.949e-44	6.93439e-44
clec14a	0.0607231	4.35071e-44	1.54324e-43
ppl	0.0605926	6.61787e-44	2.34032e-43
il2ra	0.060583	6.823e-44	2.40557e-43
enah	0.0605123	8.5614e-44	3.00938e-43
mvk	0.0604773	9.57745e-44	3.35642e-43
tek	0.0600474	3.77778e-43	1.31996e-42
cd70	0.0598614	6.81824e-43	2.37519e-42
cr2	0.0598428	7.23244e-43	2.51198e-42
thop1	0.0597851	8.68425e-43	3.00728e-42
adam15	0.0597655	9.24019e-43	3.19033e-42
cdh5	0.0596543	1.31357e-42	4.52195e-42
klk7	0.0596122	1.50022e-42	5.14929e-42
csf3r	0.0595795	1.66319e-42	5.69191e-42
klrd1	0.0588665	1.5573e-41	5.31394e-41
ccl5	0.0587154	2.49329e-41	8.48301e-41
fabp5	0.0586906	2.69294e-41	9.13564e-41
cxadr	0.0586668	2.90028e-41	9.8105e-41
siglec6	0.058452	5.6469e-41	1.90461e-40
nt5e	0.0583799	7.05776e-41	2.37361e-40
clec5a	0.0582327	1.11229e-40	3.72999e-40
hmox2	0.0576713	6.23314e-40	2.08426e-39
cxcl6	0.0576391	6.87722e-40	2.29306e-39
klf4	0.0575109	1.01676e-39	3.3805e-39
rspo3	0.0574468	1.23582e-39	4.09718e-39
ermap	0.0574329	1.28919e-39	4.26201e-39
adm	0.0573465	1.67683e-39	5.52785e-39
bag6	0.0571094	3.44127e-39	1.13126e-38
prtn3	0.0569638	5.3426e-39	1.75135e-38
dpep2	0.0566755	1.27256e-38	4.15989e-38
lilrb2	0.056535	1.93932e-38	6.32174e-38
ccl19	0.0563787	3.0951e-38	1.00612e-37
mdk	0.0557677	1.90123e-37	6.16317e-37
milr1	0.0556781	2.47721e-37	8.00805e-37
ahsg	0.0555555	3.55487e-37	1.146e-36
il15ra	0.0554387	5.01248e-37	1.61145e-36
anxa2	0.0552927	7.69366e-37	2.46662e-36
cd63	0.0551647	1.11895e-36	3.57758e-36
cd40	0.0550439	1.59222e-36	5.07683e-36
serpine1	0.0550083	1.76596e-36	5.61547e-36
clec6a	0.0549402	2.15375e-36	6.82997e-36
krt8	0.0549173	2.30224e-36	7.28107e-36
cemip2	0.0548302	2.96587e-36	9.35452e-36
tnfrsf8	0.0547958	3.27751e-36	1.03096e-35
cr1	0.0546674	4.75667e-36	1.49221e-35
aldh1a1	0.0545782	6.15693e-36	1.92631e-35
fcar	0.0542832	1.44195e-35	4.49935e-35
fn1	0.0542625	1.53052e-35	4.76298e-35
cd93	0.0542564	1.55741e-35	4.83376e-35
epo	0.0537056	7.52886e-35	2.33055e-34
scg2	0.0536849	7.98631e-35	2.46562e-34
cd300c	0.0536768	8.17297e-35	2.51658e-34
cd200r1	0.053659	8.59815e-35	2.64054e-34
lilra2	0.0534205	1.69151e-34	5.18107e-34
selp	0.0533652	1.97786e-34	6.04233e-34
ccl27	0.0532521	2.72252e-34	8.2955e-34
lamp1	0.0531986	3.166e-34	9.62168e-34
cxcl11	0.0531528	3.60296e-34	1.09212e-33
slamf1	0.053053	4.77121e-34	1.44249e-33
pdia3	0.0524847	2.33883e-33	7.05274e-33
pi3	0.0522468	4.527e-33	1.3616e-32
fcrl3	0.052229	4.75454e-33	1.42636e-32
mapk9	0.0522171	4.91427e-33	1.4705e-32
nit2	0.0520971	6.84781e-33	2.04383e-32
cd7	0.0520538	7.71678e-33	2.29732e-32
tnfrsf21	0.0518469	1.36453e-32	4.05191e-32
cd34	0.0509831	1.43718e-31	4.25684e-31
prss2	0.0508915	1.84063e-31	5.43802e-31
nagk	0.0505052	5.20022e-31	1.53249e-30
gas6	0.0504897	5.41987e-31	1.5932e-30
gnly	0.0504237	6.46669e-31	1.89614e-30
icam2	0.0501765	1.25049e-30	3.65746e-30
dhps	0.0501701	1.27176e-30	3.71037e-30
chga	0.0501642	1.29203e-30	3.76009e-30
ass1	0.0501148	1.47326e-30	4.27686e-30
retn	0.0500987	1.53768e-30	4.45278e-30
cda	0.05003	1.84535e-30	5.33051e-30
a1bg	0.0498997	2.60653e-30	7.51068e-30
tnfsf8	0.049666	4.83e-30	1.38833e-29
cd207	0.049333	1.15779e-29	3.31975e-29
fgfbp1	0.0490811	2.23466e-29	6.39179e-29
cx3cl1	0.0489658	3.01532e-29	8.6036e-29
cpb2	0.048888	3.69001e-29	1.0503e-28
pla2g2a	0.0487622	5.11147e-29	1.45136e-28
reg3a	0.0487171	5.74437e-29	1.62711e-28
jchain	0.048654	6.76099e-29	1.91043e-28
ptges2	0.0483719	1.39721e-28	3.92901e-28
iqgap2	0.0479361	4.25395e-28	1.19336e-27
susd4	0.0478826	4.87347e-28	1.36387e-27
clec7a	0.0477508	6.80857e-28	1.90086e-27
pomc	0.0476777	8.19226e-28	2.28171e-27
il1rl2	0.0474812	1.34542e-27	3.73835e-27
tcn1	0.0474548	1.43777e-27	3.98545e-27
cd244	0.0470585	3.88404e-27	1.07409e-26
cpped1	0.0470464	4.00359e-27	1.10454e-26
nedd9	0.0470436	4.03116e-27	1.10952e-26
lifr	0.0470171	4.30666e-27	1.18256e-26
itgb7	0.0469559	5.0174e-27	1.37449e-26
clec12a	0.0469003	5.76216e-27	1.57481e-26
fcgr3b	0.0467606	8.15496e-27	2.22356e-26
jam3	0.046737	8.6468e-27	2.35217e-26
cfhr5	0.0466851	9.83351e-27	2.66877e-26
crtam	0.0465842	1.26218e-26	3.41754e-26
bcl2	0.0465369	1.41876e-26	3.83263e-26
vsir	0.0464895	1.59466e-26	4.29785e-26
slit2	0.0462504	2.87242e-26	7.72377e-26
lag3	0.0462461	2.90339e-26	7.78909e-26
clec10a	0.0461545	3.63397e-26	9.72671e-26
ctse	0.04612	3.95466e-26	1.05367e-25
cd99l2	0.0460114	5.15743e-26	1.37101e-25
il1r2	0.0459637	5.79426e-26	1.53679e-25
il1b	0.0458843	7.03124e-26	1.86065e-25
cxcl9	0.0458143	8.33768e-26	2.20137e-25
xcl1	0.0455288	1.66583e-25	4.38831e-25
pag1	0.0454509	2.01088e-25	5.28535e-25
siglec8	0.0450071	5.83766e-25	1.53091e-24
septin8	0.0448386	8.72571e-25	2.27806e-24
c5	0.0448232	9.05064e-25	2.35761e-24
lcn2	0.0447364	1.11262e-24	2.89182e-24
vnn1	0.0444999	1.94852e-24	5.05316e-24
sftpa2	0.0444774	2.05493e-24	5.3173e-24
mcam	0.0443301	2.90822e-24	7.50862e-24
csf2rb	0.044228	3.69731e-24	9.52486e-24
blmh	0.0442255	3.71934e-24	9.5605e-24
app	0.0438464	9.02582e-24	2.31497e-23
cd248	0.0436732	1.35017e-23	3.45536e-23
nfkbie	0.043615	1.54496e-23	3.94522e-23
ifnl1	0.04361	1.5629e-23	3.98232e-23
itgb6	0.0436089	1.5669e-23	3.98383e-23
ptprn2	0.04359	1.63708e-23	4.15321e-23
prkra	0.0434286	2.3777e-23	6.01904e-23
jun	0.0433844	2.63247e-23	6.64954e-23
il17d	0.0433715	2.712e-23	6.83565e-23
atp6ap2	0.0431903	4.11328e-23	1.03453e-22
oxt	0.0431772	4.2389e-23	1.06383e-22
stk11	0.043083	5.26009e-23	1.31728e-22
bcl2l11	0.0430359	5.85955e-23	1.46426e-22
orm1	0.042921	7.61694e-23	1.89935e-22
ceacam6	0.0428653	8.64729e-23	2.15168e-22
grp	0.0427059	1.24242e-22	3.08491e-22
stx4	0.0426721	1.3415e-22	3.32385e-22
serpinf2	0.0426284	1.48136e-22	3.66259e-22
ncr3lg1	0.0426252	1.49196e-22	3.68101e-22
hmox1	0.0425147	1.91568e-22	4.71645e-22
nbn	0.0424857	2.04535e-22	5.0251e-22
ecm1	0.0423987	2.48899e-22	6.10221e-22
tnfsf14	0.0422786	3.26091e-22	7.97794e-22
sh2d1a	0.0422508	3.47115e-22	8.47454e-22
ncam1	0.0421519	4.33332e-22	1.05574e-21
cd5l	0.042151	4.3424e-22	1.05575e-21
casp1	0.042118	4.67537e-22	1.13434e-21
c1s	0.0420346	5.63405e-22	1.36409e-21
pqbp1	0.0419513	6.78499e-22	1.63936e-21
cd33	0.0419213	7.25453e-22	1.74918e-21
fcgr2b	0.0419104	7.43198e-22	1.78827e-21
reg1a	0.0418003	9.49545e-22	2.2754e-21
il10	0.041733	1.10251e-21	2.63653e-21
lilrb5	0.041706	1.1707e-21	2.79388e-21
sdc4	0.0416773	1.24756e-21	2.97123e-21
wfdc12	0.0415719	1.57514e-21	3.74378e-21
lif	0.0415029	1.83422e-21	4.34797e-21
proc	0.0415023	1.8368e-21	4.34797e-21
brk1	0.0412876	2.94649e-21	6.96063e-21
srp14	0.0412388	3.2796e-21	7.73192e-21
vcam1	0.0412215	3.40582e-21	8.01328e-21
itpr1	0.0408408	7.81528e-21	1.8351e-20
pla2g10	0.0407931	8.66906e-21	2.03148e-20
il1r1	0.0407239	1.00705e-20	2.35516e-20
txndc5	0.0407165	1.02333e-20	2.38844e-20
ulbp2	0.0406949	1.07251e-20	2.49825e-20
ccl28	0.040366	2.17931e-20	5.06625e-20
cdkn1a	0.0402505	2.79125e-20	6.47592e-20
serping1	0.040157	3.40915e-20	7.89381e-20
ereg	0.0400591	4.2012e-20	9.70851e-20
ctsv	0.0400543	4.24433e-20	9.7888e-20
il17c	0.0400109	4.6551e-20	1.0715e-19
ddt	0.0398772	6.18522e-20	1.4209e-19
lyve1	0.0397073	8.86336e-20	2.03213e-19
lyn	0.0395655	1.19528e-19	2.73509e-19
ythdf3	0.0395409	1.2589e-19	2.87501e-19
ppib	0.0395347	1.27537e-19	2.90695e-19
tia1	0.0394506	1.52198e-19	3.46227e-19
gcnt1	0.0393925	1.71906e-19	3.90299e-19
pdgfc	0.0393668	1.8141e-19	4.10674e-19
il1rl1	0.0393664	1.81583e-19	4.10674e-19
rnase3	0.0393299	1.96014e-19	4.42454e-19
tigit	0.03926	2.26864e-19	5.11101e-19
vtcn1	0.0391026	3.14975e-19	7.08239e-19
rassf2	0.0390383	3.60024e-19	8.07976e-19
cst7	0.0388862	4.93568e-19	1.10555e-18
cxcl3	0.0388449	5.37596e-19	1.20187e-18
smad1	0.0387829	6.1103e-19	1.36343e-18
klrk1	0.0386986	7.27155e-19	1.61945e-18
cd300lg	0.0384778	1.14455e-18	2.53933e-18
sart1	0.0384682	1.16718e-18	2.58462e-18
clec4g	0.0382832	1.7033e-18	3.76469e-18
taldo1	0.0381859	2.07657e-18	4.58102e-18
nfatc3	0.0381711	2.14014e-18	4.71235e-18
ccl26	0.0380872	2.53725e-18	5.57621e-18
sftpd	0.0378411	4.17302e-18	9.15397e-18
reck	0.0375874	6.94707e-18	1.52106e-17
hpse	0.0375084	8.13718e-18	1.77829e-17
qsox1	0.0374526	9.09574e-18	1.98406e-17
otud7b	0.0374461	9.21491e-18	2.00631e-17
f11r	0.0374434	9.26414e-18	2.01327e-17
spp1	0.0373671	1.07855e-17	2.33954e-17
folr3	0.037288	1.26232e-17	2.73307e-17
map2k1	0.0372159	1.45642e-17	3.14748e-17
lat	0.0372131	1.46455e-17	3.1592e-17
gbp4	0.0371372	1.70221e-17	3.66508e-17
sirpa	0.037069	1.948e-17	4.18659e-17
abl1	0.0370665	1.95746e-17	4.19918e-17
padi2	0.0369464	2.48084e-17	5.31217e-17
klrf1	0.0368355	3.08504e-17	6.59385e-17
gdf2	0.0368152	3.21072e-17	6.84992e-17
stx7	0.0367937	3.34841e-17	7.13066e-17
tgfb2	0.0367438	3.69293e-17	7.85e-17
gzmb	0.0367259	3.8246e-17	8.1151e-17
tpr	0.0366866	4.12967e-17	8.7465e-17
pvr	0.0366792	4.19012e-17	8.85846e-17
eng	0.0364832	6.14065e-17	1.29587e-16
cd101	0.0364341	6.75552e-17	1.42305e-16
sit1	0.0364112	7.06252e-17	1.48504e-16
lmnb1	0.0363669	7.69569e-17	1.61526e-16
lrch4	0.0361538	1.16194e-16	2.43444e-16
timp2	0.0360166	1.51298e-16	3.16423e-16
cebpa	0.0359724	1.64709e-16	3.43857e-16
f2r	0.0358878	1.93683e-16	4.02902e-16
dnm3	0.0357577	2.48347e-16	5.15695e-16
wfdc1	0.0356779	2.8909e-16	5.99232e-16
stat2	0.0356489	3.05523e-16	6.32172e-16
bid	0.0355897	3.41838e-16	7.06063e-16
tslp	0.0355626	3.59882e-16	7.42018e-16
il33	0.0351583	7.71581e-16	1.58807e-15
aoc3	0.0351231	8.24248e-16	1.69348e-15
il17ra	0.0350627	9.2292e-16	1.89288e-15
gbp2	0.0350344	9.73103e-16	1.9923e-15
clc	0.0348832	1.29034e-15	2.63718e-15
prkar1a	0.0348364	1.40763e-15	2.87186e-15
ninj1	0.0348109	1.47606e-15	3.00621e-15
aif1	0.0348019	1.50094e-15	3.05157e-15
gigyf2	0.0347215	1.74235e-15	3.53621e-15
hcls1	0.0347168	1.75744e-15	3.56064e-15
cd36	0.0346377	2.03469e-15	4.11523e-15
il12b	0.0345594	2.35138e-15	4.74751e-15
col3a1	0.034549	2.39667e-15	4.8306e-15
erp44	0.0344946	2.64961e-15	5.33119e-15
il34	0.0344905	2.66951e-15	5.36199e-15
cxcl8	0.0344336	2.96432e-15	5.94393e-15
agr2	0.0343741	3.30619e-15	6.61805e-15
tp53	0.0341552	4.93477e-15	9.86109e-15
usp8	0.0341474	5.00598e-15	9.98628e-15
ceacam3	0.0337983	9.43077e-15	1.87491e-14
lta	0.033669	1.19045e-14	2.36268e-14
ptpn1	0.0336068	1.3312e-14	2.63754e-14
xrcc4	0.0335679	1.42745e-14	2.82345e-14
nmi	0.0334534	1.7522e-14	3.45993e-14
vegfc	0.0331992	2.75556e-14	5.432e-14
vamp8	0.0331979	2.76164e-14	5.43421e-14
lgals8	0.0331971	2.766e-14	5.43421e-14
myh9	0.0330877	3.35744e-14	6.5851e-14
tax1bp1	0.033008	3.86483e-14	7.56755e-14
apoa4	0.0329672	4.15324e-14	8.11864e-14
lyar	0.0328175	5.40368e-14	1.05277e-13
hspa1a	0.0327612	5.96393e-14	1.15998e-13
lats1	0.0326657	7.0476e-14	1.36848e-13
kdr	0.0325551	8.54747e-14	1.65696e-13
arf6	0.032446	1.03312e-13	1.99942e-13
decr1	0.0324134	1.09325e-13	2.1123e-13
c1rl	0.0323796	1.15922e-13	2.23604e-13
hspb1	0.0323548	1.21005e-13	2.33025e-13
olr1	0.0322364	1.48463e-13	2.85431e-13
siglec9	0.0322295	1.50252e-13	2.88395e-13
bst1	0.032139	1.75587e-13	3.3647e-13
ifng	0.0318954	2.66493e-13	5.09832e-13
eif4g1	0.0318561	2.84978e-13	5.44304e-13
osm	0.0318541	2.85932e-13	5.45232e-13
nampt	0.0318464	2.89701e-13	5.51519e-13
xiap	0.0318216	3.02227e-13	5.74429e-13
mmp8	0.0318147	3.05771e-13	5.80219e-13
ube2l6	0.0317857	3.21234e-13	6.08572e-13
csrp3	0.031591	4.46959e-13	8.45382e-13
prkab1	0.0315419	4.85598e-13	9.16979e-13
fgr	0.0314705	5.47761e-13	1.03269e-12
f2	0.0314618	5.55874e-13	1.0463e-12
pdgfb	0.0313904	6.2675e-13	1.17781e-12
ap3b1	0.0313654	6.53641e-13	1.22637e-12
ebag9	0.031155	9.29594e-13	1.74131e-12
scrib	0.0311357	9.59941e-13	1.79527e-12
casp10	0.0311284	9.71834e-13	1.81461e-12
ppbp	0.0311077	1.00582e-12	1.87507e-12
ptprz1	0.0310894	1.03693e-12	1.92997e-12
mmp3	0.0310818	1.05022e-12	1.95161e-12
snap29	0.0310678	1.07505e-12	1.99457e-12
fes	0.0310485	1.10995e-12	2.05605e-12
cd40lg	0.0310289	1.14683e-12	2.12099e-12
s100a13	0.0309658	1.27339e-12	2.35134e-12
lat2	0.0309642	1.27684e-12	2.35399e-12
yes1	0.0309108	1.39486e-12	2.56752e-12
tgfbr3	0.0307813	1.72784e-12	3.17542e-12
fadd	0.0306617	2.10365e-12	3.86e-12
itm2a	0.0305991	2.33136e-12	4.2711e-12
ptprs	0.0305166	2.66864e-12	4.88135e-12
prkar2a	0.0304672	2.89292e-12	5.28332e-12
serpina3	0.0304323	3.06224e-12	5.58381e-12
artn	0.0304039	3.20764e-12	5.8398e-12
itgb5	0.0302803	3.92193e-12	7.12912e-12
smarca2	0.030068	5.52865e-12	1.00341e-11
apoe	0.0300543	5.65237e-12	1.02268e-11
fgf16	0.0297559	9.12048e-12	1.64507e-11
ceacam8	0.0297496	9.21353e-12	1.65929e-11
tgfbr1	0.0297441	9.29375e-12	1.67116e-11
elob	0.0297401	9.35388e-12	1.67938e-11
pros1	0.0296729	1.04105e-11	1.86621e-11
sftpa1	0.0295463	1.2729e-11	2.27834e-11
ace	0.029508	1.3527e-11	2.41746e-11
gpi	0.0292554	2.01446e-11	3.59461e-11
ifnar1	0.0292169	2.1397e-11	3.81227e-11
itgb1bp1	0.0292146	2.14751e-11	3.82034e-11
cd177	0.0291931	2.22127e-11	3.94554e-11
s100a12	0.0290599	2.73543e-11	4.85143e-11
foxo3	0.0289968	3.01816e-11	5.34476e-11
sox9	0.0289606	3.19299e-11	5.64578e-11
lair2	0.0288533	3.77147e-11	6.65856e-11
gsn	0.0288266	3.93081e-11	6.92939e-11
il22ra1	0.0288246	3.94316e-11	6.94067e-11
chmp6	0.0288111	4.02647e-11	7.07664e-11
klrb1	0.0287532	4.40343e-11	7.72753e-11
dnm1	0.0286273	5.34629e-11	9.36806e-11
ufd1	0.0284287	7.24823e-11	1.26817e-10
il20	0.0281781	1.06119e-10	1.8539e-10
reg1b	0.0280959	1.20161e-10	2.09609e-10
hexim1	0.0280705	1.24867e-10	2.17493e-10
cd6	0.0279045	1.60292e-10	2.78778e-10
pglyrp1	0.0278703	1.68725e-10	2.93008e-10
ube2z	0.0277791	1.93409e-10	3.35376e-10
il17a	0.0277552	2.00416e-10	3.47011e-10
cd1c	0.0276289	2.41899e-10	4.17598e-10
serpinb6	0.0276089	2.49229e-10	4.29617e-10
st3gal1	0.0275246	2.82394e-10	4.86067e-10
hif1a	0.0273875	3.45833e-10	5.94385e-10
tarbp2	0.0273498	3.65562e-10	6.27369e-10
fcn2	0.0273214	3.81174e-10	6.53202e-10
cacnb3	0.0271283	5.05863e-10	8.65605e-10
stxbp3	0.0271222	5.10369e-10	8.72035e-10
il10ra	0.0271108	5.18898e-10	8.85312e-10
icoslg	0.0270671	5.53044e-10	9.42193e-10
cd200	0.0266747	9.75976e-10	1.6603e-09
casp9	0.0266727	9.78787e-10	1.66266e-09
c8b	0.0263042	1.65642e-09	2.80557e-09
tnn	0.0262542	1.77791e-09	3.00698e-09
kir3dl1	0.026227	1.84791e-09	3.12086e-09
gapdh	0.0261867	1.95603e-09	3.29867e-09
coro1a	0.0261085	2.18418e-09	3.67812e-09
reg3g	0.0260833	2.26294e-09	3.80525e-09
akt3	0.0260554	2.35341e-09	3.95169e-09
ctf1	0.0260267	2.45023e-09	4.10837e-09
bax	0.0260221	2.46624e-09	4.12927e-09
foxo1	0.0260054	2.52462e-09	4.22097e-09
sod1	0.0259452	2.74703e-09	4.58624e-09
skap1	0.0257603	3.55543e-09	5.9274e-09
dynlt1	0.0256642	4.06275e-09	6.76353e-09
saa4	0.0256036	4.41764e-09	7.34385e-09
rab11fip3	0.0255705	4.6243e-09	7.67647e-09
tlr4	0.0255597	4.69418e-09	7.7814e-09
col1a1	0.0254638	5.35697e-09	8.85493e-09
txlna	0.0254527	5.43968e-09	8.97894e-09
galnt2	0.0253012	6.69443e-09	1.10189e-08
fyb1	0.0252672	7.01262e-09	1.15264e-08
ceacam20	0.02518	7.89777e-09	1.2963e-08
il20ra	0.0251368	8.37571e-09	1.37273e-08
leo1	0.0251352	8.39361e-09	1.37273e-08
tsc1	0.0251348	8.39873e-09	1.37273e-08
eif2ak2	0.0248746	1.19379e-08	1.94846e-08
septin9	0.0248005	1.31876e-08	2.14943e-08
actn4	0.0246959	1.51688e-08	2.46547e-08
bmp4	0.024608	1.7054e-08	2.76442e-08
mmp9	0.024608	1.70556e-08	2.76442e-08
cfhr2	0.0245326	1.88533e-08	3.05157e-08
lilra3	0.0244144	2.20466e-08	3.56348e-08
gnas	0.0243984	2.2517e-08	3.63448e-08
sirt1	0.02439	2.27697e-08	3.6702e-08
pglyrp4	0.0243701	2.33746e-08	3.76251e-08
ifit3	0.0243157	2.51118e-08	4.03656e-08
ccl11	0.0242621	2.69456e-08	4.32538e-08
acot13	0.0242277	2.81894e-08	4.51883e-08
rab10	0.024175	3.02063e-08	4.83549e-08
pf4	0.0241608	3.07714e-08	4.9192e-08
becn1	0.0241239	3.22956e-08	5.15581e-08
icam4	0.0241061	3.30532e-08	5.26955e-08
psme1	0.0240964	3.34754e-08	5.32957e-08
il36g	0.0240671	3.47799e-08	5.52972e-08
hrg	0.0240433	3.58743e-08	5.69595e-08
myo9b	0.0239411	4.09731e-08	6.49669e-08
prkg1	0.0239302	4.15558e-08	6.58014e-08
rasa1	0.0238485	4.61902e-08	7.30406e-08
grap2	0.0238285	4.74009e-08	7.48537e-08
gp6	0.0237095	5.52543e-08	8.702e-08
angpt1	0.0236261	6.14942e-08	9.67167e-08
irag2	0.0236089	6.28635e-08	9.87371e-08
treml1	0.0235062	7.16775e-08	1.1243e-07
erbin	0.0234653	7.55099e-08	1.18282e-07
mapt	0.0234438	7.75988e-08	1.21391e-07
c1qa	0.0234348	7.84908e-08	1.22622e-07
azu1	0.0233336	8.92471e-08	1.3924e-07
ccl13	0.0232579	9.82156e-08	1.53027e-07
cd276	0.0230808	1.22715e-07	1.90945e-07
arg2	0.0229717	1.40647e-07	2.18556e-07
snx9	0.022924	1.49267e-07	2.31642e-07
anxa4	0.0228687	1.59888e-07	2.47795e-07
kdm3a	0.0228258	1.68645e-07	2.6102e-07
birc2	0.0228178	1.70315e-07	2.63254e-07
serpina1	0.0227402	1.8749e-07	2.89419e-07
pibf1	0.0227271	1.9056e-07	2.93769e-07
duox2	0.0226335	2.13852e-07	3.29241e-07
nck2	0.022611	2.19852e-07	3.38033e-07
rilp	0.0224566	2.65657e-07	4.07924e-07
tmem106a	0.0224372	2.72016e-07	4.17139e-07
irak1	0.0223886	2.88619e-07	4.42019e-07
rad23b	0.0223863	2.89422e-07	4.42667e-07
cd69	0.022384	2.90226e-07	4.43316e-07
vstm1	0.0222644	3.35608e-07	5.11967e-07
hspa2	0.022226	3.51594e-07	5.35653e-07
smpd3	0.0221938	3.65555e-07	5.56197e-07
mgll	0.0220187	4.51272e-07	6.85723e-07
il20rb	0.0220046	4.58969e-07	6.9651e-07
mitd1	0.0219912	4.6639e-07	7.06853e-07
il2rg	0.0219585	4.85031e-07	7.34152e-07
ednrb	0.0217991	5.86488e-07	8.86569e-07
mmp1	0.0217787	6.00916e-07	9.07204e-07
mavs	0.0217477	6.23367e-07	9.39883e-07
cd226	0.0217111	6.50982e-07	9.80254e-07
snca	0.0216192	7.25617e-07	1.08983e-06
atox1	0.0215232	8.12414e-07	1.21706e-06
cd209	0.0214698	8.64858e-07	1.29396e-06
csf2ra	0.0213875	9.5221e-07	1.42283e-06
rhoc	0.021365	9.77514e-07	1.45877e-06
park7	0.0213079	1.0447e-06	1.55506e-06
vim	0.0212597	1.10492e-06	1.64261e-06
ggt5	0.0212025	1.18059e-06	1.75286e-06
fos	0.0211339	1.27813e-06	1.89527e-06
dctn6	0.02109	1.34437e-06	1.99096e-06
spart	0.0210859	1.35075e-06	1.99787e-06
ist1	0.0209946	1.50031e-06	2.21628e-06
rnf168	0.0209285	1.61831e-06	2.38756e-06
lilra6	0.0208856	1.69959e-06	2.50432e-06
cdc26	0.0207484	1.98675e-06	2.92375e-06
arnt	0.0207149	2.0637e-06	3.03317e-06
dbnl	0.0206218	2.29265e-06	3.36544e-06
il22	0.0205972	2.35714e-06	3.45576e-06
esr1	0.0205677	2.4367e-06	3.56791e-06
prdx5	0.0205559	2.46919e-06	3.61095e-06
map2k6	0.0205299	2.54254e-06	3.71357e-06
rab44	0.0203935	2.96216e-06	4.32104e-06
casp4	0.0203657	3.05553e-06	4.45169e-06
mep1b	0.0203436	3.13167e-06	4.55693e-06
bloc1s3	0.0203283	3.18569e-06	4.62976e-06
kit	0.0203193	3.21764e-06	4.67038e-06
pten	0.0202607	3.43407e-06	4.97833e-06
atp6v1g1	0.0202258	3.5695e-06	5.16825e-06
serpinb1	0.0200811	4.18801e-06	6.05627e-06
rnf41	0.0200493	4.33738e-06	6.2645e-06
cd58	0.0200157	4.50012e-06	6.49152e-06
serpinb9	0.0199551	4.80927e-06	6.92892e-06
ppp2r5a	0.0197839	5.79622e-06	8.34055e-06
tlr2	0.0197221	6.19764e-06	8.9072e-06
csf2	0.0196949	6.38278e-06	9.16199e-06
cd3e	0.019681	6.47957e-06	9.28951e-06
sec31a	0.0196736	6.53115e-06	9.35197e-06
flt3	0.0196489	6.7076e-06	9.59285e-06
septin3	0.0196176	6.93779e-06	9.90991e-06
vasp	0.0195951	7.10811e-06	1.01408e-05
fam3d	0.019441	8.38546e-06	1.19485e-05
il7	0.0193651	9.09217e-06	1.29397e-05
nrp1	0.019355	9.19066e-06	1.30639e-05
ppm1b	0.0193264	9.47379e-06	1.345e-05
tnfaip8l2	0.0193217	9.52187e-06	1.35019e-05
sirt2	0.0192718	1.00391e-05	1.42179e-05
snap23	0.0192117	1.06987e-05	1.51337e-05
eif2ak3	0.019203	1.0798e-05	1.52557e-05
ung	0.0191726	1.11493e-05	1.57331e-05
eif5a	0.0191705	1.11747e-05	1.57498e-05
il2rb	0.0191624	1.12697e-05	1.58646e-05
crkl	0.0190096	1.32322e-05	1.85825e-05
mif	0.0190082	1.32511e-05	1.85866e-05
zbtb16	0.0188894	1.50007e-05	2.10153e-05
casp3	0.0188867	1.50437e-05	2.10504e-05
anxa11	0.0188774	1.5189e-05	2.12282e-05
nptn	0.0188181	1.61539e-05	2.25498e-05
lamtor5	0.0188063	1.63526e-05	2.27998e-05
stambp	0.0187591	1.71714e-05	2.39129e-05
shh	0.0186838	1.85584e-05	2.58136e-05
gli2	0.0185965	2.03024e-05	2.82058e-05
arhgap45	0.0185799	2.06503e-05	2.8655e-05
pnma1	0.0185682	2.08996e-05	2.89666e-05
usp25	0.0185224	2.19016e-05	3.03193e-05
cdc37	0.0185084	2.22183e-05	3.07213e-05
cdk1	0.018492	2.25921e-05	3.12012e-05
ptpn9	0.0184248	2.41943e-05	3.33744e-05
tnip1	0.018319	2.69355e-05	3.71118e-05
casp2	0.0182686	2.83427e-05	3.90046e-05
itga2	0.0182242	2.96415e-05	4.07124e-05
ep300	0.0182238	2.96534e-05	4.07124e-05
kir2ds4	0.0180977	3.36544e-05	4.61512e-05
trim5	0.0180829	3.41544e-05	4.67819e-05
itgax	0.0180506	3.52747e-05	4.82598e-05
fgl1	0.0180242	3.62177e-05	4.94918e-05
ncr1	0.0179532	3.88685e-05	5.30521e-05
appl2	0.0179439	3.92286e-05	5.3481e-05
vps4b	0.0179185	4.02291e-05	5.47811e-05
klhl41	0.0178798	4.18046e-05	5.68601e-05
hsp90b1	0.0178082	4.4868e-05	6.09557e-05
s100a14	0.0177103	4.94022e-05	6.70377e-05
vav3	0.0175963	5.52346e-05	7.4865e-05
pla2g7	0.0175847	5.58595e-05	7.56241e-05
siglec15	0.0174873	6.14095e-05	8.30415e-05
bpifb1	0.0174449	6.39884e-05	8.64288e-05
mapk13	0.0174155	6.58356e-05	8.8821e-05
ndst1	0.0172386	7.80468e-05	0.000105174
vegfd	0.0170037	9.76002e-05	0.000131372
dgkz	0.0169392	0.000103728	0.000139459
sla2	0.0168941	0.000108223	0.000145335
rgcc	0.0167891	0.000119422	0.000160007
mcemp1	0.0167798	0.000120468	0.000161223
src	0.0167658	0.000122058	0.000163164
zfyve19	0.0167106	0.000128506	0.000171586
atxn10	0.016645	0.000136589	0.00018217
pla2g4a	0.01656	0.000147766	0.000196852
trim25	0.0164678	0.000160862	0.000214054
pcbp2	0.016465	0.000161288	0.000214301
pdap1	0.0164641	0.000161415	0.000214301
bank1	0.0164579	0.000162334	0.000215277
il17f	0.0163007	0.000187441	0.00024829
chmp1a	0.0162817	0.000190707	0.00025233
cetn2	0.0161182	0.000221152	0.000292016
siglec5	0.016118	0.000221201	0.000292016
smad3	0.0160901	0.000226822	0.000299097
ncf2	0.0160595	0.000233146	0.000307089
ptpn6	0.0159732	0.000251906	0.000331426
cd160	0.0159488	0.000257456	0.000338346
nfkb1	0.0158721	0.000275693	0.000361906
aoc1	0.0158562	0.000279605	0.000366628
stat5b	0.0158505	0.000281038	0.000368094
atf2	0.01582	0.000288735	0.000377751
stip1	0.0157281	0.000313182	0.000409276
lrg1	0.015677	0.000327621	0.000427667
cracr2a	0.0156498	0.000335531	0.000437503
cd2	0.015627	0.000342332	0.000445872
rnf31	0.0155895	0.000353749	0.000460228
anxa1	0.0155859	0.000354865	0.000461167
scin	0.0154528	0.000398561	0.000517375
trim21	0.0154245	0.000408455	0.00052963
kitlg	0.01526	0.000470778	0.000609764
treml2	0.0152196	0.000487359	0.000630542
inppl1	0.0152119	0.000490607	0.00063404
inpp5d	0.015194	0.00049819	0.000643128
mog	0.0151686	0.000509098	0.000656483
pik3ap1	0.0150265	0.00057458	0.000740104
klkb1	0.0149959	0.000589671	0.000758705
fcer1a	0.0148453	0.000669413	0.000860358
ngfr	0.0148373	0.000673919	0.000865196
ttr	0.0148046	0.000692605	0.000888209
lrp1	0.014778	0.000708154	0.000907152
eif4g3	0.0147329	0.000735325	0.000940926
batf	0.0146801	0.000768325	0.000982076
wasf1	0.0146611	0.00078054	0.000996598
vash1	0.0146054	0.000817392	0.00104137
clu	0.0145983	0.000822229	0.00104639
cdc27	0.0145521	0.000854118	0.00108579
ccdc134	0.0144922	0.000897315	0.00113946
bcl2l1	0.0144599	0.000921376	0.00116748
hdac9	0.0144507	0.000928376	0.00117507
anxa3	0.0143112	0.00104019	0.00131517
efnb2	0.0143063	0.00104437	0.00131903
zp4	0.0142121	0.00112711	0.00142199
rab2b	0.0141856	0.00115151	0.0014512
git1	0.014153	0.00118212	0.00148818
tsc22d1	0.0140245	0.00131034	0.00164781
dll4	0.0140063	0.00132946	0.00167005
prl	0.0139599	0.00137948	0.00173102
vat1	0.0139434	0.00139764	0.00175193
spink5	0.0138389	0.00151818	0.00189894
dctn1	0.0137449	0.00163469	0.00204248
yy1	0.0137059	0.0016855	0.00210372
cd2ap	0.0137017	0.00169105	0.00210839
gstp1	0.0136942	0.00170097	0.00211849
plcb1	0.0136627	0.00174332	0.00216661
bin2	0.0136563	0.00175201	0.0021751
ly75	0.013585	0.00185204	0.00229685
cit	0.0134439	0.0020655	0.00255885
cfhr4	0.0133067	0.00229445	0.00283947
il21r	0.0132189	0.00245284	0.00302906
il7r	0.0130376	0.00281223	0.00346554
tank	0.0129771	0.00294244	0.00362219
irak4	0.0129597	0.00298103	0.00366582
dapp1	0.0129358	0.0030346	0.00372776
prkcq	0.0128661	0.00319582	0.00392168
bcr	0.01279	0.00338083	0.00414436
pydc1	0.0127726	0.00342447	0.00419345
c1qbp	0.0126671	0.00370021	0.00452635
il5	0.0126516	0.00374245	0.00457323
was	0.0126363	0.00378458	0.00461988
nos2	0.012593	0.00390595	0.00476306
nfx1	0.0125883	0.00391941	0.00477448
kif22	0.0124913	0.00420524	0.00511733
larp1	0.0124693	0.00427254	0.0051938
pglyrp2	0.0124615	0.00429674	0.00521779
clec4c	0.0124173	0.00443552	0.00538072
cd3g	0.0123902	0.00452279	0.00548089
stxbp1	0.0123179	0.00476337	0.00576645
casp8	0.0122299	0.00507154	0.00613315
il2	0.0122197	0.00510839	0.00617132
postn	0.0120477	0.00576793	0.00694652
akap12	0.0120011	0.00595924	0.00716951
fkbp5	0.011991	0.00600161	0.00721306
cplx2	0.011973	0.00607745	0.00729669
hras	0.0119565	0.00614763	0.00737336
lrrfip1	0.0119095	0.00635231	0.00761104
atp6v1f	0.0119026	0.00638275	0.00763966
btla	0.0118982	0.00640232	0.00765524
sell	0.0118712	0.00652339	0.00779201
cxcl12	0.0118537	0.00660288	0.00787509
nfatc1	0.0118529	0.00660644	0.00787509
naprt	0.0118353	0.0066876	0.0079637
azi2	0.0116697	0.00749349	0.00891427
txn	0.011668	0.00750259	0.00891601
evi2b	0.0114765	0.00854334	0.0101219
c1r	0.011424	0.00885097	0.0104757
chit1	0.0113575	0.00925411	0.0109418
ifnl2	0.0113106	0.00954792	0.0112778
dok1	0.0112916	0.00966966	0.01141
espl1	0.0112864	0.00970309	0.0114379
ap2b1	0.0112487	0.00994885	0.0117157
psma1	0.0111595	0.0105534	0.0124152
gata3	0.0110896	0.0110493	0.0129855
sugt1	0.0109965	0.011742	0.0137856
alms1	0.0109849	0.0118312	0.0138763
wasf3	0.0109323	0.0122422	0.014344
il36a	0.0109266	0.0122873	0.0143825
septin7	0.0107837	0.0134722	0.0157536
kir2dl2	0.0106816	0.0143798	0.0167981
snap25	0.0106572	0.0146045	0.0170434
ikbkg	0.0105689	0.0154431	0.018004
eif4e	0.0104514	0.0166257	0.0193249
epn1	0.0104468	0.0166735	0.0193611
kir2dl3	0.0104079	0.0170825	0.0198164
il13	0.0102218	0.019167	0.0222124
dusp3	0.0102189	0.019201	0.0222297
smc3	0.0101112	0.0205072	0.0237184
gmfg	0.0100216	0.0216534	0.0250193
nek7	0.00997565	0.0222623	0.0256974
il1a	0.00996489	0.022407	0.0258388
znrf4	0.0099547	0.0225447	0.025972
akt2	0.00995083	0.0225973	0.026007
tab2	0.00991611	0.0230733	0.0265286
fcn1	0.00982487	0.0243659	0.0279872
il11	0.00978019	0.0250214	0.0287119
evpl	0.00975757	0.0253591	0.0290422
commd9	0.00971582	0.0259926	0.0297095
prr5	0.00970121	0.0262175	0.0299372
itih4	0.00954098	0.0287969	0.0328504
stx3	0.00951385	0.0292545	0.0333398
fh	0.00942892	0.030728	0.0349849
psmc3	0.00937943	0.0316157	0.0359606
fshb	0.0093655	0.0318694	0.0362138
psme2	0.00933847	0.0323668	0.0367433
nfkb2	0.00928306	0.0334074	0.0378509
fut1	0.00927097	0.0336382	0.0380754
ctla4	0.00916498	0.0357206	0.0403933
il24	0.00913924	0.0362424	0.0409437
dclre1c	0.00912994	0.0364327	0.0411189
il9	0.00910159	0.0370177	0.0417388
cd84	0.00909909	0.0370697	0.0417571
ddx1	0.00897627	0.0397004	0.0446773
tap1	0.00883316	0.0429642	0.0483037
apob	0.00875322	0.044884	0.0504135
ube2b	0.00870761	0.0460114	0.0516301
ache	0.00855185	0.0500432	0.0561004
cep290	0.00840512	0.054108	0.0605556
gp2	0.00840465	0.0541213	0.0605556
cd8a	0.00832896	0.0563242	0.0629601
sox2	0.00814203	0.0620855	0.0693337
itgav	0.00792762	0.0692855	0.0772266
rab37	0.00790882	0.0699485	0.0778911
morc3	0.0078699	0.071337	0.0793615
odam	0.00785667	0.0718141	0.0798163
traf3	0.00779287	0.0741518	0.0823361
trim26	0.00770958	0.0772971	0.0857469
kir3dl2	0.00757266	0.0827031	0.0915697
agt	0.0074201	0.0890828	0.0984467
palm3	0.00738624	0.0905517	0.0999752
klk3	0.00737386	0.0910931	0.100478
dync1h1	0.00736228	0.0916022	0.100944
traf3ip2	0.00730344	0.0942245	0.103736
tp73	0.00719865	0.0990431	0.108835
scgb1a1	0.00717866	0.0999843	0.109766
atp6v1g2	0.00710658	0.103437	0.113451
cacna1c	0.00688914	0.114431	0.12539
tubb3	0.00687414	0.115222	0.126139
il6r	0.0068504	0.116483	0.12728
tnc	0.00684506	0.116768	0.127473
rictor	0.00669323	0.125105	0.136319
ctnna1	0.00662635	0.128921	0.140346
dpep1	0.00651225	0.135641	0.147524
psmd1	0.00644029	0.140015	0.152139
relb	0.00628542	0.149798	0.162338
brd2	0.0062851	0.149819	0.162338
ccl24	0.00624893	0.152176	0.16474
gh2	0.00601265	0.168283	0.182007
rac3	0.00591897	0.175012	0.18911
ppt1	0.00590383	0.176117	0.189879
brd1	0.00590255	0.176211	0.189879
ifit1	0.00586873	0.178701	0.192384
clec4a	0.00582619	0.181871	0.195436
defb118	0.0057434	0.188159	0.202007
edar	0.00551457	0.20637	0.221354
cd3d	0.00541106	0.215016	0.230205
mbl2	0.00530083	0.224506	0.240145
ppie	0.00514222	0.238682	0.255075
lilra4	0.00513741	0.239121	0.25531
muc16	0.00498123	0.253704	0.270139
wasl	0.00494202	0.25746	0.273888
il3	0.0048451	0.26691	0.283425
stoml2	0.00471526	0.27994	0.296991
cptp	0.00469297	0.28222	0.299138
klrc1	0.00467836	0.283721	0.300456
shpk	0.00457676	0.294308	0.311103
atf4	0.00454884	0.297263	0.313942
rap1a	0.00452185	0.300139	0.316693
pithd1	0.00443124	0.309927	0.326726
slc12a2	0.0041998	0.335878	0.353445
ltb	0.00419586	0.336332	0.353603
mnda	0.00411143	0.346146	0.363593
pm20d1	0.00406762	0.35131	0.368686
sh2b3	0.00385593	0.376941	0.394875
adamts13	0.00379494	0.384535	0.402108
il13ra2	0.00364932	0.40304	0.421082
ercc1	0.00362007	0.406821	0.424652
gbp6	0.0036148	0.407505	0.424985
prc1	0.00359954	0.409487	0.426671
clec4d	0.00354858	0.41615	0.432841
ca1	0.00325127	0.456276	0.47247
il25	0.00323793	0.458125	0.473965
creb3	0.0030961	0.478053	0.493706
dapk2	0.00306792	0.482067	0.497412
eif2s2	0.00305734	0.483581	0.498532
sptbn2	0.0028895	0.50791	0.523151
ogt	0.00236832	0.587354	0.603382
hadh	0.00209552	0.631109	0.647192
dctn2	0.00204459	0.63943	0.654574
rab6a	0.00188616	0.665601	0.680768
rnf4	0.00159524	0.714715	0.730362
tarm1	0.00157067	0.718921	0.734017
ddx39a	0.00145306	0.73917	0.753373
clec4m	0.00144504	0.740558	0.754129
pgm2	0.00134682	0.75762	0.768819
snx18	0.00127724	0.769778	0.780478
tmed10	0.00113858	0.794175	0.803634
il4	0.000989215	0.820682	0.828492
pla2g1b	0.000845387	0.846402	0.853718
c9	0.00071155	0.870484	0.876493
tnfsf12	0.000615382	0.887864	0.892452
igbp1	0.000556934	0.898454	0.901544
pde4d	0.000475878	0.913169	0.915523
txk	0.000160785	0.970611	0.972277
adra2a	5.13633e-05	0.99061	0.991459
defb116	2.54021e-05	0.995356	0.995356
il31	-0.000600791	0.890506	0.894337
smpdl3b	-0.000616229	0.887711	0.892452
prkd2	-0.000752176	0.86316	0.869869
ranbp2	-0.00100118	0.81855	0.827055
ankrd54	-0.00113571	0.794682	0.803634
igf2bp3	-0.00123088	0.77791	0.788039
tf	-0.00136167	0.755033	0.766861
il18rap	-0.00138207	0.751482	0.76392
sct	-0.00140227	0.747973	0.761015
atp6v1d	-0.00155311	0.721932	0.736447
ccl2	-0.00208021	0.633606	0.649182
ccl23	-0.00232474	0.594249	0.609928
nup50	-0.00260737	0.550207	0.56572
prdx1	-0.00272301	0.532662	0.548163
cd300lf	-0.00321779	0.460927	0.476441
btn1a1	-0.00325626	0.455585	0.472174
kif20b	-0.00334626	0.443225	0.459772
gngt1	-0.00336339	0.440894	0.457761
ifnw1	-0.00338498	0.437966	0.455126
il31ra	-0.0035819	0.411786	0.428684
il12rb2	-0.00381178	0.382429	0.400264
tp53bp1	-0.00386682	0.375595	0.393818
cat	-0.00436063	0.317701	0.334618
fgf2	-0.00460342	0.291504	0.308419
pbk	-0.00490863	0.260689	0.277072
ubac1	-0.00502835	0.249241	0.265629
col2a1	-0.00504492	0.247684	0.264211
cntf	-0.0054645	0.21052	0.225598
lxn	-0.00583107	0.181505	0.195223
csh1	-0.00590484	0.176043	0.189879
ctsb	-0.00638486	0.143459	0.155736
f12	-0.00671588	0.123833	0.135059
mapkapk2	-0.0068541	0.116285	0.127184
paep	-0.00725961	0.0962168	0.105829
acsl1	-0.0074799	0.0865363	0.0957231
icam5	-0.00760794	0.0812817	0.0900814
ptx3	-0.00800095	0.0667497	0.0744713
ampd3	-0.00931222	0.0328562	0.0372626
tgm2	-0.00973176	0.0257492	0.0294601
shc1	-0.00976569	0.0252374	0.0289313
zp3	-0.0104533	0.0166055	0.0193207
nedd4l	-0.0104944	0.016184	0.0188491
dsg2	-0.0114998	0.00841059	0.00997476
lpl	-0.0115836	0.00794614	0.00943351
traf2	-0.0120988	0.00556435	0.00670826
ceacam1	-0.0121318	0.00543651	0.00656092
aprt	-0.0132046	0.0024796	0.00305887
prg2	-0.0132893	0.00232512	0.00287438
nppb	-0.0136884	0.00170866	0.00212581
ager	-0.0138812	0.00146833	0.00183856
apod	-0.0144684	0.000915011	0.00116067
apoa2	-0.014622	0.000806232	0.00102828
lepr	-0.0168362	0.000114273	0.000153283
prdx2	-0.0191029	1.19982e-05	1.68698e-05
cxcl14	-0.0213429	1.00301e-06	1.49491e-06
arg1	-0.0215462	7.9078e-07	1.18617e-06
tnfsf11	-0.0216317	7.15049e-07	1.07534e-06
esm1	-0.0237991	4.9231e-08	7.76387e-08
gal	-0.0247486	1.41356e-08	2.30074e-08
prdx6	-0.0253447	6.30793e-09	1.03974e-08
selplg	-0.0254908	5.16169e-09	8.54424e-09
apoa1	-0.0264979	1.25729e-09	2.13265e-09
umod	-0.0277298	2.08174e-10	3.5991e-10
bglap	-0.0299479	6.70697e-12	1.21161e-11
dbh	-0.0300582	5.61641e-12	1.01776e-11
prg3	-0.03282	5.38005e-14	1.04992e-13
gh1	-0.0340294	6.20484e-15	1.23567e-14
crh	-0.035951	1.7159e-16	3.57581e-16
il17rb	-0.038567	9.53184e-19	2.11879e-18
ghrl	-0.0418784	7.98149e-22	1.91654e-21
crisp3	-0.0449562	6.59156e-25	1.72474e-24
faslg	-0.0461213	3.94193e-26	1.05269e-25
il1rap	-0.0486139	7.4976e-29	2.11345e-28
adipoq	-0.0677992	1.511e-54	6.53088e-54
ckb	-0.0810636	2.90426e-77	1.83204e-76
igfbp2	-0.0818556	9.50362e-79	6.26594e-78

## Sheet: Table S16
Table S16 The CTSH level of DR and Non-DR（DM） Group in UKB DM Cohort
dr_event	n	age_mean	age_sd	cts_mean	cts_sd	cts_mdn	cts_iqr
Non-DR	1080	60.837	7.04989	0.177374	0.890016	0.18405	1.11099
DR	463	59.6177	7.44203	0.403209	0.926571	0.240923	1.23174

## Sheet: Table S17
Table S17 The Cox and Logistics Model of DR risk in UKB DM Cohort
model	HR	lo	hi	p.value
Cox: CTSH only	1.24033	1.13065	1.36066	5.13482e-06
Cox: + covars	1.23691	1.12831	1.35597	5.77009e-06
model	OR	lo	hi	p.value
Logit: CTSH only	1.29059	1.1544	1.44521	8.45286e-06
Logit: + covars	1.28736	1.15112	1.44208	1.1003e-05

## Sheet: Table S18
Table S18 The Correlation of CTSH and Proteins in UKB DM Cohort
protein	prho	p	FDR
ctsz	0.179822	1.20855e-12	1.41038e-09
ccl15	0.150726	2.84647e-09	8.83536e-07
ang	0.151278	2.48792e-09	8.83536e-07
cd59	0.150471	3.0284e-09	8.83536e-07
lgals4	0.149396	3.92781e-09	9.16752e-07
nectin4	0.146591	7.67359e-09	1.49251e-06
smoc2	0.144694	1.19863e-08	1.57963e-06
cdh1	0.145291	1.0424e-08	1.57963e-06
ctso	0.144625	1.21822e-08	1.57963e-06
eda2r	0.144031	1.39903e-08	1.63267e-06
ggh	0.143458	1.5977e-08	1.69502e-06
ptgds	0.141817	2.33158e-08	2.26746e-06
tnfrsf13b	0.138511	4.92747e-08	4.1074e-06
cd79b	0.138791	4.62732e-08	4.1074e-06
npc2	0.137766	5.81784e-08	4.32678e-06
cdh17	0.137679	5.93218e-08	4.32678e-06
flt1	0.136332	7.99245e-08	5.04113e-06
sfrp1	0.136549	7.6181e-08	5.04113e-06
heg1	0.136211	8.2075e-08	5.04113e-06
nfasc	0.135562	9.46413e-08	5.52232e-06
acvrl1	0.134847	1.10655e-07	6.14925e-06
cst3	0.134123	1.29519e-07	6.37968e-06
hspg2	0.134162	1.28413e-07	6.37968e-06
fabp4	0.134063	1.31202e-07	6.37968e-06
f3	0.133644	1.43662e-07	6.70614e-06
tnfrsf11a	0.13332	1.5404e-07	6.91404e-06
arsa	0.130789	2.6449e-07	1.14319e-05
tnfrsf12a	0.130163	3.01835e-07	1.258e-05
ccl14	0.129801	3.25668e-07	1.31053e-05
hyal1	0.129614	3.38721e-07	1.31762e-05
wfdc2	0.128692	4.10732e-07	1.52009e-05
thy1	0.128621	4.16821e-07	1.52009e-05
fam3c	0.128284	4.47087e-07	1.58106e-05
notch2	0.126729	6.16241e-07	2.11516e-05
ctsl	0.125885	7.32425e-07	2.31842e-05
lilra5	0.12606	7.06642e-07	2.31842e-05
tnfrsf19	0.125867	7.35062e-07	2.31842e-05
ezr	0.124784	9.15761e-07	2.81235e-05
tff2	0.124376	9.94334e-07	2.94376e-05
xg	0.124304	1.009e-06	2.94376e-05
cd38	0.124008	1.07092e-06	3.04821e-05
il18r1	0.12348	1.1904e-06	3.30762e-05
cd27	0.122817	1.35894e-06	3.68809e-05
jam2	0.122636	1.40867e-06	3.73618e-05
grn	0.122151	1.55111e-06	4.02255e-05
ccn4	0.120963	1.96032e-06	4.97326e-05
nbl1	0.120655	2.08215e-06	5.16994e-05
rnase4	0.118664	3.06501e-06	7.15373e-05
ccl25	0.118848	2.95826e-06	7.15373e-05
itgb2	0.11875	3.01472e-06	7.15373e-05
rnase6	0.118269	3.30715e-06	7.56753e-05
lair1	0.117679	3.7029e-06	8.31016e-05
il12rb1	0.117425	3.88692e-06	8.55855e-05
reg1a	0.117264	4.00809e-06	8.66193e-05
bmp4	0.11652	4.61617e-06	9.13064e-05
adgre2	0.116545	4.59428e-06	9.13064e-05
lag3	0.116757	4.41379e-06	9.13064e-05
notch1	0.116546	4.59369e-06	9.13064e-05
epha2	0.116746	4.423e-06	9.13064e-05
cd5	0.114363	6.92092e-06	0.000134612
cx3cl1	0.114109	7.25506e-06	0.000136723
havcr1	0.114102	7.26379e-06	0.000136723
ptprn2	0.113378	8.30528e-06	0.00015246
tafa5	0.113342	8.36113e-06	0.00015246
tgfbr2	0.112744	9.33403e-06	0.000167582
npdc1	0.11235	1.00315e-05	0.000177375
smpd1	0.112128	1.04481e-05	0.00017792
mmp7	0.112103	1.04952e-05	0.00017792
cd14	0.11209	1.05197e-05	0.00017792
colec12	0.111952	1.07891e-05	0.00017987
c2	0.111617	1.14681e-05	0.000185879
tnfrsf17	0.11165	1.13994e-05	0.000185879
lpo	0.111521	1.16693e-05	0.000186549
sele	0.110141	1.49727e-05	0.000236123
gdf15	0.110022	1.52956e-05	0.000238
dll1	0.109819	1.58625e-05	0.000243573
ccl3	0.109742	1.60808e-05	0.000243718
alcam	0.109526	1.67146e-05	0.000250076
c7	0.109155	1.78589e-05	0.000263815
ctsf	0.108975	1.84396e-05	0.000266372
ccn3	0.10896	1.84885e-05	0.000266372
b2m	0.10871	1.93293e-05	0.000271774
mmp12	0.108725	1.92765e-05	0.000271774
siglec7	0.10849	2.00954e-05	0.000279182
bpifb2	0.108152	2.1333e-05	0.000289855
jun	0.108086	2.15818e-05	0.000289855
siglec1	0.10795	2.21055e-05	0.000289855
rnaset2	0.108025	2.18156e-05	0.000289855
cr2	0.107986	2.19667e-05	0.000289855
cd7	0.10787	2.24224e-05	0.000290744
il5ra	0.107503	2.39148e-05	0.000306688
ifngr2	0.107379	2.44394e-05	0.000310009
ccl7	0.107199	2.52241e-05	0.000313155
cd93	0.107207	2.51892e-05	0.000313155
lgals3	0.10652	2.83957e-05	0.000345984
yap1	0.106507	2.84614e-05	0.000345984
itgb6	0.105855	3.18696e-05	0.000375675
pdcd1lg2	0.105964	3.1277e-05	0.000375675
siglec6	0.105857	3.18593e-05	0.000375675
lgals9	0.105495	3.39179e-05	0.000395822
ckap4	0.105302	3.50649e-05	0.000405156
creg1	0.105079	3.64329e-05	0.000416835
muc13	0.105006	3.68928e-05	0.000417999
tie1	0.104847	3.79166e-05	0.000425468
fuca1	0.104583	3.96666e-05	0.000440866
cfd	0.104493	4.02816e-05	0.000443477
tnf	0.104372	4.11273e-05	0.000448556
igf1r	0.104234	4.21053e-05	0.000454971
spon2	0.103901	4.45645e-05	0.000472789
vsig4	0.103931	4.43311e-05	0.000472789
bsg	0.10339	4.85995e-05	0.000509114
tnfrsf1a	0.103358	4.8861e-05	0.000509114
flt4	0.10295	5.23511e-05	0.000540652
itgam	0.10283	5.34172e-05	0.000546824
tnfrsf4	0.10238	5.76162e-05	0.00058468
cxcl5	0.101614	6.54878e-05	0.00065883
cd200r1	0.10119	7.02643e-05	0.000700841
btn2a1	0.100991	7.26184e-05	0.000718183
mzb1	0.100762	7.54312e-05	0.000739733
bmper	0.100608	7.73652e-05	0.000740043
nos1	0.100641	7.69468e-05	0.000740043
reg3a	0.100682	7.64368e-05	0.000740043
iglc2	0.100391	8.01893e-05	0.00076082
il10rb	0.100268	8.18332e-05	0.000770156
ccl21	0.100213	8.25778e-05	0.000770947
nos3	0.0999285	8.65232e-05	0.00080137
prss2	0.0997154	8.95987e-05	0.000818092
fstl3	0.0997064	8.97308e-05	0.000818092
nectin2	0.0993402	9.52649e-05	0.000861815
st3gal1	0.0987548	0.000104785	0.000940646
ctsd	0.0985232	0.000108793	0.000969174
cd4	0.0981546	0.000115472	0.00101607
cd34	0.0981371	0.000115799	0.00101607
mapkapk2	-0.0975889	0.000126478	0.00110149
prcp	0.0972228	0.000134118	0.00115938
ptprb	0.0971367	0.000135977	0.00116681
cd72	0.0970414	0.000138064	0.00117606
erbb2	0.0968755	0.000141767	0.00119698
tfrc	0.0968401	0.000142571	0.00119698
cd46	0.0967489	0.000144657	0.00120582
il15	0.0963288	0.000154645	0.00127092
cd99	0.0963392	0.000154389	0.00127092
adgre5	0.096197	0.000157911	0.00128869
ephb4	0.0961132	0.000160019	0.00129682
tnfrsf1b	0.0958742	0.000166182	0.00133748
fgfbp1	0.0956884	0.000171127	0.00136785
ifngr1	0.0953177	0.000181407	0.00144015
cfb	0.0952684	0.000182817	0.00144154
b4galt1	0.0951659	0.000185782	0.00145508
proc	0.0948914	0.000193946	0.0015089
lep	0.0944941	0.000206361	0.00159485
slamf7	0.0943911	0.000209697	0.00159945
siglec10	0.0944106	0.000209061	0.00159945
psap	0.094284	0.000213221	0.00161577
lgmn	0.0941514	0.000217662	0.00163879
f7	0.094012	0.000222426	0.00166392
ambp	0.0939068	0.000226084	0.00168051
pomc	0.0933661	0.000245792	0.00179879
apcs	0.0933443	0.00024662	0.00179879
sdc1	0.0933483	0.000246468	0.00179879
clec14a	0.0929126	0.000263553	0.00191035
pla2g1b	0.0928184	0.00026739	0.0019262
nrp2	0.0927647	0.000269602	0.00193022
atp6ap2	0.0924404	0.000283319	0.00201605
adipoq	-0.0922727	0.000290665	0.00204341
il17d	0.0922753	0.000290548	0.00204341
il18bp	0.0919524	0.000305199	0.00213274
rarres2	0.0918159	0.000311592	0.00216445
vegfb	0.0915597	0.00032394	0.00223691
crisp3	-0.0912405	0.000339961	0.00233373
itgb1	0.0909308	0.000356211	0.00243098
scg2	0.090115	0.000402562	0.00273134
cd207	0.089901	0.000415621	0.00278753
rspo3	0.0899339	0.000413585	0.00278753
ssc5d	0.0893378	0.000451899	0.00301352
masp1	0.0892364	0.000458736	0.00304173
fgf23	0.0889401	0.000479271	0.00315994
edn1	0.0886785	0.000498111	0.00324746
serpinf2	0.0887148	0.000495457	0.00324746
glb1	0.0884858	0.000512433	0.00329103
il1r1	0.0884749	0.000513254	0.00329103
cd55	0.0884936	0.000511842	0.00329103
npy	0.0883161	0.000525356	0.00335022
fcamr	0.0878589	0.000561701	0.00356253
ccl16	0.0868097	0.000654134	0.00410416
reg1b	0.0868356	0.000651696	0.00410416
lgals1	0.0866353	0.000670806	0.00418626
pgf	0.0863316	0.00070078	0.0043329
slamf8	0.0863222	0.000701729	0.0043329
ldlr	0.0860462	0.000730085	0.00448426
dapk2	-0.0857778	0.000758668	0.00463542
btn3a2	0.0856699	0.000770452	0.00465864
cd83	0.0856986	0.000767301	0.00465864
ifi30	0.0853826	0.000802656	0.00482835
cxadr	0.085199	0.000823886	0.00490549
cd160	0.0852256	0.000820771	0.00490549
il16	0.0851168	0.000833557	0.00493788
oscar	0.0846589	0.000889379	0.00524195
fga	0.0845033	0.00090913	0.00530478
cd300e	0.0845213	0.000906827	0.00530478
ceacam1	-0.084418	0.000920126	0.00534222
folr3	0.0843502	0.000928952	0.00536677
fcgr2a	0.0841561	0.000954666	0.00544406
ggt1	0.0841437	0.000956325	0.00544406
cxcl13	0.0841586	0.000954326	0.00544406
tnfrsf13c	0.0840983	0.000962448	0.00545231
fcer2	0.0840493	0.000969092	0.00546343
ghr	0.0839478	0.000982989	0.00551514
chga	0.0838176	0.00100108	0.00558979
timp1	0.0836809	0.00102042	0.00567062
oxt	0.0835697	0.00103639	0.00573205
itga5	0.083363	0.0010667	0.00582311
c5	0.083413	0.00105931	0.00582311
cd28	0.0833555	0.00106782	0.00582311
ret	0.0832533	0.00108313	0.00587912
cda	0.083158	0.00109758	0.00592997
ecm1	0.0822828	0.00123892	0.00665759
il13ra1	0.082255	0.00124366	0.00665759
tnfrsf9	0.0819744	0.00129259	0.00688791
tlr1	0.0816888	0.00134419	0.00713031
adgre1	0.0809235	0.001492	0.00787856
crlf1	0.0808113	0.00151489	0.0079634
bcl2	0.0807623	0.00152498	0.0079805
sirpb1	0.0804936	0.00158146	0.0082391
gm2a	0.0804312	0.00159483	0.00827186
havcr2	0.0803381	0.00161502	0.00833949
icam2	0.0802601	0.00163208	0.00839049
mstn	0.0801716	0.00165167	0.00845392
robo1	0.0799147	0.0017097	0.00871276
umod	-0.0798766	0.00171848	0.00871941
scgb1a1	0.0797688	0.0017435	0.00880807
icam3	0.0795991	0.00178359	0.00893324
kir3dl1	0.079631	0.00177599	0.00893324
cd74	0.079393	0.0018334	0.00914348
lilrb1	0.0793342	0.00184785	0.00917635
fas	0.079208	0.0018792	0.00929249
pilra	0.0787799	0.00198926	0.00975404
ptprs	0.0788077	0.00198192	0.00975404
tnfrsf14	0.0786485	0.00202418	0.00988377
cxcl17	0.0785617	0.00204758	0.00995636
pigr	0.0783738	0.00209908	0.0101644
crhbp	0.0781413	0.00216442	0.0104375
pdcd1	0.0778358	0.00225311	0.0108205
sema7a	0.0775363	0.00234328	0.0112074
tnfrsf11b	0.0773019	0.00241614	0.0115087
fgf2	-0.0767954	0.00258071	0.0122426
fgf21	0.0765353	0.00266915	0.0126109
cxcl6	0.0760356	0.00284685	0.0133963
crh	-0.0759048	0.00289511	0.0135687
il3ra	0.0757305	0.00296057	0.0138199
calca	0.075523	0.00304028	0.0140835
lilrb4	0.0755207	0.00304116	0.0140835
lifr	0.0754359	0.0030743	0.0141807
mcam	0.0753541	0.00310659	0.0142732
p4hb	0.0751483	0.00318917	0.014595
plaur	0.0751176	0.00320164	0.014595
il6st	0.0746594	0.00339343	0.0154091
furin	0.0745618	0.0034356	0.0155401
reg3g	0.0744801	0.00347127	0.0156408
tek	0.0744014	0.00350593	0.0157362
icoslg	0.0742635	0.00356745	0.015951
ncam1	0.0740191	0.0036789	0.0163463
tnfrsf21	0.0740084	0.00368386	0.0163463
ly96	0.0739245	0.00372289	0.0164568
icam1	0.0734478	0.00395188	0.0173377
dpp4	0.0734629	0.0039444	0.0173377
lsp1	0.073388	0.00398149	0.0174023
adm	0.0729873	0.00418514	0.018202
cxcl1	0.072967	0.00419566	0.018202
pnma1	-0.0727319	0.00431977	0.018671
axl	0.0721957	0.00461543	0.0198753
tlr3	0.0716585	0.00492977	0.0209965
ifnlr1	0.071683	0.00491506	0.0209965
kit	0.0716741	0.00492042	0.0209965
klrd1	0.0716264	0.00494916	0.0210024
bst2	0.0715705	0.00498307	0.0210697
qpct	0.0715	0.0050262	0.0211754
mertk	0.0712855	0.00515934	0.0216581
nedd4l	-0.0711836	0.0052237	0.0217806
tnfrsf6b	0.0711802	0.00522586	0.0217806
susd4	0.0711445	0.00524861	0.0217976
prg3	-0.0710596	0.00530299	0.0219453
apbb1ip	0.0708867	0.0054154	0.0223314
cstb	0.0704357	0.0057187	0.0234166
ctla4	0.0704612	0.00570117	0.0234166
gpnmb	0.0702792	0.00582753	0.0237788
qsox1	0.070086	0.00596439	0.0242524
zbp1	0.0698486	0.0061365	0.0248275
ifnl1	0.0698325	0.00614837	0.0248275
cd163	0.0696309	0.0062983	0.0253452
pi3	0.0694975	0.00639925	0.025663
ltbr	0.0694598	0.00642806	0.0256902
vtcn1	0.0690937	0.00671394	0.0267412
col2a1	-0.0690266	0.00676762	0.0268633
mog	0.0689034	0.00686707	0.0271657
thbs4	0.0682523	0.00741475	0.0290413
il19	0.0682224	0.00744075	0.0290413
gla	0.0682457	0.00742045	0.0290413
reck	0.0682408	0.00742477	0.0290413
baiap2	0.0681929	0.00746655	0.0290449
lbp	0.067964	0.00766948	0.0297351
klk7	0.0676804	0.00792773	0.0306346
ckb	-0.0674033	0.00818753	0.0315342
c3	0.0672377	0.00834642	0.0320404
pbxip1	0.0667911	0.00878866	0.0335175
gmfg	-0.0668019	0.00877778	0.0335175
il17c	0.0667585	0.00882182	0.0335344
clu	0.0666561	0.00892643	0.0338219
mrc1	0.0665463	0.00903995	0.0341412
csrp3	0.0664442	0.00914661	0.0344326
gbp1	0.0663433	0.00925308	0.0347214
vps4b	-0.0661922	0.00941464	0.0352144
commd9	-0.0661231	0.00948936	0.0352678
clec4a	0.0661438	0.0094669	0.0352678
bcl2l11	0.0660197	0.00960214	0.0355736
kitlg	0.0657039	0.00995404	0.0367607
acp5	0.0652664	0.0104604	0.0383878
pla2g10	0.065267	0.0104597	0.0383878
acaa1	0.0651711	0.0105738	0.0386821
fcgr3b	0.0649071	0.0108934	0.0397268
cd200	0.0647326	0.0111094	0.0403883
igfbp2	-0.0646717	0.0111856	0.0404136
cd248	0.0646798	0.0111755	0.0404136
ada2	0.0646161	0.0112557	0.0404165
ly9	0.0646246	0.0112449	0.0404165
inhbb	0.0644456	0.0114728	0.0410699
cfi	0.0641032	0.0119202	0.0424111
cd22	0.0641165	0.0119025	0.0424111
apoa4	0.0638984	0.012195	0.043257
ptprc	0.0638663	0.0122386	0.0432802
folr2	0.0636202	0.0125774	0.0443439
mmp3	0.0634315	0.0128428	0.0451432
il15ra	0.0632124	0.0131572	0.0461095
clstn3	0.0625821	0.0140996	0.0492642
a1bg	0.0625438	0.0141588	0.0493232
grp	0.0621955	0.0147068	0.0510799
slamf1	0.0621192	0.0148292	0.0513522
cant1	0.0619595	0.0150886	0.0520959
cd300lg	0.0616412	0.0156173	0.0537622
cfhr5	0.0614456	0.0159502	0.0547468
arsb	0.0613641	0.0160908	0.055032
hspa2	0.0613429	0.0161276	0.055032
klrf1	0.0612871	0.0162246	0.0550748
skap1	0.0612814	0.0162346	0.0550748
agr2	0.0611969	0.0163825	0.0554157
akt2	-0.0609618	0.0168008	0.0566663
il10	0.0608755	0.0169566	0.057027
dok1	-0.0607794	0.0171316	0.0574499
cdh5	0.0607037	0.0172705	0.0577497
lcp1	0.0606537	0.0173628	0.0578925
ace2	0.060542	0.0175707	0.0584188
serping1	0.060462	0.0177208	0.0587506
smpdl3a	0.060142	0.0183327	0.060607
selplg	-0.0590201	0.0206267	0.067998
sox9	0.0589503	0.0207774	0.0683022
bcl2l1	-0.0588949	0.0208977	0.0685045
ctsv	0.0588024	0.0210998	0.0689733
prr5	-0.0585825	0.0215871	0.0703693
ccl8	0.0585346	0.0216945	0.0705224
tslp	0.0585071	0.0217565	0.0705273
bglap	-0.0584401	0.0219078	0.0708211
pdia3	0.0583783	0.0220483	0.0708825
chmp6	-0.0583874	0.0220277	0.0708825
pde4d	-0.0583222	0.0221766	0.0710993
cd300a	0.0580839	0.0227284	0.0726686
stxbp1	-0.0578965	0.0231708	0.0738805
cd33	0.0575514	0.024005	0.0763321
dbh	-0.0574992	0.0241334	0.0765318
lamp3	0.0567874	0.0259448	0.0818314
il2ra	0.0568052	0.0258981	0.0818314
pydc1	0.0566131	0.0264059	0.0830612
pxn	0.056549	0.0265772	0.0833753
gsn	0.056491	0.0267329	0.0836389
lamp2	0.0563665	0.0270702	0.0844678
igbp1	-0.0562715	0.02733	0.0850508
c8b	0.0562321	0.0274382	0.0851606
pilrb	0.0561888	0.0275577	0.0853047
blnk	0.0558561	0.0284911	0.0877284
csf1r	0.0558625	0.028473	0.0877284
vegfd	0.0557764	0.0287187	0.0881968
ctsc	0.0557245	0.0288678	0.088422
cd177	0.0551966	0.030422	0.0929383
polr2f	0.0551257	0.0306358	0.0933343
eif4e	-0.0551008	0.0307115	0.0933343
cfhr2	0.0549205	0.0312629	0.094763
zbtb17	0.0547694	0.0317316	0.0956866
slamf6	0.0547868	0.0316771	0.0956866
lcn2	0.0543857	0.0329489	0.0991013
sart1	0.0542816	0.0332857	0.0993896
lyve1	0.0542772	0.0333002	0.0993896
gcnt1	0.0543051	0.0332094	0.0993896
ccl20	0.0542149	0.0335035	0.0997412
flt3	0.054178	0.0336242	0.0998458
cd36	-0.0540917	0.0339082	0.100434
arg1	-0.0539703	0.0343113	0.10137
lrrfip1	-0.0539153	0.0344952	0.101656
padi2	0.05381	0.0348499	0.102246
eif2s2	-0.0538039	0.0348705	0.102246
il6	0.0534296	0.0361567	0.105029
nos2	0.0534571	0.036061	0.105029
ist1	-0.0534994	0.0359138	0.105029
il4r	0.053423	0.0361797	0.105029
cr1	0.0533927	0.0362858	0.105076
ido1	0.0532351	0.0368408	0.106419
csf2rb	0.0530987	0.0373272	0.107557
csf3	0.0530488	0.0375065	0.107808
xcl1	0.0529247	0.0379557	0.108831
pgm2	-0.052621	0.039074	0.111218
lilra6	0.0526291	0.0390438	0.111218
eif2ak2	-0.0526372	0.0390137	0.111218
itgb7	0.0525888	0.039194	0.111288
dpep2	0.0525255	0.0394315	0.111691
cxcl8	0.0523088	0.0402525	0.11292
hgf	0.0523214	0.0402043	0.11292
tnfaip8l2	-0.0523167	0.0402223	0.11292
enah	0.0523733	0.0400067	0.11292
ifnw1	-0.0522373	0.0405267	0.113145
atp6v1g1	-0.0522612	0.0404348	0.113145
fam3d	0.0522007	0.0406674	0.113267
snca	-0.0521752	0.040766	0.113271
s100a11	0.0519635	0.0415909	0.115184
sh2b3	-0.051948	0.0416519	0.115184
cd70	0.0515568	0.0432156	0.119226
il20ra	0.0514943	0.04347	0.119645
atrn	0.0513737	0.0439643	0.120721
aprt	-0.0512862	0.044326	0.121428
s100p	0.0512229	0.0445888	0.121587
ncr1	0.0512047	0.0446647	0.121587
csf3r	0.0511971	0.0446964	0.121587
sit1	0.0511549	0.044873	0.121783
tyro3	0.0511272	0.0449893	0.121815
krt18	0.0510352	0.0453772	0.122298
jchain	0.0510443	0.0453385	0.122298
pdap1	-0.0508823	0.0460277	0.123766
ccdc134	-0.0508505	0.046164	0.123847
odam	0.0507391	0.0466444	0.124849
csf1	0.0505596	0.0474267	0.126652
c1qa	0.0502719	0.0487042	0.129767
agt	0.0498743	0.0505164	0.134288
cd86	0.0498178	0.0507788	0.134679
clec10a	0.0497614	0.0510414	0.134763
fkbp5	-0.0497842	0.0509352	0.134763
lama4	0.0495111	0.0522211	0.136336
cd80	0.0495638	0.0519709	0.136336
anxa3	-0.0495131	0.0522116	0.136336
tnfrsf8	0.0495753	0.0519165	0.136336
kdr	0.049559	0.0519937	0.136336
sec31a	-0.0494112	0.0526985	0.137136
pla2g7	-0.0493978	0.0527626	0.137136
cxcl12	-0.0493482	0.0530011	0.137145
sla2	-0.0493637	0.0529268	0.137145
milr1	0.0492021	0.0537093	0.13867
igf2r	0.0491256	0.0540829	0.139282
anpep	0.0491047	0.0541852	0.139282
klkb1	0.0490743	0.054335	0.13936
stat5b	-0.0490037	0.054683	0.139639
appl2	-0.0490078	0.0546628	0.139639
spink5	0.0488212	0.0555915	0.141649
pvr	0.0487719	0.0558396	0.141971
arf6	-0.0487231	0.0560853	0.142286
clec4g	0.0486466	0.0564728	0.142368
il17a	0.0486593	0.0564085	0.142368
fgr	-0.0486445	0.0564838	0.142368
pla2g2a	0.0485702	0.0568623	0.143013
bin2	-0.0483968	0.0577539	0.144944
sftpa1	0.0482401	0.0585694	0.146675
tsc22d1	-0.0480923	0.0593478	0.148306
mdk	0.047971	0.0599923	0.149596
mmp1	0.0479211	0.0602595	0.149942
rcor1	0.0477999	0.060912	0.150284
osm	-0.0478237	0.0607837	0.150284
bloc1s3	-0.0478497	0.0606434	0.150284
itgal	0.0478277	0.0607622	0.150284
cd209	0.0476752	0.0615896	0.151503
wasf3	-0.0476613	0.0616656	0.151503
gbp4	0.0475449	0.0623045	0.152751
ltb	-0.0474952	0.0625787	0.153101
cemip2	0.0474325	0.0629265	0.15363
flt3lg	0.0472681	0.0638454	0.155353
ctf1	-0.0472587	0.0638982	0.155353
il12b	0.0470612	0.0650179	0.157746
prdx6	-0.0468665	0.066137	0.160128
wfdc12	0.0467909	0.0665759	0.160525
ncr3lg1	0.0467925	0.0665665	0.160525
tgfbr1	0.0467017	0.0670967	0.161115
ada	0.0467114	0.0670397	0.161115
il10ra	0.0465911	0.067747	0.162342
pecam1	0.0465208	0.0681631	0.163005
casp3	-0.046305	0.069454	0.165752
casp8	-0.0462701	0.0696643	0.165915
tgfb2	0.0461247	0.0705472	0.166513
tnfsf13	0.0460415	0.0710568	0.166513
anxa11	-0.0460562	0.0709667	0.166513
nfx1	-0.0461664	0.0702933	0.166513
s100a14	0.0461176	0.0705909	0.166513
il1b	-0.0460796	0.0708233	0.166513
kir3dl2	0.0460671	0.0708995	0.166513
acot13	-0.0461043	0.0706722	0.166513
tnn	0.0460158	0.0712144	0.166548
rab2b	-0.0457517	0.0728546	0.170043
dpp7	0.0455125	0.0743666	0.173093
tsc1	0.0454981	0.0744584	0.173093
ifnar1	0.045454	0.0747398	0.173402
dync1h1	-0.0453356	0.0755007	0.17482
cxcl9	0.0452903	0.0757932	0.17515
il31ra	-0.0451337	0.0768128	0.177155
fcrl3	0.0446041	0.0803426	0.184931
pcbp2	-0.0445751	0.0805392	0.185018
serpinb1	-0.0444339	0.0815042	0.186867
clec5a	0.0442849	0.0825327	0.188854
sugt1	-0.0442299	0.0829149	0.189357
cd226	-0.0441161	0.0837101	0.1908
mtus1	0.0440569	0.0841266	0.191376
vasp	-0.0439792	0.0846755	0.19225
ulbp2	0.0439181	0.0851093	0.192859
tnfsf14	-0.0438756	0.0854117	0.19317
cpb2	0.0438357	0.0856966	0.193439
fcn1	-0.0437817	0.0860838	0.193938
ppl	0.0437138	0.0865718	0.194441
stx3	-0.0437043	0.0866406	0.194441
gusb	0.0436501	0.0870322	0.194945
cacna1c	-0.0433305	0.089371	0.199801
ifit3	-0.0432713	0.0898104	0.200399
vav3	-0.0430318	0.0916031	0.203621
azi2	-0.0430476	0.0914841	0.203621
vcam1	0.0428458	0.0930149	0.205017
smad3	-0.0428498	0.0929847	0.205017
ccl11	0.0428308	0.0931297	0.205017
anxa4	-0.0428104	0.0932854	0.205017
git1	-0.0428455	0.0930172	0.205017
siglec5	-0.0428113	0.0932788	0.205017
osmr	0.0425735	0.0951136	0.208642
chit1	0.0424887	0.0957748	0.209698
hmox2	0.0424005	0.0964662	0.210817
ermap	0.0421375	0.0985527	0.214974
vash1	-0.0420149	0.0995372	0.216716
ccl19	0.0418701	0.100711	0.218863
clec7a	0.0418449	0.100915	0.2189
septin8	0.0417061	0.102052	0.220956
rnf4	-0.041666	0.102383	0.221261
ttr	0.0416377	0.102616	0.221355
plau	0.0415802	0.103092	0.221972
ccl18	0.041428	0.10436	0.224288
cfp	0.0414023	0.104576	0.224338
il1rap	-0.0413243	0.105232	0.225007
treml1	-0.0413194	0.105273	0.225007
epo	0.0412746	0.105651	0.225402
tnfsf12	-0.0412173	0.106136	0.225633
nagk	-0.0412162	0.106146	0.225633
parp1	0.0411374	0.106816	0.226645
klhl41	0.0410126	0.107884	0.227425
klf4	0.0410208	0.107814	0.227425
pla2g4a	-0.0410034	0.107963	0.227425
nck2	-0.0410129	0.107882	0.227425
pdgfb	-0.0409651	0.108293	0.227709
ptpn9	0.0408461	0.109324	0.229462
ahsg	0.0408191	0.109558	0.229542
rab10	-0.0407755	0.109938	0.229924
clec4d	-0.040712	0.110493	0.230671
itpr1	0.0406613	0.110938	0.230742
txn	-0.0406596	0.110953	0.230742
olr1	-0.0405799	0.111655	0.230742
dbnl	-0.0406044	0.111439	0.230742
cdc37	-0.0405733	0.111713	0.230742
snx18	-0.04063	0.111214	0.230742
dnm3	0.0404906	0.112446	0.231846
larp1	-0.0402618	0.114493	0.235649
stip1	-0.0401309	0.115677	0.237668
snap23	-0.0401042	0.115919	0.237747
cxcl10	0.0400727	0.116206	0.237917
tab2	-0.0399406	0.117415	0.239972
galnt2	0.0397784	0.118913	0.242607
il32	0.0396879	0.119755	0.243899
tia1	-0.0395633	0.120923	0.245849
prdx5	-0.0394859	0.121652	0.24685
prkd2	-0.0394662	0.121838	0.24685
spart	-0.0392925	0.12349	0.249763
il6r	0.0390105	0.126209	0.254819
pithd1	-0.0389407	0.126888	0.255748
klrb1	0.0389091	0.127197	0.255929
wasl	-0.0388786	0.127496	0.25609
prkar1a	-0.038796	0.128307	0.257275
ace	0.0387421	0.128839	0.257703
park7	-0.0386627	0.129625	0.257703
lats1	-0.0387255	0.129003	0.257703
cd1c	0.0387043	0.129213	0.257703
fshb	0.0386779	0.129474	0.257703
rgcc	-0.0385806	0.130442	0.258888
ap2b1	-0.0384474	0.131775	0.26109
wasf1	-0.0383581	0.132676	0.262428
ccl26	0.0383348	0.132912	0.26245
klrk1	0.0382712	0.133556	0.263277
cfhr4	0.0381123	0.135178	0.265996
c1r	0.0380915	0.135391	0.265996
crkl	-0.0380223	0.136103	0.266945
lat2	-0.0379488	0.136863	0.267984
cacnb3	-0.037818	0.138222	0.270193
cd274	0.0377286	0.139157	0.271566
esm1	-0.0376326	0.140166	0.272623
atox1	-0.0376447	0.140038	0.272623
ctse	0.0374488	0.142114	0.2757
fabp5	0.0373888	0.142754	0.2757
stoml2	-0.0373725	0.142929	0.2757
ccl13	0.0374041	0.142591	0.2757
cd2	-0.0374251	0.142367	0.2757
il1rn	0.0373123	0.143574	0.276486
usp25	-0.0371363	0.145474	0.279684
gal	-0.0370238	0.146698	0.281368
sirt2	-0.0370115	0.146832	0.281368
cetn2	-0.0368337	0.148786	0.284644
zfyve19	-0.0367627	0.149571	0.285678
itga2	-0.0365424	0.152027	0.289744
sh2d1a	0.0365215	0.152262	0.289744
akap12	0.0365052	0.152445	0.289744
batf	0.0364304	0.153287	0.290399
il5	0.0364475	0.153094	0.290399
ptn	0.036405	0.153574	0.290472
dapp1	-0.0362996	0.15477	0.291592
lrp1	0.0362867	0.154916	0.291592
prc1	-0.0362977	0.154791	0.291592
icam4	0.0361666	0.156287	0.292287
eif4g3	-0.0362068	0.155828	0.292287
c1s	0.0361829	0.156101	0.292287
smpd3	0.0361963	0.155948	0.292287
lilra4	-0.0359387	0.158915	0.296726
lilra3	0.0358972	0.159397	0.297151
relb	-0.0357925	0.160619	0.29895
nhlrc3	0.0357705	0.160876	0.298952
aoc1	0.0357216	0.16145	0.299542
cd6	0.0356444	0.162358	0.300748
mgll	-0.0356096	0.162768	0.301031
hdac9	0.035384	0.16545	0.305024
dctn1	-0.0353909	0.165368	0.305024
mif	-0.0352516	0.16704	0.307469
fh	-0.0351541	0.168217	0.309148
erbin	-0.0350046	0.170035	0.311998
itm2a	0.0349414	0.170808	0.312924
gnly	0.0349101	0.171191	0.313134
sftpd	0.0348001	0.172545	0.315117
xiap	-0.0347177	0.173564	0.316483
inpp5d	-0.0346188	0.174794	0.318228
irak4	-0.0345319	0.17588	0.319706
pik3ap1	-0.0344865	0.176448	0.320241
shc1	-0.0343916	0.177642	0.321907
clta	0.0343425	0.178262	0.32253
lta4h	0.0343124	0.178643	0.322719
mitd1	-0.0341301	0.180964	0.326407
tpr	0.0340631	0.181822	0.326943
trim25	-0.0340642	0.181808	0.326943
cd244	0.033869	0.184326	0.330881
grap2	-0.0338495	0.184579	0.330881
ufd1	-0.0337674	0.185646	0.332284
gdf2	0.0337139	0.186345	0.333023
faslg	-0.0336411	0.187298	0.334215
tgfbr3	0.0335147	0.188961	0.336668
cd99l2	0.0334369	0.189991	0.337988
retn	0.0332913	0.191929	0.340915
gzma	0.0332399	0.192615	0.341614
stambp	-0.0332163	0.192932	0.341656
snap29	-0.0330869	0.194672	0.344216
siae	0.0328161	0.198352	0.34861
gli2	0.0328307	0.198153	0.34861
pibf1	-0.0328306	0.198155	0.34861
c4bpb	0.0328226	0.198264	0.34861
il33	0.0327468	0.199302	0.349228
ngfr	0.0327627	0.199084	0.349228
il18	0.0326948	0.200017	0.349332
zbtb16	-0.032672	0.200331	0.349332
src	-0.0326924	0.20005	0.349332
prkg1	-0.0326555	0.200559	0.349332
clec12a	0.0325497	0.202022	0.350833
evi2b	0.0325683	0.201764	0.350833
cd63	0.0324029	0.204064	0.353853
ninj1	0.0323345	0.205022	0.354986
ung	-0.032272	0.205898	0.355975
asah1	0.0322194	0.206639	0.356727
gbp6	-0.0321399	0.207762	0.358136
prdx2	-0.0320949	0.2084	0.358706
krt8	0.0320312	0.209305	0.359256
rnf41	-0.0319859	0.209951	0.359256
ebag9	-0.0320269	0.209365	0.359256
stat2	-0.0320058	0.209666	0.359256
arhgap45	-0.0319359	0.210664	0.359949
lilrb5	0.0318327	0.212142	0.360889
hspa1a	-0.0318553	0.211818	0.360889
prkar2a	-0.0318335	0.212131	0.360889
cxcl14	-0.0316253	0.215137	0.365451
tigit	0.0315803	0.215792	0.365626
rab11fip3	-0.0315751	0.215867	0.365626
csf2	0.0315464	0.216285	0.365803
bcr	-0.0314259	0.218045	0.368246
fcrlb	0.0313799	0.218721	0.368288
ppp3r1	0.0313598	0.219016	0.368288
stk11	-0.0313626	0.218974	0.368288
ppt1	-0.0312627	0.220446	0.370159
ptpn6	-0.0311379	0.222294	0.372726
nedd9	0.0310001	0.224348	0.375631
ifng	0.030885	0.226076	0.377547
lrg1	0.0308807	0.22614	0.377547
vegfc	-0.0307564	0.228014	0.37959
tap1	-0.030764	0.227899	0.37959
s100a13	0.0305813	0.230674	0.383471
pglyrp2	0.0305183	0.231637	0.384524
cracr2a	-0.0304203	0.23314	0.386328
crtam	0.0303828	0.233717	0.386328
c1qbp	-0.0304014	0.23343	0.386328
rilp	-0.0303123	0.234804	0.387576
vegfa	0.0302627	0.235571	0.388293
tnfsf13b	0.03018	0.236854	0.389857
orm1	0.0300752	0.238487	0.391992
csf2ra	0.0300481	0.23891	0.392136
cd84	-0.0299376	0.240643	0.394272
lair2	0.0299006	0.241225	0.394272
cd69	-0.029917	0.240966	0.394272
becn1	-0.0298413	0.24216	0.395246
ceacam8	-0.0295932	0.246099	0.401114
serpine1	-0.029551	0.246774	0.401653
pf4	-0.0295132	0.247378	0.402076
decr1	-0.0294881	0.247782	0.402171
dynlt1	-0.0294069	0.249086	0.403727
cplx2	0.0293466	0.250058	0.40474
il17rb	-0.0293074	0.250692	0.405204
ppm1b	-0.0292083	0.252299	0.406917
nfkb2	0.029199	0.252449	0.406917
il20	0.0291746	0.252846	0.406995
rhoc	-0.0291264	0.253632	0.407698
usp8	-0.0290375	0.255084	0.409467
il22ra1	0.0290023	0.25566	0.409828
rac3	0.02896	0.256355	0.410379
gp6	-0.0289122	0.25714	0.411072
ankrd54	-0.0288905	0.257498	0.411081
cst7	0.0287814	0.2593	0.413393
eng	0.0286592	0.261329	0.415491
ddx39a	-0.0286646	0.261239	0.415491
rad23b	-0.0286215	0.261957	0.415699
ube2l6	-0.0286087	0.262172	0.415699
adra2a	-0.0285206	0.263644	0.416901
azu1	-0.0285308	0.263473	0.416901
fyb1	-0.0283993	0.265681	0.419554
mmp8	-0.0282387	0.268395	0.422696
ubac1	-0.0282538	0.268138	0.422696
chmp1a	-0.0281977	0.269091	0.42322
lepr	0.028166	0.269629	0.423496
pglyrp1	0.0280308	0.271936	0.4262
sirpa	0.0280223	0.272081	0.4262
angpt1	-0.0279895	0.272642	0.426506
ncf2	-0.0277239	0.277222	0.433089
rassf2	0.0275871	0.2796	0.43571
dusp3	-0.0275844	0.279646	0.43571
ppbp	-0.0274629	0.281771	0.438334
fn1	0.0274452	0.282081	0.438334
jam3	0.0273381	0.283964	0.439731
serpina1	-0.0273309	0.284091	0.439731
map2k6	-0.0273298	0.284111	0.439731
brd2	-0.0272712	0.285144	0.440302
cxcl3	0.0272661	0.285234	0.440302
il11	-0.0272388	0.285718	0.440467
casp10	-0.0272145	0.286148	0.440547
gpi	-0.0270943	0.288282	0.443248
fcar	0.0270611	0.288873	0.443507
ca1	-0.0269971	0.290016	0.443507
ccl22	0.0269359	0.291111	0.443507
aoc3	0.0270352	0.289335	0.443507
dsg2	0.0269545	0.290778	0.443507
il7	-0.0269993	0.289977	0.443507
rnase3	-0.0269477	0.290899	0.443507
znrf4	0.0268446	0.29275	0.444842
lamtor5	-0.0268554	0.292556	0.444842
ccl2	0.0267495	0.294463	0.446864
ppp2r5a	-0.0265741	0.297642	0.451101
il34	0.0265146	0.298727	0.452158
sdc4	0.0264419	0.300052	0.453577
apoa1	-0.0262943	0.302759	0.455691
cd40lg	-0.0262805	0.303013	0.455691
snx9	-0.0262869	0.302896	0.455691
slc12a2	-0.0262833	0.302962	0.455691
paep	0.0262172	0.30418	0.455951
cd3e	-0.0262392	0.303775	0.455951
vamp8	-0.0262076	0.304358	0.455951
yy1	-0.0259763	0.308647	0.461784
nek7	-0.025918	0.309734	0.462816
ccl17	0.0258813	0.31042	0.4632
mnda	-0.0258618	0.310784	0.4632
shpk	-0.0257577	0.312737	0.465515
il36a	-0.0256982	0.313856	0.466113
il7r	0.0256939	0.313937	0.466113
mad1l1	0.0255807	0.316076	0.467503
psma1	-0.0256079	0.315561	0.467503
cdc26	-0.0255894	0.315911	0.467503
inppl1	-0.0255515	0.316629	0.467729
c9	0.0253655	0.320165	0.472354
trem2	0.0252894	0.321619	0.473794
ap3b1	-0.025272	0.321953	0.473794
tgm2	-0.0252448	0.322473	0.473963
lif	0.0251414	0.324461	0.474115
casp2	-0.0251482	0.324329	0.474115
slit2	0.0251583	0.324136	0.474115
prl	-0.0251794	0.32373	0.474115
fadd	-0.0251337	0.324608	0.474115
nrp1	0.0250578	0.326073	0.475659
tarm1	-0.0249464	0.328228	0.478205
ercc1	-0.0249106	0.328924	0.478622
psme2	-0.0248105	0.330871	0.480855
pros1	0.0247763	0.331538	0.481225
adam8	0.0246929	0.33317	0.482993
sox2	-0.0245285	0.336399	0.48707
klk3	-0.0245029	0.336903	0.487194
nt5e	0.0244732	0.33749	0.487439
psme1	-0.0242644	0.341629	0.492198
kdm3a	0.0242673	0.341571	0.492198
clc	0.0241812	0.343288	0.493597
lamp1	0.0241733	0.343445	0.493597
smarca2	0.0239218	0.348491	0.500232
ccl27	0.0238788	0.349358	0.500288
ptprz1	0.0238774	0.349387	0.500288
il2	0.0237287	0.352397	0.502748
gp2	0.0237457	0.352051	0.502748
itgav	0.0237319	0.352332	0.502748
mavs	-0.0236929	0.353124	0.503169
hcls1	-0.0236138	0.354735	0.504848
atf2	-0.0234566	0.357947	0.508799
chi3l1	0.0234307	0.358478	0.508934
cd2ap	-0.0233602	0.359927	0.510371
nampt	0.0231384	0.364507	0.515432
tp73	0.0231633	0.363992	0.515432
trim5	-0.0231233	0.364821	0.515432
vstm1	0.0230965	0.365376	0.51559
il17f	0.0230467	0.366412	0.516428
trim26	-0.0229877	0.367641	0.517536
hpse	-0.0229184	0.369086	0.518944
fcgr2b	0.0228151	0.37125	0.521358
adgrf5	0.0227543	0.372526	0.522522
bax	-0.0226775	0.374141	0.523528
traf3	0.0226873	0.373934	0.523528
tlr4	0.0225536	0.376759	0.526559
espl1	0.0225025	0.37784	0.52744
nfatc1	-0.022442	0.379125	0.528278
gbp2	-0.0224315	0.379347	0.528278
itgb1bp1	-0.0223221	0.381677	0.530259
adam15	0.0223324	0.381456	0.530259
mapk13	0.0222921	0.382316	0.530515
tnip1	-0.0222511	0.383194	0.531101
swap70	0.0221047	0.386333	0.534816
irak1	-0.0220505	0.387498	0.535794
cdkn1a	-0.0220003	0.38858	0.536654
saa4	0.0217298	0.39444	0.544103
serpina3	0.0216241	0.396745	0.545349
casp9	-0.0216305	0.396605	0.545349
igf2bp3	0.0216561	0.396047	0.545349
ddt	0.0214159	0.401308	0.550973
lat	-0.0209436	0.411774	0.564014
il13ra2	0.0209515	0.411598	0.564014
efnb2	0.020873	0.413354	0.565514
ikbkg	-0.0208476	0.413923	0.56563
prtn3	0.0207897	0.41522	0.566738
siglec9	0.0206595	0.418148	0.568078
artn	-0.0206759	0.417778	0.568078
txlna	-0.0206924	0.417408	0.568078
smad1	-0.0207175	0.416841	0.568078
mvk	0.0205934	0.419639	0.568778
ly75	0.0206065	0.419344	0.568778
icam5	-0.0205141	0.421431	0.570545
btn1a1	-0.0204229	0.4235	0.572682
ghrl	-0.0203732	0.42463	0.572882
csh1	-0.020388	0.424292	0.572882
siglec15	-0.0202605	0.427197	0.57568
dgkz	-0.0201388	0.42998	0.578095
apoe	0.0201526	0.429663	0.578095
actn4	0.0200277	0.432529	0.580313
scrib	-0.0200235	0.432624	0.580313
ccl4	0.0198772	0.435995	0.582158
stx4	0.019924	0.434916	0.582158
cpped1	0.0198883	0.435739	0.582158
alms1	-0.019898	0.435515	0.582158
nmi	-0.019808	0.437594	0.582959
ccl23	-0.0198108	0.437529	0.582959
mapt	0.0197798	0.438247	0.583164
thpo	0.0196666	0.440873	0.585323
ctsb	0.0196791	0.440583	0.585323
apoa2	0.0195896	0.442665	0.587035
nfkb1	-0.0195329	0.443985	0.588117
pqbp1	0.019226	0.451179	0.59689
nfkbie	0.0191851	0.452143	0.59689
smpdl3b	-0.0192009	0.45177	0.59689
rnf168	-0.0191328	0.453378	0.597844
tlr2	0.0189153	0.458529	0.603273
adamts13	-0.018929	0.458203	0.603273
pdgfc	0.0188438	0.460231	0.60483
il22	-0.0185906	0.466281	0.612092
mmp9	-0.0184947	0.468585	0.614425
sod2	0.0184413	0.469869	0.615418
elob	0.0183809	0.471325	0.616633
mme	0.0183329	0.472484	0.617457
taldo1	-0.0182695	0.474016	0.618766
hrg	0.0182438	0.47464	0.618889
map2k1	-0.018116	0.477739	0.622234
pag1	0.0180441	0.47949	0.623818
il1r2	0.0179061	0.482856	0.627498
postn	0.0178572	0.484054	0.628355
dhps	0.0177818	0.485902	0.629354
bid	-0.0177977	0.485512	0.629354
cdc27	-0.0177209	0.487396	0.630306
il20rb	0.0177078	0.487717	0.630306
naprt	-0.0176728	0.48858	0.630722
dnm1	-0.017617	0.489954	0.631797
tmed10	-0.0175254	0.492212	0.634008
creb3	-0.0174586	0.493864	0.635435
clec4m	0.0173851	0.495685	0.637076
arnt	0.0173258	0.497157	0.638265
edar	0.0172695	0.498555	0.639356
cd300c	0.0169925	0.505471	0.647514
ube2b	-0.0169325	0.506975	0.648728
tarbp2	-0.0168362	0.509394	0.65111
tnfsf8	0.016812	0.510004	0.651175
trim21	-0.016613	0.515025	0.65664
txk	-0.0165978	0.515409	0.65664
rnf31	-0.0165448	0.516753	0.657597
ass1	0.0165237	0.517287	0.657597
fgf16	-0.0164353	0.51953	0.65973
lmnb1	0.0163488	0.521731	0.661805
cd5l	0.0162296	0.524773	0.664593
il21r	-0.016218	0.525068	0.664593
eif4g1	-0.0161451	0.526932	0.665509
tmem106a	-0.0161493	0.526826	0.665509
hexim1	-0.0161165	0.527667	0.665716
srp14	0.0159734	0.531337	0.66836
clec4c	0.0159679	0.531481	0.66836
ache	-0.0159986	0.530689	0.66836
il24	0.0157827	0.536251	0.673633
septin7	-0.0157204	0.537863	0.674932
timp2	0.0156644	0.53931	0.676021
cntf	0.0155604	0.542009	0.678674
scin	0.0153582	0.547272	0.68453
yes1	-0.0151998	0.551413	0.688337
ereg	-0.0151966	0.551495	0.688337
clec6a	0.0151416	0.552936	0.689398
cebpa	0.0149903	0.55691	0.692873
cat	-0.0150128	0.55632	0.692873
tubb3	-0.0149532	0.557887	0.693349
gh1	-0.0149296	0.558509	0.693383
c1rl	0.0148361	0.560976	0.695705
wfdc1	0.0147075	0.564378	0.698461
cebpb	0.0146589	0.565666	0.698461
casp4	0.0146391	0.566191	0.698461
atxn10	-0.0146841	0.564997	0.698461
cd276	0.0146546	0.565779	0.698461
atf4	-0.0145065	0.569714	0.700586
morc3	-0.0145121	0.569566	0.700586
il1a	0.0145078	0.56968	0.700586
cptp	0.0144414	0.571448	0.701978
ogt	0.0141542	0.579123	0.703324
vim	0.0141239	0.579935	0.703324
lilrb2	0.0142266	0.577184	0.703324
duox2	0.0141759	0.578542	0.703324
lilra2	0.0141074	0.580378	0.703324
tnc	-0.0142328	0.577018	0.703324
hspb1	-0.0143766	0.573173	0.703324
vat1	0.0141595	0.57898	0.703324
lxn	0.0141773	0.578502	0.703324
ythdf3	-0.014184	0.578323	0.703324
pten	-0.0141494	0.579251	0.703324
hsp90b1	0.0142588	0.576322	0.703324
tp53bp1	0.0142575	0.576355	0.703324
col1a1	-0.0140681	0.581433	0.703872
blmh	0.0140417	0.582144	0.704002
entr1	0.0139764	0.583899	0.704664
bpifb1	0.0139952	0.583392	0.704664
mcemp1	0.0139094	0.585702	0.70611
dag1	0.0138566	0.587128	0.707099
dll4	-0.0138032	0.58857	0.708104
f12	-0.0137436	0.59018	0.70858
bst1	0.0137575	0.589806	0.70858
il13	-0.0137169	0.590902	0.708718
gata3	0.0136752	0.592032	0.709344
pglyrp4	0.0136491	0.592739	0.709463
kif20b	0.0136219	0.593477	0.709619
sell	0.0135418	0.59565	0.711488
app	0.0133257	0.601534	0.717781
traf2	-0.013295	0.602371	0.718046
il36g	-0.0131105	0.607417	0.722627
fes	-0.0131092	0.607453	0.722627
pbk	-0.0127806	0.616489	0.731785
atp6v1d	-0.0127382	0.617659	0.731785
sptbn2	-0.0127598	0.617061	0.731785
defb116	-0.0127813	0.616468	0.731785
sod1	0.012616	0.621035	0.734294
lyn	-0.0126297	0.620657	0.734294
tgfb1	0.0125181	0.623748	0.736713
zp4	-0.0124966	0.624344	0.736713
dctn2	-0.0124593	0.625378	0.737189
hmox1	0.0123075	0.629598	0.741414
bmp6	0.012251	0.63117	0.741768
btla	0.0122538	0.631092	0.741768
ppib	-0.0121863	0.632974	0.74314
il3	0.012077	0.636029	0.745975
tank	-0.0120455	0.63691	0.746258
klrc1	-0.0119393	0.639882	0.74899
lpl	0.0119155	0.640548	0.749018
foxo3	-0.0117355	0.645605	0.753168
nppb	-0.0117202	0.646034	0.753168
nit2	-0.0117267	0.645852	0.753168
vnn1	0.0115523	0.650766	0.754165
acsl1	0.0116234	0.64876	0.754165
arg2	0.0115551	0.650686	0.754165
il31	-0.0115958	0.649539	0.754165
rasa1	0.0116444	0.64817	0.754165
birc2	-0.0116179	0.648917	0.754165
fut1	-0.0113947	0.655221	0.757779
nup50	-0.0113873	0.655429	0.757779
otud7b	-0.0113731	0.655832	0.757779
itgb5	-0.0112538	0.659214	0.760932
gas6	0.0111446	0.662315	0.763757
col3a1	0.0109252	0.668562	0.768956
kir2dl3	-0.0109385	0.668182	0.768956
il17ra	-0.0109168	0.668801	0.768956
lgals8	-0.0108263	0.671387	0.771169
lyar	-0.0107836	0.672606	0.771811
siglec8	0.0107209	0.674401	0.77311
ggt5	0.0106973	0.675076	0.773124
ptx3	0.0106192	0.677316	0.774425
nfatc3	0.0106114	0.677539	0.774425
rictor	0.0104711	0.681568	0.778268
serpinb6	-0.0103013	0.686454	0.783081
nptn	-0.0101755	0.690084	0.786454
f2	0.0101045	0.692134	0.78802
iqgap2	0.0100649	0.69328	0.788203
sftpa2	-0.0100523	0.693646	0.788203
psmd1	0.00986618	0.699038	0.791651
brd1	-0.00991115	0.697733	0.791651
anxa2	0.0098539	0.699394	0.791651
anxa1	0.00989086	0.698321	0.791651
fos	0.00977953	0.701553	0.793326
vsir	0.00974406	0.702584	0.793723
bank1	-0.00948536	0.710119	0.801459
serpinb9	-0.00939432	0.712777	0.803292
cd101	0.00938259	0.71312	0.803292
gapdh	-0.00909074	0.721667	0.812136
mbl2	0.00905268	0.722784	0.812276
il2rb	-0.00901537	0.723879	0.812276
stxbp3	-0.00902423	0.723619	0.812276
bag6	0.00892671	0.726486	0.814418
lta	0.00878146	0.730762	0.817641
psmc3	-0.00879541	0.730351	0.817641
prkra	-0.00870488	0.73302	0.819381
cdk1	-0.00858774	0.736478	0.822459
plcb1	-0.00851873	0.738518	0.822598
ccl28	0.00841674	0.741536	0.822598
tcn1	0.00844192	0.740791	0.822598
snap25	-0.00849498	0.73922	0.822598
stx7	0.008422	0.741381	0.822598
myh9	-0.00845192	0.740495	0.822598
ifit1	-0.00853899	0.737919	0.822598
ceacam6	0.00835524	0.743358	0.823699
coro1a	-0.0083356	0.74394	0.823699
kir2dl2	0.00831114	0.744665	0.82372
cit	0.00828372	0.745479	0.823839
cd300lf	-0.00824452	0.746642	0.824343
rab44	-0.00807626	0.751641	0.828656
shh	0.00806525	0.751968	0.828656
smc3	-0.0079046	0.756751	0.83314
il1rl2	0.00784009	0.758674	0.83447
casp1	-0.00779168	0.760119	0.835272
ager	-0.0077578	0.76113	0.835596
f11r	-0.00763411	0.764825	0.838864
ranbp2	0.0074472	0.77042	0.844206
gzmb	-0.00740932	0.771555	0.844657
xrcc4	0.00738509	0.772281	0.84466
pm20d1	-0.00714962	0.779351	0.848417
fcn2	-0.00717747	0.778514	0.848417
traf3ip2	-0.00718674	0.778235	0.848417
lrch4	0.0071692	0.778762	0.848417
irag2	-0.00722468	0.777096	0.848417
eif5a	-0.0070733	0.781646	0.848977
brk1	-0.00706532	0.781887	0.848977
ndst1	0.00705994	0.782048	0.848977
ceacam20	0.00702702	0.783039	0.849263
aldh1a1	0.00696912	0.784783	0.850364
akt3	-0.00687342	0.787667	0.852697
erp44	-0.00673874	0.791731	0.856302
gh2	0.00664822	0.794465	0.858464
cxcl11	0.00659733	0.796004	0.859331
hadh	-0.00655464	0.797295	0.859929
atp6v1g2	0.00647393	0.799738	0.861767
fcer1a	0.00631069	0.804684	0.866297
sct	0.0062849	0.805466	0.86634
defb118	0.00620201	0.807981	0.866738
was	0.00619928	0.808064	0.866738
muc16	0.00623595	0.806951	0.866738
foxo1	-0.00611506	0.810622	0.868683
il25	-0.00598128	0.814689	0.87224
gnas	0.00591959	0.816566	0.873449
eif2ak3	0.00584746	0.818762	0.874996
ednrb	-0.00580257	0.82013	0.875655
ppie	0.00561408	0.825878	0.880986
palm3	0.00542509	0.83165	0.884135
il9	0.00539345	0.832617	0.884135
prkcq	0.00549174	0.829613	0.884135
prg2	-0.00540473	0.832272	0.884135
ccl24	0.00541204	0.832049	0.884135
il12rb2	-0.00531621	0.834979	0.885837
treml2	0.00525669	0.836801	0.886963
apob	0.00512762	0.840754	0.890345
ccl5	0.00505907	0.842855	0.89176
ube2z	-0.00493958	0.84652	0.893305
dpep1	0.0048867	0.848143	0.893305
gngt1	0.00490837	0.847478	0.893305
mapk9	-0.00488887	0.848076	0.893305
il4	0.00490001	0.847734	0.893305
mpo	-0.00477943	0.851437	0.895967
tp53	-0.0047088	0.853608	0.897442
cd40	0.00454429	0.858667	0.901948
cd8a	-0.00446606	0.861075	0.903432
tnfsf11	0.00444812	0.861628	0.903432
il1rl1	0.00424429	0.867909	0.909201
nbn	0.00398155	0.876018	0.916051
dctn6	-0.00399337	0.875652	0.916051
gigyf2	0.00384857	0.880127	0.919524
kif22	0.00379513	0.881779	0.920426
mep1b	-0.00369573	0.884853	0.92281
itgax	0.00365625	0.886075	0.923259
tax1bp1	0.00345758	0.892227	0.928839
cd58	0.00340961	0.893713	0.929557
txndc5	0.00331168	0.896748	0.931884
septin9	0.00319387	0.900402	0.934848
hif1a	0.00310195	0.903254	0.936143
selp	0.00312675	0.902485	0.936143
ifnl2	-0.00304173	0.905123	0.937248
ampd3	0.00266072	0.916962	0.947825
leo1	-0.00268087	0.916335	0.947825
prkab1	0.00259927	0.918873	0.94896
ceacam3	0.00257288	0.919694	0.948968
ctnna1	0.00247063	0.922875	0.951409
sirt1	0.00242261	0.924369	0.952109
s100a12	-0.00235864	0.926361	0.953318
ddx1	-0.0022662	0.929239	0.955438
il18rap	-0.00218403	0.931798	0.95612
f2r	-0.00218863	0.931655	0.95612
zp3	-0.00216599	0.93236	0.95612
abl1	-0.00205769	0.935735	0.957687
il2rg	0.00203795	0.93635	0.957687
spp1	-0.00206368	0.935548	0.957687
esr1	0.00199049	0.937829	0.95836
rap1a	-0.00192864	0.939757	0.95949
fgl1	-0.00174351	0.945531	0.963745
kir2ds4	-0.00174203	0.945577	0.963745
gstp1	-0.00159456	0.950178	0.967589
ptpn1	-0.00148823	0.953496	0.970122
myo9b	0.00124488	0.961094	0.971924
ep300	-0.00129017	0.95968	0.971924
itih4	0.00125957	0.960635	0.971924
tf	-0.0013905	0.956547	0.971924
epn1	-0.00124478	0.961097	0.971924
rab37	-0.00135102	0.957779	0.971924
atp6v1f	0.00125328	0.960831	0.971924
rab6a	-0.00115905	0.963774	0.973787
evpl	-0.00102392	0.967995	0.977206
ptges2	0.000942781	0.97053	0.97794
dclre1c	0.000920188	0.971236	0.97794
apod	-0.000956	0.970109	0.97794
septin3	0.000734827	0.977028	0.982924
cd3g	-0.00068	0.978729	0.983787
thop1	0.000546107	0.982927	0.987156
aif1	-0.000506	0.984187	0.987572
cd3d	0.000338281	0.989424	0.991727
prdx1	0.000318966	0.990028	0.991727
hras	-0.000251	0.992162	0.993013
cep290	0.000222248	0.993051	0.993051

## Sheet: Table S19
Table S19 Association between CTSH and Metabolites in UKB Cohort
metabolite	prho	p
Glycoprotein acetyls	0.07199209326708132	2.7407908217600153e-61
Cholesteryl esters to total lipids ratio in large HDL	-0.0582744	9.779649494573095e-41
Cholesteryl esters to total lipids ratio in medium HDL	-0.057141	3.127021328515381e-39
Cholesterol to total lipids ratio in medium HDL	-0.054989	1.8681994516267456e-36
Creatinine	0.05386417524764535	4.791365371341033e-35
Cholesterol to total lipids ratio in large HDL	-0.0531905	3.2394020279326336e-34
Triglycerides to total lipids ratio in medium HDL	0.052984647802643274	5.781484603064473e-34
Triglycerides to total lipids ratio in small HDL	0.052389527604431115	3.04684305636891e-33
Phospholipids to total lipids ratio in medium HDL	0.05198736739314792	9.269213015571782e-33
Ratio of omega-6 fatty acids to total fatty acids	-0.0516886	2.1068950829681726e-32
Triglycerides in large LDL	0.051567564896155174	2.9342232532376163e-32
Triglycerides in IDL	0.05094490678829362	1.5935316992735654e-31
Triglycerides in LDL	0.05076794352623647	2.5680285646194015e-31
Triglycerides in very small VLDL	0.049547922998885864	6.59033059342771e-30
Triglycerides in medium LDL	0.0492365125915261	1.490029731928553e-29
Triglycerides to total lipids ratio in large HDL	0.04798652380771619	3.741519265461214e-28
Triglycerides in small HDL	0.04757895417215073	1.0514431667010461e-27
Valine	0.047537172717598226	1.1683521031667086e-27
Glucose-lactate	0.04637050855116886	2.1382591819919406e-26
Phospholipids to total lipids ratio in large HDL	0.046005856107773406	5.227666686585339e-26
Triglycerides in small LDL	0.044999900364953466	5.938424410804228e-25
Ratio of linoleic acid to total fatty acids	-0.0445497	1.7318610916397267e-24
Ratio of triglycerides to phosphoglycerides	0.04289551861437231	8.072586281530564e-23
Total triglycerides	0.04254970058790274	1.7699707261288311e-22
Triglycerides to total lipids ratio in large LDL	0.04241733468182277	2.386445530941337e-22
Glucose	0.04234702542969518	2.795943391837994e-22
Concentration of very large VLDL particles	0.04226030177549316	3.39787435478621e-22
Phospholipids in very large VLDL	0.04217068050090721	4.154666903197519e-22
Total lipids in very large VLDL	0.041797081922255536	9.563460170496097e-22
Cholesterol to total lipids ratio in large LDL	-0.0413515	2.560710381373145e-21
Triglycerides in very large VLDL	0.04121223117015058	3.475949236691299e-21
Free cholesterol in very large VLDL	0.041149115178912406	3.9911056245399254e-21
Phospholipids in very small VLDL	0.04107957992590782	4.6463592707853244e-21
Total concentration of branched-chain amino acids (leucine + isoleucine + valine)	0.04088090857760399	7.163663951308724e-21
Phospholipids in large VLDL	0.04060242533199316	1.309740142816207e-20
Total lipids in VLDL	0.040545322515264	1.4814981083573903e-20
Concentration of chylomicrons and extremely large VLDL particles	0.04040282494153333	2.0133787333802438e-20
Free cholesterol in large VLDL	0.04040643023101072	1.9978389736833568e-20
Triglycerides to total lipids ratio in IDL	0.040415065191609936	1.9611004762309213e-20
Triglycerides in HDL	0.04028659250036623	2.5837657901307837e-20
Phospholipids in VLDL	0.04024780848502222	2.807575171126076e-20
Triglycerides in small VLDL	0.04007735506298622	4.0410014871874156e-20
Ratio of polyunsaturated fatty acids to total fatty acids	-0.0400013	4.751425629166875e-20
Concentration of large VLDL particles	0.039868400352287794	6.301912526174422e-20
Cholesteryl esters in chylomicrons and extremely large VLDL	0.03983697807992524	6.73608144399424e-20
Triglycerides in VLDL	0.03975389752323782	8.031629447856764e-20
Phospholipids in chylomicrons and extremely large VLDL	0.039718995964251644	8.646703841514129e-20
Cholesteryl esters to total lipids ratio in small HDL	-0.0397106	8.801059010847347e-20
Cholesterol in very large VLDL	0.039600191648514006	1.1110431488591664e-19
Free cholesterol to total lipids ratio in medium LDL	-0.0395524	1.228730835719844e-19
Cholesterol in chylomicrons and extremely large VLDL	0.03950695814390074	1.3519248096335182e-19
Concentration of VLDL particles	0.03918738541307877	2.6397895603532676e-19
Total lipids in chylomicrons and extremely large VLDL	0.039064985948131195	3.4061661608669473e-19
Concentration of very small VLDL particles	0.03892638486807984	4.541563097206773e-19
Saturated fatty acids	0.038898331611763745	4.813273572725771e-19
Concentration of small VLDL particles	0.03870732011261198	7.141518108166579e-19
Cholesteryl esters to total lipids ratio in IDL	-0.0385798	9.283736945461736e-19
Free cholesterol in chylomicrons and extremely large VLDL	0.03851631408798951	1.0575716363643143e-18
Triglycerides in medium HDL	0.03836860272360456	1.430908545397633e-18
Triglycerides in chylomicrons and extremely large VLDL	0.03819568896884756	2.0355853982306808e-18
Cholesterol in large VLDL	0.038135318681401374	2.3013079074429455e-18
Total lipids in very small VLDL	0.03813138823848216	2.3197492770130817e-18
Total lipids in small VLDL	0.03809005398660854	2.522744093003628e-18
Free cholesterol to total lipids ratio in large LDL	-0.0378816	3.8462371937616395e-18
Total lipids in large VLDL	0.03764309936327902	6.213724949829086e-18
Cholesterol to total lipids ratio in small HDL	-0.0376423	6.223861092962565e-18
Monounsaturated fatty acids	0.037454051957620894	9.069331379466834e-18
Cholesteryl esters in large HDL	-0.0373579	1.0983959896019009e-17
Free cholesterol in VLDL	0.03733718276267346	1.1447059390675926e-17
Cholesteryl esters in HDL	-0.0371011	1.8282349286761348e-17
Triglycerides to total lipids ratio in small LDL	0.03670739943886725	3.965390101078218e-17
Cholesteryl esters in very large VLDL	0.03668857224746977	4.114138116329864e-17
Tyrosine	0.036617830339914406	4.72388929604356e-17
Isoleucine	0.035818882589515884	2.2096177273724158e-16
Triglycerides to total lipids ratio in medium LDL	0.03579469653989305	2.314063962237866e-16
Free cholesterol in very small VLDL	0.03568948756830261	2.827968837657503e-16
Cholesterol in large HDL	-0.0353995	4.900766293923239e-16
Omega-3 fatty acids	0.035333860225549595	5.546738592464441e-16
Triglycerides to total lipids ratio in very large HDL	0.03520094721996753	7.122757113457384e-16
Cholesterol to total lipids ratio in IDL	-0.0351418	7.958341816779219e-16
Triglycerides in large VLDL	0.03483729816963501	1.405297499764759e-15
Total fatty acids	0.03477416076402407	1.5801692698207932e-15
Cholesteryl esters in large VLDL	0.03459810435741496	2.18907207307434e-15
Cholesteryl esters in small VLDL	0.03458441402415517	2.2451137335942897e-15
Triglycerides in medium VLDL	0.034251092264710355	4.142143311670174e-15
Triglycerides in very large HDL	0.03416719159764197	4.8281663423366584e-15
Ratio of polyunsaturated fatty acids to monounsaturated fatty acids	-0.034053	5.944487565766086e-15
Free cholesterol to total lipids ratio in very large HDL	0.033911085417296136	7.690699995241768e-15
Free cholesterol to total lipids ratio in small LDL	-0.033846	8.652514263842467e-15
HDL cholesterol	-0.0337718	9.891828252465976e-15
Ratio of saturated fatty acids to total fatty acids	0.03349844731661283	1.616645030214794e-14
VLDL cholesterol	0.0333707488955543	2.030892747252245e-14
Cholesteryl esters to total lipids ratio in very large HDL	-0.0327062	6.566755593701503e-14
Concentration of large HDL particles	-0.032212	1.5485465152113754e-13
Ratio of monounsaturated fatty acids to total fatty acids	0.03187622404551429	2.753556675416872e-13
Cholesteryl esters in medium HDL	-0.0317085	3.6631118499884434e-13
Spectrometer-corrected alanine	0.0315620272921631	4.693833162343753e-13
Phospholipids in small VLDL	0.031248373159852703	7.953310656445438e-13
Total lipids in large HDL	-0.0309701	1.2644137193437062e-12
Cholesterol in small VLDL	0.030923419483387594	1.3661153965819284e-12
Cholesteryl esters to total lipids ratio in very small VLDL	-0.0308097	1.6485860382349587e-12
Ratio of apolipoprotein B to apolipoprotein A1	0.029717955903857802	9.689896140928006e-12
Total lipids in medium VLDL	0.029589378541898196	1.188903105783105e-11
Cholesteryl esters in VLDL	0.029554991192299533	1.2555674435636991e-11
Cholesterol in medium HDL	-0.0295538	1.258026567025259e-11
Average diameter for HDL particles	-0.0294899	1.3918790214272239e-11
Leucine	0.029166490021536203	2.3157079983337204e-11
Ratio of omega-6 fatty acids to omega-3 fatty acids	-0.0291561	2.35366581125639e-11
Cholesteryl esters in very large HDL	-0.0286759	4.960846294796672e-11
Phospholipids in large HDL	-0.0286024	5.554279765500467e-11
Cholesterol to total lipids ratio in very small VLDL	-0.0284909	6.590520687184225e-11
Free cholesterol in large HDL	-0.0282951	8.885075764490818e-11
Phospholipids to total lipids ratio in very small VLDL	0.028289561843079868	8.960211263065602e-11
Phospholipids to total lipids ratio in large VLDL	0.0275627828156829	2.6686627682716373e-10
Phenylalanine	0.02742162779069595	3.288360474495649e-10
Concentration of medium VLDL particles	0.026756352750181393	8.677508148194784e-10
Phospholipids in medium VLDL	0.0267245552432503	9.084259224779327e-10
Glycine	-0.0265236	1.211903255592413e-9
Free cholesterol to total lipids ratio in large VLDL	0.026468223929088385	1.3117225557851962e-9
Cholesterol to total lipids ratio in medium LDL	-0.0261277	2.1257137821301307e-9
Average diameter for LDL particles	-0.0260208	2.4707202449730964e-9
Triglycerides to total lipids ratio in very small VLDL	0.025866109392589747	3.0680349501211697e-9
Concentration of small LDL particles	0.02585236297385666	3.1274522984073563e-9
Cholesterol in very large HDL	-0.0257802	3.458000373324772e-9
Alanine	0.025283499316749055	6.858549992613676e-9
Cholesterol in very small VLDL	0.02483654735393577	1.2564099436872778e-8
Concentration of medium LDL particles	0.024289775569256246	2.5983750682947478e-8
Ratio of omega-3 fatty acids to total fatty acids	0.024277964215485094	2.6390368803518974e-8
Free cholesterol to total lipids ratio in chylomicrons and extremely large VLDL	-0.0240523	3.5455278017982197e-8
Free cholesterol in small VLDL	0.023936313303325962	4.122565784150062e-8
Average diameter for VLDL particles	0.023618010023521593	6.213253481656828e-8
Phospholipids in very large HDL	-0.0234618	7.58474681256582e-8
Total lipids in HDL	-0.0233629	8.599437296918511e-8
Total lipids in very large HDL	-0.0231668	1.1014917408160175e-7
Free cholesterol in medium VLDL	0.023151809360090245	1.1225104629177883e-7
Cholesteryl esters to total lipids ratio in medium VLDL	-0.0230399	1.2916119523178797e-7
Remnant cholesterol (non-HDL, non-LDL -cholesterol)	0.02296619953688937	1.4161795102792858e-7
Free cholesterol to total lipids ratio in small VLDL	-0.0226424	2.1151976155907413e-7
Concentration of medium HDL particles	-0.022533	2.419403956607589e-7
Apolipoprotein B	0.022254383278564664	3.3970755889025995e-7
Triglycerides in large HDL	0.022110452846595265	4.041816709701504e-7
Cholesteryl esters to total lipids ratio in large LDL	-0.0220501	4.3459140310815206e-7
Phospholipids to total lipids ratio in small VLDL	-0.0219637	4.820343497291792e-7
Apolipoprotein A1	-0.0215526	7.847679747157708e-7
Phospholipids to total lipids ratio in very large HDL	-0.021472	8.626066926309385e-7
Cholesteryl esters in medium LDL	0.02117405975968538	1.220141657475374e-6
Phospholipids to total lipids ratio in small LDL	-0.0210453	1.4153439438877683e-6
Cholesteryl esters in small LDL	0.020925570683268557	1.6236586975649729e-6
Free cholesterol in HDL	-0.0208837	1.7031753550206906e-6
Free cholesterol to total lipids ratio in medium HDL	-0.0207525	1.9774274941797064e-6
Albumin	-0.0204351	2.8275934765658255e-6
Concentration of HDL particles	-0.0204097	2.909140465016481e-6
Total lipids in medium LDL	0.020264933993192392	3.418011617464943e-6
Free cholesterol in medium HDL	-0.0201667	3.8106991235874352e-6
Cholesterol to total lipids ratio in medium VLDL	-0.0198933	5.145496292668963e-6
Total lipids in lipoprotein particles	0.019859504202999548	5.33844780724173e-6
Concentration of very large HDL particles	-0.0198522	5.381214005390134e-6
Cholesteryl esters in very small VLDL	0.019812059901841265	5.621333394512822e-6
Total lipids in small LDL	0.019555370655731708	7.418319590820322e-6
Concentration of LDL particles	0.01948981394742733	7.958661331836303e-6
Polyunsaturated fatty acids	0.019367842817534214	9.065671020218862e-6
Concentration of IDL particles	0.01915620693735848	1.134396793744516e-5
Phospholipids in HDL	-0.0188858	1.505691126445405e-5
Phospholipids in medium LDL	0.018717698121061884	1.792186096668405e-5
Glutamine	-0.0183666	2.5666590125345113e-5
Total lipids in medium HDL	-0.0181647	3.146667068231908e-5
Cholesteryl esters to total lipids ratio in small LDL	0.017917859795178185	4.0256429618069204e-5
Docosahexaenoic acid	0.01763590929339696	5.313713701255555e-5
Cholesterol in medium LDL	0.01750430892951471	6.040573523879661e-5
Triglycerides to total lipids ratio in large VLDL	-0.0172223	7.927341224395613e-5
Citrate	0.01719171946737268	8.162515594882652e-5
Total cholesterol minus HDL-C	0.01706584288465101	9.201827977320505e-5
Phospholipids to total lipids ratio in medium LDL	-0.0169465	1.030188952594115e-4
Triglycerides to total lipids ratio in medium VLDL	0.016665231784106796	1.3404095145052233e-4
Cholesterol in small LDL	0.016433043721717958	1.6608381288224638e-4
Phospholipids in small LDL	0.015934929004802575	2.6067328824233495e-4
Total concentration of lipoprotein particles	-0.0159003	2.688527823411001e-4
Cholesteryl esters to total lipids ratio in medium LDL	0.01575585192127773	3.056096468945233e-4
Cholesterol to total lipids ratio in chylomicrons and extremely large VLDL	-0.0156415	3.3798311296316067e-4
Acetone	-0.0153792	4.248113235149439e-4
Concentration of large LDL particles	0.015369344301767783	4.284364793798629e-4
Lactate	0.01502553076125104	5.75036658529711e-4
Phospholipids to total lipids ratio in very large VLDL	0.014882420868201737	6.488527272750683e-4
Total lipids in LDL	0.014873027550531492	6.539935382152896e-4
Cholesterol to total lipids ratio in small LDL	-0.0148683	6.565859565409222e-4
Cholesteryl esters to total lipids ratio in very large VLDL	-0.0148392	6.728182708932666e-4
Phospholipids in LDL	0.014497164035081674	8.93636466166972e-4
Cholesterol to total lipids ratio in very large VLDL	-0.0142991	0.0010505021185314004
Cholesteryl esters in LDL	0.01377847704338995	0.0015922057581974685
Phospholipids in IDL	0.013728248057604824	0.001656220001794649
Free cholesterol in very large HDL	-0.0137109	0.0016788885841076654
Triglycerides to total lipids ratio in small VLDL	0.01299864934517547	0.002895513294429193
Free cholesterol to total lipids ratio in large HDL	-0.0129492	0.0030044318533678925
Cholesterol in medium VLDL	0.012922460861329919	0.003064843943465065
Total lipids in IDL	0.012882366490454707	0.003157536491850088
3-Hydroxybutyrate	-0.0127891	0.0033831502369093317
Phospholipids to total lipids ratio in chylomicrons and extremely large VLDL	0.012755477713546825	0.003467976094782918
Phospholipids in medium HDL	-0.0123967	0.004501982968545072
Cholesteryl esters in small HDL	-0.0122603	0.004963285873989379
Phospholipids in large LDL	0.011578774061226448	0.007972480234789178
Omega-6 fatty acids	0.011496061455883437	0.008431629293208433
Total lipids in large LDL	0.011403080883135921	0.008975892250127014
Total free cholesterol	0.01117096206939343	0.010473889032920994
LDL cholesterol	0.010981261050738926	0.011859193547603107
Triglycerides to total lipids ratio in chylomicrons and extremely large VLDL	0.010542276012247285	0.01570458370821786
Free cholesterol to total lipids ratio in medium VLDL	-0.0101676	0.01981423482921014
Free cholesterol in IDL	0.010142432864605005	0.020121063027234754
Free cholesterol to total lipids ratio in IDL	-0.00998175	0.022180583863533426
Pyruvate	0.009956968218927829	0.022514009581318432
Cholesteryl esters to total lipids ratio in chylomicrons and extremely large VLDL	-0.00966323	0.026810219559120108
Total phospholipids in lipoprotein particles	0.00963361186810023	0.027280291723820294
Clinical LDL cholesterol	0.009601059509987325	0.027805186788637918
Degree of unsaturation	-0.00944848	0.030383157051855857
Phosphoglycerides	0.009340507267779916	0.03232911799225845
Cholesteryl esters in large LDL	0.009182761912717191	0.03536365468025821
Free cholesterol to total lipids ratio in very large VLDL	-0.0089275	0.040788319126937575
Cholesterol to total lipids ratio in small VLDL	-0.00878544	0.04410173181424998
Free cholesterol in small HDL	0.008185981867489622	0.06068880820463262
Triglycerides to total lipids ratio in very large VLDL	0.00815584777023718	0.06164359526586563
Linoleic acid	0.0077920493396728095	0.074182453235923
Cholesterol in small HDL	-0.00734677	0.09228763356841999
Free cholesterol to total lipids ratio in small HDL	0.007346752552116506	0.09228852496451095
Cholesterol in large LDL	0.007210014102393832	0.09851130532221976
Cholesteryl esters to total lipids ratio in large VLDL	-0.00717513	0.10015121790417678
Cholesterol in IDL	0.006904421412666438	0.11362940469993413
Free cholesterol in medium LDL	0.006508432970614773	0.13586987973045936
Phospholipids in small HDL	0.005876763462890786	0.17810748142180244
Free cholesterol to total lipids ratio in very small VLDL	-0.00582167	0.18221041563658574
Total lipids in small HDL	0.00574334710003489	0.1881628353987788
Cholesteryl esters in IDL	0.005703715100347287	0.19122903182907386
Acetoacetate	-0.00512436	0.2403159511327766
Histidine	-0.00495768	0.25595539089669367
Phospholipids to total lipids ratio in IDL	0.004673406698377171	0.28423070381728394
Total cholesterol	0.004532535245300924	0.29899818764396285
Cholesteryl esters in medium VLDL	0.00447276901352146	0.3054154827808355
Total cholines	0.004030588391968419	0.3557117238236537
Sphingomyelins	0.0038187958519606984	0.3815539143179608
Phospholipids to total lipids ratio in medium VLDL	-0.00365055	0.4028824660642335
Free cholesterol in LDL	0.0031379037582000297	0.47213065618826366
Free cholesterol in small LDL	0.0030548323152831403	0.4839387665471079
Cholesteryl esters to total lipids ratio in small VLDL	0.0030444307633035557	0.48542848722250587
Concentration of small HDL particles	-0.00263862	0.5454372625934095
Phospholipids to total lipids ratio in small HDL	0.002642418317501717	0.5448593774262606
Cholesterol to total lipids ratio in large VLDL	0.0025437800797020547	0.5599746505956785
Acetate	-0.00236275	0.5882338176724152
Phosphatidylcholines	0.00230299431531629	0.5977036838065124
Total esterified cholesterol	0.0018505852252200055	0.6715360009260971
Free cholesterol in large LDL	0.0016772072427810696	0.700746327806725
Cholesterol to total lipids ratio in very large HDL	0.001452658319314182	0.7392397566987143
Phospholipids to total lipids ratio in large LDL	5.230752455133169e-4	0.9045966338962803
Ratio of docosahexaenoic acid to total fatty acids	4.777998217838675e-4	0.9128198880946474

## Sheet: Table S20
Table S20 Association between CTSH and Metabolites in UKB Diabetes Cohort
metabolite	prho	p
Cholesteryl esters to total lipids ratio in chylomicrons and extremely large VLDL	0.069068	0.00673448
Docosahexaenoic acid	0.0683827	0.00730196
Creatinine	0.0655681	0.0101088
Omega-3 fatty acids	0.0636859	0.0124862
Free cholesterol in medium LDL	0.0619249	0.0151453
Phospholipids in large LDL	0.0617746	0.0153938
Free cholesterol in small VLDL	0.060135	0.0183464
Phospholipids in LDL	0.0601217	0.0183723
Total lipids in large LDL	0.0598348	0.0189377
Cholesterol in small VLDL	0.0596656	0.0192781
Free cholesterol in small LDL	0.059508	0.0196001
Ratio of omega-3 fatty acids to total fatty acids	0.0593452	0.0199376
Total lipids in LDL	0.0590199	0.0206272
Cholesteryl esters in small VLDL	0.0589257	0.0208306
Free cholesterol in very small VLDL	0.0586542	0.0214271
Clinical LDL cholesterol	0.058234	0.0223794
Phospholipids in medium LDL	0.0579696	0.0229975
Cholesteryl esters in large LDL	0.0578898	0.0231868
Glucose	0.0576723	0.0237099
Total lipids in medium LDL	0.0573613	0.0244754
Free cholesterol in LDL	0.0572749	0.0246921
LDL cholesterol	0.0572675	0.0247107
Cholesterol in large LDL	0.0570409	0.0252865
Cholesterol in medium LDL	0.056608	0.0264194
Concentration of very small VLDL particles	0.0566079	0.0264196
Glycine	-0.0565229	0.0266472
Cholesteryl esters in LDL	0.0563496	0.0271162
Concentration of large LDL particles	0.0556676	0.0290319
Cholesterol to total lipids ratio in chylomicrons and extremely large VLDL	0.0552744	0.0301884
Total cholesterol minus HDL-C	0.0552192	0.030354
Cholesteryl esters to total lipids ratio in very large VLDL	0.0547634	0.0317503
Glucose-lactate	0.0546518	0.0321005
Apolipoprotein B	0.0545192	0.0325207
Free cholesterol in large LDL	0.0544908	0.0326113
Concentration of LDL particles	0.0544653	0.0326931
Phospholipids in small VLDL	0.0534516	0.03608
Concentration of IDL particles	0.0530679	0.037438
Cholesterol in very small VLDL	0.0529517	0.0378575
Cholesteryl esters in medium LDL	0.0528399	0.0382651
Phospholipids to total lipids ratio in small HDL	-0.0528327	0.0382914
Total lipids in IDL	0.0527881	0.0384554
Total lipids in very small VLDL	0.0526946	0.0388004
Cholesterol in medium VLDL	0.0523405	0.0401314
Free cholesterol in IDL	0.0523054	0.0402654
Phospholipids in IDL	0.0521904	0.0407071
Concentration of medium LDL particles	0.0519678	0.0415739
Cholesterol in small LDL	0.0514509	0.0436473
Cholesterol in IDL	0.0510802	0.0451872
Cholesteryl esters in medium VLDL	0.0507944	0.0464052
Remnant cholesterol (non-HDL, non-LDL -cholesterol)	0.0505719	0.047373
Sphingomyelins	0.0501713	0.0491574
Cholesteryl esters in IDL	0.0499335	0.0502433
Cholesteryl esters in very small VLDL	0.0496346	0.0516361
Total lipids in small LDL	0.0495492	0.0520402
Triglycerides to total lipids ratio in chylomicrons and extremely large VLDL	-0.0485598	0.0569154
Phospholipids in very small VLDL	0.0485239	0.0570992
Phospholipids in small LDL	0.0484768	0.057341
Total free cholesterol	0.0482371	0.0585853
Free cholesterol in medium VLDL	0.0476343	0.0618135
Cholesteryl esters in VLDL	0.0471987	0.0642364
Ratio of docosahexaenoic acid to total fatty acids	0.0468222	0.0663938
Total esterified cholesterol	0.0460349	0.071097
Total cholesterol	0.0457967	0.0725731
Concentration of small LDL particles	0.0456788	0.0733124
Cholesteryl esters in small LDL	0.0452448	0.0760887
Cholesterol to total lipids ratio in very large VLDL	0.044683	0.0798085
Glycoprotein acetyls	0.0441862	0.0832199
Valine	0.0427103	0.0940549
Total lipids in small VLDL	0.0426877	0.0942292
Ratio of apolipoprotein B to apolipoprotein A1	0.0426176	0.094771
Pyruvate	-0.0425258	0.095485
Triglycerides to total lipids ratio in very large VLDL	-0.0424925	0.095745
Free cholesterol to total lipids ratio in small HDL	0.0424557	0.0960333
Phospholipids to total lipids ratio in very large HDL	-0.0424477	0.0960962
Free cholesterol in small HDL	0.04239	0.0965488
Triglycerides in large LDL	0.041533	0.103484
Concentration of small VLDL particles	0.0409596	0.108341
Phospholipids in medium VLDL	0.0408009	0.109717
Cholesteryl esters to total lipids ratio in large VLDL	0.0405437	0.111975
Degree of unsaturation	0.0399961	0.116906
VLDL cholesterol	0.0399812	0.117043
Cholesterol to total lipids ratio in large VLDL	0.0394876	0.121636
Concentration of VLDL particles	0.0394861	0.12165
Polyunsaturated fatty acids	0.0390203	0.126113
Triglycerides in IDL	0.0383802	0.132453
Triglycerides to total lipids ratio in large VLDL	-0.0378368	0.138026
Histidine	-0.0374733	0.141853
Free cholesterol to total lipids ratio in very small VLDL	0.0369674	0.147315
Cholesterol in small HDL	0.036395	0.153688
Concentration of medium VLDL particles	0.0363245	0.154486
Triglycerides in LDL	0.036275	0.155049
Triglycerides in very small VLDL	0.0361544	0.156427
Citrate	0.0361049	0.156995
Phospholipids to total lipids ratio in very large VLDL	-0.0359461	0.15883
Total lipids in lipoprotein particles	0.0359441	0.158853
Concentration of small HDL particles	0.035155	0.168206
Ratio of omega-6 fatty acids to omega-3 fatty acids	-0.0349621	0.170555
Cholesteryl esters to total lipids ratio in small VLDL	0.034321	0.178535
Triglycerides in medium LDL	0.033867	0.184351
Total concentration of branched-chain amino acids (leucine + isoleucine + valine)	0.0335924	0.187938
Cholesterol to total lipids ratio in small VLDL	0.0335319	0.188734
Triglycerides to total lipids ratio in small VLDL	-0.0327662	0.199035
Cholesteryl esters in small HDL	0.0326882	0.200108
Total lipids in medium VLDL	0.031852	0.211865
Total cholines	0.0308775	0.226189
Phospholipids to total lipids ratio in small VLDL	0.0306745	0.229256
Acetate	-0.0306693	0.229336
Triglycerides in small HDL	0.029898	0.241266
Cholesterol to total lipids ratio in very large HDL	0.0296355	0.245425
Free cholesterol to total lipids ratio in small VLDL	0.0293742	0.249612
Free cholesterol in VLDL	0.0289464	0.256578
Free cholesterol to total lipids ratio in very large HDL	0.028899	0.257359
Total phospholipids in lipoprotein particles	0.0286047	0.262238
Phosphoglycerides	0.02827	0.267864
Free cholesterol to total lipids ratio in medium VLDL	0.0273825	0.283183
Omega-6 fatty acids	0.0273654	0.283483
Phospholipids to total lipids ratio in medium VLDL	0.0271622	0.287075
Cholesteryl esters in large VLDL	0.0271232	0.287769
Average diameter for HDL particles	-0.0269204	0.29139
Phospholipids to total lipids ratio in large HDL	0.0268906	0.291924
Cholesteryl esters to total lipids ratio in large HDL	-0.0267943	0.293655
Cholesterol to total lipids ratio in large HDL	-0.0266085	0.297018
Triglycerides to total lipids ratio in medium VLDL	-0.026371	0.301351
Triglycerides in small VLDL	0.0262491	0.303593
Triglycerides to total lipids ratio in very large HDL	0.0261983	0.304529
Cholesterol to total lipids ratio in medium VLDL	0.0261288	0.305814
Phosphatidylcholines	0.0260145	0.307936
Total lipids in small HDL	0.0260008	0.308191
Cholesteryl esters to total lipids ratio in medium VLDL	0.0249641	0.327885
Leucine	0.0246849	0.333325
Cholesteryl esters in very large VLDL	0.0246717	0.333584
Phospholipids in very large HDL	-0.0246281	0.334439
Saturated fatty acids	0.0235981	0.355054
Triglycerides to total lipids ratio in large HDL	0.0231689	0.363875
Phospholipids in VLDL	0.0230106	0.367163
Free cholesterol to total lipids ratio in large VLDL	0.0229955	0.367477
Ratio of polyunsaturated fatty acids to monounsaturated fatty acids	0.0229505	0.368416
Albumin	-0.0229268	0.36891
Total concentration of lipoprotein particles	0.0228703	0.370092
Total fatty acids	0.0227227	0.373189
Free cholesterol to total lipids ratio in large HDL	-0.0227045	0.373573
Linoleic acid	0.0223347	0.381409
Free cholesterol to total lipids ratio in small LDL	0.0218797	0.391186
Average diameter for VLDL particles	-0.0218485	0.391862
Ratio of monounsaturated fatty acids to total fatty acids	-0.0210526	0.409344
Free cholesterol in very large HDL	-0.0203846	0.42437
Cholesterol to total lipids ratio in small HDL	0.0199674	0.433914
Isoleucine	0.0192753	0.450021
Glutamine	-0.0191512	0.452943
Total lipids in very large HDL	-0.0191138	0.453826
Cholesterol to total lipids ratio in small LDL	0.0190608	0.455079
Triglycerides to total lipids ratio in small HDL	0.0188462	0.460173
Phospholipids to total lipids ratio in large VLDL	0.0187099	0.463424
Average diameter for LDL particles	0.0184802	0.468932
Triglycerides in HDL	0.0182395	0.474743
Cholesterol in large VLDL	0.0173848	0.495692
Triglycerides to total lipids ratio in medium HDL	0.0173786	0.495846
Free cholesterol to total lipids ratio in chylomicrons and extremely large VLDL	0.0172446	0.499176
Phospholipids in small HDL	0.0172039	0.500188
Phospholipids to total lipids ratio in very small VLDL	-0.0168515	0.509008
Cholesterol to total lipids ratio in very small VLDL	0.0167944	0.510445
Concentration of HDL particles	0.0163249	0.522342
Triglycerides in medium HDL	0.0152488	0.55013
Triglycerides in small LDL	0.0151337	0.553145
Phospholipids in large HDL	-0.0150082	0.556441
Total lipids in VLDL	0.0147782	0.562505
Cholesteryl esters in large HDL	-0.0146043	0.567114
Cholesterol in very large HDL	-0.0145694	0.568041
Cholesterol in large HDL	-0.0142098	0.577633
Triglycerides to total lipids ratio in very small VLDL	-0.0140351	0.582321
Cholesteryl esters to total lipids ratio in very small VLDL	0.0139291	0.585172
Free cholesterol in large HDL	-0.0138543	0.587189
Triglycerides in medium VLDL	0.0138255	0.587967
Total lipids in large HDL	-0.0133844	0.599933
Cholesteryl esters in very large HDL	-0.0130503	0.60907
Cholesteryl esters to total lipids ratio in medium HDL	-0.0130275	0.609694
Free cholesterol in large VLDL	0.0129496	0.611833
Free cholesterol to total lipids ratio in medium HDL	0.0124905	0.624512
Concentration of very large HDL particles	-0.0123766	0.627674
Cholesteryl esters to total lipids ratio in medium LDL	-0.0118477	0.642453
Total triglycerides	0.0118265	0.643046
Phospholipids in large VLDL	0.0117799	0.644356
Ratio of omega-6 fatty acids to total fatty acids	-0.0117793	0.644372
Free cholesterol in chylomicrons and extremely large VLDL	-0.0117066	0.646417
Cholesteryl esters to total lipids ratio in small LDL	-0.0115822	0.649924
Cholesteryl esters to total lipids ratio in very large HDL	0.0113925	0.655282
Phospholipids to total lipids ratio in IDL	-0.0113247	0.657204
Concentration of large HDL particles	-0.0112787	0.658507
Phospholipids in chylomicrons and extremely large VLDL	-0.011212	0.6604
Cholesterol in very large VLDL	0.0110384	0.665337
Acetone	0.0109739	0.667174
Concentration of large VLDL particles	0.0103945	0.68377
Triglycerides in very large HDL	0.0101466	0.690918
Total lipids in chylomicrons and extremely large VLDL	-0.0098052	0.700808
Total lipids in large VLDL	0.00975015	0.702407
Triglycerides in chylomicrons and extremely large VLDL	-0.00971945	0.7033
Free cholesterol to total lipids ratio in IDL	0.00924743	0.717074
Phospholipids to total lipids ratio in small LDL	-0.00879701	0.730304
Cholesterol in chylomicrons and extremely large VLDL	-0.00855806	0.737355
Phospholipids to total lipids ratio in medium LDL	-0.00840895	0.741767
Ratio of saturated fatty acids to total fatty acids	0.00822821	0.747126
Ratio of polyunsaturated fatty acids to total fatty acids	0.00808327	0.751432
Lactate	-0.0080064	0.753719
Concentration of chylomicrons and extremely large VLDL particles	-0.00788595	0.757307
Tyrosine	-0.00750941	0.768556
Concentration of very large VLDL particles	0.00742255	0.771159
Triglycerides in VLDL	0.00739371	0.772023
Cholesterol to total lipids ratio in medium HDL	-0.00706923	0.781769
Cholesteryl esters to total lipids ratio in small HDL	0.00699068	0.784134
Triglycerides to total lipids ratio in small LDL	-0.00671066	0.792579
Spectrometer-corrected alanine	0.00650395	0.798829
Phospholipids in HDL	-0.00634958	0.803505
Triglycerides in large VLDL	0.00615341	0.809457
Phospholipids to total lipids ratio in chylomicrons and extremely large VLDL	0.0061253	0.810311
Alanine	-0.00606501	0.812143
Ratio of linoleic acid to total fatty acids	-0.00603923	0.812927
Phospholipids to total lipids ratio in medium HDL	-0.00602213	0.813447
Monounsaturated fatty acids	0.00567927	0.823888
Total lipids in very large VLDL	0.00565835	0.824526
Cholesteryl esters in chylomicrons and extremely large VLDL	-0.00564404	0.824963
Free cholesterol to total lipids ratio in very large VLDL	-0.00542525	0.831645
Triglycerides in large HDL	0.00537375	0.83322
Triglycerides in very large VLDL	0.00527185	0.836337
Free cholesterol in HDL	0.00464018	0.855717
Free cholesterol in medium HDL	0.00454316	0.858702
Phenylalanine	0.00440628	0.862917
Cholesteryl esters to total lipids ratio in large LDL	-0.00433664	0.865062
Free cholesterol to total lipids ratio in medium LDL	0.00417963	0.869903
Phospholipids in very large VLDL	0.00337215	0.894874
Acetoacetate	-0.00331665	0.896594
Cholesterol to total lipids ratio in large LDL	-0.00328088	0.897703
Free cholesterol to total lipids ratio in large LDL	-0.00326138	0.898308
Triglycerides to total lipids ratio in IDL	0.00325947	0.898367
Triglycerides to total lipids ratio in large LDL	0.00307736	0.904017
Cholesteryl esters to total lipids ratio in IDL	-0.00281667	0.912114
Phospholipids in medium HDL	-0.00273219	0.91474
Apolipoprotein A1	0.00260042	0.918837
Triglycerides to total lipids ratio in medium LDL	0.00246294	0.923114
Total lipids in HDL	-0.00245529	0.923352
Free cholesterol in very large VLDL	0.00234969	0.92664
Phospholipids to total lipids ratio in large LDL	0.00218236	0.93185
Cholesterol to total lipids ratio in medium LDL	0.00175727	0.945101
Cholesterol to total lipids ratio in IDL	0.001621	0.949353
Concentration of medium HDL particles	0.0014805	0.953738
Cholesteryl esters in HDL	-0.00100294	0.968651
Total lipids in medium HDL	-0.000992	0.968983
Cholesterol in medium HDL	9.82E-04	0.969293
HDL cholesterol	8.43E-04	0.973652
Cholesteryl esters in medium HDL	-0.0006	0.981237
Ratio of triglycerides to phosphoglycerides	3.87E-04	0.987897
3-Hydroxybutyrate	7.02E-05	0.997804

## Sheet: Table S21
Table S21 UKB_Proteome_Metabolome_CCA_Scores
U1	V1
-0.00121062	-0.000606126
-0.00262504	-0.00179478
4.383165236026193e-4	0.0037176898745998293
-0.0015076	0.001472353633834914
-4.68563e-06	-0.00199611
-4.68563e-06	-0.00387894
-0.00154707	-0.00317443
8.781324454821172e-4	9.900080542383832e-4
-4.68563e-06	-0.000144382
-4.68563e-06	2.4977546569766667e-4
-4.68563e-06	0.004408846418722576
0.0018021228417574424	0.0026599437111820535
-4.68563e-06	-0.00252671
-4.68563e-06	-0.00489689
-4.68563e-06	-0.00071654
-0.00178246	0.0011878247317019157
-0.00232612	0.002075260129409847
-4.68563e-06	-0.00106762
-4.68563e-06	0.0022492065920033757
-4.68563e-06	0.0015071763256844437
-4.68563e-06	0.0010332815699149707
0.001561474831831744	0.0021962682033089486
-4.68563e-06	0.002066614975996182
-4.68563e-06	-0.0036486
-0.00118254	-0.00133454
-4.68563e-06	0.003218635299363644
-4.68563e-06	-0.00149387
-4.68563e-06	0.0017428266365510001
-4.68563e-06	-0.00368888
-0.00367192	0.0014758139208862716
-0.000630364	-0.000637475
-0.000410632	-9.34266e-06
-0.00295666	-0.00400456
7.375327479533334e-4	-0.00231232
0.0034473686617537344	-0.00109908
-4.68563e-06	-0.000457317
-4.68563e-06	0.002027939216642727
-4.68563e-06	-0.000743995
-4.68563e-06	3.264120714574716e-4
3.092303162340036e-4	0.0022184260321871456
-4.68563e-06	3.4813828229894703e-4
-0.000382002	-0.00150455
-4.68563e-06	-0.000264926
-4.68563e-06	-0.00396698
-4.68563e-06	-0.00188762
-4.68563e-06	-0.00129054
-4.68563e-06	0.0017545533187174338
-4.68563e-06	-0.000395838
-4.68563e-06	0.003696629151575347
8.975131784713624e-4	0.001202556808412335
-0.000144188	4.8005145894771924e-4
-0.00343593	-0.00216408
3.8913983065997824e-4	-0.00131682
3.307362980875053e-4	-0.00015699
-4.68563e-06	0.0016591185597924765
1.9416949969897383e-4	-0.00275488
0.004776848949805329	0.004302019467517632
-0.000568289	0.0028548458591995786
-4.68563e-06	0.0012337359898349361
-4.68563e-06	-0.00316374
-4.68563e-06	6.701276179791802e-4
-4.68563e-06	-0.00279913
-4.68563e-06	-0.00363612
-0.00187691	0.002241453828847289
-0.00287923	0.004674023435345081
-4.68563e-06	-0.00199691
-4.68563e-06	-0.00022743
-4.68563e-06	-0.000280388
-0.00203933	-0.000374696
0.004035231085963663	0.003882908662619199
-0.00101348	-0.000809332
-4.68563e-06	0.0018547212486084584
-4.68563e-06	-0.00313959
0.0017938275814732975	0.0014664963264901655
1.8332321935127295e-4	-0.00271691
0.0035714113074841146	0.0035791465824488093
-4.68563e-06	6.63632893468311e-4
-4.68563e-06	8.66130313003302e-4
-4.68563e-06	0.0011040028488678384
7.842371103374917e-4	0.0039082790411929125
-0.0018126	0.0016599175327794403
-4.68563e-06	-0.00097556
-4.68563e-06	0.003597542605422351
6.355674968903998e-4	0.0026503862951147554
-4.68563e-06	-0.00342685
-0.000636402	0.001169971257867811
-4.68563e-06	0.0012596057972777779
-4.68563e-06	-0.00378513
-0.00254077	-0.00175352
-4.68563e-06	-0.000100674
-0.000471501	2.391892003698551e-4
-4.68563e-06	-0.00331199
-4.68563e-06	-0.00224692
0.0016479434280818204	-4.67718e-05
-0.000133084	-0.00104031
9.735803804360579e-4	0.005412637265829026
-4.68563e-06	-0.0028525
-4.68563e-06	0.0010731392777457633
0.0017657060106030886	-0.000705977
0.0014305126045984769	-0.00249717
-4.68563e-06	-0.00184907
-0.00243723	-0.000118819
0.001668828855552238	-0.00195509
-0.000112149	-0.00106633
-4.68563e-06	-0.0036498
-0.000526069	-3.85057e-05
-4.68563e-06	-0.00176411
-4.68563e-06	-0.00232398
-4.68563e-06	2.482651205786887e-4
-0.000939926	-0.000479697
-4.68563e-06	0.0020501389711301706
-0.00303024	-0.0041388
-0.000178953	0.0032229557142694587
0.003613614149298028	0.0036808475964370565
-0.00340663	-0.00243259
4.229000613504505e-4	-0.00254876
-0.00138431	-0.00227236
4.0350199471107773e-4	7.209492698090306e-4
-4.68563e-06	-0.000866235
-4.68563e-06	-0.00273853
-4.68563e-06	-0.000276186
-4.68563e-06	-0.0013147
0.004824401537026972	0.0039044624136432594
-4.68563e-06	-0.00509701
7.6043457219632e-4	5.851508206819755e-4
-0.00117168	2.0389810664039578e-4
-0.00132835	-0.00211372
0.003061803424686312	0.0023574761175418385
-4.68563e-06	-0.000509673
-4.68563e-06	-0.00357305
-4.68563e-06	0.002001771441827692
-4.68563e-06	5.1215728856814004e-5
0.001108606809233355	-0.00244665
-4.68563e-06	-0.00220799
-4.68563e-06	-0.00293799
-4.68563e-06	0.004700104268408324
-4.68563e-06	-0.00351199
-4.68563e-06	0.003130335176294682
-0.00200444	0.001058884043533411
0.0010640033069889167	-0.000583054
-4.68563e-06	0.002448535628041408
-0.00118148	-0.00107824
0.0018120098415746828	0.0010102509897773509
-4.68563e-06	-0.000521755
-0.00212835	-0.000173853
-4.68563e-06	1.5648223768607332e-4
-0.000265007	0.0017803115084536808
0.0010266627902175232	-0.00150678
-4.68563e-06	0.0013131043002167627
6.144124852057395e-4	-0.000273477
-4.68563e-06	-0.00173699
-0.000768378	-0.00116333
-0.000354768	2.2640871234133343e-4
-0.00142799	0.0010958070544028853
3.093160605906493e-4	0.0022695436975804758
0.003115413475302026	0.00536109559541792
-0.000952724	-0.00486232
-4.68563e-06	0.004911166481536882
-0.00148637	-0.00152317
-4.68563e-06	-0.000712028
-4.68563e-06	-0.00146862
-4.68563e-06	-0.0026857
-4.68563e-06	0.0010381811564602692
-4.68563e-06	0.002263243953086491
-4.68563e-06	-0.00119111
-0.000441183	3.812990536067633e-4
-4.68563e-06	-0.000538556
-4.68563e-06	-0.00321401
-4.68563e-06	6.516701570524909e-4
-4.68563e-06	0.0035208132882302667
-4.68563e-06	-0.00332163
-4.68563e-06	3.2434441317995413e-4
-0.00138604	-0.00376651
-0.00197118	-0.000607678
6.88523635238262e-4	-0.00101385
0.002620091499362991	4.884842444869611e-4
-0.00243532	-0.00057812
-0.000217925	0.0039761848150517845
-4.68563e-06	9.84087984078732e-4
-4.68563e-06	-0.00130258
-0.00269105	-0.00164271
-4.68563e-06	-0.0011051
-4.68563e-06	7.0941067751471e-4
-0.00170091	1.880917729285811e-5
-0.000636846	-0.00353182
0.00425357714497138	6.8474057065249e-5
-4.68563e-06	-0.00264241
-4.68563e-06	5.598628363800945e-4
-0.00610682	6.288078179789008e-4
-4.68563e-06	-0.00208342
-4.68563e-06	0.0024146736403699715
-4.68563e-06	-0.000799061
-0.00108167	-0.00157731
0.001348329690708812	0.0024917311946318294
-4.68563e-06	0.0010024951183418259
0.0030402551792504244	6.033565434183332e-4
-0.000494992	0.002060455561106776
-0.00233231	-0.00208963
-4.68563e-06	-0.000277103
-0.00135465	-0.00283088
9.76520359931282e-4	0.0030141631979955217
-4.68563e-06	-0.00134602
-4.68563e-06	-0.00111366
-4.68563e-06	4.0228621397049265e-4
-4.68563e-06	0.0012170351272461977
-4.68563e-06	0.002415833769465529
-4.68563e-06	-0.00265178
-4.68563e-06	-0.0027069
-4.68563e-06	-0.00134118
-0.00153522	-0.00187957
-4.68563e-06	-0.00118612
-4.68563e-06	5.996745655165496e-4
-4.68563e-06	0.002278390180353835
-4.68563e-06	-0.00170086
-0.00157397	0.0011348735671159677
-0.000765282	-0.00342514
-0.00245328	-0.00315874
-4.68563e-06	-0.000436552
-2.36893e-05	9.1295117162328e-4
-4.68563e-06	0.001954495197099984
-4.68563e-06	0.00209953107853126
0.0010366373599707433	-0.000571204
-4.68563e-06	0.0019940114738180997
-0.00143874	0.0015155830795240716
0.0021980769585258995	-0.000442768
2.1303828515303126e-5	1.6929164573283495e-5
7.793978834563929e-4	0.0017963107394866828
2.557840869104594e-4	0.0011286086208828995
-4.68563e-06	-0.0016564
-4.68563e-06	-0.00226831
-4.68563e-06	4.4741391138848185e-4
-4.68563e-06	-0.00059743
2.4239328064939257e-4	3.454020796432256e-4
-0.00249288	-8.59349e-05
0.002331154271439164	-0.00138515
-4.68563e-06	-0.00228414
-4.68563e-06	-0.000216363
4.946660314693904e-4	-0.00108399
0.0037923584244832155	0.0020697961729557934
-0.00121751	0.0025554652691812778
-4.68563e-06	-0.00181271
-4.68563e-06	-0.0012137
2.240788089006417e-4	-0.000890289
-4.68563e-06	7.155003161253297e-4
2.3890802029795594e-7	-0.000955694
-4.68563e-06	-0.00154055
-4.68563e-06	-0.00259449
-0.00169385	-0.00153382
0.0019153394812622144	0.0029997262501205925
-4.68563e-06	0.003550460934907966
0.001659169000082486	0.0014249372695739142
-4.68563e-06	0.002197867823807103
-4.68563e-06	-8.46357e-05
-4.68563e-06	-0.000721612
-4.68563e-06	5.870624790381841e-4
-0.00143651	0.0031089479405352416
-0.00177356	-0.00116511
-0.00191961	-0.00140137
-0.000376083	-0.00283755
-4.68563e-06	0.0027028124588502306
3.1700516071048814e-4	0.0012530943254996213
-4.68563e-06	0.0026520697633922717
-0.00225786	-0.00326554
-6.32465e-05	-0.000468763
-4.68563e-06	-0.000877111
0.004040379243617239	0.002927430220645549
-4.68563e-06	-0.00186104
-4.68563e-06	0.0027558906617628966
0.00420593049532549	0.0035626205531122225
-4.68563e-06	0.0023994906195362905
-4.68563e-06	-0.00152367
-4.68563e-06	0.0012921626627155915
-4.68563e-06	-0.00187884
0.002994488069468783	0.0025865028055166743
-0.00151162	1.1159011711298934e-4
-0.00173686	-0.00337742
-4.68563e-06	0.0020887156540393475
-4.68563e-06	0.001665020184043115
-4.68563e-06	0.0023262324761400277
-0.000180648	-0.00201981
-4.68563e-06	-0.000441944
0.002210778514124003	0.00419406079985771
0.0018234038855209308	0.0033938853895795415
-0.000652275	0.001114072873775025
-0.00193375	-0.00299351
-4.68563e-06	-0.00197979
9.387308670671017e-4	0.001693599948604539
0.0024800356585314635	0.002757095654198304
0.0021069022087180657	0.002354509355800305
-4.68563e-06	7.71670964901915e-4
-0.000588432	-0.00241273
-0.000245826	-0.00219508
0.0013813403877563945	0.002350838137764083
-4.68563e-06	-0.00121093
-1.49086e-05	0.003143676296355727
-0.0014159	-0.00260374
-4.68563e-06	-0.00091633
-0.00117634	0.0015003783587032654
-4.68563e-06	0.003337922570316958
-4.68563e-06	0.004694059404876197
0.001501279070110249	8.134446805776021e-4
5.611073776123591e-4	-0.000130971
-4.68563e-06	0.002659288724106149
-4.68563e-06	-8.52811e-05
-0.00253325	-1.15243e-05
0.0017746799831953966	2.4358942714119058e-4
0.0018141804437672748	-0.000301746
-4.68563e-06	0.0037143953145080994
-0.00473631	-0.00168418
-4.68563e-06	9.521723205131245e-4
-4.68563e-06	-0.0019095
-0.00488003	-0.002665
-4.68563e-06	0.0011970471577550993
-0.00165883	-0.00416313
-0.000879676	-6.31622e-05
-0.000424785	-0.000850994
-4.68563e-06	-0.00013307
-4.68563e-06	-0.000804534
-4.68563e-06	-0.00211391
-4.68563e-06	-0.00115673
0.00246164134611477	0.0018683363532648847
0.0011445885963902904	0.0023370993363023393
-0.000108498	-0.00171721
1.2207580704185026e-4	0.0021668166989494845
-4.68563e-06	0.0017893445361175384
-0.00173171	0.0014154607976188055
-4.68563e-06	0.0024634066312466166
-0.000781257	1.0574400095738465e-5
0.0030299799129554464	1.1163710549622154e-4
-4.68563e-06	-0.00348876
-4.68563e-06	-0.00187775
-4.68563e-06	0.0017623136225029833
-4.68563e-06	5.298395295048585e-4
-0.00118944	-0.000805795
0.0026454016506020275	0.001706848156240746
0.0020050664561102427	6.991712353357764e-4
0.0021841329585758893	-1.51709e-06
0.002660750839801668	0.002051629567931786
-0.000858737	0.0017326970269655481
-4.68563e-06	4.4460074119465553e-4
1.8277485772711692e-4	9.992676986139187e-4
-0.00256144	-0.00159882
-4.68563e-06	-0.000711065
0.003253995572102552	0.002693010781522342
-4.68563e-06	-0.00329275
-0.0016526	-0.00115387
0.0034172305426868003	0.0019263097156954276
-1.49086e-05	0.0053887183734234595
-4.68563e-06	-0.00100418
-4.68563e-06	0.002880044898630951
6.713135288037688e-4	0.002495046774668216
-4.68563e-06	4.247939899656041e-4
0.0017967320120663326	0.0038830521383291326
6.885334190773263e-4	-0.002461
-4.68563e-06	0.0043037815653035804
4.1625546923989133e-4	5.452238821755212e-4
-4.68563e-06	-0.00206848
-4.68563e-06	-0.00294126
-0.00170174	0.001345418287599161
0.001219419943484682	-0.000694374
-4.68563e-06	-0.00098513
-0.000543286	-0.0035048
-4.68563e-06	-0.00140978
-0.00213953	0.0013690682687670986
-0.000186019	0.002198216493645639
-4.68563e-06	-0.000524962
-4.68563e-06	-0.00193899
-4.68563e-06	0.0015191150449285575
-4.68563e-06	0.001028286701355836
-0.00172608	0.0015412917585908407
-0.000774173	-0.000110784
-0.000432426	0.001795614801373441
8.37211793419883e-4	8.226778539912167e-4
-4.68563e-06	0.0023935018828855075
1.1137157175169247e-4	0.001952916567295271
-0.00153793	-0.00212166
0.0032171231151461774	0.0018685969510562961
-0.0017194	-0.000680524
-4.68563e-06	-0.00231032
-4.68563e-06	-0.000590709
-0.000147517	0.0013454514859756973
-4.68563e-06	5.604081187792131e-4
-4.68563e-06	3.8644182586194785e-4
6.932281003757165e-4	5.167220631345068e-4
-4.68563e-06	-0.00153713
-4.68563e-06	0.00493332282410357
-4.68563e-06	0.001258042383957963
0.004019943267520709	0.004862378869647017
-0.00172628	0.0010003087241199507
-0.00125688	-0.00436748
-4.68563e-06	-0.00142202
-4.68563e-06	0.0024558115296550616
-4.68563e-06	-0.00480641
-4.68563e-06	5.733741882696313e-4
-4.68563e-06	-0.00346881
-0.00124022	0.002244582041323937
-4.68563e-06	-0.000898846
-0.00335685	-0.00334151
-4.68563e-06	-0.000469765
-4.68563e-06	0.0017885828958434694
-4.68563e-06	-0.00177979
-4.68563e-06	-0.00133221
-0.00202702	-0.000439073
-0.000746683	-0.000563101
-4.68563e-06	-0.00192609
-4.68563e-06	8.887583745676069e-4
-4.68563e-06	-0.000338028
0.0021932103469083524	0.003887488565869692
0.0018632366729078118	8.906640680982686e-4
0.002411156050340543	7.401878031213345e-4
-4.68563e-06	-0.00266493
-0.000489401	0.0010945481321720247
-4.68563e-06	1.5723149613024884e-4
-0.00255305	1.0126900397695949e-4
0.0012318835335253602	0.0022679437524916997
-4.68563e-06	0.0027249708077117167
-4.68563e-06	6.87802811952033e-4
-0.00132496	-0.00185999
-4.68563e-06	0.0011807421189697223
-4.68563e-06	-0.00132028
-4.68563e-06	-0.00222406
-4.68563e-06	-0.00110791
-0.00028831	-0.000413247
-4.68563e-06	-0.00202393
0.0012738363193766946	0.0014988863154699848
-0.00190584	-4.15983e-05
0.003144656454607198	0.0018858271179648645
-4.68563e-06	-0.000184096
-4.68563e-06	0.0018065307000707362
-0.0019313	-0.00279378
-4.68563e-06	0.0022356660174628045
-4.68563e-06	5.205497667510208e-4
7.795046527802534e-4	9.994263463594145e-4
-4.68563e-06	-0.00306757
-0.00209857	-0.00130305
-4.68563e-06	-0.000438139
-0.00439203	6.005108227241664e-4
-0.00136708	4.117841136622654e-5
-0.000703007	-0.000261233
-4.68563e-06	-0.000558639
-0.00068564	-0.00275129
-0.00445995	-8.72344e-05
-4.68563e-06	4.6830922741286705e-4
2.4104224206707986e-4	-0.00358437
-4.68563e-06	0.0011094923384044118
-0.000366673	8.014473357661635e-4
-4.68563e-06	-3.08488e-05
0.004304791012297933	0.002667743585489757
-0.000803539	0.0019127375221321726
4.276118451436073e-4	1.2765263775878417e-4
-0.00155686	-0.000251796
0.0012863997021240574	0.002893300532456602
-4.68563e-06	-0.000715119
-4.68563e-06	0.0037612699869375107
-0.000619921	-0.00298322
-4.68563e-06	9.923047970057637e-4
0.003079168642268202	7.60960336079032e-4
7.387997421139634e-4	5.605746812915486e-4
-4.68563e-06	-0.000987696
-0.00105304	6.663383634188518e-5
-0.00182458	0.0020115968778042837
-4.68563e-06	-0.00223366
-0.000512494	-0.00125113
-4.68563e-06	0.0017806576228385155
-0.00215175	-0.00237323
0.0016258875188684338	0.0018212686172027893
-4.68563e-06	-0.00394101
2.834466867713981e-4	0.003495182127720646
-4.68563e-06	0.003920937527285411
-4.68563e-06	-0.000512725
0.002207535228868441	9.967896756244653e-4
-4.68563e-06	0.002038030885202237
-0.00140087	-0.000380857
-4.68563e-06	7.969534421330886e-4
-4.68563e-06	0.0017730624863096117
1.7168564476047988e-4	-0.0033543
-0.0024782	-0.000611611
-4.68563e-06	-0.000170481
-4.68563e-06	0.0013328651053200909
-4.68563e-06	-0.00143752
-0.00180158	-0.00141475
4.398113745121413e-5	-4.05956e-06
-4.68563e-06	0.0031938295935349122
-0.00178918	-0.00200867
0.002625448640545672	9.766893359218665e-4
-4.68563e-06	0.0013524500298242631
-4.68563e-06	0.0029096187964930227
-0.00122557	-0.00215612
-0.00105763	-0.00415912
0.0025592757390885193	0.005393883306792808
-4.68563e-06	0.002274318098613148
-4.68563e-06	6.97836931483007e-4
-4.68563e-06	7.477665320745852e-4
-4.68563e-06	-0.00438313
-4.68563e-06	0.0034338462875498138
-4.68563e-06	5.719587543273645e-4
0.0017057140758852869	0.004239137585373753
-4.68563e-06	0.002639337793598368
-4.68563e-06	-0.00164272
-4.68563e-06	-0.00194711
0.0023998361144936518	0.0018897202935151216
-4.68563e-06	-0.000119939
-4.68563e-06	-0.000892006
-4.68563e-06	0.0011690398639859734
-1.49086e-05	0.003373887513039161
-0.00387113	-0.00245739
-4.68563e-06	3.358987340917462e-4
-4.68563e-06	-0.000515486
7.754290143601575e-4	-0.00067165
-4.68563e-06	-0.000536829
-4.68563e-06	-0.00205334
-4.68563e-06	-0.00145569
9.787237809908902e-4	-0.00126775
6.180691635174456e-4	0.0011467959412900866
-4.68563e-06	-0.00340817
-4.68563e-06	-0.00106553
5.569283569964811e-4	3.4554409285645835e-4
-4.68563e-06	0.0032198253671084196
-0.00154434	0.0020909226635698426
-4.68563e-06	0.0021342401149414283
0.0013273488688578792	0.002519141699241672
-0.0028379	-0.00512946
-4.68563e-06	-0.00161936
0.001603597704528759	0.0032430140598508
-4.68563e-06	-0.00207872
-4.68563e-06	-0.000355264
7.16175378385628e-5	-0.00135069
0.0011006051230361819	0.002015112110614438
0.0017228135135548086	2.0179154492849268e-4
1.3967049481645788e-4	-0.00143561
-0.000907957	-0.0036653
0.0035050530283238764	0.0020908145757834026
-0.00202891	-0.00430211
-4.68563e-06	-0.00181786
-4.68563e-06	0.0017167040238677009
-4.68563e-06	3.576899657651971e-4
-4.68563e-06	5.05629293573109e-4
-4.68563e-06	0.0015561138090222182
1.4411798268069702e-4	0.0020689340620907216
1.2947811876212354e-4	0.0013242376974319675
-0.00373637	-0.000331886
-4.68563e-06	-0.0015309
-4.68563e-06	-0.00101304
-0.00276675	-0.00229836
-4.68563e-06	0.0037747266853460997
-4.68563e-06	0.002846988809686144
-0.000316695	-0.00250367
-4.68563e-06	-0.00148293
-4.68563e-06	-0.00214868
-4.68563e-06	-0.00482313
-4.68563e-06	4.8024041126753844e-5
-4.68563e-06	-0.00124191
0.001348311061482809	7.391308951854032e-4
-4.68563e-06	-0.000646083
-4.68563e-06	0.004083658971612568
0.0011775901062219267	0.0012921723069852615
-4.68563e-06	4.4796272080529224e-4
-4.68563e-06	-0.00128584
0.001519512542987628	7.752740430268912e-4
1.193112038804195e-4	0.001605123903443451
-0.00268662	-0.00168757
-4.68563e-06	0.0017003875077099245
2.4119617358150757e-4	-0.00111076
9.25570098931368e-4	0.0012206077431942122
0.0012932160552754787	-0.000316676
4.041848755125861e-4	2.585561378671139e-4
-0.00023115	-0.000968355
-4.68563e-06	-0.00349218
0.0010034124595605736	0.0022609083131029384
-4.68563e-06	-0.00022119
-4.68563e-06	0.0013632773642762914
0.004424833032456189	-0.00105199
-4.68563e-06	0.0033585874937674897
-4.68563e-06	0.0035902108077494523
-1.49086e-05	-0.000866371
6.068238693690812e-4	0.002726254662314536
-4.68563e-06	4.897930314264267e-4
-9.89391e-05	-0.00337402
-4.68563e-06	0.0011446076048548745
0.003013013678602035	0.0033611172372477174
-4.68563e-06	-7.78522e-05
-0.000688716	0.0013970309827777084
-0.000793008	0.001986719230151887
-4.68563e-06	-0.00281722
-0.00256723	-0.00107135
-4.68563e-06	8.752582565262807e-5
6.782080926499408e-4	0.0016608268986267197
-4.68563e-06	-0.00177075
-4.68563e-06	1.9033357931981266e-4
-0.00107987	-0.00113444
-4.68563e-06	0.0019358020477980226
-4.68563e-06	0.0011555798646858983
-4.68563e-06	0.001115150157363989
-0.00214367	-0.00130926
-4.68563e-06	-0.00355876
-4.68563e-06	7.680814525525463e-4
5.928494566449378e-4	-0.0023978
-4.68563e-06	-0.00161045
6.446012818682112e-4	3.977223196115425e-4
0.002182981841369222	-0.00241666
-4.68563e-06	0.002287907367623442
-4.68563e-06	9.304624816121901e-4
-0.00400125	-0.000469201
-4.68563e-06	0.0025897368007853842
0.0014242337456529038	5.819547746062228e-4
-4.68563e-06	9.268078250970136e-4
-4.68563e-06	-0.00296322
-4.68563e-06	-0.000284237
-0.00262891	0.0018110615389580092
0.00248447314089194	0.0033556027803403215
-4.68563e-06	-0.00233505
0.0015503305338127246	-0.00455107
0.0015119045878294061	-0.000381349
-4.68563e-06	-0.00245497
0.0041145138116504025	0.0020946736176815925
9.354280392219573e-4	0.0011907538710074935
-0.00140627	0.002968605276738105
-4.68563e-06	0.0016602613499296667
-4.68563e-06	0.0015153529141436403
1.5714256340434448e-4	-0.00109562
-0.000806412	-0.00131338
1.9323586316266275e-4	-0.000205213
-4.68563e-06	0.0010419076578015469
-4.68563e-06	0.003944280520413983
-4.68563e-06	-0.00326737
0.0018124617788136716	0.0035539541731163787
5.923844613942696e-5	-0.00353326
8.29212080665283e-4	-0.00207593
-4.68563e-06	0.002571802010208891
0.0020452937177931675	6.236136964300853e-4
6.214264703239034e-5	-0.00256374
-4.68563e-06	-0.00260205
0.0014881189075367494	0.0018989406001799004
0.002304308379318888	-0.000576749
0.0011330014386888975	-0.00157541
7.366546499059366e-4	8.338781961137206e-4
-4.68563e-06	0.0028517193700770276
-4.68563e-06	0.0034125138655675532
-4.68563e-06	-0.00141199
-4.68563e-06	0.0022684048272940214
-4.68563e-06	-0.00388828
-0.000373412	0.002573318784143272
0.0012481930313159885	0.0011134734967833781
-0.00685352	-0.00113134
-4.68563e-06	-0.00283978
-0.000304319	3.1843333278656915e-4
-4.68563e-06	-0.00198025
-4.68563e-06	0.004141501266212821
-4.68563e-06	0.0024230410952196797
-4.68563e-06	0.002490772802978518
-4.68563e-06	-8.92339e-05
-4.68563e-06	0.0018986195874001516
-4.68563e-06	-0.00221041
-0.00277358	-0.000392316
-4.68563e-06	1.8757318337142825e-4
0.0031167060904802387	0.0010483263230905819
-0.000428269	-0.00392685
-4.68563e-06	-0.00248054
-4.68563e-06	-0.00156087
-4.68563e-06	-0.00210872
-4.68563e-06	4.1924290036616027e-4
-4.68563e-06	-0.000784913
-4.68563e-06	-0.00241957
0.0016285446910287915	0.00123448143911191
2.937822724346023e-5	-0.00211834
-4.68563e-06	-0.000319795
-4.68563e-06	0.0013018969520291286
-4.68563e-06	-0.00316658
-4.68563e-06	-0.00343136
-4.68563e-06	-5.22319e-05
-0.000505184	-0.00278052
-0.000195778	-0.000798721
0.0036545795710125097	0.0014112816620473498
0.0029778224327284934	0.004445877901525894
-4.68563e-06	0.002743233836428854
-0.00337791	-0.00116861
7.63933842579098e-4	0.0025977751862005898
-4.68563e-06	0.004308933694956636
-4.68563e-06	0.0010888908158238806
-0.00118216	3.8336784960842725e-4
-4.68563e-06	-0.00111605
-4.68563e-06	-0.000287273
-4.68563e-06	-0.00254288
-4.68563e-06	3.7203822496366265e-5
-4.68563e-06	7.338871662739566e-4
-4.68563e-06	-0.00183876
-4.68563e-06	-0.00084175
0.0018295949282401698	-0.000653177
-4.68563e-06	0.0024699113803276548
-1.49086e-05	0.0025429030735418497
8.613698841223104e-4	0.0038711910557897807
0.0016895365359093858	0.002262671128499323
-4.68563e-06	6.156239998085723e-4
-4.68563e-06	9.065222625249554e-4
-4.68563e-06	-0.00017489
-4.68563e-06	0.0011171081182482605
-4.68563e-06	-0.00242734
-4.68563e-06	-0.00106693
0.0011834119297212237	-0.00212524
-4.68563e-06	-0.00320172
0.0035204116407552416	0.004400520548825153
-4.68563e-06	0.0021902616462936945
-4.68563e-06	-0.00233643
-4.68563e-06	-0.0040517
-4.68563e-06	7.068885742633258e-6
0.0024213239827395147	-0.000600839
0.0011751901573594885	4.666489822061958e-4
0.0034362384796560556	-0.00102569
-0.00224214	-0.000640867
-0.0018593	9.642131900879595e-4
-4.68563e-06	-0.00323011
-0.00154001	-0.00174123
-4.68563e-06	-0.00244262
0.0017173979435295545	-0.000364103
-4.68563e-06	0.002609300930225254
-0.0016864	-0.000764621
-4.68563e-06	-0.00230697
1.0358579817423141e-4	-6.70456e-05
-0.00165094	4.4787530654368836e-4
0.001145077706019416	0.004854776588251218
-4.68563e-06	-0.000833377
-0.000792938	-0.00137557
-4.68563e-06	3.793497267014324e-4
-0.00144529	-0.00309343
-4.68563e-06	0.0038028312635684314
-4.68563e-06	-0.000937726
-0.00216584	-0.001628
-4.68563e-06	-0.0027301
-4.68563e-06	3.22040209333057e-4
0.005145504324840959	0.001459774590194351
0.003078781497499456	0.00338761930499794
0.001022129593769554	0.005146969943875564
-0.00221796	-0.000271129
-4.68563e-06	-0.00452697
0.0016505275700795827	0.0034783641622158365
-4.68563e-06	-0.0013327
-4.68563e-06	-0.0016532
-0.0018861	-0.00197928
-0.00107771	-0.00181973
-4.68563e-06	-0.00088721
0.001202751386790353	0.0050026317446006914
-4.68563e-06	0.00212730614449985
-0.00400813	-0.00444634
-4.68563e-06	-0.000210208
-4.68563e-06	-0.0020088
-4.68563e-06	0.0011953359133271945
-4.68563e-06	-0.000487945
-0.000370068	-0.00111861
-0.000339656	-8.71925e-05
0.0013619955062223407	0.0016684321006704076
6.29967429350098e-4	-0.00338203
0.0010381997854460989	0.002607880360462169
0.004823772259223627	0.0010239247524393685
-0.00414596	-0.00468706
-0.000738488	-0.00206631
0.003646225335778905	0.00396566881549574
-4.68563e-06	0.002094956170314753
-4.68563e-06	-0.0010445
-4.68563e-06	-0.000976207
-4.68563e-06	-0.00256812
-4.68563e-06	-0.00277905
-0.000384316	-0.000956551
-0.00150703	-0.00271773
-4.68563e-06	-0.00213769
-0.00140669	9.305681827866146e-4
0.0010479311182620419	-0.00183841
-0.000931421	-0.00344211
-4.68563e-06	-0.00143591
-0.00229112	2.6766674432572785e-4
-0.0032615	-0.00232743
-4.68563e-06	-0.00124503
-0.000829873	-0.00262224
-0.00151493	2.0352533004975243e-5
-4.68563e-06	7.687368657150388e-4
-4.68563e-06	-0.00027517
-4.68563e-06	-0.00111584
-3.32762e-06	0.0030867604098074484
-4.68563e-06	0.004398732667212365
4.942362716966504e-5	-0.00144516
-4.68563e-06	2.1093267036621544e-5
-0.00136188	7.445807269614443e-5
-4.68563e-06	0.001868458062475078
-0.000613788	-1.71373e-05
6.327109637310071e-5	7.094107138861392e-6
0.0014177973793699059	-0.00250108
-4.68563e-06	0.0026226754127689697
9.214123863750163e-4	0.002579088077959657
-0.00100437	-0.00334708
-4.68563e-06	0.003107321989609253
-4.68563e-06	-0.00240783
-0.00209565	5.247443495937308e-4
0.0033511196355063893	0.001089618080084936
-0.000328715	2.507291844281096e-4
4.674941415804758e-4	-0.00433584
-4.68563e-06	0.0011437920785962116
-4.68563e-06	0.0017593682947360612
0.0011121780629575937	9.729012091905838e-4
-4.68563e-06	0.004400047160467586
-4.68563e-06	-0.00120259
5.108293344750981e-4	-0.00212252
-0.000560592	8.568784389374005e-4
-0.00211587	-0.000809893
-4.68563e-06	-0.00162624
-4.68563e-06	-0.00100935
-0.000252871	-4.82187e-05
2.557618284478505e-4	2.9667610272176166e-4
-4.68563e-06	0.0020178321670382697
0.0018419185074091966	0.0013658074641378223
1.8753602651979943e-5	0.002729482240521699
-4.68563e-06	6.933118204132567e-4
0.0019251781978690294	-0.000852257
-4.68563e-06	0.004891994224842356
-0.00144562	-0.00194408
0.002720574318100749	-0.00105342
-0.00237138	7.982800936155228e-4
-3.04838e-05	0.001059679635412422
-4.68563e-06	0.0011580249257202634
-4.68563e-06	5.539121298407017e-4
-4.68563e-06	1.0526411957893137e-4
-0.00135272	0.001396055034465541
-4.68563e-06	-0.00264957
0.0030614607199366006	1.062973516577217e-4
0.0036141749762369202	0.0040520190284825215
-0.000810642	-0.000136821
5.916982019516408e-4	0.0019583334939954527
-4.68563e-06	0.0016541814163128848
-3.85794e-05	-0.00201096
-4.68563e-06	8.669716176466629e-4
-0.00202818	7.356267390296242e-4
-4.68563e-06	-0.00201522
-4.68563e-06	-0.00293159
0.002788993288444281	0.00468507620134732
-0.00472932	-0.00138301
-4.68563e-06	0.003950754748798216
-0.00215425	-0.00176184
-4.68563e-06	0.0013590442436581872
0.001436841992470633	-0.00136489
-4.68563e-06	0.0022971171309839763
-4.68563e-06	-0.00284592
-4.68563e-06	-0.000197934
-4.68563e-06	0.002159236000805792
0.0022164696549097068	0.0023276637905137025
-4.68563e-06	-0.00194267
0.005460498483165111	0.0025028774983520854
-4.68563e-06	0.0018756380596470946
-4.68563e-06	7.629312054858108e-4
-4.68563e-06	-0.00203398
-4.68563e-06	0.0010311255979109652
-4.68563e-06	0.00311085439908131
-4.68563e-06	0.002129496393044228
-4.68563e-06	0.0022024772478276425
-4.68563e-06	-0.00179664
2.593326460559822e-4	0.0017678161581746914
6.165644555312041e-4	-0.000279308
-0.000407772	7.012529996183639e-4
-4.68563e-06	-0.00020615
8.945795104077334e-4	-0.00220994
0.0017225022886597542	0.005854173343410765
0.0014353995514716593	0.002384690233891104
-0.000366543	0.004073587531990238
-4.68563e-06	0.005140036129997342
-4.68563e-06	-0.00182424
-4.68563e-06	-0.000753317
-0.00356488	-0.00252583
9.665168233986627e-4	5.82921490193448e-4
-0.00118363	1.8845201583564945e-4
-4.68563e-06	0.0018789506668937805
-0.00310066	-0.000871403
-4.68563e-06	-0.00119932
0.0011478034004183582	-0.000835126
-4.68563e-06	6.715681767293938e-4
0.0026070808501560535	0.0022197374345103993
-4.68563e-06	-0.00112695
-4.68563e-06	0.001831224819838416
-0.000659233	0.0017547524891018272
-0.00429986	-0.00067285
-4.68563e-06	0.003269841671685874
-0.000517546	5.284117652585127e-4
-4.68563e-06	0.0020513304480333184
-0.000398498	-0.000759161
-4.68563e-06	-0.00264357
-4.68563e-06	-0.00337025
0.003425509169083737	0.002320069166866211
-4.68563e-06	3.2066081213105767e-4
-0.00173518	-0.00121169
4.49007990419997e-4	-0.00372958
-4.68563e-06	7.679656269236391e-4
-0.00209527	9.095594853842593e-4
-4.68563e-06	2.7050516750047886e-4
-4.68563e-06	0.0010363031740840117
-0.000432892	-0.00102696
-0.000147908	9.739061925179679e-4
-0.00339926	-0.00484396
6.853687795831966e-4	-0.00165532
-4.68563e-06	-0.00248606
-0.00214037	0.0013693454943380149
-0.00528049	-0.00118816
-4.68563e-06	0.005210525573755682
-4.68563e-06	-0.0022613
-4.68563e-06	-0.00431701
-0.000775659	-0.000897405
-0.000694884	0.0029571402388958432
-4.68563e-06	0.001115431137092146
-4.68563e-06	-0.00315939
-4.68563e-06	-0.000943972
4.19625395097181e-5	0.0018757731256808282
-4.68563e-06	-0.00150975
-4.68563e-06	9.180518448958116e-4
-4.68563e-06	-0.00166811
-4.68563e-06	-0.000457303
0.0010366667688533181	-0.00137129
-4.68563e-06	0.0021919088823428036
-4.68563e-06	2.708865719384401e-4
-4.68563e-06	0.001864001182185665
0.0011056596529202818	-0.00337355
-4.68563e-06	5.197507267408012e-4
0.003142298590566347	0.004170094730049587
0.0017859542084859936	2.4347473380889866e-4
-4.68563e-06	-0.00198322
-4.68563e-06	3.6835397096313246e-4
-0.00232283	2.758382544043262e-4
-4.68563e-06	-0.00177348
-0.00176439	8.832833189007688e-4
9.162737516465616e-4	-0.00194252
-4.68563e-06	0.0018623306286312468
-4.68563e-06	0.003016118003682403
-4.68563e-06	-0.00134456
0.002012819505861332	0.0012961945469894696
-4.68563e-06	-0.000690039
-4.68563e-06	-0.00206466
-4.68563e-06	-0.00432797
-4.68563e-06	0.0025536872636716776
-0.000793131	-0.00279097
-0.00214965	-0.000690152
-4.68563e-06	8.980113069601207e-4
-4.68563e-06	-0.00149204
-0.00271988	-0.00215079
-4.68563e-06	-0.000384162
-4.68563e-06	0.001352952891944358
9.074044007169775e-4	-0.00160984
5.129343895594608e-5	-0.000344912
-4.68563e-06	6.793588076559722e-4
-0.00168747	-0.000384156
-4.68563e-06	-0.00376348
3.213559748702623e-4	-0.00331613
-0.0003704	-0.00271899
-4.68563e-06	0.0028670176260603432
-4.68563e-06	-0.00174054
-0.00070627	-0.0031848
-4.68563e-06	-0.000320217
-0.00138544	-0.00264703
-4.68563e-06	4.2026638614421077e-4
7.025993598436611e-4	9.161854013574957e-4
-0.000117752	-0.000556246
-0.00057542	-0.00108092
-0.00201714	-0.00119798
0.0018190385297622018	0.0019174652014763217
-4.68563e-06	-0.00398759
-4.68563e-06	-0.00379064
0.0030883829408278134	0.0021867543743656604
-0.0013608	0.0011333022543375414
-0.000783504	0.0014981223243698619
-0.000206483	-0.00187302
-4.68563e-06	-0.00220956
-0.000248061	-0.00181952
-4.68563e-06	0.0024279814967245244
7.529880834314495e-4	0.0016514481029252254
0.003964961988127247	0.00436300236334807
-0.000974375	-0.00133733
0.001816949351691288	0.0015286209540305985
-1.49086e-05	0.004962079978233659
-4.68563e-06	-0.00230679
-4.68563e-06	-0.00133015
-4.68563e-06	3.9967056626865314e-4
-4.68563e-06	0.0026855598329002576
-0.00228436	-0.00330411
-4.68563e-06	9.496386190280923e-4
-4.68563e-06	-6.39913e-05
-4.68563e-06	8.528301417776464e-4
3.223388190122809e-4	-0.0010778
-4.68563e-06	-0.000546003
-4.68563e-06	-0.000830456
-4.68563e-06	-0.000948422
-4.68563e-06	3.231905079517911e-5
0.001485830577062707	-0.000384255
2.001393011872482e-5	0.0033264367932698984
-4.68563e-06	2.0570775588413178e-4
-0.00178101	0.004356867591740827
-0.000306272	0.0013537809367866565
-4.68563e-06	-0.000367548
-4.68563e-06	0.0027761277861549504
0.0015537262257656322	-0.00170658
-0.00273695	-0.00113267
0.0025448964773905555	-0.000302724
0.0012053550938237495	-9.20524e-05
-0.00279487	-0.00312474
-0.000840648	-0.00230591
-4.68563e-06	-0.00160434
-0.000958981	0.003018723666451481
-0.00200126	9.80451891317912e-4
0.003218730904689769	0.0017798997122294119
0.0012580192406937735	-0.000211568
4.953452679829617e-4	0.0012434310128859821
-4.68563e-06	0.0014575633389182277
-4.68563e-06	0.0011969735403099097
0.0029083195165783074	0.001988242052272484
-4.68563e-06	-0.00435103
6.623952505601277e-4	-0.00132466
-4.68563e-06	0.0022762309317053207
0.00341248917407992	0.004887483294548574
-4.68563e-06	-0.00420823
5.722369391487154e-4	0.00200767648525492
0.0022190246802757142	0.0028982003859740002
-4.68563e-06	0.001223326376990317
-4.68563e-06	6.153881148006947e-4
-4.68563e-06	0.003168013257757179
-4.68563e-06	0.0014906287363804361
-0.000154704	0.0033436604606826414
-4.68563e-06	-0.00369969
-0.000329967	0.0021063836710774456
-4.68563e-06	0.00270608722560358
0.0010490074782145615	0.0034978770239196028
-4.68563e-06	-0.00181495
-4.68563e-06	-0.00205538
-4.68563e-06	-0.00127732
0.002510485543261628	0.0025730310839737172
-4.68563e-06	-0.00363437
8.637174217284853e-4	0.0013625325564506864
-4.68563e-06	0.003214885550165611
-4.68563e-06	0.0012377407470604463
-0.00149	-0.00143805
-4.68563e-06	9.457571436940197e-4
-4.68563e-06	-0.00281215
-0.0014542	-0.00109
-0.00119805	9.590676369482817e-4
0.0010455179927833375	7.329756404696846e-4
-4.68563e-06	-0.00107008
-4.68563e-06	-0.00270413
-4.68563e-06	0.001985578715658802
-4.68563e-06	-0.00225787
0.0023619986568085274	0.0022293663263187875
-4.68563e-06	-0.00549873
0.001618474942025173	0.001447666210444992
-4.68563e-06	6.877951249588661e-4
-4.68563e-06	-0.000740405
0.00199338392965662	0.002570754392513853
0.0029300315529583094	0.0046938099921902225
-4.68563e-06	-0.000890208
-4.68563e-06	-0.00169586
-4.68563e-06	0.0023178427806924465
-4.68563e-06	-0.00120618
-4.68563e-06	0.0013663933750390216
-4.68563e-06	-0.00226222
-4.68563e-06	-0.000479859
-4.68563e-06	-0.00120033
4.970631615651663e-4	0.002415414389515494
0.0018752268101859787	0.004157428167557386
0.00201543310298926	0.001931677091726012
-0.00127734	-0.00272385
-4.68563e-06	-0.00017352
-4.68563e-06	-0.00112312
0.0012020568440614821	0.0031943375279942276
-4.68563e-06	0.0036236088942347925
-0.00434266	-0.0021937
-0.00319468	-0.00138175
-4.68563e-06	0.0048597049268424624
-4.68563e-06	-0.000948387
-4.68563e-06	-0.00266913
-4.68563e-06	3.196690939932747e-4
-0.00185963	9.986007393466584e-4
3.2139082183732217e-5	0.0013058263594084845
-4.68563e-06	-0.00286814
0.001562689226280962	4.976618598757162e-4
-4.68563e-06	5.7035128555024006e-5
0.003979878006535086	0.00445366184606725
7.853220452651658e-4	-0.000448966
-0.000925915	-0.00157702
-4.68563e-06	-0.00443549
9.637781358068647e-4	0.0018079571553102575
-4.68563e-06	0.0016285778444691298
9.382420445137863e-4	-0.000857584
-4.68563e-06	-0.00231406
-0.00108285	-0.00144569
-0.00236483	1.9926435124575698e-4
-0.000820782	-0.00157166
-4.68563e-06	-0.00118607
-4.68563e-06	0.00087427824844954385
-4.68563e-06	-0.00126398
0.0035342361189676834	0.001203927957350309
-0.00497973	-0.00108364
9.773929098648808e-4	-0.000810747
-4.68563e-06	9.289159310282328e-4
-0.00153142	-0.000625821
-0.00145514	-0.00276534
0.00020756773128900881	0.0016679469596482179
-4.68563e-06	1.2818077083770162e-4
-4.68563e-06	2.7714921285809657e-4
-4.68563e-06	-0.00213156
-4.68563e-06	-0.00440106
-0.00189938	2.8578603546786893e-4
-4.68563e-06	-0.00337895
-4.68563e-06	-0.00182485
0.0037153752497660324	0.0028489337173858535
-4.68563e-06	0.003388019808858804
0.0018772972945017346	0.003533416111926211
-0.00154251	-0.00164397
-4.68563e-06	3.6712025718855054e-4
-0.00183217	-0.00184255
-4.68563e-06	0.0029747126349352086
-4.68563e-06	-0.00378373
-0.00178345	1.1052216898654773e-4
-4.68563e-06	-0.000428519
-0.002182	4.37196698030939e-4
0.002341246130967821	-0.000250676
-4.68563e-06	-0.00053179
-4.68563e-06	-0.00203505
-4.68563e-06	2.897466708498211e-4
-4.68563e-06	0.002669363491391452
-4.91373e-05	0.004621623172289766
0.003152147352666618	0.003618450913951148
-0.000447183	-0.000118086
0.004104869215405351	0.001755728481881311
-0.000206043	5.409004701428133e-4
-4.68563e-06	0.00125340975207892
-0.000652981	-0.00148152
-4.68563e-06	-0.00196021
-4.68563e-06	-0.00102634
-4.68563e-06	-0.00100099
9.761313259955125e-4	0.0029112984768040334
-4.68563e-06	-0.00395533
0.0032029928647506487	0.0027444002227705825
-0.00119975	-0.00217418
-0.00197698	-0.000801878
-4.68563e-06	-0.00095369
4.805930384847403e-6	0.0011325279332194192
-0.00201741	3.684260870273857e-4
0.0015866182419361303	-0.000143886
-4.68563e-06	0.004645515090530321
-4.68563e-06	-0.00104977
7.378200101001038e-4	-1.74144e-05
-4.68563e-06	-0.00156587
2.823632064806717e-4	2.1642731387659045e-5
-0.000979711	7.655763009457657e-4
-4.68563e-06	0.0011155012341984118
-4.68563e-06	-0.000723096
-4.68563e-06	-0.00225115
-9.39469e-05	-0.00150999
0.0019497820847304901	0.0027027967705452994
-4.68563e-06	-0.00359239
-4.68563e-06	0.001933436967724569
-0.000998573	-0.00144549
-4.68563e-06	-0.00207457
-0.00039426	0.0018515701701932636
-0.00311107	-0.0037626
-4.68563e-06	-0.000743152
0.00202692403390305	0.0033632280721429438
-4.68563e-06	0.0025424747536623043
-4.68563e-06	-0.000508273
0.0026372129698756025	4.065221258917365e-4
-0.00120182	-0.00126564
-4.68563e-06	2.8332105150402e-4
-6.28831e-06	-0.00144773
6.528340521122777e-4	-0.000502737
7.321883843825227e-4	2.1481833648255975e-4
-4.68563e-06	0.0035793226729859155
-4.68563e-06	-0.00263515
-4.68563e-06	9.708598954147126e-4
0.0019015895448973041	-0.000500452
4.622482798273959e-4	0.005600493404159188
0.0026721958656021195	0.005015696922393532
-0.00444369	6.954157018328438e-4
-0.0024419	-0.00339277
-4.68563e-06	-0.00125176
-4.68563e-06	-0.00108549
0.001133950554096951	7.187184600736674e-4
1.1939656874558483e-4	-0.00142028
-0.00288975	-0.00203788
-4.68563e-06	1.0639748122575229e-4
9.042565123145086e-5	0.0018422039354566483
-4.68563e-06	-0.000863755
-4.68563e-06	-0.00415206
-0.00236839	2.480719055240006e-4
0.0016807784301404393	0.0022602873511640776
6.735399242279261e-4	0.0022899199807079715
-4.68563e-06	0.0026439551884993944
0.002263472408098828	5.822554214798761e-4
0.0031937060809042097	0.0015327977678401303
-4.68563e-06	-0.000622813
-0.00260269	-0.00141189
0.001993258228458588	-0.00107722
-4.68563e-06	-0.00269457
-0.00228238	-0.00330099
2.6359048826445357e-4	3.029210144884076e-4
-4.68563e-06	7.383954847004549e-4
-0.00160406	-0.000131737
1.2241258474587837e-5	4.3536844579925666e-4
2.202609431307371e-4	-0.00439163
-0.00208233	0.001995365733195515
0.002898362599734846	0.0019018826231190218
-4.68563e-06	0.0031000183085015533
8.929176406046525e-4	-0.000358296
-4.68563e-06	-0.000600934
-4.68563e-06	-0.00112334
0.0016578105601267434	0.002071741555563164
-0.000212891	-0.00150873
-0.00098776	-7.63999e-05
0.006209787970021942	0.005948528784784215
-0.00117366	1.1383737190519345e-4
-0.0020909	-0.00406372
6.096759245997555e-4	8.385549455789743e-4
-4.68563e-06	0.0033574441599717245
-4.68563e-06	-0.00297095
-0.00275859	-0.00172162
-0.0016335	-0.0020823
-4.68563e-06	-0.00275235
-4.68563e-06	-0.00327422
0.0023384631766773726	0.003589050248825752
0.002029103046064199	0.002527788885676745
-0.00040363	-0.00204935
-0.00112528	2.315936452345944e-4
-0.00182476	0.0016778402120242127
0.003052637551963574	7.659603639247557e-4
-4.68563e-06	-0.000644823
-4.68563e-06	-0.00263994
-4.68563e-06	5.110144627135216e-4
-0.00208386	-0.0020004
0.0032986891032411635	9.321328240815773e-4
-4.68563e-06	0.0021196273178797913
-4.68563e-06	-0.000442414
-4.68563e-06	0.0026395464768445235
-4.68563e-06	-0.0019414
-4.68563e-06	-0.00161312
-4.68563e-06	-0.000160185
-0.00154448	-0.0029224
2.1545926778569752e-5	-0.00156648
-0.000716745	7.124480997632462e-4
2.57804531908352e-4	-0.000422065
-4.68563e-06	0.0026546571024509934
-4.68563e-06	-0.00409427
-4.68563e-06	-0.000478748
-0.00137963	-0.00131774
1.8863387044916485e-4	0.002364583926156575
-0.00201862	-0.000982248
8.567123800636031e-4	-0.00140364
-4.68563e-06	-0.00190808
-4.68563e-06	0.0031926969565823295
-4.68563e-06	0.0028496231744934075
-4.68563e-06	-0.00302247
-4.68563e-06	-0.00268486
-4.68563e-06	5.572244431637684e-4
-4.68563e-06	0.003341498398834809
-0.00181606	-0.00136278
0.00153031951427117	0.0011834508593287518
-4.68563e-06	-0.00351712
-0.000961842	0.001756386056959388
-4.68563e-06	1.2016159779563182e-4
-4.68563e-06	0.0015881035647746181
-4.68563e-06	-0.00402585
0.0038112017791251257	0.004220258021434741
-0.00133863	-0.00155465
-4.68563e-06	-0.00119032
-4.68563e-06	1.4290486042807922e-4
-4.68563e-06	-0.00168929
-4.68563e-06	-0.00373515
-4.68563e-06	1.5917422237167922e-5
-4.68563e-06	3.9211424830422787e-4
0.0011526258919666186	-0.00205915
-0.000517772	-0.00324864
-0.00193682	0.0014862264414435985
2.3097973964557626e-4	0.003544948202189135
-4.68563e-06	0.0011280632800521409
-0.000426141	-0.00101665
-4.68563e-06	-0.000120326
-4.68563e-06	-0.00153643
-4.68563e-06	-0.00221763
0.0033116038158027684	-0.000113829
-4.68563e-06	0.0032668550555708894
-4.68563e-06	5.857556431878171e-4
3.646235383110203e-4	-0.00221294
-4.68563e-06	-0.0011239
0.004792505383022586	0.0032316701310924657
-0.00176367	0.0022493103154016753
-4.68563e-06	4.051857704972854e-6
-0.00193505	-0.00160114
-4.68563e-06	-0.000994843
-0.00210499	-0.00120373
-4.68563e-06	1.5055297468410183e-4
-4.68563e-06	-0.00110757
-4.68563e-06	-0.000268221
-4.68563e-06	0.002702264874105637
-4.68563e-06	0.0017011834161597809
-0.00160044	-0.00436256
-0.00260299	-0.00293632
0.0014054099991862327	-0.0020514
-4.68563e-06	0.00112889579858117
-4.68563e-06	-7.17002e-05
0.0011340426551429016	0.0011738685818756978
1.9358755133617984e-4	-0.00152942
-4.68563e-06	-0.00113632
0.0019814611457769126	2.4181523063126117e-4
-0.000553808	-0.00166272
0.001479860884750269	8.826970162361534e-5
-4.68563e-06	-0.00105162
-4.68563e-06	0.003020514642937358
-4.68563e-06	3.9807400402730523e-4
-0.000250871	-0.00156256
-0.0027583	-9.82566e-06
0.0020018278665182567	8.881763786738811e-5
6.939463411769331e-4	-0.00125876
-0.000695946	-0.000716655
-8.68226e-05	9.953197686404184e-4
0.0027221960694596824	0.0029856912946873877
-4.68563e-06	-9.67572e-06
-4.68563e-06	0.0034586846674573026
-4.68563e-06	-1.28395e-05
8.602781222477496e-4	0.0017641596833671478
-0.00117381	5.145220343273128e-4
-4.68563e-06	0.003014271976524729
-4.68563e-06	0.004004680845025325
8.088370272720505e-4	0.0021998240329056205
0.005028040865485073	-9.69589e-05
0.0014779402074972657	0.005072929536792265
1.1908730254666646e-4	0.0029646750375696717
-0.00188715	0.0016409496813256403
-0.000914501	0.0025638755346713005
-0.000961464	-7.95273e-05
2.016435467322988e-4	0.0033085421521091628
-0.000825735	3.506161057008282e-4
8.796430918132623e-4	-0.00126155
-0.000295826	1.630818524687343e-5
-0.00193631	-0.00198906
-4.68563e-06	8.22326440023535e-4
-0.00150682	0.001904358712808548
9.324088222645893e-4	-0.00070098
-0.000987121	0.001749093237937778
-4.68563e-06	-0.00184069
-0.000147207	-0.00279408
-0.000714587	-0.000854857
5.977525934935605e-4	-0.00136993
-4.68563e-06	-0.00320698
-4.68563e-06	0.003979878080575823
-4.68563e-06	6.441149176123438e-4
-0.00108448	-0.000643034
-0.00212734	-4.47739e-05
-4.68563e-06	0.002456171009923466
-4.68563e-06	0.0016358127624501646
-4.68563e-06	-0.000452687
-0.00129771	0.0032418354127676818
-4.68563e-06	0.0026713082257516204
-0.000476462	-0.00365324
-0.00375913	-0.0032078
-0.000853207	-0.0018531
3.741622916707525e-4	-0.0016849
-0.00214141	-0.00223332
0.0072236165627224255	0.0031575395517803194
-0.00142931	0.002351226620259154
0.0017219933552935984	7.170880556258135e-4
-4.68563e-06	0.0014625203198249711
-4.68563e-06	5.277305648202804e-4
0.0011183069655359898	0.0018468745662937095
-0.00292004	-0.00249403
2.9790083070017394e-4	-0.000988942
0.002920173347778111	0.0017847787076526408
0.001848261251756745	0.0019008703149527868
0.0017021258650105858	0.0011539717998339991
-0.000620098	-0.000381312
9.33264240335324e-5	-0.000134625
-0.000527974	-0.00277665
0.002114014912452262	0.0032025794385853725
-4.68563e-06	-0.00260827
-4.68563e-06	0.001635879596008639
-4.68563e-06	0.004059676961491856
-4.68563e-06	9.496644333333842e-4
-0.000806692	-0.000227771
-0.000545905	0.0016802737795418084
-4.68563e-06	-0.000636814
-4.68563e-06	-0.0007506
0.002488692153102464	0.0023281806212750115
-4.68563e-06	-0.000814778
7.02141992465401e-4	-0.00116725
-0.00367652	-0.000434613
-4.68563e-06	0.0015346741379560938
-4.68563e-06	-0.000821957
-0.00236608	-0.00128115
0.0017501308991413674	0.003097860214217075
-0.0018622	0.0014850728834109165
1.328618502182192e-4	6.105863579127046e-4
-0.00241797	0.0013082647960653395
-0.00187229	-0.00291484
-4.68563e-06	0.0022325898523735824
-4.68563e-06	1.9612514145520295e-4
-4.68563e-06	0.004647189516557624
-4.68563e-06	-0.00191951
0.0013163882214125855	0.0029952994062312664
-4.68563e-06	0.0024138814256064326
-4.68563e-06	-0.000877949
-4.68563e-06	-0.000457283
-0.00234677	-0.00167009
-4.68563e-06	-0.00246234
0.001584069472415718	7.541681122301145e-4
0.0014979575724840236	0.0013675381943897076
-4.68563e-06	0.0035035535989189
-0.000200576	9.070204425380019e-4
-4.68563e-06	-0.00214419
-0.00331605	-0.00107482
-0.00272718	0.0012216453073120234
-4.68563e-06	0.0020289785992582622
3.2211953534140803e-4	-0.00298839
-4.68563e-06	-0.000257709
-0.000868103	0.002489189545449938
-4.68563e-06	-0.00130097
1.5080799324587217e-4	0.002250072363270748
-0.000351026	-0.000536224
-4.68563e-06	-0.000511353
-0.00261048	-0.00130681
-4.68563e-06	0.002047021357431028
9.880854204826847e-5	-0.00417569
5.498005404203411e-4	0.004103197908046482
-4.68563e-06	0.001278239115480625
-4.68563e-06	0.0022262482028169873
-6.05975e-06	4.8602088075241483e-4
-0.000330775	5.621957083318202e-5
-0.00196996	-0.00255631
0.002374700129162136	0.0017840466638767763
-0.0015915	6.298358851146747e-4
-4.68563e-06	3.386803637877345e-4
-4.68563e-06	0.002341288217716856
8.383742371401043e-5	-0.00105507
-4.68563e-06	-0.00176721
-0.00111152	-0.000263845
0.0011109683728140975	-0.000390178
3.919829332251105e-4	0.0037367052035769417
-4.68563e-06	0.003354420894995999
6.915968976041227e-4	0.0028642180812533564
-4.68563e-06	0.0014929414448497684
-4.68563e-06	-0.00128741
0.0011509423892446312	0.0025995358546107416
-4.68563e-06	-0.0014804
0.003666379385797754	0.0027994928144195515
-4.68563e-06	-0.00265172
0.002681922922229479	0.002108717459938687
0.0016382968009709946	1.8798141520355815e-4
-4.68563e-06	5.056210353457968e-4
-4.68563e-06	0.001269782137032538
8.510593325102295e-4	-0.000506578
-4.68563e-06	-0.00203877
0.003871052930484795	4.553177446013071e-4
-0.00620335	-0.00203637
-4.68563e-06	0.004384620067252762
1.5986690091609145e-4	-0.000324315
-0.00181765	-0.00286481
0.0034532390185521254	3.728412791645335e-4
-4.68563e-06	-0.00485652
-4.68563e-06	-0.00273951
-4.68563e-06	0.0023496426990336616
-4.68563e-06	-0.00030752
1.701035697766812e-4	0.0012452515676737682
0.0010187093192166306	-0.000921569
-4.68563e-06	-0.00336977
-4.68563e-06	-0.000113741
-4.68563e-06	-0.00139886
-4.68563e-06	-0.00058831
0.002288367688317352	4.952717327299922e-4
-0.0022206	-0.00157207
1.6167565485521632e-4	0.00149419305298201
-4.68563e-06	-0.000739691
-4.68563e-06	-0.00261421
-4.68563e-06	-0.00239113
-0.00162416	8.388252976583125e-4
-4.68563e-06	0.0033227430890754766
-4.68563e-06	-0.000894327
-0.00147877	4.085992636847763e-4
-0.00125915	-0.00180429
-4.68563e-06	-0.00326603
-4.68563e-06	0.0023608545422726277
-0.000577724	-0.000918683
5.32580275380118e-4	-0.00248572
7.262094275330651e-4	0.0045542814855451036
-4.68563e-06	-0.000840236
2.011457521063149e-4	-0.00378426
1.213549772918997e-4	0.0022136474727556784
-4.68563e-06	-0.000882604
-4.68563e-06	-0.00255865
-4.68563e-06	-0.000380052
-0.00184837	0.0022382471267832437
-4.68563e-06	0.002313824671145887
5.837237775363385e-4	0.0016069258127337015
-0.00219042	-0.000949333
0.0012531963720612848	6.46198026615371e-4
6.998338125312732e-4	4.382422336069149e-4
-4.68563e-06	9.424758368124725e-4
0.00219875531977494	-0.00198453
-4.68563e-06	0.003987644009101542
0.004158398169275375	0.0012821399930998414
-0.00109773	0.0015814933379984855
-0.00360766	-0.00393392
3.1411811803112877e-4	0.001279562134673374
-4.68563e-06	-0.00233936
-4.68563e-06	9.502537469684005e-4
-4.68563e-06	0.0011317313220234196
-4.68563e-06	-0.000865921
-4.68563e-06	-0.000828618
-0.00133791	1.1909656429027061e-4
0.0028671543359654293	0.003352499242884179
-4.68563e-06	-0.00295519
-4.82297e-05	-0.00163374
-0.000890205	-0.00152312
-0.00137291	3.989496617789455e-4
-0.00307163	-0.00182154
8.872487294757052e-4	-0.000453816
-4.68563e-06	-0.000776931
-4.68563e-06	-0.000277859
-4.68563e-06	-0.000884999
1.1489107838431162e-5	-0.00348649
-4.68563e-06	-0.00255963
-4.68563e-06	0.004995396883889387
0.0015824960361430537	0.0014274140038719855
0.0028092313525768624	0.0028191235145502763
-4.68563e-06	-0.0016943
-4.68563e-06	0.00387362052769774
0.002818202796546523	0.0016101307516633446
-0.00361998	-0.00230295
-4.68563e-06	-0.000479109
0.0016405016293580643	7.019069143925735e-5
-4.68563e-06	-0.00475363
-4.68563e-06	-0.00192692
-4.68563e-06	-0.00184829
0.0013455601585372228	-0.000711559
-0.000256233	0.0016422567617332554
-4.68563e-06	0.0010248882059462232
-0.00117699	0.0015244464421950371
0.008533058894692105	0.004919786827597648
-0.00058731	-0.00186151
-0.000967673	3.281895930831238e-4
-4.68563e-06	-0.00257049
4.84974559110171e-5	-0.00207772
-4.68563e-06	9.230328468199961e-4
9.358741440615272e-4	-0.00158568
0.0024868719357759323	2.1153337860475938e-4
-4.68563e-06	-1.00156e-05
0.004235211539700441	0.0011871057533964086
-4.68563e-06	0.00398279546328409
0.0032201905614923955	0.002553472893593691
-0.0029576	-0.000305847
0.002978466495741219	0.0018903139568996633
-4.68563e-06	0.0036964817202243677
-0.0005794	7.920994653232116e-4
-4.68563e-06	2.1573069650748802e-4
-4.68563e-06	-0.000804217
5.81210796321253e-4	-0.000273572
0.0015235107568758763	0.00283797530200532
-4.68563e-06	0.003785347629386025
-0.000118247	-0.00138485
-4.68563e-06	-0.00323735
-1.69197e-05	9.804284925167303e-5
-0.00230943	8.54507490662511e-5
-4.68563e-06	-0.000715768
0.0014311771391947925	0.002027440423803761
0.0010459625860788457	-0.000552989
-4.68563e-06	-0.000673683
-0.00157343	-0.0032791
0.002322813750590107	0.002923556012367509
-4.68563e-06	4.66767145505241e-4
0.003822919458470748	0.001719531060186581
-4.68563e-06	-0.00170059
6.07922864496309e-4	-0.0015664
9.761747488018699e-4	0.0021741643857466075
4.961258500078697e-4	0.002217271850758202
-0.00434328	-0.00196915
6.437044865121237e-4	-0.000384869
-0.00172962	0.0024818333591606137
-4.68563e-06	-0.00229969
0.0011945548127737567	-0.00168806
-4.68563e-06	0.003315930399029155
3.4559799905779234e-5	-0.000783359
-4.68563e-06	-0.00166597
-4.68563e-06	0.0012646547691430835
-4.68563e-06	-4.724e-05
-4.68563e-06	-0.00299742
-4.68563e-06	-0.000951244
-4.68563e-06	-0.00398775
-4.68563e-06	-0.00253022
0.002249027903923313	0.0034615494341007783
0.0028372372310741375	0.0024462975648700275
0.0011449986594640961	-0.000224841
-0.000113613	0.0017466953581193375
-4.68563e-06	-0.00196595
-4.68563e-06	-0.00339327
-0.00167659	-0.00289388
-0.0048034	-0.00402832
-0.00222071	-0.00568431
-4.68563e-06	9.911996762092842e-4
-4.68563e-06	-0.00136598
-0.00137844	-0.00361629
-4.68563e-06	-0.00104181
2.487491207596752e-4	-0.000164587
-0.00187443	-0.00173967
0.005335039700977172	0.004574153491731249
0.001023519890344006	0.001100382528340931
0.0057418618809681864	0.0028365529378849273
-0.00423387	-0.00491964
-4.68563e-06	-0.00465285
-4.68563e-06	-0.00145331
-0.00199298	-0.00040162
-4.68563e-06	0.002999075686756698
-4.68563e-06	-0.000315159
-0.00171343	-0.00314659
-4.68563e-06	0.0033732342060056463
-4.68563e-06	-0.00100353
-4.68563e-06	-0.00185702
-0.000827299	-0.00352043
-4.68563e-06	0.001370968007184582
-0.00205855	-0.00099222
-4.68563e-06	-0.00301879
0.0021991650286231137	-0.000176117
0.0011958516222143319	0.003060890360379152
-0.000285074	9.384622910674982e-4
-4.68563e-06	-0.000252043
-4.68563e-06	0.0015280247819406943
-4.68563e-06	-0.00114145
-0.00377491	-0.0021592
-4.68563e-06	-0.000596232
-4.68563e-06	-0.00222664
-0.0016642	-0.00120801
-0.00108265	-0.000966746
-1.20629e-05	-0.00121277
-0.00232382	-0.00365866
-0.000602356	-0.000796319
3.381037711995576e-4	-0.000824174
-4.68563e-06	0.0012557037054719228
-4.68563e-06	9.558668295083972e-4
0.007226812314460225	0.004479969958252049
-4.68563e-06	0.004153756139607726
-0.000844884	-0.000240725
-4.68563e-06	0.001808447003401603
-0.001159	0.0019821102491036947
0.002568219083330052	0.0031669053477986894
-4.68563e-06	-8.59438e-05
6.234394793544575e-4	-0.00181577
2.7453137251742506e-5	1.9767362693284558e-4
-0.00328559	-0.000558184
-4.68563e-06	1.6127083343668325e-4
6.205275481643297e-4	0.0010741137509984223
-4.68563e-06	-0.000115802
-4.68563e-06	-0.00197874
-4.68563e-06	5.661101595794546e-4
-0.00198581	-0.000841356
-4.68563e-06	0.0027279228354104208
-4.68563e-06	-0.0028234
-4.68563e-06	-0.00186504
-0.00160969	0.0017439022097984363
-4.68563e-06	-0.00375766
5.435135519027543e-4	-0.000414947
-4.68563e-06	0.0019703025342199584
-4.68563e-06	0.002995473852539477
-0.000237482	3.0869780044597955e-4
0.0023143940469946885	0.003377644643191997
-4.68563e-06	0.0024405871042440276
0.0037527483914385237	0.003104620454573529
-4.68563e-06	-0.00257275
-4.68563e-06	-0.000839407
-0.00339512	2.833651671823019e-4
0.0017135599040989046	0.002236549660554844
0.0018051418701051946	0.0019127982965911144
0.006219674334025676	0.004481692496261985
-4.68563e-06	-0.000238243
-0.00138281	-0.00255478
-4.68563e-06	4.6759528864854936e-4
-4.68563e-06	-0.00415814
-0.000277061	2.029171235503124e-4
0.002683945185359844	0.006369279036838645
8.434374287245759e-4	0.0045639432519041035
-0.00138925	7.762008968213762e-5
0.0018822464326806985	8.784452822156799e-4
-0.000657693	0.002058428546998931
-4.68563e-06	-0.00368864
-4.68563e-06	-0.00280416
-4.68563e-06	0.001608859908147854
-4.68563e-06	0.0015029056258008143
-4.68563e-06	8.288545581873048e-4
0.0016401507704457208	0.002496199385181844
-4.68563e-06	0.0016088391513288578
1.8952557011823632e-7	-0.00208955
-0.00123599	0.0021232302475392957
-4.68563e-06	-0.000449895
-4.68563e-06	8.789579545695507e-4
0.0010973793284586434	-0.00437794
0.0018649208711939327	7.513635041161364e-4
-0.00200479	-0.00321963
-4.68563e-06	-0.000250009
-4.68563e-06	-0.000788895
4.952491811548951e-4	3.886915695097384e-4
-4.68563e-06	0.004051277197593128
-4.68563e-06	-0.0028817
0.0062759588234138205	0.003326532297836394
0.0023225213050865018	8.777066472565447e-4
0.0017762555166932615	0.0024410642314200517
-0.000421464	3.13211931718819e-4
-0.00243858	-0.00285223
-4.68563e-06	9.383830038227836e-4
-4.68563e-06	0.001016573508461463
-0.00291699	-0.00205697
-4.68563e-06	3.158617994412632e-4
-0.00399977	-0.00306885
-4.68563e-06	3.5870790299346006e-4
-4.68563e-06	-0.00294702
-4.68563e-06	0.002830131353223654
-0.000100415	0.003039219872288028
-7.1619e-05	0.0012259050447084388
-0.00333987	0.0016096244308579075
-0.00100613	-0.00226113
-4.68563e-06	4.0063181729962515e-4
0.0038736609911357092	0.0015640112098676124
-4.68563e-06	0.0022930981744117927
0.001089773024634136	0.0034506590931142403
-4.68563e-06	-0.00397323
-0.000194939	1.5451179711657842e-4
-0.00022383	-0.00216716
-4.68563e-06	0.001987316632714428
0.00064791258066640065	0.0030211403197495834
-0.0012047	-0.00142938
-0.00134898	-0.00148186
1.5508051470038608e-4	6.59125469782469e-4
-3.36708e-05	-0.00151561
-0.00168416	0.002066774309011095
0.003596099050207781	0.0034296707648412052
-4.68563e-06	-0.00167388
3.843836806197857e-4	-0.000302603
-4.68563e-06	-0.000601588
-0.000693171	-0.0032242
4.5072216251660464e-4	9.455307702323247e-4
-0.00167992	9.216482152107588e-4
-4.68563e-06	2.383318209234922e-4
-4.68563e-06	-0.00175793
-4.68563e-06	-0.00216808
-4.68563e-06	-0.00156336
-4.68563e-06	-0.00182884
-0.00399332	-0.00532718
-4.68563e-06	-0.00107402
0.001647772381951871	0.0016629389094031056
1.5406737459948256e-4	-0.000349608
2.7826163415283693e-4	-0.000624072
0.0023748689221224956	1.6371346656651845e-4
-4.68563e-06	0.0011122473939540755
-0.00266231	-0.00127471
0.001071700631790268	0.0034572798519511188
-4.68563e-06	7.997809730656348e-4
-4.68563e-06	-0.00322578
-4.68563e-06	-0.00270774
-4.68563e-06	-0.000853896
-0.000422774	-0.00303354
-4.68563e-06	-0.00174815
-0.00481953	-0.00322374
-4.68563e-06	5.054087719387929e-5
6.326254190463003e-4	4.244795650729545e-4
-0.000954479	-0.00294208
-0.000447376	-0.00284887
-4.68563e-06	-0.00245082
5.9375704853857647e-5	0.0043709629153093725
-4.68563e-06	0.0021913995783975045
-4.68563e-06	-0.00190873
0.0052085944506100245	0.0017488954407260126
-4.68563e-06	0.0019161962915373522
-0.000720164	-0.000714127
-4.68563e-06	-0.00165942
-0.00361117	-0.00216419
0.003011528705053576	0.0017542655483159886
-0.000936442	-0.00165853
6.141410870015676e-4	0.0018246209912762227
-0.000740693	0.0010203419376254926
5.749470457572556e-4	0.0017535284953563149
-0.00051541	7.041175463766607e-4
0.0022663732207517137	0.0034046838395563137
-4.68563e-06	2.9742941186350396e-4
0.003518258818702698	-5.52457e-05
-4.68563e-06	0.0012615819916083973
-4.68563e-06	0.0028183580183286767
-4.68563e-06	-0.000276771
5.149008809300084e-4	9.741560704703585e-4
-4.68563e-06	0.0018632040211767104
-4.68563e-06	5.869999165601605e-4
-4.68563e-06	0.001232804368523926
-0.00083024	-0.000310687
-0.000574945	-0.000205626
-4.68563e-06	-0.00166415
-4.68563e-06	7.982306854003435e-4
-9.88602e-05	0.002151603761382626
0.0022207612284550187	0.005948077851645502
-1.49086e-05	0.0018758539565486797
0.0011560401365365719	0.0016762594915575657
-4.68563e-06	0.003912753256950563
-0.00135202	-0.000584271
-0.00189262	-0.000966991
-4.68563e-06	1.3049586864504514e-4
-4.68563e-06	-0.000749548
-0.000731719	-0.000987666
-4.68563e-06	0.005491797019340249
-4.68563e-06	-0.0020477
-4.68563e-06	-0.00190472
-4.68563e-06	0.0011089362381987958
0.001550220052418721	-0.000409343
0.003788739526067812	5.707424927289948e-4
-0.00066941	-5.7086e-05
-4.68563e-06	6.162679738617473e-4
-0.000522554	0.0017410374190567745
0.003075241297155703	0.003159364107128354
-4.68563e-06	-0.0027233
-0.00279291	-0.00300824
-0.00205766	-0.00188129
-4.68563e-06	0.00580772879634229
-0.00218748	5.982531472815156e-4
-4.68563e-06	5.350257030736404e-4
-4.68563e-06	-0.000616075
-4.68563e-06	-0.00134179
-4.68563e-06	4.825889097222076e-4
0.0018949534814608946	0.003056612270517583
-4.68563e-06	0.0035466979444109207
-4.68563e-06	5.54524811154169e-6
-0.00179645	0.0012915461254872599
2.0949987606306872e-4	-0.000346535
0.0012671261889847883	6.399253285770375e-4
-4.68563e-06	-0.00318099
-0.000127984	1.2235560458172736e-4
-4.68563e-06	2.0899657911782702e-4
-4.68563e-06	-0.00244127
-4.68563e-06	0.003136755692258977
-0.00126315	-0.00199775
-4.68563e-06	-0.00237386
-4.68563e-06	4.084604371621395e-4
0.0026087238199270276	0.001769089507779571
-0.00234601	-0.00100448
8.225838146907789e-4	0.0011630596039147395
-4.68563e-06	8.102131260160572e-4
-0.000164835	-0.00295952
0.001133058524047013	0.0036795752859072987
0.0017647938047872626	-0.00110666
-4.68563e-06	-0.002401
-0.000155811	-0.00236327
-4.68563e-06	-0.00229786
-0.000698223	0.0013129904284399781
-4.68563e-06	-0.000778421
-4.68563e-06	0.0014730230129140274
0.004092889580016329	0.003228065674606706
7.874054670598846e-4	9.004964103779403e-4
0.0019985889506105195	0.0015508574492524487
-4.68563e-06	8.369384197359165e-5
-4.68563e-06	5.110788950909184e-4
0.0010010943783085764	1.3768811294803077e-4
-4.68563e-06	-0.00349973
0.0017049432157888544	3.594001590366601e-4
0.0011949223971207984	0.0011397214623813765
-4.68563e-06	-0.0024866
-4.68563e-06	-0.0010281
-4.68563e-06	-0.00278433
-4.68563e-06	-0.00154699
0.006133351340009063	7.90327693867939e-4
-4.68563e-06	0.001685144157090594
-0.000407262	9.185064840292913e-4
-0.000570983	-0.000904175
-4.68563e-06	-0.00133297
0.0018831672761669947	0.0019859905459041075
7.435570894683748e-5	-6.02167e-05
-4.68563e-06	-0.00479122
-4.68563e-06	0.001051594654513899
-4.68563e-06	0.0023498277955864674
0.002392407600680876	0.0019103505475094682
-0.00106177	-0.00215001
0.00346204748213406	0.001942331269488422
0.0027995079793143407	0.0019911457009121063
0.0011003948113427458	-0.00385459
6.646742368349723e-4	4.7950801659248733e-4
-4.68563e-06	0.0019523796799551353
-4.68563e-06	8.315528535261627e-4
0.0013290867853993818	-0.000358879
0.0017495497062915808	6.068226280181616e-4
0.0015201115484916076	0.00380631927359506
1.5391490954348182e-4	-0.000432613
-0.000994026	-0.00428912
-4.68563e-06	0.0015875704630950982
-4.68563e-06	-0.0015793
-4.68563e-06	0.0028332674907823505
-4.68563e-06	2.995386448314242e-5
-0.000423907	-0.000397963
-0.000986535	-0.00203287
-4.68563e-06	-0.00201378
9.233928155006216e-4	6.470113559228089e-4
-4.68563e-06	0.001747608999356923
-4.68563e-06	-0.000994985
-0.00204369	0.001223906378621158
-0.000964144	-0.00265804
-4.68563e-06	0.0029871110848834737
0.0015805483962460227	0.0032688970916899696
4.257951791453902e-4	0.002742063286900959
-4.68563e-06	0.0011372826159605873
-4.68563e-06	0.0016839593526053972
-4.68563e-06	-0.00274044
-4.68563e-06	-0.00290571
-4.68563e-06	-0.00248661
-4.68563e-06	-0.00384109
-0.000649595	-0.0026207
0.001558975753438372	0.002799607786909272
-0.000365931	-0.000303318
-4.68563e-06	-0.00240684
0.0015886574200509734	0.0026754441476635376
-4.68563e-06	4.315136582784555e-4
-0.000878462	-0.00150224
-0.00110007	-0.00010088
-4.68563e-06	0.002437367958584148
0.003148406225793009	0.001979747700189379
-4.68563e-06	-0.000755027
0.0036295600669967567	0.00246894841906334
-4.68563e-06	0.002425012125348111
-4.68563e-06	-0.00137809
4.885280542444361e-4	0.0028221362264504004
-0.000966639	0.0030364116338402482
-0.00181569	-0.00443023
-0.00362422	0.0018623340656223212
-0.000177032	3.2770864283810833e-4
-0.000144268	-8.16465e-05
-4.68563e-06	-0.00182874
6.507921023682408e-5	3.68983657220381e-4
-0.0018803	-0.00250072
0.0018137647111745219	0.0031944168084615757
-4.68563e-06	-4.26235e-05
-4.68563e-06	-0.00264992
-4.68563e-06	-0.00117273
2.1068868422846013e-5	0.0015741788013705796
0.001525235128847186	0.002335610214059098
-4.68563e-06	2.189229815004846e-4
0.0019474739982979282	4.299766182283719e-4
0.0037355132139060836	0.00222508041746664
-4.68563e-06	-0.00193826
2.4985858478016607e-4	0.00150396410335021
-4.68563e-06	-0.000113793
5.795994259693925e-4	6.110664873141833e-4
4.1281628450628505e-5	0.002481906821823566
-4.68563e-06	0.00142072981981488
0.0010995884465646313	-0.00093967
-4.68563e-06	-0.0060239
2.468952631383927e-4	-0.000663241
9.156353486265519e-5	0.0017307311488612984
-4.68563e-06	-0.00197817
-0.0037829	-0.00395567
7.051596137870548e-4	-0.000650483
-4.68563e-06	0.0016546354375576479
-0.000230756	-0.000208511
-4.68563e-06	0.0018359959487164034
0.0019094368164042283	3.703590413045674e-4
-0.0021091	-0.00414998
0.0010112863067785628	0.0021159896712168924
-4.68563e-06	-0.00122505
-0.00156368	-0.0027947
-4.68563e-06	0.00107080230277134
0.0012163243092451837	0.0039008866111512656
-4.68563e-06	0.004690198181316504
-4.68563e-06	-0.000939094
-0.000427434	-0.000139444
-0.00388044	-0.00289202
-0.00154903	-0.00132422
-4.68563e-06	-0.000326398
0.001528112682903571	0.0020371400083592822
-4.68563e-06	-0.00209865
-0.000223616	-0.00110204
0.001770625425979784	0.0018237864451510221
-4.68563e-06	-0.00331824
0.001311554651343576	0.0035512239378955902
-0.000248571	-0.000788544
-4.68563e-06	-8.98926e-05
-4.68563e-06	-0.00277375
-0.00143773	-0.00172306
-0.00211764	0.0028146744523335305
-0.00151821	-0.00158852
-4.68563e-06	5.301506990135351e-4
-4.68563e-06	0.0014006200964294853
0.001730726760628947	0.002691462552389756
-0.00101468	0.00053062925292163905
-4.68563e-06	1.2200742612442947e-4
-4.68563e-06	-0.00179805
-4.68563e-06	0.0013342483664478101
-4.68563e-06	8.942546351279405e-4
-4.68563e-06	-0.00103426
-4.68563e-06	0.002629760943860408
-4.68563e-06	3.611200336384427e-4
-4.68563e-06	0.004511370033990491
-4.68563e-06	3.404536259453615e-4
-0.00109209	0.0016373609474758587
-0.00436774	-0.00238388
0.0029565792234363024	0.002292446213628661
1.1950133041134701e-4	-0.0047851
-4.68563e-06	-0.00146283
-4.68563e-06	-0.000195892
0.0010066246494150107	0.001587900292847046
3.235940110830878e-5	0.001034434520641355
-4.68563e-06	-0.00202186
-4.68563e-06	0.0013047959507142884
0.0035442461538816275	0.0032937912212167458
-4.68563e-06	0.002429302345506294
0.0016988073302183532	0.0014034264891709049
[truncated: 50,514 more rows]

## Sheet: Table S22
Table S22 UKB_Diabetes_Proteome_Metabolome_CCA_Scores
U1	V1	Group
0.009498095117822609	0.01234865651911827	DR
0.004636371737363033	0.011282364655822318	DM（Non-DR）
0.006380092250187658	0.0017759129370836122	DR
-0.0146254	0.009184867404917151	DM（Non-DR）
9.99503122590591e-4	-0.0217071	DR
0.014191442664451976	-0.000911022	DM（Non-DR）
-0.0176755	-0.00583164	DM（Non-DR）
0.004636371737363033	-0.0144071	DM（Non-DR）
0.0036525087883266887	-0.0017274	DR
-0.0321548	0.006317670480880578	DM（Non-DR）
-0.0108351	0.0063576710319008765	DR
0.0036525087883266887	-0.00566651	DR
0.026630913038976845	0.010063272831974942	DM（Non-DR）
0.004636371737363033	0.012223385241705458	DM（Non-DR）
0.004636371737363033	0.011089647965280194	DM（Non-DR）
-0.0105107	-0.00938945	DM（Non-DR）
0.01832785633352476	0.009796495639126082	DM（Non-DR）
-0.0100334	-0.0024403	DM（Non-DR）
-0.0297093	-0.0263296	DM（Non-DR）
0.004636371737363033	-0.0102649	DM（Non-DR）
0.004636371737363033	0.03864949669954097	DM（Non-DR）
0.0036525087883266887	-0.00158371	DR
0.017892739569867658	0.020482350281691108	DR
-0.016113	-0.0172368	DM（Non-DR）
0.0036525087883266887	0.006828133598936597	DR
-0.00570421	3.652662238521497e-4	DM（Non-DR）
-0.00624386	0.005816621180847117	DM（Non-DR）
0.004636371737363033	-0.0264051	DM（Non-DR）
0.004636371737363033	0.010679117813973292	DM（Non-DR）
0.0036525087883266887	-0.000769691	DR
-0.0344048	-0.0423074	DM（Non-DR）
0.006702961506062541	0.030934059171779594	DM（Non-DR）
-0.0117385	-0.0115497	DM（Non-DR）
0.004636371737363033	-0.014653	DM（Non-DR）
0.0036525087883266887	-0.00455276	DR
0.004636371737363033	-0.0110265	DM（Non-DR）
0.004636371737363033	-0.0143271	DM（Non-DR）
-0.0105824	-0.0204767	DM（Non-DR）
0.010127937147536209	0.011725005430826411	DR
0.004346855243656377	-0.00153629	DM（Non-DR）
-0.0240602	-0.0148952	DR
0.004636371737363033	0.010833160653007295	DM（Non-DR）
-0.0167351	0.006876507339485647	DM（Non-DR）
0.006402055273760095	0.02187260537681853	DR
0.005502046063099817	0.0016295755868142093	DM（Non-DR）
0.004636371737363033	0.01181465970593171	DM（Non-DR）
0.02805642373551793	0.01676777551329825	DR
0.004636371737363033	0.021730611014417887	DM（Non-DR）
0.004636371737363033	0.019548896143434212	DM（Non-DR）
-0.021186	-0.0195164	DM（Non-DR）
0.004636371737363033	0.010988864384718841	DM（Non-DR）
-0.00249843	-0.0160019	DM（Non-DR）
0.004636371737363033	0.03769828740242265	DM（Non-DR）
-0.00560001	0.009257585822864798	DM（Non-DR）
0.0036525087883266887	-0.0225751	DR
-0.0251882	-0.0137265	DM（Non-DR）
-0.01025	-0.0164579	DM（Non-DR）
0.004041222956352943	-0.0019463	DR
-0.00830972	0.015989590685280983	DM（Non-DR）
0.004636371737363033	0.018564894164870272	DM（Non-DR）
-0.0102081	-0.0064264	DM（Non-DR）
-0.0256868	0.0019550492780954685	DM（Non-DR）
0.004636371737363033	-0.0065388	DM（Non-DR）
-0.0253248	0.019312032047901485	DM（Non-DR）
0.0036525087883266887	0.007480161902998109	DR
-0.0149977	1.9472042402089197e-4	DR
-0.00509939	-0.01874	DM（Non-DR）
-0.020177	-0.0260203	DM（Non-DR）
0.022443822517795503	0.005168773932829742	DM（Non-DR）
0.0036525087883266887	0.005234605103876405	DR
-0.0105309	-0.00890258	DR
0.0036525087883266887	4.492770639389469e-4	DR
-0.0333666	-0.0290791	DM（Non-DR）
0.005956090756055581	-0.0128004	DM（Non-DR）
0.0030965124785196207	-0.00636568	DM（Non-DR）
0.012048121914902342	0.035198397048912956	DM（Non-DR）
-0.0172449	-0.00222741	DM（Non-DR）
-0.0062012	-0.016308	DR
0.004636371737363033	-0.00321248	DM（Non-DR）
0.004232940388471029	8.677148362712427e-5	DM（Non-DR）
0.004111314870599619	0.011669891494527391	DR
0.004636371737363033	0.014160895605469894	DM（Non-DR）
0.014299761897201179	2.2462123019418177e-4	DM（Non-DR）
0.004636371737363033	0.007147155554902258	DM（Non-DR）
0.002622174028259349	0.020302473150469902	DM（Non-DR）
0.0036525087883266887	0.008026828616960092	DR
-0.049045	-0.0182229	DR
0.0036525087883266887	-0.0115309	DR
0.018518025431732518	-0.0268384	DM（Non-DR）
-0.00205587	0.01133056747393553	DM（Non-DR）
0.0036525087883266887	0.020121178957654	DR
0.004636371737363033	-0.00707153	DM（Non-DR）
-0.00867578	-0.00819694	DM（Non-DR）
0.004636371737363033	0.00440594379269358	DM（Non-DR）
-0.040699	-0.0141533	DM（Non-DR）
2.660173267411449e-4	-0.0146773	DR
0.004636371737363033	0.029139091838487736	DM（Non-DR）
0.004636371737363033	-0.0133754	DM（Non-DR）
0.004636371737363033	0.011025295898285027	DM（Non-DR）
-0.0289123	0.020950038859182674	DR
-0.0112399	0.005880557869269227	DR
-0.00702886	-0.000649061	DR
-0.0139767	-0.0341945	DM（Non-DR）
0.004636371737363033	0.011348405570745032	DM（Non-DR）
-0.0125337	0.011990848320248278	DR
-0.00420901	-0.0145113	DM（Non-DR）
0.004636371737363033	-0.00998823	DM（Non-DR）
-0.00735996	-0.00224322	DR
-0.0159044	0.001392664398377221	DM（Non-DR）
0.004636371737363033	-0.0058229	DM（Non-DR）
0.017866412434030983	0.0051372424142092045	DM（Non-DR）
0.0036525087883266887	2.49664413202305e-4	DR
1.919352788741042e-4	-0.0198867	DM（Non-DR）
0.004636371737363033	0.003565208734681912	DM（Non-DR）
0.004636371737363033	0.026726313942193474	DM（Non-DR）
0.004636371737363033	0.01841952982471693	DM（Non-DR）
0.0036525087883266887	0.01039810242047827	DR
-0.0348514	-0.0108685	DM（Non-DR）
0.004636371737363033	0.0042849810291818915	DM（Non-DR）
0.0036525087883266887	0.0210994872490294	DR
0.004636371737363033	0.009941154740762395	DM（Non-DR）
0.013340113914295511	0.0089019884755526	DM（Non-DR）
0.004636371737363033	-0.00134398	DM（Non-DR）
0.021977106930320595	0.0026368148197917756	DR
-0.00957763	-0.0192555	DR
0.0036525087883266887	0.002980242664208407	DR
-0.00907285	0.0025598663970323845	DM（Non-DR）
0.004636371737363033	0.002583031448239807	DM（Non-DR）
0.014630979606676333	-0.00606771	DR
0.004636371737363033	0.018667661990531912	DM（Non-DR）
-0.00208034	-0.00712056	DM（Non-DR）
0.004636371737363033	0.01185851628245927	DM（Non-DR）
0.0077230541999733235	0.01250181019489187	DR
0.0036525087883266887	-0.0153618	DR
-0.0215969	-0.0194252	DR
0.004636371737363033	0.02462141064463403	DM（Non-DR）
-0.0343494	-0.0156874	DR
-0.012667	-0.00525083	DM（Non-DR）
-0.0057048	0.004707009259605953	DR
0.004636371737363033	0.012471051634108919	DM（Non-DR）
0.004636371737363033	0.03602764549406285	DM（Non-DR）
-0.0112352	-0.0135566	DM（Non-DR）
0.004794369768245132	0.00811111447817373	DM（Non-DR）
-0.00328308	0.0019247469462950035	DR
-0.00731959	-0.00257319	DM（Non-DR）
-0.00915503	-0.0149729	DM（Non-DR）
-0.0142707	0.0031170434827814657	DR
0.004636371737363033	0.006893167114098006	DM（Non-DR）
-0.0131276	-0.00829314	DR
-0.0146203	-0.0189909	DM（Non-DR）
-0.00964189	-0.00971581	DM（Non-DR）
0.009435435102849795	0.010907698335927859	DR
-0.0183484	-0.0194362	DM（Non-DR）
0.004636371737363033	0.014307260979083795	DM（Non-DR）
0.004636371737363033	0.013790873689640446	DM（Non-DR）
0.004636371737363033	-0.00651801	DM（Non-DR）
0.004636371737363033	0.004595202882346164	DM（Non-DR）
0.004636371737363033	-0.0236129	DM（Non-DR）
-0.0172089	0.0029232331972084253	DM（Non-DR）
0.003788118716727874	0.004526523845401926	DR
-0.0267881	-0.00831694	DM（Non-DR）
0.0021969560063074683	0.018463138391188426	DM（Non-DR）
0.012295406603039452	0.025674596395227105	DM（Non-DR）
-0.00219651	0.01733248532502613	DM（Non-DR）
0.005311434632688449	-0.00925682	DR
0.004636371737363033	0.023734907302747386	DM（Non-DR）
0.0036525087883266887	-0.0071222	DR
0.0036525087883266887	0.0019086338064246621	DR
0.0036525087883266887	-0.00320591	DR
-0.00916551	0.006289643062470964	DM（Non-DR）
9.730468975607375e-4	-0.00756391	DR
0.004636371737363033	-0.00318758	DM（Non-DR）
0.006985150447097608	0.001628447915389927	DR
0.004636371737363033	0.01992710426088725	DM（Non-DR）
0.004636371737363033	-0.00649883	DM（Non-DR）
0.004636371737363033	0.023110823495972196	DM（Non-DR）
-0.00269562	-0.0107992	DM（Non-DR）
-0.0103362	-0.00224871	DM（Non-DR）
-0.0119294	-0.00988315	DR
0.004636371737363033	0.002945079233481059	DM（Non-DR）
0.0030786597127992425	-0.0227281	DM（Non-DR）
0.004636371737363033	-0.00959795	DM（Non-DR）
-0.00741617	0.004865750321992546	DM（Non-DR）
0.004636371737363033	-0.0298475	DM（Non-DR）
-0.00716598	0.0027663236175644234	DR
-0.00481125	0.012637914589536878	DM（Non-DR）
-0.0534415	-0.00135402	DM（Non-DR）
0.0036525087883266887	-0.00260356	DR
-0.014447	-0.0265284	DM（Non-DR）
-0.0491787	-0.0258152	DR
-0.00230576	0.011450680452102107	DM（Non-DR）
0.009273521079783322	-0.00161663	DR
-0.00118657	-0.00875313	DM（Non-DR）
-0.0242454	-0.0210338	DM（Non-DR）
-0.0146673	5.426561237785983e-4	DM（Non-DR）
-0.00892679	-0.00176398	DM（Non-DR）
0.004636371737363033	-0.0137922	DM（Non-DR）
0.004636371737363033	-0.0097977	DM（Non-DR）
0.009062226696848062	0.004498797623953837	DR
0.0036525087883266887	0.021423286490110414	DR
0.005689609642090729	0.03757828369836527	DM（Non-DR）
0.004636371737363033	-0.00337679	DM（Non-DR）
-0.0212414	0.020190518688615166	DR
-0.0174741	-0.00354485	DR
0.004636371737363033	-0.0183427	DM（Non-DR）
0.014751632398806568	0.009231280094282517	DR
-0.0159322	-0.0218418	DM（Non-DR）
-0.0253223	-0.00347643	DM（Non-DR）
0.004636371737363033	0.02661090337886608	DM（Non-DR）
0.018415055685454238	-0.000166246	DR
0.004636371737363033	-0.0458408	DM（Non-DR）
0.004424861652312604	-0.00886812	DM（Non-DR）
0.0036525087883266887	-0.00438352	DR
-0.035702	-0.0175316	DR
-0.0160287	0.006239051992190749	DR
-0.0169949	-0.00937784	DM（Non-DR）
0.0036525087883266887	-0.0235073	DR
0.004636371737363033	-0.00124865	DM（Non-DR）
-0.00637834	0.018282061791030813	DM（Non-DR）
0.015337316572115433	0.013440157487267469	DR
-0.00589959	0.0029762883816001054	DM（Non-DR）
0.0036525087883266887	-0.0084739	DR
-0.00633354	-0.00714448	DR
0.0036525087883266887	0.015626825439316202	DR
0.004636371737363033	0.00504236045487836	DR
0.004636371737363033	0.0015417036606232715	DM（Non-DR）
0.004984213134838137	0.01562701299930078	DR
0.012524659210850237	0.018315875932964618	DM（Non-DR）
0.028641218020069994	0.016803591897114976	DR
-0.0267471	-0.0155313	DR
0.004636371737363033	0.020061175842150752	DM（Non-DR）
0.004636371737363033	-0.0318811	DM（Non-DR）
0.0036525087883266887	0.013738047089272457	DR
0.010925957405037138	-0.00980828	DM（Non-DR）
-0.0158568	-0.000164756	DM（Non-DR）
-0.0129134	-0.0148245	DM（Non-DR）
0.004636371737363033	0.02813706471469528	DM（Non-DR）
0.01491501918209602	0.008170988842799053	DR
-0.00830294	-0.0193931	DR
0.0036525087883266887	-0.00112463	DR
0.004636371737363033	-0.00131716	DM（Non-DR）
0.015356924828182524	-0.0232468	DR
0.011327434063201884	-0.030807	DM（Non-DR）
0.02112720208674313	0.012409930043642565	DM（Non-DR）
0.0036525087883266887	-0.00246118	DR
0.0036525087883266887	0.023545028876558186	DR
0.0026152158492930844	-0.0130427	DR
0.004636371737363033	0.014091186167569622	DM（Non-DR）
-0.0179342	-0.0108878	DM（Non-DR）
-0.00534261	-0.0219358	DM（Non-DR）
0.004636371737363033	-0.0108379	DM（Non-DR）
0.018144904855663148	0.002044788427338816	DR
-0.0107789	-0.0137458	DM（Non-DR）
-0.00459658	-0.012175	DR
0.004636371737363033	0.008500532228971805	DM（Non-DR）
0.02029551029910986	0.004242190571110572	DM（Non-DR）
-0.00492637	7.142038150816178e-5	DM（Non-DR）
0.0036525087883266887	-0.0059322	DR
-0.0190841	-0.0132175	DM（Non-DR）
0.014686009345260771	0.0015224398796948964	DM（Non-DR）
-0.0101004	0.01280619707179767	DM（Non-DR）
0.017014524824236127	0.015096002621453223	DR
0.010034519920589093	0.009477138966036554	DM（Non-DR）
0.004636371737363033	-0.0103571	DM（Non-DR）
0.004636371737363033	0.012546457790097273	DM（Non-DR）
-0.0259048	-0.00642856	DM（Non-DR）
0.004636371737363033	0.015673324242508783	DM（Non-DR）
-0.0123259	0.003317180613813842	DM（Non-DR）
0.0036525087883266887	-0.0208436	DR
-0.00974163	-0.0126069	DM（Non-DR）
-0.0174524	0.001152861285920498	DM（Non-DR）
-0.00859994	-0.0174821	DM（Non-DR）
0.004636371737363033	-0.0341924	DM（Non-DR）
-0.007722	-0.0198643	DM（Non-DR）
0.004636371737363033	0.005764241597943228	DM（Non-DR）
0.019959303526691785	0.02427240348710989	DR
-0.012088	-0.00825608	DM（Non-DR）
0.011709667081857039	0.022330292009254373	DR
0.004636371737363033	-0.00651977	DM（Non-DR）
-0.00448543	-0.00472434	DM（Non-DR）
-0.0142372	0.0026516785098253583	DM（Non-DR）
0.0018521791046232805	0.025013764934379686	DM（Non-DR）
-0.00123929	-0.000848831	DM（Non-DR）
-0.0217426	-0.0134132	DM（Non-DR）
0.0036525087883266887	0.009799717162153901	DR
0.004636371737363033	-0.0234205	DM（Non-DR）
0.004636371737363033	-0.0075549	DM（Non-DR）
-0.00306511	0.0025050974983026938	DM（Non-DR）
0.004636371737363033	0.006714568204013651	DM（Non-DR）
0.006575169821446264	0.011935953143785913	DM（Non-DR）
0.002667241561686291	0.009380556830440765	DM（Non-DR）
0.0036525087883266887	-0.0108249	DR
0.006395109216108691	-0.00187111	DM（Non-DR）
0.003837575589702276	-0.0129584	DR
0.004636371737363033	0.03042839586424176	DM（Non-DR）
0.004636371737363033	0.0020085037408211943	DM（Non-DR）
0.02392872625001572	-0.0101104	DR
0.01260243695535112	0.009246705374922316	DM（Non-DR）
0.004636371737363033	0.004362937526560919	DM（Non-DR）
0.004636371737363033	-0.00160706	DM（Non-DR）
0.002148016201706786	-0.00474194	DR
-0.0403778	-0.0245931	DM（Non-DR）
0.0036525087883266887	-0.00133015	DR
0.00871479423215154	0.002021744456874277	DM（Non-DR）
-0.019009	-0.0194632	DM（Non-DR）
0.004636371737363033	0.010704721935556594	DM（Non-DR）
-0.00419463	1.212422980034762e-4	DR
0.0037735208775435823	0.009739691211956406	DM（Non-DR）
0.004636371737363033	-0.00078967	DM（Non-DR）
0.004636371737363033	-0.0145728	DM（Non-DR）
-0.0365646	-0.00961964	DM（Non-DR）
5.924090235243356e-4	-0.0126943	DM（Non-DR）
0.018197945933515147	-0.00989783	DR
0.004636371737363033	-0.0151992	DM（Non-DR）
-0.0288451	-0.0159323	DM（Non-DR）
0.006777217715938483	0.010788083757751511	DR
0.0036525087883266887	0.02438979405896421	DR
0.0036525087883266887	-0.0080494	DR
0.0036525087883266887	2.3256669556526686e-4	DR
-0.0052045	0.006839529390942183	DM（Non-DR）
-0.00790719	0.0011382365710186195	DM（Non-DR）
0.006175668399239172	0.00613523302187492	DR
0.004636371737363033	-0.0194989	DM（Non-DR）
-0.00409071	-0.00431695	DM（Non-DR）
0.004636371737363033	-0.0126922	DM（Non-DR）
0.004636371737363033	-0.0157836	DM（Non-DR）
0.003238798931916635	0.005250284226882969	DM（Non-DR）
-0.020219	0.005191357671329724	DM（Non-DR）
0.004636371737363033	-0.00142061	DM（Non-DR）
-0.036473	-0.0216001	DM（Non-DR）
0.00968239605621152	0.01092183180916594	DM（Non-DR）
0.004636371737363033	0.01947302201454919	DM（Non-DR）
-0.00959331	-0.0302422	DM（Non-DR）
-0.0327405	-0.0269309	DR
-0.0144858	-0.0231461	DM（Non-DR）
0.0026008977912079442	0.007985309928527553	DM（Non-DR）
-0.0141622	-0.000969376	DM（Non-DR）
0.02672869053060971	0.04142378501190225	DM（Non-DR）
0.004636371737363033	-0.0226636	DM（Non-DR）
0.004636371737363033	-0.00888138	DM（Non-DR）
0.004636371737363033	0.00999036472283078	DM（Non-DR）
0.004636371737363033	0.0063439544671696334	DM（Non-DR）
0.015385506822540607	0.011404836657545658	DM（Non-DR）
0.004636371737363033	-0.00680654	DM（Non-DR）
0.0036525087883266887	-0.0208649	DR
0.004636371737363033	-0.00795521	DM（Non-DR）
0.004636371737363033	0.005741380303697439	DM（Non-DR）
0.004636371737363033	-0.00239514	DM（Non-DR）
-0.000773307	-0.00296291	DM（Non-DR）
0.004636371737363033	-0.00285105	DM（Non-DR）
-0.0297353	-0.0167748	DM（Non-DR）
-0.0059225	0.0252040024543793	DM（Non-DR）
0.012004359858257414	0.008336316825158079	DM（Non-DR）
-0.00238999	-0.0184799	DM（Non-DR）
-0.00822436	0.01393172455460761	DM（Non-DR）
0.01373233678649961	0.028195603414208202	DM（Non-DR）
0.0036525087883266887	0.015397100975506407	DR
-0.0200416	-0.00531125	DM（Non-DR）
0.004636371737363033	0.011920918946327692	DM（Non-DR）
-0.0062939	-0.0234763	DM（Non-DR）
0.004636371737363033	-0.00409178	DR
-0.0259589	0.003783288289929511	DM（Non-DR）
0.004534956535208379	-0.00341858	DM（Non-DR）
-0.0344549	-0.00514777	DM（Non-DR）
-0.0153795	-0.00407324	DR
-0.0107889	-0.0152463	DM（Non-DR）
0.04249311553136484	0.004457442023834193	DR
0.0036525087883266887	0.003096411558507164	DR
0.0053875219765738645	0.022394523701678014	DR
0.0023458444185195096	-0.00137089	DM（Non-DR）
-0.0521126	-0.0465491	DM（Non-DR）
-0.00219072	0.024913246303794663	DR
-0.000573222	0.010912989350021877	DM（Non-DR）
0.004636371737363033	-0.0117814	DM（Non-DR）
-0.000452467	0.006607522119119009	DM（Non-DR）
-0.00160907	0.017735968039927507	DM（Non-DR）
0.010666935286363845	-0.00440418	DM（Non-DR）
-0.00912739	-0.00870452	DR
0.005159616456467257	0.014609202832726641	DM（Non-DR）
-0.00102495	-8.40662e-05	DM（Non-DR）
0.004636371737363033	0.019426364511261306	DM（Non-DR）
-0.0156445	-0.0187269	DM（Non-DR）
0.004636371737363033	-3.78537e-05	DM（Non-DR）
0.004636371737363033	0.02356598313745141	DM（Non-DR）
0.006693708418232546	0.009584726690083936	DR
0.03677745985829694	0.00571415069573988	DR
0.004636371737363033	0.015396756235428853	DM（Non-DR）
0.0036525087883266887	0.0270835305802613	DR
0.004636371737363033	-0.00287632	DM（Non-DR）
-0.00868923	-0.0151042	DM（Non-DR）
-0.0289919	-0.0215589	DM（Non-DR）
0.001921151304770493	-0.0079632	DM（Non-DR）
-0.0474882	-0.0245275	DM（Non-DR）
-0.0285384	-0.0211385	DM（Non-DR）
0.004636371737363033	-0.0111087	DM（Non-DR）
0.011519568539168272	4.1379961255389765e-4	DM（Non-DR）
0.004636371737363033	-0.00114938	DM（Non-DR）
-0.00748241	-0.0148207	DM（Non-DR）
-0.013683	-0.0227638	DM（Non-DR）
0.010131068534428234	7.383770442494766e-4	DR
-0.0515993	-0.0301423	DM（Non-DR）
0.05477951317808005	0.02226650483464364	DR
0.0036525087883266887	0.01007401032879645	DR
-0.0164198	-0.0155714	DM（Non-DR）
0.0036525087883266887	0.001044202325435879	DR
0.0036525087883266887	0.02210200332510867	DR
0.004636371737363033	-0.0128075	DM（Non-DR）
-0.0231266	0.0054739518014114115	DR
0.005894416313956555	-0.00712291	DM（Non-DR）
-0.016061	-0.00818439	DM（Non-DR）
0.004636371737363033	-0.00844409	DM（Non-DR）
0.020684588165469843	0.019094607276617208	DM（Non-DR）
0.004636371737363033	-0.0200086	DM（Non-DR）
0.004636371737363033	-0.00141568	DM（Non-DR）
-0.0171918	0.0030334872795701653	DR
0.004636371737363033	0.023502247369446276	DM（Non-DR）
0.004636371737363033	0.018778861898786626	DM（Non-DR）
0.006396907776964787	0.01869679837866456	DM（Non-DR）
-0.0122424	0.0010967357714687471	DM（Non-DR）
0.004636371737363033	-0.0168572	DM（Non-DR）
0.004636371737363033	-0.00210523	DM（Non-DR）
-0.0237654	-0.0192015	DM（Non-DR）
0.01841581212910614	-0.00399777	DM（Non-DR）
0.004636371737363033	0.021780575568610457	DM（Non-DR）
-0.0208871	-0.0375966	DM（Non-DR）
-0.0180194	-0.0240901	DM（Non-DR）
0.004636371737363033	0.010729402479985257	DM（Non-DR）
0.004636371737363033	5.634915932534214e-4	DM（Non-DR）
-0.0162154	-0.0206354	DM（Non-DR）
0.0036525087883266887	8.704523339102652e-4	DR
-0.00838006	-0.00499328	DM（Non-DR）
0.004636371737363033	5.778071387592685e-4	DM（Non-DR）
0.004636371737363033	0.026373723697291553	DM（Non-DR）
-0.00543084	-0.00134014	DM（Non-DR）
-0.00528144	0.006993555164081618	DR
0.004636371737363033	0.027392257981921856	DM（Non-DR）
-0.00719606	-0.0131413	DM（Non-DR）
0.042598585441194485	0.0035339874183125137	DM（Non-DR）
0.0036525087883266887	0.005717133558729918	DR
0.004636371737363033	0.02526349529514412	DM（Non-DR）
0.004636371737363033	0.019727706218565007	DM（Non-DR）
-0.00567314	-0.00960283	DM（Non-DR）
0.004636371737363033	0.019977346286934206	DM（Non-DR）
0.004636371737363033	-0.00210213	DM（Non-DR）
0.02305043478734512	-0.00469009	DM（Non-DR）
-0.000229511	0.008076790583434227	DM（Non-DR）
-0.0355347	-0.00903787	DM（Non-DR）
0.010085485065700514	-0.00196527	DR
-0.002259	-0.0207611	DM（Non-DR）
0.0036525087883266887	0.016655271933770765	DR
0.004636371737363033	0.019546286536573167	DM（Non-DR）
0.004636371737363033	0.004504187572996427	DM（Non-DR）
0.004636371737363033	-0.0251054	DM（Non-DR）
0.004636371737363033	-0.0135575	DM（Non-DR）
-0.014519	-0.00225569	DM（Non-DR）
-0.00811927	-0.00405526	DM（Non-DR）
0.021455930489676707	0.004399118065321339	DM（Non-DR）
0.0036525087883266887	-0.0139165	DR
-0.00169724	-0.00505542	DR
0.004636371737363033	-0.0181045	DM（Non-DR）
0.0036525087883266887	-0.0153705	DR
-0.0111805	-0.000617741	DM（Non-DR）
0.004636371737363033	0.033474247133503054	DM（Non-DR）
0.004636371737363033	-0.0030513	DM（Non-DR）
0.004636371737363033	0.01011086703127372	DM（Non-DR）
0.0265275130041856	0.012439127512017416	DM（Non-DR）
0.026903331659696272	0.02539628388484031	DM（Non-DR）
0.02432145062977382	-0.00233139	DM（Non-DR）
0.004636371737363033	-0.0139922	DM（Non-DR）
0.0036525087883266887	-0.00371649	DR
0.004636371737363033	0.027641218348989707	DM（Non-DR）
0.004636371737363033	0.0024607746281441268	DM（Non-DR）
0.004636371737363033	0.0025232556460407767	DM（Non-DR）
0.02461009428642267	0.00818942385434266	DR
0.004636371737363033	0.003233564735657663	DM（Non-DR）
0.004636371737363033	0.004654550511445775	DM（Non-DR）
-0.00476901	-0.00658574	DM（Non-DR）
-0.00278859	4.011721893669093e-5	DM（Non-DR）
0.023146451130972107	-0.0138285	DM（Non-DR）
0.025176189238959146	0.027608218592714798	DR
-0.0482408	-0.00722397	DM（Non-DR）
0.0036525087883266887	-0.00597286	DR
-0.0142443	0.003981647148004489	DR
-0.0325635	-0.00128371	DM（Non-DR）
0.004368648304322469	0.0024196099788384553	DR
-0.000906034	0.038836041311407485	DM（Non-DR）
-0.00100589	0.001670214178707081	DM（Non-DR）
-0.00741422	-0.0143181	DM（Non-DR）
0.01403180935269939	0.021379385995504784	DM（Non-DR）
-0.00139891	-0.00385087	DM（Non-DR）
-0.0445319	-0.00977205	DM（Non-DR）
-0.0281562	-0.0262188	DM（Non-DR）
-0.0544567	-0.00102741	DR
-0.0232234	-0.0149711	DM（Non-DR）
0.004636371737363033	0.013715507120396498	DM（Non-DR）
0.004636371737363033	-0.00734034	DM（Non-DR）
-0.019881	-0.00386626	DM（Non-DR）
-0.0331472	-0.00583406	DM（Non-DR）
0.004636371737363033	-0.00248722	DM（Non-DR）
-0.00471558	-0.0240978	DR
-0.0112143	-0.0173019	DM（Non-DR）
0.013774434620978795	9.171615116821412e-4	DM（Non-DR）
0.0036525087883266887	-0.00568662	DR
0.0036525087883266887	-0.00190476	DR
-0.0275532	-0.0205313	DR
-0.0114457	-0.0195314	DM（Non-DR）
0.02125070731208692	0.003575173800250736	DM（Non-DR）
0.017158890937023566	0.0015315206240644119	DR
0.008098590927872209	0.0032017289342450047	DR
-0.0130709	-0.00943999	DM（Non-DR）
0.004636371737363033	0.002327392633424033	DR
-0.00925016	-0.0275512	DM（Non-DR）
0.011927144436700902	-0.0221062	DM（Non-DR）
-0.0074937	-0.012547	DR
-0.00286557	0.014094169639668346	DR
-0.00563639	-0.0266148	DM（Non-DR）
0.01011688205097358	0.0065194365784306645	DM（Non-DR）
0.004636371737363033	0.021470884357284482	DM（Non-DR）
0.004636371737363033	0.0027159862586061774	DM（Non-DR）
0.009334710677726867	0.007064051899054872	DR
0.004636371737363033	-0.000948158	DM（Non-DR）
0.004636371737363033	0.01920472070950356	DM（Non-DR）
0.014024621859026419	-0.00345583	DR
-0.00715752	-0.0133393	DM（Non-DR）
0.010050034078116025	0.017530320210792875	DM（Non-DR）
0.004636371737363033	-0.0194972	DM（Non-DR）
0.004636371737363033	0.015451995291895827	DM（Non-DR）
0.0036525087883266887	-0.00531801	DR
0.004636371737363033	0.020154335831602043	DM（Non-DR）
0.004636371737363033	0.024218914699195463	DM（Non-DR）
-0.00671545	0.0073418828711821205	DM（Non-DR）
0.004636371737363033	0.016244715612556082	DM（Non-DR）
0.004636371737363033	0.008025388864148938	DM（Non-DR）
0.014346738141873039	-0.00804422	DM（Non-DR）
0.008495300117081949	0.0062195745819054685	DM（Non-DR）
0.004636371737363033	0.003192421896315467	DM（Non-DR）
0.004636371737363033	0.001715753365130479	DM（Non-DR）
0.004636371737363033	0.009160782792300556	DM（Non-DR）
0.01854358595362334	-0.0139072	DR
0.004636371737363033	-0.0014083	DM（Non-DR）
-0.00048698	0.02969086690658182	DR
0.0036525087883266887	3.0950697107350565e-4	DR
0.004636371737363033	0.004642979095097113	DM（Non-DR）
-0.0123356	-0.000834735	DR
-0.00797829	-0.0145376	DM（Non-DR）
0.008083277322655093	0.03236055533025612	DM（Non-DR）
0.004636371737363033	0.012673450597586261	DM（Non-DR）
-0.00390742	-0.00879422	DM（Non-DR）
0.004636371737363033	-0.00934162	DM（Non-DR）
-0.00543112	-0.00294706	DM（Non-DR）
0.016416358421753225	0.010220724555389905	DR
-8.12616e-05	-0.0288959	DM（Non-DR）
0.008675460226196346	0.005158787203666773	DM（Non-DR）
0.018869880518936805	0.022716793164684376	DR
0.0029307278245298543	-0.0134641	DR
0.004636371737363033	-0.0297103	DM（Non-DR）
0.0036525087883266887	0.023760110220655977	DR
0.007975127298731732	0.010206753299390393	DM（Non-DR）
0.004636371737363033	-0.0158719	DM（Non-DR）
-0.0170252	-0.00475904	DR
-0.0139557	-0.000350981	DM（Non-DR）
0.0036525087883266887	0.009204640643746993	DR
0.0036525087883266887	-0.00915697	DR
-0.00191485	0.008219178755367436	DM（Non-DR）
0.030864898351845756	0.019780705222395188	DM（Non-DR）
-0.0102237	-0.0134487	DM（Non-DR）
0.023138305035433612	-0.0039834	DR
0.008992454139924276	0.00485515747283455	DM（Non-DR）
-0.0119927	0.008851622609598344	DM（Non-DR）
-0.00893717	0.017650028230285664	DM（Non-DR）
0.004636371737363033	-0.010785	DM（Non-DR）
0.004636371737363033	-0.0145543	DM（Non-DR）
0.004636371737363033	0.012611849166664982	DM（Non-DR）
0.004636371737363033	-0.0116376	DM（Non-DR）
-0.00401562	-0.0214122	DM（Non-DR）
0.0036525087883266887	-0.00138121	DR
0.004636371737363033	-0.0153631	DM（Non-DR）
0.004636371737363033	0.016495752354854468	DM（Non-DR）
0.004636371737363033	-0.00777898	DM（Non-DR）
-0.0411433	-0.00703836	DR
-0.0220239	-0.0224306	DM（Non-DR）
-0.00299757	-0.00135211	DR
0.004636371737363033	-0.0129288	DM（Non-DR）
-0.0382128	-0.0204149	DM（Non-DR）
0.004636371737363033	-0.00585537	DM（Non-DR）
-0.0151888	-0.0148768	DM（Non-DR）
-0.00347268	0.0023438422773444673	DM（Non-DR）
-0.0129962	0.008953177584163603	DR
0.0036525087883266887	0.00362167869961298	DR
-0.0205139	-0.00585595	DM（Non-DR）
0.004636371737363033	-0.0161624	DM（Non-DR）
0.004636371737363033	0.016027026387026758	DM（Non-DR）
-0.00775599	-0.00908092	DM（Non-DR）
0.004636371737363033	0.021052139116011403	DM（Non-DR）
-0.0188129	-0.0159518	DM（Non-DR）
0.004636371737363033	-0.0145111	DM（Non-DR）
-0.00214603	-0.0137961	DR
-0.0135473	-0.0277725	DM（Non-DR）
0.004636371737363033	-0.0111538	DM（Non-DR）
-0.0149025	-0.00230784	DM（Non-DR）
0.0036525087883266887	0.006139424529517847	DR
-0.0165948	-0.00756023	DM（Non-DR）
-0.00104678	0.0025844305882077464	DM（Non-DR）
0.018922037229360734	0.023194950774425047	DR
0.004636371737363033	-0.015102	DM（Non-DR）
0.004396709457933575	9.897573270515408e-4	DR
0.004636371737363033	-0.0111494	DM（Non-DR）
0.0036525087883266887	-0.0135713	DR
-0.0670256	-0.00956067	DM（Non-DR）
0.0036525087883266887	0.0106842807443846	DR
0.010363945341013394	0.02387956336199617	DR
0.004636371737363033	0.024073767089673282	DM（Non-DR）
0.0036525087883266887	0.006341341818670835	DR
0.0036525087883266887	0.008596169604867053	DR
-0.00218373	0.014554619294884719	DM（Non-DR）
0.0036525087883266887	0.03206672205096571	DR
0.001282930898737335	0.004147297698676138	DM（Non-DR）
-0.0218714	-0.0287214	DR
0.0013317256783167571	0.017490462278071096	DM（Non-DR）
0.011099673611120003	0.01624110583254149	DR
-0.0178832	-0.00622322	DM（Non-DR）
0.0036525087883266887	0.01803011884154694	DR
0.004636371737363033	-0.019902	DM（Non-DR）
0.004694903965510649	-0.00537922	DR
0.004636371737363033	0.020823785905356516	DM（Non-DR）
0.008053041979142545	0.002182870904924088	DR
-0.0187721	-0.0188432	DM（Non-DR）
0.004636371737363033	0.02797693433887119	DM（Non-DR）
0.024292853778702765	0.011023730596862416	DM（Non-DR）
-0.0105119	0.012524482288390716	DR
0.013090806084281347	-0.0158579	DM（Non-DR）
0.004636371737363033	0.0032444631670449755	DM（Non-DR）
0.02471942407084405	0.016377832925162112	DM（Non-DR）
-0.0359144	0.001127909290352471	DM（Non-DR）
0.012718018907061368	0.009556210944461662	DR
0.007238085759022818	0.00236328080536049	DM（Non-DR）
0.0036525087883266887	0.02458398844824051	DR
0.004636371737363033	7.377085317748482e-4	DM（Non-DR）
0.02549068838112829	0.011041103604547388	DM（Non-DR）
0.013346021114752638	0.00872306327003197	DR
0.004636371737363033	0.019078435806338685	DM（Non-DR）
-0.0292285	-0.0084488	DR
0.004636371737363033	0.01685382335850206	DM（Non-DR）
-0.0293265	-0.0158723	DR
0.0036525087883266887	-0.00818761	DR
-0.00308847	-0.00738141	DM（Non-DR）
-0.0194713	-0.00778301	DR
0.004636371737363033	-0.00929983	DM（Non-DR）
0.0036525087883266887	-0.00841215	DR
0.004636371737363033	4.98269407260255e-4	DM（Non-DR）
0.0030690626879762706	-0.000124769	DR
0.004636371737363033	-0.0211777	DM（Non-DR）
0.024406516875953303	0.015098240583529633	DR
1.3009504812594528e-4	-0.00232182	DR
-0.0236384	-0.00940128	DR
0.007468124594595286	0.00907535839572824	DM（Non-DR）
-0.0119545	-0.00212943	DR
0.004636371737363033	-0.000905986	DM（Non-DR）
4.028745233968928e-4	-0.0194279	DM（Non-DR）
0.012327714756802556	5.160270063363976e-4	DM（Non-DR）
0.0036525087883266887	-0.0198178	DR
-0.00777049	-0.00605556	DR
0.004636371737363033	0.03471726909248335	DM（Non-DR）
-0.00469786	1.1316358142731412e-5	DM（Non-DR）
0.0019776819988268912	0.013957682579383257	DM（Non-DR）
0.004636371737363033	0.023731909507631505	DM（Non-DR）
0.0036525087883266887	0.014302009084661529	DR
-0.0113484	-0.0330829	DM（Non-DR）
0.004088205037320299	-0.0201413	DM（Non-DR）
0.01496659237660438	0.020518594633240413	DM（Non-DR）
0.022504551698228757	0.028950286447005306	DR
0.004636371737363033	-0.013395	DM（Non-DR）
0.004636371737363033	-0.0060936	DM（Non-DR）
0.016663621347241586	0.007052128785144526	DM（Non-DR）
0.004636371737363033	0.010934906619838916	DM（Non-DR）
-0.0222469	-0.00236666	DR
0.02446443735109828	0.00495723357015445	DR
0.004636371737363033	0.0011066005300411751	DM（Non-DR）
0.006104209914460179	0.004454023444131472	DM（Non-DR）
7.437315909522451e-4	0.004633877128801558	DR
0.004636371737363033	-0.00835948	DM（Non-DR）
0.008543590752331666	0.009258921444255004	DM（Non-DR）
0.0050311707058550426	0.0034273596981402544	DM（Non-DR）
0.004636371737363033	-0.00149067	DM（Non-DR）
0.004636371737363033	0.0079139215416137	DM（Non-DR）
0.004636371737363033	-0.00959023	DM（Non-DR）
-0.0304439	-0.00762091	DM（Non-DR）
0.004636371737363033	0.010295949339270846	DM（Non-DR）
-0.0206265	-0.00513905	DM（Non-DR）
0.0019294804129234488	-0.00362262	DM（Non-DR）
0.0022139645691253785	0.0036010247607671077	DM（Non-DR）
-0.00323523	-0.00120795	DM（Non-DR）
0.004636371737363033	0.032833790937584255	DM（Non-DR）
0.004636371737363033	0.009899449855170326	DM（Non-DR）
0.004636371737363033	8.206562434946553e-4	DM（Non-DR）
-0.00421917	0.01522528678379742	DM（Non-DR）
0.01062346180953052	-0.00104959	DM（Non-DR）
-0.0211576	-0.045966	DM（Non-DR）
-0.0192832	0.0025931856505632214	DM（Non-DR）
0.008272809013426894	0.00207071584555899	DR
0.004636371737363033	0.0282803167040249	DM（Non-DR）
0.004636371737363033	0.014916639898670894	DM（Non-DR）
0.004636371737363033	0.013577561945688776	DM（Non-DR）
0.0036525087883266887	-0.0139708	DR
-0.0159005	0.008389572954220072	DR
0.004636371737363033	0.0160342737989986	DM（Non-DR）
-0.0258284	-0.017285	DM（Non-DR）
0.0036525087883266887	9.957788377562035e-4	DR
-0.0453224	-0.038591	DR
0.007240671161443446	-0.0111362	DM（Non-DR）
0.0036525087883266887	0.03589153276379549	DR
0.004636371737363033	0.03896835499416456	DM（Non-DR）
0.004636371737363033	0.010295908828804821	DM（Non-DR）
0.004636371737363033	0.007931688278282119	DM（Non-DR）
0.004636371737363033	-0.0138871	DM（Non-DR）
-0.00303061	-0.014303	DR
0.0036525087883266887	-0.00819892	DR
-0.0312654	-0.00282832	DM（Non-DR）
0.004362867708112724	-0.0172847	DM（Non-DR）
0.004636371737363033	0.028917929773643988	DM（Non-DR）
0.004636371737363033	-0.0171064	DM（Non-DR）
0.004636371737363033	-0.00141159	DM（Non-DR）
0.004636371737363033	0.009127405123841897	DM（Non-DR）
-0.00685511	0.013761335546076631	DM（Non-DR）
0.007897594006049957	0.020229549942023955	DM（Non-DR）
-0.0169705	-0.0256724	DM（Non-DR）
-0.0332898	-0.022097	DM（Non-DR）
-0.0565626	4.81505981815939e-4	DM（Non-DR）
0.008223885072117604	8.624786880488552e-4	DM（Non-DR）
-0.000533255	-0.000377758	DR
-0.00648145	-0.0142404	DR
-0.0190661	-0.00233298	DM（Non-DR）
0.025110757215514985	0.016227792443041025	DM（Non-DR）
0.020907736392531226	0.0029645268209546297	DM（Non-DR）
0.0034711237172846392	-0.0048112	DR
0.005945633057206709	0.001095017274626269	DM（Non-DR）
-0.0078635	0.005491310243502762	DR
-0.0042254	0.0028015341550993254	DM（Non-DR）
-0.00202641	-0.0136711	DM（Non-DR）
0.00905936643555635	0.034704818855682086	DR
-0.0273982	-0.0047969	DM（Non-DR）
-0.000122526	0.011083826788347899	DR
0.004636371737363033	0.023682246067090074	DM（Non-DR）
-0.00941144	-0.0180932	DR
0.00967322938341085	0.022341133387924456	DR
0.0036525087883266887	-0.00232087	DR
0.0036525087883266887	-0.00539301	DR
0.00911246582557174	-0.0159874	DR
0.004636371737363033	-0.000664817	DM（Non-DR）
0.004636371737363033	-0.00197894	DM（Non-DR）
0.004636371737363033	0.016666821076608527	DM（Non-DR）
0.004636371737363033	-0.000357462	DM（Non-DR）
-0.00898075	-0.00742094	DR
0.004636371737363033	0.008128127059748767	DM（Non-DR）
-0.002544	-0.0123798	DM（Non-DR）
-0.0202543	-0.0241186	DM（Non-DR）
-0.0260615	-0.0108058	DM（Non-DR）
0.004636371737363033	-0.00489692	DM（Non-DR）
-0.00859362	0.008544003936745152	DR
-0.0160648	-0.0139053	DM（Non-DR）
-0.0227255	-0.0106413	DR
-0.00430759	-0.000387455	DM（Non-DR）
0.0036525087883266887	-1.2142e-05	DR
0.004636371737363033	0.024569338282126665	DM（Non-DR）
-0.0114017	-0.00455002	DM（Non-DR）
0.004636371737363033	0.011753906117058985	DM（Non-DR）
0.004636371737363033	0.021003217030686507	DM（Non-DR）
0.004636371737363033	-0.00443933	DM（Non-DR）
-0.0170372	-0.00397701	DR
0.004636371737363033	0.007940344997859946	DM（Non-DR）
-0.0224346	-0.00115781	DM（Non-DR）
0.010323214743296632	-0.0128349	DR
0.01657570845303558	0.0038154521848434613	DM（Non-DR）
-0.0147395	-0.0131673	DM（Non-DR）
0.006039748716005515	-0.0113294	DM（Non-DR）
-0.0379946	-0.0275885	DM（Non-DR）
-0.0245071	-0.0101142	DM（Non-DR）
-0.00557571	-0.0159561	DM（Non-DR）
0.014307372902941064	-0.00172627	DM（Non-DR）
0.004636371737363033	0.010318305961594105	DM（Non-DR）
0.013457719368696004	0.0051142158809850185	DM（Non-DR）
0.020542026957751112	-0.0120517	DR
-0.0117516	-0.00987525	DM（Non-DR）
0.0036525087883266887	-0.00754281	DR
0.004636371737363033	-0.0158163	DM（Non-DR）
-0.00155604	-0.00734859	DR
0.004636371737363033	-0.00376779	DM（Non-DR）
0.0036525087883266887	0.002153282587761112	DR
0.007553492855440939	-0.00316902	DM（Non-DR）
0.004636371737363033	-7.08788e-05	DM（Non-DR）
0.004636371737363033	0.014410991949746436	DM（Non-DR）
0.0036525087883266887	-0.00588679	DR
0.019792468725422476	-0.00434184	DR
-0.0237537	-0.0345135	DR
-0.00405521	0.012453991142159778	DR
0.030245056746981396	0.02528668750584758	DM（Non-DR）
0.027839461207003653	0.014115007188774939	DR
0.004636371737363033	0.02133669884701701	DM（Non-DR）
-0.0175813	-0.000213124	DM（Non-DR）
0.004636371737363033	-0.0254407	DM（Non-DR）
0.024670830205127725	-0.00415648	DM（Non-DR）
-0.0217401	0.003987971018417724	DM（Non-DR）
0.004636371737363033	-0.0128719	DM（Non-DR）
-0.00836453	0.023492041375162843	DM（Non-DR）
-0.00115289	-0.017366	DM（Non-DR）
0.010880398457630152	-0.0110569	DM（Non-DR）
0.009818168529408125	0.029233851229922756	DR
0.004636371737363033	-0.0216261	DM（Non-DR）
0.004636371737363033	-0.00376717	DM（Non-DR）
0.0021901331904858575	-0.0203165	DM（Non-DR）
-0.00888456	-0.0124829	DM（Non-DR）
0.01873308613597534	0.019234577582750923	DM（Non-DR）
0.004636371737363033	0.007017196174511435	DM（Non-DR）
0.004636371737363033	-0.00852751	DM（Non-DR）
-0.00767593	0.003223506876644455	DM（Non-DR）
0.0036525087883266887	0.009404165642749485	DR
0.004636371737363033	0.013558163396211728	DM（Non-DR）
0.004636371737363033	-0.00325967	DM（Non-DR）
-0.0329059	0.010140833809841427	DM（Non-DR）
0.004636371737363033	0.01198918868514774	DM（Non-DR）
0.003003759156257658	-0.0102065	DM（Non-DR）
0.004636371737363033	0.014536567524346206	DM（Non-DR）
0.011207129422416159	0.021751183309600783	DM（Non-DR）
0.004636371737363033	-0.0351853	DM（Non-DR）
0.019157913823217132	-0.00136177	DR
0.004445302062843119	0.006985007462772936	DM（Non-DR）
0.003445412081983886	0.007227429664623054	DR
0.015397815049274594	-0.0118955	DM（Non-DR）
0.0026120248178951554	-0.00925548	DR
0.004636371737363033	-0.0155367	DM（Non-DR）
0.004636371737363033	-0.0221859	DM（Non-DR）
-0.000390248	-0.00751206	DM（Non-DR）
0.0036525087883266887	-0.00647213	DR
0.004636371737363033	-0.00215863	DM（Non-DR）
0.0036525087883266887	-0.000975536	DR
0.0036525087883266887	-0.0196308	DR
0.004636371737363033	0.012297449602947076	DM（Non-DR）
0.004636371737363033	-0.0310308	DM（Non-DR）
-0.000280093	0.0069161875125844895	DM（Non-DR）
0.005280281189242066	-0.0150332	DM（Non-DR）
0.004636371737363033	0.02073872975563361	DM（Non-DR）
0.004636371737363033	0.0221860716720269	DM（Non-DR）
0.0036525087883266887	0.00892084681321921	DR
0.007990344330675286	-0.0111572	DR
0.008458890712480002	-0.00837366	DR
0.015051186397024114	0.0034107140165982007	DM（Non-DR）
0.0029749553061797374	-0.00312388	DR
0.0036525087883266887	0.00562560093192322	DR
0.02025676676073325	-0.000449741	DM（Non-DR）
-0.0105013	-0.00482313	DR
0.014007541115003984	0.01859510478547339	DM（Non-DR）
0.0036525087883266887	0.007714616289797611	DR
-0.00174374	-0.00198909	DR
-0.0174965	-0.0153214	DM（Non-DR）
-0.00556068	0.002391251975022749	DM（Non-DR）
-0.0156356	0.010708876135784827	DM（Non-DR）
0.00440645776054982	0.008859670054566574	DR
0.008400659267668838	0.012241219920473619	DR
-0.00637723	-0.00731618	DM（Non-DR）
0.004636371737363033	0.010871874777431534	DM（Non-DR）
-0.0192225	-0.0067499	DM（Non-DR）
0.01349995014501329	1.9880735686736515e-4	DM（Non-DR）
0.0036525087883266887	-0.00246286	DR
0.00859380913203196	-0.00214725	DR
0.016600660179556782	0.018351105742648855	DM（Non-DR）
0.0036525087883266887	0.010623985896070135	DR
0.004636371737363033	0.010641135558332666	DM（Non-DR）
0.004636371737363033	-0.00898052	DM（Non-DR）
0.004636371737363033	0.013472244848579007	DM（Non-DR）
0.012266709438898155	-0.00457864	DR
0.019969339004585453	0.003311306504014761	DM（Non-DR）
0.004019762162974753	-0.00687219	DM（Non-DR）
-0.00479089	-0.00215477	DM（Non-DR）
-0.0223911	0.002174016033677025	DR
-0.013017	0.0030444979904183404	DR
0.0036525087883266887	-0.0371866	DR
0.0036525087883266887	0.01208181830113855	DR
0.004636371737363033	-0.00785749	DM（Non-DR）
0.004636371737363033	0.005991568628149193	DM（Non-DR）
-0.00916087	-0.00394321	DM（Non-DR）
0.0019604970907845993	-0.00797188	DM（Non-DR）
0.004636371737363033	0.02002331921984982	DM（Non-DR）
0.038420190674476495	0.009549779587178318	DR
-0.0189836	0.00583222663046976	DM（Non-DR）
-0.00142044	-0.000639781	DR
-0.00644017	-0.00752533	DM（Non-DR）
0.010148831968705706	-0.00765293	DM（Non-DR）
0.004636371737363033	-0.00647189	DM（Non-DR）
-0.0146122	-0.00913638	DR
0.004636371737363033	-0.00222637	DM（Non-DR）
0.004636371737363033	0.009253453207062652	DM（Non-DR）
-0.0140596	-0.00137312	DM（Non-DR）
0.004636371737363033	-0.009648	DM（Non-DR）
0.004636371737363033	0.0041296835192139655	DM（Non-DR）
-0.0571136	-0.0573821	DR
4.119104443249212e-4	0.010476585481819381	DR
-0.0157797	-0.0270625	DM（Non-DR）
-0.0319617	-0.0302472	DM（Non-DR）
0.004636371737363033	0.003452254248196112	DM（Non-DR）
0.01750068906629696	0.0013604237841270369	DM（Non-DR）
0.004636371737363033	0.014783302398608386	DM（Non-DR）
-0.0140179	-0.00699993	DM（Non-DR）
0.004636371737363033	0.012074754574047452	DM（Non-DR）
0.004636371737363033	-0.00223906	DM（Non-DR）
0.004636371737363033	0.012119886647608926	DM（Non-DR）
0.019104393534712667	0.015505988305701783	DM（Non-DR）
0.0036525087883266887	0.023605748872506657	DR
-0.033119	-0.0263017	DR
0.004636371737363033	0.00771664287838079	DM（Non-DR）
0.004636371737363033	-0.00876593	DM（Non-DR）
0.014229920404526294	0.007407990035075699	DM（Non-DR）
0.004636371737363033	0.00850055839546493	DM（Non-DR）
0.010433136195829312	0.019835284992303078	DR
0.021175606634500757	-0.00450868	DM（Non-DR）
0.02264554218780469	0.028286993197567646	DR
0.018717489901507345	-0.0030281	DM（Non-DR）
-0.00268367	-0.0187784	DM（Non-DR）
0.005241431076203382	-0.0174279	DR
0.044041858187221075	0.03654341679026724	DR
-0.00257463	-0.00715753	DM（Non-DR）
-0.0301381	-0.0115701	DM（Non-DR）
0.004636371737363033	-0.00411035	DM（Non-DR）
0.0036525087883266887	9.451407912285428e-4	DR
0.004636371737363033	-0.0177737	DM（Non-DR）
0.014360257828499366	0.029123759103844172	DR
0.004636371737363033	0.020951778274381775	DM（Non-DR）
0.0036525087883266887	0.01728357880419132	DR
0.004636371737363033	-0.0210695	DM（Non-DR）
-0.0292113	-0.0194614	DM（Non-DR）
0.036336764483830414	0.040232443864497675	DM（Non-DR）
-0.0133811	-0.0132814	DM（Non-DR）
0.004636371737363033	0.012107516260442184	DM（Non-DR）
0.004636371737363033	-0.0234837	DM（Non-DR）
0.012538337460112299	0.004371785922556914	DM（Non-DR）
-0.00561176	0.0012643842142322425	DM（Non-DR）
0.009687641069675899	0.00889532819165146	DR
-0.00864263	0.015606063063164363	DR
-0.0360815	0.009372129892205148	DM（Non-DR）
0.004636371737363033	0.022684029741309175	DM（Non-DR）
0.004636371737363033	-0.00108843	DM（Non-DR）
-0.00648823	0.009681463194758442	DR
0.027867252409750243	-0.00600947	DM（Non-DR）
0.004849515034854494	0.008494046149368814	DM（Non-DR）
0.008141736020578034	-0.0054153	DR
0.004636371737363033	-0.00834489	DM（Non-DR）
-0.00210385	0.006467468737581068	DM（Non-DR）
0.0016250096728927773	-0.00623664	DM（Non-DR）
7.04697777624076e-4	0.015994877025898732	DM（Non-DR）
-0.00168085	-0.0133515	DR
0.004636371737363033	0.008491893839877881	DM（Non-DR）
0.0036525087883266887	-0.0213019	DR
0.004636371737363033	0.026242519213423753	DM（Non-DR）
0.004636371737363033	0.009628514193480119	DM（Non-DR）
-0.0350166	-0.000400445	DR
-0.0351031	-0.0148436	DR
7.367124886385225e-4	-0.0159877	DM（Non-DR）
-0.00475795	0.00863302133796621	DM（Non-DR）
-0.0149936	-0.0160561	DR
0.004636371737363033	0.006357744391031966	DM（Non-DR）
0.05831832755210555	0.010626836644286078	DR
0.004636371737363033	0.013737576686108007	DM（Non-DR）
0.004636371737363033	-0.0120133	DM（Non-DR）
-0.00260984	9.576663616155698e-5	DM（Non-DR）
0.0035939920389199778	0.013006098743497362	DM（Non-DR）
0.0045925119418564146	-0.00752759	DR
0.004636371737363033	-0.0116826	DM（Non-DR）
-0.0124386	-0.0196473	DM（Non-DR）
-0.0103343	-0.0159055	DM（Non-DR）
0.012299503358345416	-0.027326	DM（Non-DR）
0.004636371737363033	0.006776784930089544	DM（Non-DR）
-0.0144088	-0.00571187	DM（Non-DR）
0.007868375014448646	0.012105607592790987	DM（Non-DR）
0.004636371737363033	0.008681641156336897	DM（Non-DR）
0.022815220584349257	0.022038040929011522	DM（Non-DR）
-0.0509735	-0.0476601	DM（Non-DR）
0.0036525087883266887	0.011498939837087094	DR
0.004636371737363033	-0.0293265	DM（Non-DR）
-0.00299513	-0.0113467	DM（Non-DR）
-0.00720415	-0.0040059	DM（Non-DR）
0.0036525087883266887	0.02518339163251509	DR
0.004636371737363033	-0.0099606	DM（Non-DR）
0.004636371737363033	0.0026116518796627103	DM（Non-DR）
0.012158361052660584	0.004012058678376604	DM（Non-DR）
0.023016527341586233	0.013637056758692385	DR
0.0036525087883266887	-0.0213075	DR
0.004636371737363033	0.0035149213354989817	DR
0.004636371737363033	-0.00426699	DM（Non-DR）
-0.0100639	-0.0140286	DM（Non-DR）
0.004636371737363033	0.003245078518108126	DM（Non-DR）
-0.0215279	-0.00459192	DM（Non-DR）
0.0026342722963271364	0.029944778258988246	DM（Non-DR）
0.004636371737363033	0.01587853738231179	DM（Non-DR）
0.004636371737363033	0.012241654150416663	DM（Non-DR）
0.0036525087883266887	-0.00881568	DR
-0.00985808	-0.00218539	DM（Non-DR）
0.004636371737363033	0.0033010891742438044	DM（Non-DR）
0.004636371737363033	-0.0167769	DM（Non-DR）
0.006835443526004948	0.015416688350956073	DR
0.004636371737363033	0.01211032877868615	DM（Non-DR）
0.027975900381307383	0.02317574598739077	DR
0.004636371737363033	-0.0199428	DM（Non-DR）
0.004636371737363033	-0.0134489	DM（Non-DR）
-0.0165634	-0.0201668	DM（Non-DR）
0.015849689482673335	-0.00581938	DM（Non-DR）
0.004636371737363033	0.006840407485474497	DM（Non-DR）
0.004636371737363033	0.023781437568373667	DM（Non-DR）
0.018097507974764542	-0.0035313	DM（Non-DR）
0.004636371737363033	-0.00158906	DM（Non-DR）
0.0036525087883266887	0.02486971448804414	DR
-0.00400907	-0.0302337	DR
-0.0163375	-0.0284853	DR
0.02093733274839161	9.848784239116243e-5	DM（Non-DR）
0.0036525087883266887	0.005151203422625112	DR
0.004636371737363033	-0.00731541	DM（Non-DR）
0.004636371737363033	0.007845480219301688	DM（Non-DR）
0.004636371737363033	-0.00757395	DR
0.019489640997426574	-0.00922233	DM（Non-DR）
0.004636371737363033	-0.0112045	DM（Non-DR）
0.01145026193795795	0.021605918143378776	DM（Non-DR）
0.004636371737363033	-0.0221092	DM（Non-DR）
-0.00866658	-0.0133478	DM（Non-DR）
0.018923082104861672	0.0023226834410031184	DR
0.0036525087883266887	0.020977481184246315	DR
0.004636371737363033	-0.014529	DM（Non-DR）
-0.0157303	-0.0207328	DR
-0.00687093	0.013732540017157815	DM（Non-DR）
0.004636371737363033	0.021241318052282097	DM（Non-DR）
-0.0196312	0.019929309803420604	DR
-0.0309587	-0.00529179	DR
0.011589651363504509	0.02324472050404598	DM（Non-DR）
0.004636371737363033	0.01287111063634856	DM（Non-DR）
0.029660597115330062	0.023837650569822073	DR
0.004636371737363033	0.012432625993445245	DM（Non-DR）
-0.020207	-0.00266679	DM（Non-DR）
0.010942175713425605	0.01345883429609308	DM（Non-DR）
0.0036525087883266887	0.01235794162987806	DR
-0.0275674	-0.00390486	DM（Non-DR）
0.004636371737363033	0.01635984217439411	DM（Non-DR）
-0.00873974	-0.00750658	DM（Non-DR）
0.0018858015862784072	-0.00463684	DM（Non-DR）
-0.00255123	-0.00548318	DM（Non-DR）
0.02171931511397226	0.023431660652347412	DM（Non-DR）
0.011830926273288161	0.0139013518511207	DM（Non-DR）
0.004636371737363033	0.020090449756168558	DM（Non-DR）
-0.00973607	-0.0219013	DM（Non-DR）
0.0036525087883266887	-0.0499552	DR
-0.01825	-0.00514786	DM（Non-DR）
0.006798616463189905	-0.00461146	DM（Non-DR）
0.004636371737363033	0.018312211182862147	DM（Non-DR）
-0.016443	-0.0131042	DM（Non-DR）
0.004636371737363033	0.008113062855840725	DM（Non-DR）
0.004636371737363033	-0.0102859	DM（Non-DR）
-0.0136657	-0.0194904	DM（Non-DR）
0.004636371737363033	-0.00400695	DM（Non-DR）
0.004636371737363033	-0.0175715	DM（Non-DR）
0.007652392965911992	-0.00422976	DM（Non-DR）
0.0036525087883266887	0.026613786481897574	DR
0.010442037491882605	-0.00340491	DM（Non-DR）
-0.0325148	-0.00587478	DM（Non-DR）
-0.0269037	-0.0246612	DR
0.004636371737363033	0.0035686047672060586	DM（Non-DR）
0.004636371737363033	-0.00626897	DM（Non-DR）
0.02400459995988584	0.020705125139176495	DR
-0.0080391	-0.00741666	DM（Non-DR）
-0.0031428	0.014551512292205453	DM（Non-DR）
-0.0228704	-0.0222841	DM（Non-DR）
0.004636371737363033	0.0020301181020521385	DM（Non-DR）
0.004636371737363033	0.004278564451510457	DM（Non-DR）
-0.00533278	8.665029602068412e-4	DM（Non-DR）
0.004636371737363033	0.010947928336397118	DM（Non-DR）
0.004636371737363033	-0.000137588	DM（Non-DR）
0.004636371737363033	0.020420437185110565	DM（Non-DR）
0.004636371737363033	-0.00179709	DM（Non-DR）
0.004636371737363033	0.005665019083061723	DM（Non-DR）
0.0036525087883266887	0.0028780346249854642	DR
0.004636371737363033	-0.0086881	DM（Non-DR）
-0.00601224	-0.00615227	DR
0.00434236722895677	-0.00259908	DM（Non-DR）
0.0036525087883266887	0.016056848875815852	DR
0.004636371737363033	-0.0196514	DM（Non-DR）
-0.00258517	0.005559785188586396	DM（Non-DR）
-0.0185631	-0.0211266	DR
-0.00261641	0.009850491240733148	DM（Non-DR）
0.0036525087883266887	0.007262625685467352	DR
0.004636371737363033	-0.0264694	DM（Non-DR）
-0.0100103	-0.000550615	DM（Non-DR）
0.004636371737363033	-0.000903556	DM（Non-DR）
0.004636371737363033	0.018692890986755792	DM（Non-DR）
0.006089657004104148	0.027419495335334644	DM（Non-DR）
0.0036525087883266887	0.027932868443961215	DR
0.014014242854277008	0.008121477844912732	DM（Non-DR）
0.004636371737363033	-0.00418045	DM（Non-DR）
0.0036525087883266887	0.006432623484103384	DR
-0.0316741	-0.0131312	DR
0.0036525087883266887	0.014601636072215362	DR
0.011862293713807651	-0.00207653	DR
0.0036525087883266887	0.008535019620974613	DR
-0.0235676	-0.0263886	DM（Non-DR）
0.017589402575224157	0.009414582460442682	DM（Non-DR）
0.004636371737363033	0.012063934898695386	DM（Non-DR）
0.0036525087883266887	0.035465330747791804	DR
0.004636371737363033	0.00552865016088914	DM（Non-DR）
0.004636371737363033	0.004037340450629777	DM（Non-DR）
0.0036525087883266887	0.019420473786698374	DR
0.0016903268918588912	0.012808753320234439	DM（Non-DR）
0.004636371737363033	0.003978316601965616	DM（Non-DR）
0.0023962924994033992	-0.00184465	DM（Non-DR）
-0.00310436	-0.00590846	DM（Non-DR）
0.011994151231418022	-0.0010881	DM（Non-DR）
0.02489816082845122	0.027048454534019217	DM（Non-DR）
-0.0198002	-0.0179481	DR
-0.00755695	0.005727519431234696	DM（Non-DR）
0.011601287590842045	0.008812631293245938	DM（Non-DR）
-0.0368755	-0.0210006	DM（Non-DR）
0.0010545366932998967	-0.0195105	DM（Non-DR）
-0.0182429	-0.00580231	DM（Non-DR）
-0.00265548	-0.00775643	DR
-0.00193854	0.0031493111500184544	DR
-0.00549361	0.0012301048897941352	DM（Non-DR）
0.004636371737363033	-0.0042627	DM（Non-DR）
-0.0215243	-0.0198714	DM（Non-DR）
0.0036525087883266887	0.012019634643784327	DR
0.004636371737363033	0.01073572200956301	DM（Non-DR）
0.0036525087883266887	0.00605683934544596	DR
0.004636371737363033	-0.00844016	DM（Non-DR）
0.006759834571860022	-0.00397973	DM（Non-DR）
0.037417751021460714	-0.00021271	DM（Non-DR）
0.004636371737363033	0.025867942496078485	DM（Non-DR）
0.0036525087883266887	-0.0142523	DR
0.0036525087883266887	0.031653395057260614	DR
0.004636371737363033	0.011327486011235207	DM（Non-DR）
0.0036525087883266887	-0.0232946	DR
-0.0332271	-0.00165943	DR
0.003408579810331559	-0.00449611	DR
0.004636371737363033	-0.0346762	DM（Non-DR）
0.004636371737363033	-0.0166243	DM（Non-DR）
0.011443674099920654	-0.00841631	DM（Non-DR）
0.004636371737363033	0.015152248384770651	DM（Non-DR）
0.004636371737363033	-0.00341908	DM（Non-DR）
0.004636371737363033	0.001132440070137992	DM（Non-DR）
-0.00647463	-0.00915379	DM（Non-DR）
0.0036525087883266887	0.014024020726125004	DR
-0.00188216	-0.005634	DM（Non-DR）
0.03269776030346921	0.0175252289163838	DM（Non-DR）
0.004636371737363033	-0.00392312	DM（Non-DR）
0.004636371737363033	-0.0205136	DM（Non-DR）
0.009482772916248692	-0.0053182	DR
0.004636371737363033	-0.0101563	DM（Non-DR）
0.004636371737363033	0.005828981845043455	DM（Non-DR）
-0.0101768	-0.0118637	DM（Non-DR）
-0.0387873	-0.0138454	DM（Non-DR）
0.017017418309776187	0.021643049356418784	DM（Non-DR）
5.492447102487773e-4	0.0045026138280807905	DM（Non-DR）
-0.00725278	-0.0069102	DR
0.0036525087883266887	0.007094683805183567	DR
0.004636371737363033	0.008562616572038112	DM（Non-DR）
0.00710755039116014	-0.00180671	DM（Non-DR）
0.004636371737363033	-0.00837248	DM（Non-DR）
-0.0192198	0.009469016833727518	DR
0.011831198989645957	0.01292234062043166	DR
-0.0121537	0.017101939308271776	DR
-0.0088376	0.02730239681517175	DM（Non-DR）
0.004636371737363033	0.002951473231961453	DM（Non-DR）
0.0036525087883266887	0.002958089465531951	DR
0.009634200872092345	0.033747422330694304	DR
0.004636371737363033	0.017745742549657505	DM（Non-DR）
0.004020140552182366	-0.00255274	DR
0.0036525087883266887	0.033532534241020304	DR
0.0036525087883266887	-0.028497	DR
0.007603628375048113	-0.00579856	DM（Non-DR）
-0.0570514	-0.0206962	DR
-0.000651851	0.0076836131899528	DM（Non-DR）
0.012243927429183045	0.01284951381369754	DM（Non-DR）
0.02125572691535016	0.02154137408194998	DM（Non-DR）
0.004636371737363033	-0.0130905	DM（Non-DR）
0.02344639305498239	-0.00587958	DM（Non-DR）
-0.0150218	-0.00328313	DM（Non-DR）
0.004636371737363033	0.0013657959110344939	DM（Non-DR）
-0.0252111	-0.000841707	DR
0.003126998801941951	-0.00634319	DM（Non-DR）
0.0036525087883266887	0.01186474689207172	DR
0.004636371737363033	0.03455861128125946	DR
0.016368693999665562	0.0048680871660467025	DM（Non-DR）
0.0033015837831408285	0.013920069453744573	DR
-0.00684834	-0.0105175	DM（Non-DR）
0.004636371737363033	0.008228537809757809	DM（Non-DR）
0.006247725489641001	0.013900433578554567	DM（Non-DR）
-0.000164264	0.013519249659617696	DM（Non-DR）
0.004636371737363033	-0.00926037	DM（Non-DR）
0.004636371737363033	-0.0293028	DM（Non-DR）
0.0036525087883266887	0.018870955542998256	DR
0.01683913762811999	0.0015697162367685532	DM（Non-DR）
0.0036525087883266887	-0.0130794	DR
-0.00612565	-0.00873217	DR
0.004636371737363033	0.015954755672327566	DM（Non-DR）
0.0036525087883266887	-0.00707117	DR
-0.122135	-0.0433674	DR
0.0074843794563064295	0.0026022504353342773	DR
0.023215274270854	0.005852442723728017	DR
-0.0140821	-0.028513	DM（Non-DR）
0.004636371737363033	-0.012549	DM（Non-DR）
-0.00931754	0.006571825160398119	DM（Non-DR）
-0.0235523	-0.0165988	DM（Non-DR）
0.0036525087883266887	-0.011785	DR
-0.00187463	-0.00252596	DM（Non-DR）
0.0036525087883266887	-0.00684678	DR
-0.00331933	-0.00459459	DR
0.004636371737363033	-0.000324069	DM（Non-DR）
-0.0023769	0.014910130290355195	DM（Non-DR）
-0.0200792	-0.0247687	DM（Non-DR）
0.0037572011481615854	-0.00439158	DM（Non-DR）
-0.0133062	-0.00918869	DM（Non-DR）
0.004636371737363033	0.013856029109053088	DM（Non-DR）
0.004636371737363033	-0.0338103	DM（Non-DR）
0.004012729960689725	0.03165340793280591	DR
0.0036525087883266887	-0.0158085	DR
0.002989346388717286	-0.0127396	DM（Non-DR）
-0.00367801	5.967699313470483e-4	DM（Non-DR）
0.0036525087883266887	-0.0173106	DR
0.03377025503036083	0.0022884057574721253	DR
0.004636371737363033	-0.00544448	DM（Non-DR）
0.004636371737363033	0.0026498659753981194	DM（Non-DR）
0.0036525087883266887	-0.0154291	DR
0.0036525087883266887	0.009012652358573552	DR
0.010334618363525819	0.026398269937138084	DR
0.0036525087883266887	0.011467281724834362	DR
0.004636371737363033	-0.00912788	DM（Non-DR）
0.022478848635315157	0.011782277415100248	DR
-0.0165362	0.007648213595746751	DM（Non-DR）
0.013309717338009815	0.009110174668214201	DM（Non-DR）
0.004636371737363033	-0.00625524	DM（Non-DR）
-0.00165818	0.013813847873855964	DM（Non-DR）
-0.003642	-0.0182693	DM（Non-DR）
0.01949920886542674	0.006850652606287946	DR
0.004636371737363033	0.009480603870073621	DM（Non-DR）
0.004636371737363033	0.006432837369479705	DM（Non-DR）
0.0036525087883266887	0.003942941189676536	DR
0.004636371737363033	-0.00590215	DM（Non-DR）
-0.018497	-0.0220189	DM（Non-DR）
0.004636371737363033	0.006157119682847526	DM（Non-DR）
0.01418197114911355	0.01545432723382735	DM（Non-DR）
0.016214926306527006	-0.0165242	DM（Non-DR）
0.004636371737363033	0.02194045260946591	DM（Non-DR）
0.010367169896254018	0.0021358306077567707	DM（Non-DR）
2.819310040339312e-4	0.003185872540724335	DM（Non-DR）
0.005989629547461508	-0.010311	DR
0.0036525087883266887	-0.00641524	DR
-0.01714	0.001034322846700228	DM（Non-DR）
0.039082359964021034	0.03657984329807501	DR
-0.00215015	0.01592746417090289	DM（Non-DR）
0.004636371737363033	1.0327323576146512e-4	DM（Non-DR）
0.024621253285901624	-0.00905348	DM（Non-DR）
0.004636371737363033	0.007733032092848348	DM（Non-DR）
0.03199405795528772	0.018910983513171966	DM（Non-DR）
0.004636371737363033	0.0357508070853325	DM（Non-DR）
0.004636371737363033	-0.014749	DM（Non-DR）
0.004636371737363033	-0.000771288	DM（Non-DR）
-0.0092063	-0.0216269	DR
0.004636371737363033	-0.0212211	DM（Non-DR）
-0.04734	-0.0146789	DR
-0.0211727	-0.01865	DM（Non-DR）
0.018859973108932747	0.017649132272632703	DM（Non-DR）
-0.0286008	-0.0317436	DM（Non-DR）
-0.00701883	1.446256214484463e-4	DM（Non-DR）
0.004636371737363033	0.043343170985020614	DM（Non-DR）
0.0023695457692656354	0.0033483907592404805	DM（Non-DR）
0.012174164565371785	0.01794107783691869	DR
0.0036525087883266887	-0.00691412	DR
0.004636371737363033	0.005509111788470371	DM（Non-DR）
-0.0173118	-0.0101865	DR
0.004636371737363033	0.009112274899235509	DM（Non-DR）
-0.00276319	0.007003018042471311	DM（Non-DR）
0.004636371737363033	-0.00503919	DM（Non-DR）
-0.0093432	-0.00523064	DM（Non-DR）
-0.00247931	-0.00439813	DM（Non-DR）
0.0036525087883266887	0.011952027460184585	DR
0.011974961991877236	0.036677209995495154	DM（Non-DR）
-0.0154982	-0.00284307	DM（Non-DR）
0.012174106214009103	0.006131066295886215	DM（Non-DR）
-0.00514219	-0.000565752	DM（Non-DR）
0.005872466980142226	-0.00201327	DM（Non-DR）
0.03457590077518124	0.032089410460279646	DR
-0.019581	-0.0175917	DR
0.007986065821207805	-0.00498595	DM（Non-DR）
0.0036525087883266887	-0.0028851	DR
0.004636371737363033	0.021050437430938082	DM（Non-DR）
0.007986956479745308	0.013499768204363119	DR
-0.00121246	0.007748767566340081	DM（Non-DR）
-0.002378	-0.00756803	DM（Non-DR）
-0.0208672	-0.00431404	DM（Non-DR）
0.004636371737363033	-0.0100484	DM（Non-DR）
0.004636371737363033	0.015303464880555766	DM（Non-DR）
0.004636371737363033	-0.0030442	DM（Non-DR）
0.004636371737363033	0.005560467629297184	DM（Non-DR）
1.6005997995625562e-4	0.002118018763869212	DR
-0.0423837	-0.0131085	DM（Non-DR）
0.007635386625242661	0.011542411280249614	DM（Non-DR）
-0.000931346	0.006375039413363585	DR
0.007773112026844604	-0.0128059	DM（Non-DR）
0.0036525087883266887	0.007160868830680778	DR
0.004636371737363033	-0.00396931	DM（Non-DR）
0.0010735076163025156	0.010920936499222367	DM（Non-DR）
0.004636371737363033	0.009712959323303585	DM（Non-DR）
-0.0224288	-0.0234896	DR
-0.060217	0.013642236270243453	DM（Non-DR）
-0.0058473	-0.0148946	DM（Non-DR）
-0.0169248	-0.0140016	DM（Non-DR）
0.004636371737363033	0.03054838636071802	DM（Non-DR）
0.030828868133061876	0.004383375098342278	DM（Non-DR）
6.653187880040212e-5	0.01494759708109567	DM（Non-DR）
-0.0205374	-0.0159233	DR
0.0036525087883266887	-0.0226832	DR
-0.0354229	0.006245048993035291	DM（Non-DR）
0.004636371737363033	-0.0145887	DM（Non-DR）
-0.000648628	-0.0108693	DM（Non-DR）
-0.00742839	0.005159165038977083	DR
-0.00496112	-0.0037084	DR
0.004636371737363033	0.008695385551035788	DM（Non-DR）
-0.0127855	-0.0167761	DM（Non-DR）
-0.00995792	-0.00512073	DR
0.015597130791036107	0.003798060274743014	DM（Non-DR）
-0.00303717	0.02544352560832839	DM（Non-DR）
0.004636371737363033	0.02632146537259093	DM（Non-DR）
0.0036525087883266887	0.008270335182633228	DR
-0.0183516	-0.012816	DM（Non-DR）
0.018874598636951782	0.012349286872477536	DM（Non-DR）
0.004636371737363033	-0.0224635	DM（Non-DR）
0.0036525087883266887	-0.0144924	DR
0.0036525087883266887	0.004521147408978343	DR
0.02024216717324653	0.026376637963788557	DM（Non-DR）
0.0036525087883266887	-0.0150645	DR
0.0033880777745070693	0.008839121453631433	DM（Non-DR）
0.004636371737363033	-0.00626212	DM（Non-DR）
0.007668981086939936	-0.02418	DM（Non-DR）
0.004636371737363033	0.002611624154196841	DM（Non-DR）
0.0036525087883266887	-0.00827492	DR
0.010500863908985787	0.001611859611788908	DR
0.017020111811110572	0.023788692913547817	DM（Non-DR）
-0.0131101	0.0017315781545795056	DM（Non-DR）
-0.0155075	-0.0109575	DM（Non-DR）
0.013164680530775116	0.010947987668082639	DM（Non-DR）
0.004636371737363033	-0.0126342	DM（Non-DR）
0.0036525087883266887	0.0024111241671268763	DR
-0.0120546	-0.00542165	DM（Non-DR）
0.004636371737363033	0.015598852069026933	DM（Non-DR）
-0.000746647	-0.023079	DR
0.010479027845546298	-0.00332902	DM（Non-DR）
0.004636371737363033	0.003986365733343198	DM（Non-DR）
-0.00113261	0.005221894333230034	DM（Non-DR）
-0.0279551	-0.0062519	DM（Non-DR）
-0.0195687	-0.0178494	DR
-0.0212177	-0.0483057	DM（Non-DR）
-0.0168574	0.001285811223088094	DM（Non-DR）
0.004636371737363033	0.006656863589594183	DM（Non-DR）
-0.021118	0.002629603618977602	DR
-0.0176624	-0.000905048	DM（Non-DR）
0.004636371737363033	0.030608077212731614	DM（Non-DR）
-0.0148202	-0.0183513	DM（Non-DR）
0.02160803681711721	0.003982001793149528	DM（Non-DR）
0.00928618778003475	-0.00433004	DM（Non-DR）
-0.00853882	0.009179982409873628	DR
0.004636371737363033	-0.0139939	DM（Non-DR）
0.011898787452491136	0.013638425704396929	DM（Non-DR）
0.004636371737363033	0.01662514191604682	DM（Non-DR）
-0.00252736	-0.00907295	DR
-0.0207034	-0.0163401	DM（Non-DR）
0.0036525087883266887	-0.00476005	DR
-0.00320616	-0.00933268	DM（Non-DR）
0.004636371737363033	-0.00250874	DM（Non-DR）
-0.0193785	-0.0106598	DM（Non-DR）
0.02166366903020644	0.0030865914233296687	DR
-0.00429168	0.0014055600474387458	DM（Non-DR）
0.005646706382259583	0.013759233062290502	DM（Non-DR）
0.004636371737363033	0.018651421290103	DM（Non-DR）
-0.0236644	-0.00541694	DR
0.004636371737363033	-0.00749414	DM（Non-DR）
0.0036525087883266887	-0.0140933	DR
0.0036525087883266887	-0.00455976	DR
0.004636371737363033	0.010571036806499769	DM（Non-DR）
0.003687183388786334	-0.0309722	DR
0.004636371737363033	0.009746774274302606	DM（Non-DR）
0.004636371737363033	0.02145549261430808	DM（Non-DR）
0.004636371737363033	0.009978514295852703	DM（Non-DR）
0.004636371737363033	0.03340964151867627	DM（Non-DR）
0.0036525087883266887	0.008673743219253707	DR
0.004636371737363033	0.010051968207431988	DM（Non-DR）
-0.00103404	-0.0229944	DM（Non-DR）
-0.0310952	-0.0151606	DM（Non-DR）
0.0036525087883266887	0.012874869382320115	DR
0.018230782564341394	0.01701224280270264	DR
-0.000235142	0.021478030373908354	DR
0.0036525087883266887	0.023158640579643733	DR
0.008699014843775702	-0.0200002	DR
0.0036525087883266887	-0.0110901	DR
0.004636371737363033	0.01295940426553063	DM（Non-DR）
-0.0157486	-0.00898493	DR
0.013203969439870187	0.022063926148036764	DR
-0.00902812	0.0016038668712718028	DM（Non-DR）
0.004636371737363033	-0.0130423	DM（Non-DR）
0.004636371737363033	-0.00615881	DM（Non-DR）
0.004636371737363033	0.005480391104901208	DM（Non-DR）
-0.0190491	-0.00563433	DM（Non-DR）
0.004636371737363033	0.005023626312263938	DM（Non-DR）
0.004636371737363033	-0.00268779	DM（Non-DR）
0.0323925144617715	0.015568352268603914	DR
0.0036525087883266887	-0.00605971	DR
0.004636371737363033	-0.0113504	DM（Non-DR）
0.0068068755880720255	-0.00272918	DM（Non-DR）
0.020309287858304558	0.026249299092156477	DM（Non-DR）
0.004636371737363033	0.010022875311919161	DM（Non-DR）
0.01905983193515657	0.010219119566882366	DM（Non-DR）
0.0036525087883266887	0.015377720368730152	DR
0.0036525087883266887	0.007998889973798941	DR
-0.000658327	-0.000383953	DM（Non-DR）
0.01198957641901434	-0.00109292	DM（Non-DR）
-0.0229644	-0.0161773	DM（Non-DR）
0.004636371737363033	0.014274089748354339	DM（Non-DR）
-0.00720191	-0.0315886	DM（Non-DR）
0.004636371737363033	-0.00294351	DM（Non-DR）
-0.00888058	0.004584726547185517	DR
0.004636371737363033	0.010043013363003615	DM（Non-DR）
-0.0519512	-0.0172836	DM（Non-DR）
-0.0285152	-0.032191	DM（Non-DR）
0.022389606389812768	0.019332378225798266	DM（Non-DR）
0.019333143485323785	0.0058491092216547	DR
0.0037181291654824248	0.01953746380671657	DM（Non-DR）
0.0036525087883266887	0.017734006954550314	DR
0.004636371737363033	0.014206356180475317	DM（Non-DR）
-0.0301301	0.0013887371194924343	DM（Non-DR）
0.023245775160544227	0.008036702950129808	DM（Non-DR）
0.023281305445198505	0.004134979921916203	DR
0.004636371737363033	0.026216275856538223	DM（Non-DR）
0.0036525087883266887	-0.0141179	DR
-0.00299758	0.0028139941156780585	DM（Non-DR）
0.0036525087883266887	3.621482498933409e-4	DR
0.004636371737363033	-0.00733521	DM（Non-DR）
-0.0281497	-0.0315312	DM（Non-DR）
0.006525515547132077	0.018508852800296037	DM（Non-DR）
0.004636371737363033	0.0036307448163834573	DM（Non-DR）
0.012187680440529581	0.00586709357511609	DM（Non-DR）
0.0036525087883266887	0.025468618890628916	DR
0.008673302452921248	0.020114562223781808	DM（Non-DR）
0.00522661951764883	0.012390307032588916	DM（Non-DR）
-0.0145171	0.004676886164921097	DM（Non-DR）
0.004636371737363033	-0.0120861	DM（Non-DR）
0.004636371737363033	-0.00675681	DM（Non-DR）
0.004636371737363033	-0.0013093	DM（Non-DR）
-0.0111059	-0.0201628	DM（Non-DR）
0.0036525087883266887	7.956604909435108e-4	DR
0.004636371737363033	0.019943367024648887	DM（Non-DR）
0.004636371737363033	-0.0157502	DM（Non-DR）
0.01762382061296089	0.02504966597306209	DR
0.004636371737363033	6.725315907312223e-4	DM（Non-DR）
-0.00258224	-0.0208167	DM（Non-DR）
-0.0290293	-0.0122135	DM（Non-DR）
-0.00133647	-0.00202302	DM（Non-DR）
-0.0362446	-0.0243039	DR
0.004636371737363033	0.010815346157730948	DM（Non-DR）
0.004636371737363033	2.9638318569484047e-4	DM（Non-DR）
0.004636371737363033	7.473988070329713e-4	DM（Non-DR）
0.0036525087883266887	0.025959480716572187	DR
-0.00857608	-0.0303857	DM（Non-DR）
0.023608400227996294	0.007019657767818422	DM（Non-DR）
0.004636371737363033	0.01343118220615008	DM（Non-DR）
0.004636371737363033	-0.00879956	DM（Non-DR）
0.004636371737363033	0.03665666846033096	DM（Non-DR）
0.004636371737363033	0.00927129550344979	DM（Non-DR）
-0.0153302	-0.0102174	DM（Non-DR）
0.004695764883167548	0.01533299046384611	DM（Non-DR）
0.013262732384636895	0.018582736350751552	DR
-0.0246318	-0.0115731	DM（Non-DR）
-0.00700979	0.0039980177900487066	DR
0.014202228762733318	-0.0107131	DM（Non-DR）
-0.0103679	-0.0225041	DM（Non-DR）
0.004636371737363033	-0.00325111	DM（Non-DR）
0.004636371737363033	-0.0128213	DM（Non-DR）
-0.0139649	-0.0407632	DM（Non-DR）
-0.00604594	0.003297119841555672	DM（Non-DR）
0.014684429820519623	0.015160298238785928	DM（Non-DR）
-0.0142293	-0.00670909	DM（Non-DR）
0.00779258354825579	0.022234635564004002	DR
0.004636371737363033	-0.0073893	DM（Non-DR）
-0.00753312	-0.014136	DM（Non-DR）
0.004636371737363033	0.0018765482419351755	DM（Non-DR）
0.004636371737363033	-0.0244656	DM（Non-DR）
0.007287651425246967	-0.00169107	DR
-0.00734708	0.010878945297162327	DM（Non-DR）
0.004636371737363033	-0.00416556	DM（Non-DR）
-0.0236701	-0.0239563	DM（Non-DR）
-0.00337862	0.006544490321070024	DR
0.0036525087883266887	-0.00937514	DR
0.004636371737363033	0.009597501976138914	DM（Non-DR）
0.004636371737363033	-0.0436632	DM（Non-DR）
0.004636371737363033	-0.0185491	DM（Non-DR）
0.004636371737363033	0.015900139290277993	DM（Non-DR）
0.004636371737363033	-0.0142084	DM（Non-DR）
0.004636371737363033	0.021614450123926536	DM（Non-DR）
0.03433384393536701	0.01523473347431085	DR
0.004636371737363033	-0.0164041	DM（Non-DR）
0.004636371737363033	0.00873366144927862	DM（Non-DR）
0.0036525087883266887	0.021458401385859235	DR
-0.0110486	-0.0126094	DM（Non-DR）
0.004636371737363033	0.004151894429076022	DM（Non-DR）
-0.00268021	0.01715536953235869	DR
0.021403671516592192	0.0210258051937343	DR
0.0036525087883266887	-0.0162271	DR
0.004636371737363033	-0.00962499	DM（Non-DR）
-0.0229229	-0.0157585	DM（Non-DR）
0.004636371737363033	-0.00328072	DM（Non-DR）
0.004636371737363033	-0.00535469	DM（Non-DR）
0.004636371737363033	-0.00621946	DM（Non-DR）
0.0036525087883266887	-0.00820437	DR
-0.0180691	-0.0202597	DM（Non-DR）
0.004636371737363033	0.004854647808315994	DM（Non-DR）
0.004636371737363033	0.0035453387095132328	DM（Non-DR）
0.004636371737363033	-0.0008181	DM（Non-DR）
0.004636371737363033	0.01393834181564456	DM（Non-DR）
0.004636371737363033	-0.0360242	DM（Non-DR）
0.0036525087883266887	-0.00372417	DR
0.009908279768382482	3.5292698990333697e-4	DR
0.0036525087883266887	-0.00171506	DR
0.00652141954161038	-0.00618875	DM（Non-DR）
0.004636371737363033	0.008612933227756699	DM（Non-DR）
0.004636371737363033	-0.0189876	DM（Non-DR）
-0.004976	-0.00405496	DM（Non-DR）
0.004636371737363033	-0.0119715	DM（Non-DR）
-0.00041181	0.004242567833941375	DR
-0.0340793	-0.00879852	DM（Non-DR）
0.006266766866598103	0.009297722753199483	DM（Non-DR）
-0.0758413	-0.0378984	DM（Non-DR）
-0.00135143	-0.00634608	DR
-0.0085783	0.01937066904221329	DR
0.008076635380714379	-1.42561e-05	DM（Non-DR）
0.004636371737363033	0.0016592858976296958	DM（Non-DR）
0.004636371737363033	-0.00550877	DM（Non-DR）
0.004636371737363033	-0.00273117	DM（Non-DR）
0.012426036455167471	2.871951425481743e-4	DR
-0.0178068	-0.00745487	DM（Non-DR）
0.004636371737363033	-0.00575035	DM（Non-DR）
-0.0207189	0.0038665582936548842	DM（Non-DR）
0.024590221780516352	3.4511579906841366e-4	DR
0.00676933882161989	0.013493270165776828	DR
-0.00693491	-0.0153329	DM（Non-DR）
