# Supplementary material for: Cathepsin H drives hypoxia-associated inflammatory and angiogenic programs in diabetic retinopathy and represents a potential therapeutic target
Source: Int J Biol Sci. 2026 Apr 23;22(9):4647–69. doi: 10.7150/ijbs.134125 (PMC13182238; doi:10.7150/ijbs.134125)
Supplement: Supplementary file 2 — Supplementary tables. [file ijbsv22p4647s2.zip › Supplement Tables 4.xlsx]

## Sheet: Table S23
Table S23 Summary of MR results linking OneK1K single-cell eQTLs to PDR risk
id.exposure	outcome	exposure	method	nsnp	b	se	pval	FDR	lo_ci	up_ci	or	or_lci95	or_uci95
ENSG00000096433_plasma	outcome	ITPR3	Wald ratio	1	-1.009	0.0500994	3.29E-90	2.31E-86	-1.1072	-0.910809	0.364582	0.330483	0.402199
ENSG00000204305_cd8s100b	outcome	AGER	Wald ratio	1	1.12746	0.0579618	2.82E-84	9.88E-81	1.01385	1.24106	3.0878	2.7562	3.45929
ENSG00000198502_cd4nc	outcome	HLA-DRB5	Wald ratio	1	0.488212	0.0264772	6.39E-76	1.49E-72	0.436317	0.540108	1.6294	1.547	1.71619
ENSG00000198502_cd8nc	outcome	HLA-DRB5	Wald ratio	1	0.478565	0.0263041	5.81E-74	1.02E-70	0.427009	0.530121	1.61376	1.53267	1.69914
ENSG00000196126_mononc	outcome	HLA-DRB1	Wald ratio	1	0.856647	0.0515473	5.11E-62	7.16E-59	0.755614	0.95768	2.35525	2.12892	2.60564
ENSG00000235863_cd4sox4	outcome	B3GALT4	Inverse variance weighted	2	0.410771	0.0254535	1.38E-58	1.61E-55	0.360883	0.46066	1.50798	1.43459	1.58512
ENSG00000196735_cd4nc	outcome	HLA-DQA1	Wald ratio	1	0.762289	0.0483223	4.62E-56	4.63E-53	0.667577	0.857001	2.14318	1.94951	2.35608
ENSG00000196735_bin	outcome	HLA-DQA1	Wald ratio	1	0.439469	0.028602	2.81E-53	2.46E-50	0.383409	0.495529	1.55188	1.46728	1.64137
ENSG00000198502_cd4sox4	outcome	HLA-DRB5	Wald ratio	1	-0.79545	0.0524296	5.44E-52	4.24E-49	-0.898212	-0.692689	0.451378	0.407297	0.500229
ENSG00000196126_nk	outcome	HLA-DRB1	Wald ratio	1	-0.756195	0.0499313	8.21E-52	5.76E-49	-0.854061	-0.65833	0.469449	0.425683	0.517715
ENSG00000179344_plasma	outcome	HLA-DQB1	Wald ratio	1	-0.629984	0.0447555	5.32E-45	3.39E-42	-0.717705	-0.542264	0.5326	0.48787	0.581431
ENSG00000204301_cd8et	outcome	NOTCH4	Wald ratio	1	-0.913493	0.0654513	2.86E-44	1.67E-41	-1.04178	-0.785208	0.401121	0.352827	0.456025
ENSG00000240053_nk	outcome	LY6G5B	Wald ratio	1	-0.798706	0.0607193	1.61E-39	8.68E-37	-0.917716	-0.679696	0.449911	0.39943	0.506771
ENSG00000232629_dc	outcome	HLA-DQB2	Wald ratio	1	0.552483	0.0426994	2.72E-38	1.36E-35	0.468792	0.636174	1.73756	1.59806	1.88924
ENSG00000241404_cd4nc	outcome	EGFL8	Wald ratio	1	0.674851	0.0523175	4.55E-38	2.13E-35	0.572309	0.777394	1.96374	1.77235	2.17579
ENSG00000197283_dc	outcome	SYNGAP1	Wald ratio	1	0.35478	0.0278948	4.67E-37	2.05E-34	0.300106	0.409453	1.42587	1.35	1.50599
ENSG00000198502_bmem	outcome	HLA-DRB5	Inverse variance weighted	3	0.266622	0.0222894	5.63E-33	2.32E-30	0.222935	0.310309	1.30555	1.24974	1.36385
ENSG00000237541_monoc	outcome	HLA-DQA2	Wald ratio	1	0.647304	0.0554207	1.62E-31	5.16E-29	0.538679	0.755928	1.91038	1.71374	2.12959
ENSG00000237541_mononc	outcome	HLA-DQA2	Wald ratio	1	0.63099	0.0540239	1.62E-31	5.16E-29	0.525103	0.736876	1.87947	1.69063	2.0894
ENSG00000237541_bmem	outcome	HLA-DQA2	Wald ratio	1	0.478621	0.0409784	1.62E-31	5.16E-29	0.398303	0.558938	1.61385	1.48929	1.74881
ENSG00000237541_dc	outcome	HLA-DQA2	Wald ratio	1	0.515046	0.0440971	1.62E-31	5.16E-29	0.428616	0.601477	1.67372	1.53513	1.82481
ENSG00000237541_nkr	outcome	HLA-DQA2	Wald ratio	1	0.613809	0.0525529	1.62E-31	5.16E-29	0.510805	0.716813	1.84745	1.66663	2.0479
ENSG00000137411_plasma	outcome	VARS2	Inverse variance weighted	2	0.262559	0.023349	2.45E-29	7.47E-27	0.216795	0.308323	1.30025	1.24209	1.36114
ENSG00000198502_bin	outcome	HLA-DRB5	Inverse variance weighted	3	0.256921	0.0237219	2.47E-27	7.21E-25	0.210426	0.303416	1.29294	1.2342	1.35448
ENSG00000241106_mononc	outcome	HLA-DOB	Inverse variance weighted	2	0.263661	0.0247619	1.78E-26	4.99E-24	0.215127	0.312194	1.30169	1.24002	1.36642
ENSG00000204536_nkr	outcome	CCHCR1	Wald ratio	1	0.339953	0.0325407	1.51E-25	4.07E-23	0.276173	0.403733	1.40488	1.31808	1.4974
ENSG00000204390_cd8s100b	outcome	HSPA1L	Wald ratio	1	-0.391001	0.0380468	8.96E-25	2.33E-22	-0.465573	-0.316429	0.67638	0.627776	0.728747
ENSG00000232629_monoc	outcome	HLA-DQB2	Wald ratio	1	0.380037	0.0370559	1.11E-24	2.78E-22	0.307408	0.452667	1.46234	1.3599	1.5725
ENSG00000204209_cd4sox4	outcome	DAXX	Wald ratio	1	0.648716	0.0636327	2.09E-24	5.05E-22	0.523995	0.773436	1.91308	1.68876	2.1672
ENSG00000232629_cd8et	outcome	HLA-DQB2	Wald ratio	1	-0.411968	0.0405483	2.99E-24	6.99E-22	-0.491442	-0.332493	0.662346	0.611743	0.717134
ENSG00000213588_bmem	outcome	ZBTB9	Wald ratio	1	-0.323677	0.0320225	5.10E-24	1.15E-21	-0.386441	-0.260913	0.723484	0.679471	0.770348
ENSG00000204252_cd8s100b	outcome	HLA-DOA	Wald ratio	1	-0.380043	0.0380437	1.69E-23	3.70E-21	-0.454609	-0.305477	0.683832	0.634696	0.736772
ENSG00000226979_nkr	outcome	LTA	Wald ratio	1	0.411042	0.0412633	2.25E-23	4.66E-21	0.330166	0.491918	1.50839	1.3912	1.63545
ENSG00000236104_dc	outcome	ZBTB22	Wald ratio	1	-0.401782	0.0403365	2.26E-23	4.66E-21	-0.480841	-0.322722	0.669127	0.618263	0.724175
ENSG00000272501_bmem	outcome	XXbac-BPG299F13.17	Wald ratio	1	0.186789	0.0192356	2.72E-22	4.94E-20	0.149087	0.224491	1.20537	1.16077	1.25168
ENSG00000272501_cd4et	outcome	XXbac-BPG299F13.17	Wald ratio	1	0.166968	0.0171944	2.72E-22	4.94E-20	0.133267	0.200669	1.18172	1.14256	1.22222
ENSG00000272501_cd8s100b	outcome	XXbac-BPG299F13.17	Wald ratio	1	0.224648	0.0231344	2.72E-22	4.94E-20	0.179305	0.269992	1.25188	1.19639	1.30995
ENSG00000232940_cd4et	outcome	HCG25	Wald ratio	1	-0.257227	0.0264924	2.75E-22	4.94E-20	-0.309152	-0.205302	0.773193	0.734069	0.814401
ENSG00000235863_dc	outcome	B3GALT4	Wald ratio	1	-0.497952	0.0512853	2.75E-22	4.94E-20	-0.598472	-0.397433	0.607774	0.549651	0.672043
ENSG00000204482_cd4nc	outcome	LST1	Wald ratio	1	0.359735	0.0372379	4.44E-22	7.59E-20	0.286748	0.432721	1.43295	1.33209	1.54145
ENSG00000204482_mononc	outcome	LST1	Wald ratio	1	0.369508	0.0382497	4.44E-22	7.59E-20	0.294539	0.444478	1.44702	1.34251	1.55968
ENSG00000232810_dc	outcome	TNF	Wald ratio	1	-0.391814	0.0410195	1.27E-21	2.12E-19	-0.472213	-0.311416	0.675829	0.623621	0.732409
ENSG00000237541_cd8s100b	outcome	HLA-DQA2	Wald ratio	1	0.356522	0.0374767	1.85E-21	3.02E-19	0.283068	0.429977	1.42835	1.3272	1.53722
ENSG00000204385_cd8et	outcome	SLC44A4	Wald ratio	1	-0.539954	0.057266	4.15E-21	6.61E-19	-0.652195	-0.427713	0.582775	0.520901	0.651999
ENSG00000096433_nk	outcome	ITPR3	Wald ratio	1	-0.56441	0.0603955	9.17E-21	1.43E-18	-0.682785	-0.446035	0.568696	0.505208	0.640162
ENSG00000204427_cd4et	outcome	ABHD16A	Wald ratio	1	0.401679	0.0433315	1.86E-20	2.77E-18	0.316749	0.486608	1.49433	1.37266	1.62679
ENSG00000213760_cd8s100b	outcome	ATP6V1G2	Wald ratio	1	-0.442599	0.0477458	1.86E-20	2.77E-18	-0.536181	-0.349018	0.642364	0.584978	0.705381
ENSG00000204580_nk	outcome	DDR1	Wald ratio	1	-0.417796	0.0456011	5.10E-20	7.45E-18	-0.507174	-0.328418	0.658497	0.602195	0.720062
ENSG00000272501_mononc	outcome	XXbac-BPG299F13.17	Wald ratio	1	0.501954	0.0550873	8.09E-20	1.16E-17	0.393983	0.609925	1.65195	1.48288	1.84029
ENSG00000228962_bin	outcome	HCG23	Wald ratio	1	-0.537232	0.0610829	1.43E-18	2.00E-16	-0.656955	-0.41751	0.584364	0.518428	0.658685
ENSG00000204390_monoc	outcome	HSPA1L	Wald ratio	1	-0.268824	0.0309012	3.33E-18	4.58E-16	-0.32939	-0.208258	0.764278	0.719362	0.811998
ENSG00000231389_nk	outcome	HLA-DPA1	Wald ratio	1	0.355633	0.0415196	1.08E-17	1.46E-15	0.274255	0.437012	1.42708	1.31555	1.54807
ENSG00000204410_bmem	outcome	MSH5	Wald ratio	1	0.291355	0.0342496	1.79E-17	2.37E-15	0.224225	0.358484	1.33824	1.25135	1.43116
ENSG00000231389_cd8et	outcome	HLA-DPA1	Wald ratio	1	0.327284	0.038516	1.94E-17	2.52E-15	0.251792	0.402775	1.38719	1.28633	1.49597
ENSG00000204348_plasma	outcome	DXO	Wald ratio	1	0.461553	0.0544247	2.24E-17	2.85E-15	0.354881	0.568226	1.58654	1.42601	1.76513
ENSG00000197251_cd4nc	outcome	LINC00336	Wald ratio	1	-0.361411	0.0430217	4.44E-17	5.37E-15	-0.445733	-0.277088	0.696693	0.640355	0.757988
ENSG00000204305_mononc	outcome	AGER	Wald ratio	1	0.316685	0.0376983	4.44E-17	5.37E-15	0.242797	0.390574	1.37257	1.27481	1.47783
ENSG00000272540_cd8nc	outcome	XXbac-BPG252P9.9	Wald ratio	1	-0.284528	0.0338703	4.44E-17	5.37E-15	-0.350914	-0.218143	0.752369	0.704044	0.804011
ENSG00000204388_nkr	outcome	HSPA1B	Wald ratio	1	0.25568	0.0306472	7.26E-17	8.52E-15	0.195612	0.315749	1.29134	1.21605	1.37129
ENSG00000204472_cd8et	outcome	AIF1	Wald ratio	1	0.363862	0.0436269	7.41E-17	8.52E-15	0.278353	0.449371	1.43888	1.32095	1.56733
ENSG00000204472_cd8nc	outcome	AIF1	Wald ratio	1	0.257027	0.0308174	7.41E-17	8.52E-15	0.196625	0.317429	1.29308	1.21729	1.37359
ENSG00000237775_cd4nc	outcome	DDR1-AS1	Wald ratio	1	-0.313401	0.0376859	9.09E-17	1.03E-14	-0.387265	-0.239536	0.730957	0.678911	0.786993
ENSG00000204387_bin	outcome	C6orf48	Wald ratio	1	0.262277	0.031788	1.57E-16	1.75E-14	0.199972	0.324581	1.29989	1.22137	1.38345
ENSG00000166278_nk	outcome	C2	Wald ratio	1	0.205455	0.0250075	2.11E-16	2.31E-14	0.156441	0.25447	1.22808	1.16934	1.28978
ENSG00000231389_cd4nc	outcome	HLA-DPA1	Wald ratio	1	0.293209	0.0359776	3.65E-16	3.94E-14	0.222693	0.363725	1.34072	1.24944	1.43868
ENSG00000204428_mononc	outcome	LY6G5C	Wald ratio	1	-0.246045	0.0307116	1.13E-15	1.18E-13	-0.30624	-0.18585	0.781887	0.73621	0.830398
ENSG00000272273_cd8et	outcome	XXbac-BPG252P9.10	Wald ratio	1	0.420222	0.0524527	1.13E-15	1.18E-13	0.317415	0.52303	1.5223	1.37357	1.68713
ENSG00000204315_cd8s100b	outcome	FKBPL	Wald ratio	1	0.260797	0.0326002	1.25E-15	1.29E-13	0.196901	0.324694	1.29796	1.21762	1.38361
ENSG00000204385_cd4et	outcome	SLC44A4	Wald ratio	1	0.303561	0.0381354	1.72E-15	1.75E-13	0.228816	0.378307	1.35467	1.25711	1.45981
ENSG00000204482_bin	outcome	LST1	Wald ratio	1	0.394618	0.0508576	8.54E-15	8.55E-13	0.294937	0.494299	1.48382	1.34304	1.63935
ENSG00000204531_cd8et	outcome	POU5F1	Inverse variance weighted	2	-0.222494	0.0292401	2.76E-14	2.73E-12	-0.279804	-0.165183	0.80052	0.755932	0.847738
ENSG00000179344_cd8s100b	outcome	HLA-DQB1	Wald ratio	1	-0.409938	0.054656	6.37E-14	6.20E-12	-0.517064	-0.302813	0.663691	0.596269	0.738737
ENSG00000137337_dc	outcome	MDC1	Wald ratio	1	-0.266967	0.0359619	1.14E-13	1.09E-11	-0.337453	-0.196482	0.765698	0.713586	0.821616
ENSG00000204387_bmem	outcome	C6orf48	Wald ratio	1	0.307993	0.0419543	2.12E-13	1.96E-11	0.225762	0.390223	1.36069	1.25328	1.47731
ENSG00000204387_cd8nc	outcome	C6orf48	Wald ratio	1	0.225315	0.030692	2.12E-13	1.96E-11	0.165159	0.285471	1.25272	1.17958	1.33039
ENSG00000204387_cd4nc	outcome	C6orf48	Wald ratio	1	0.179232	0.0244164	2.13E-13	1.96E-11	0.131376	0.227088	1.1963	1.1404	1.25494
ENSG00000204257_cd4nc	outcome	HLA-DMA	Wald ratio	1	0.350165	0.0478291	2.46E-13	2.24E-11	0.25642	0.44391	1.4193	1.2923	1.55879
ENSG00000272273_bin	outcome	XXbac-BPG252P9.10	Wald ratio	1	-0.244126	0.0333807	2.60E-13	2.34E-11	-0.309552	-0.1787	0.783389	0.733775	0.836357
ENSG00000237541_cd4et	outcome	HLA-DQA2	Wald ratio	1	-0.334547	0.0465964	6.99E-13	6.20E-11	-0.425876	-0.243218	0.715662	0.653198	0.784101
ENSG00000198502_cd8s100b	outcome	HLA-DRB5	Wald ratio	1	0.390036	0.0545428	8.61E-13	7.45E-11	0.283132	0.49694	1.47703	1.32728	1.64368
ENSG00000198502_mononc	outcome	HLA-DRB5	Wald ratio	1	0.116401	0.0162776	8.61E-13	7.45E-11	0.0844973	0.148306	1.12345	1.08817	1.15987
ENSG00000204525_plasma	outcome	HLA-C	Wald ratio	1	-0.322041	0.0451854	1.02E-12	8.41E-11	-0.410604	-0.233478	0.724668	0.663249	0.791775
ENSG00000204525_bin	outcome	HLA-C	Wald ratio	1	-0.205137	0.0287826	1.02E-12	8.41E-11	-0.261551	-0.148723	0.814536	0.769857	0.861808
ENSG00000204525_monoc	outcome	HLA-C	Wald ratio	1	-0.214895	0.0301518	1.02E-12	8.41E-11	-0.273992	-0.155798	0.806626	0.760338	0.855732
ENSG00000204525_mononc	outcome	HLA-C	Wald ratio	1	-0.241079	0.0338256	1.02E-12	8.41E-11	-0.307377	-0.174781	0.78578	0.735373	0.839641
ENSG00000272221_monoc	outcome	XXbac-BPG181B23.7	Wald ratio	1	-0.310332	0.0441071	1.98E-12	1.61E-10	-0.396782	-0.223882	0.733204	0.672481	0.799409
ENSG00000096433_monoc	outcome	ITPR3	Wald ratio	1	-0.249266	0.0364193	7.68E-12	6.19E-10	-0.320648	-0.177884	0.779372	0.725679	0.837039
ENSG00000224157_cd4nc	outcome	HCG14	Wald ratio	1	0.388715	0.0568508	8.06E-12	6.42E-10	0.277288	0.500143	1.47508	1.31955	1.64896
ENSG00000196126_dc	outcome	HLA-DRB1	Wald ratio	1	-0.22724	0.0333336	9.29E-12	7.27E-10	-0.292574	-0.161906	0.79673	0.74634	0.850521
ENSG00000232940_cd8et	outcome	HCG25	Wald ratio	1	-0.214224	0.0314279	9.34E-12	7.27E-10	-0.275823	-0.152626	0.807167	0.758947	0.858451
ENSG00000241404_cd8nc	outcome	EGFL8	Wald ratio	1	0.331567	0.049392	1.91E-11	1.47E-09	0.234758	0.428375	1.39315	1.2646	1.53476
ENSG00000196735_bmem	outcome	HLA-DQA1	Wald ratio	1	-0.312614	0.0466697	2.11E-11	1.61E-09	-0.404086	-0.221141	0.731532	0.667586	0.801603
ENSG00000204472_cd4nc	outcome	AIF1	Wald ratio	1	0.137135	0.0204852	2.17E-11	1.63E-09	0.0969841	0.177286	1.14698	1.10184	1.19397
ENSG00000204315_cd4et	outcome	FKBPL	Wald ratio	1	-0.352725	0.0527042	2.19E-11	1.63E-09	-0.456025	-0.249424	0.702771	0.633798	0.779249
ENSG00000166278_cd4nc	outcome	C2	Wald ratio	1	0.377112	0.0564147	2.31E-11	1.70E-09	0.26654	0.487685	1.45807	1.30544	1.62854
ENSG00000166278_cd8et	outcome	C2	Wald ratio	1	0.272345	0.0412719	4.15E-11	3.03E-09	0.191452	0.353238	1.31304	1.21101	1.42367
ENSG00000236104_nkr	outcome	ZBTB22	Wald ratio	1	-0.198538	0.0302154	5.01E-11	3.62E-09	-0.25776	-0.139316	0.819929	0.77278	0.869953
ENSG00000204348_cd4sox4	outcome	DXO	Wald ratio	1	-0.250002	0.0383307	6.93E-11	4.96E-09	-0.32513	-0.174874	0.778799	0.722433	0.839563
ENSG00000204420_cd4nc	outcome	C6orf25	Wald ratio	1	-0.368206	0.0569329	9.97E-11	7.06E-09	-0.479794	-0.256617	0.691975	0.618911	0.773664
ENSG00000204516_plasma	outcome	MICB	Inverse variance weighted	2	-0.209772	0.0330832	2.29E-10	1.61E-08	-0.274615	-0.144929	0.810769	0.759864	0.865084
ENSG00000137411_mononc	outcome	VARS2	Wald ratio	1	-0.166827	0.0265715	3.42E-10	2.37E-08	-0.218907	-0.114747	0.846346	0.803397	0.891592
ENSG00000204472_cd4et	outcome	AIF1	Wald ratio	1	0.225285	0.036297	5.41E-10	3.72E-08	0.154143	0.296427	1.25268	1.16666	1.34504
ENSG00000223501_mononc	outcome	VPS52	Wald ratio	1	-0.281066	0.0453969	5.97E-10	4.06E-08	-0.370044	-0.192088	0.754978	0.690704	0.825234
ENSG00000204520_cd4nc	outcome	MICA	Wald ratio	1	0.310995	0.0502444	6.03E-10	4.06E-08	0.212516	0.409474	1.36478	1.23679	1.50603
ENSG00000196735_dc	outcome	HLA-DQA1	Wald ratio	1	-0.190885	0.0310195	7.57E-10	5.05E-08	-0.251683	-0.130087	0.826228	0.777491	0.878019
ENSG00000272501_bin	outcome	XXbac-BPG299F13.17	Wald ratio	1	0.293642	0.0477477	7.75E-10	5.13E-08	0.200057	0.387228	1.3413	1.22147	1.47289
ENSG00000196126_nkr	outcome	HLA-DRB1	Wald ratio	1	-0.352147	0.0577186	1.05E-09	6.88E-08	-0.465275	-0.239018	0.703177	0.627962	0.7874
ENSG00000241106_monoc	outcome	HLA-DOB	Wald ratio	1	-0.2637	0.0434939	1.34E-09	8.70E-08	-0.348948	-0.178452	0.768204	0.70543	0.836564
ENSG00000204444_dc	outcome	APOM	Wald ratio	1	0.265549	0.0440233	1.62E-09	1.04E-07	0.179263	0.351835	1.30415	1.19634	1.42167
ENSG00000204388_mononc	outcome	HSPA1B	Inverse variance weighted	2	-0.15593	0.0263852	3.43E-09	2.19E-07	-0.207645	-0.104215	0.855619	0.812495	0.901031
ENSG00000112812_bmem	outcome	PRSS16	Wald ratio	1	-0.388154	0.0659197	3.90E-09	2.46E-07	-0.517357	-0.258951	0.678308	0.596094	0.771861
ENSG00000226979_mononc	outcome	LTA	Wald ratio	1	-0.553251	0.094583	4.93E-09	3.09E-07	-0.738634	-0.367868	0.575077	0.477766	0.692208
ENSG00000206344_bmem	outcome	HCG27	Wald ratio	1	-0.20256	0.0347905	5.80E-09	3.58E-07	-0.270749	-0.134371	0.816638	0.762808	0.874266
ENSG00000223865_cd4nc	outcome	HLA-DPB1	Wald ratio	1	0.307147	0.0527602	5.83E-09	3.58E-07	0.203737	0.410557	1.35954	1.22598	1.50766
ENSG00000137404_mononc	outcome	NRM	Wald ratio	1	-0.168521	0.029051	6.60E-09	4.02E-07	-0.225461	-0.111581	0.844913	0.798148	0.894419
ENSG00000206344_cd8s100b	outcome	HCG27	Wald ratio	1	0.300092	0.0521042	8.44E-09	5.10E-07	0.197968	0.402216	1.34998	1.21892	1.49513
ENSG00000189298_monoc	outcome	ZKSCAN3	Wald ratio	1	0.282844	0.0492212	9.12E-09	5.46E-07	0.18637	0.379317	1.3269	1.20487	1.46129
ENSG00000103811_dc	outcome	CTSH	Wald ratio	1	0.350489	0.0610353	9.33E-09	5.54E-07	0.23086	0.470118	1.41976	1.25968	1.60018
ENSG00000103811_monoc	outcome	CTSH	Wald ratio	1	0.209723	0.0367649	1.17E-08	6.89E-07	0.137664	0.281782	1.23334	1.14759	1.32549
ENSG00000204560_nkr	outcome	DHX16	Wald ratio	1	-0.296891	0.0523746	1.44E-08	8.41E-07	-0.399545	-0.194236	0.743125	0.670625	0.823463
ENSG00000204498_cd4sox4	outcome	NFKBIL1	Wald ratio	1	0.178037	0.0314637	1.53E-08	8.86E-07	0.116368	0.239706	1.19487	1.12341	1.27088
ENSG00000204525_nk	outcome	HLA-C	Wald ratio	1	-0.164117	0.0291889	1.88E-08	1.08E-06	-0.221328	-0.106907	0.848642	0.801454	0.898609
ENSG00000204632_mononc	outcome	HLA-G	Wald ratio	1	0.246153	0.0441801	2.52E-08	1.44E-06	0.15956	0.332746	1.2791	1.17299	1.39479
ENSG00000204482_plasma	outcome	LST1	Wald ratio	1	-0.281612	0.0507165	2.81E-08	1.59E-06	-0.381016	-0.182208	0.754566	0.683167	0.833428
ENSG00000272501_nkr	outcome	XXbac-BPG299F13.17	Wald ratio	1	0.287066	0.0518315	3.05E-08	1.71E-06	0.185476	0.388656	1.33251	1.20379	1.475
ENSG00000204536_dc	outcome	CCHCR1	Wald ratio	1	0.256573	0.0466572	3.82E-08	2.13E-06	0.165125	0.348021	1.29249	1.17954	1.41626
ENSG00000204525_nkr	outcome	HLA-C	Wald ratio	1	-0.206585	0.0376633	4.13E-08	2.28E-06	-0.280405	-0.132765	0.813357	0.755478	0.875671
ENSG00000137343_dc	outcome	ATAT1	Wald ratio	1	0.193566	0.035514	5.03E-08	2.75E-06	0.123959	0.263173	1.21357	1.13197	1.30105
ENSG00000204444_cd8s100b	outcome	APOM	Wald ratio	1	0.244525	0.0468535	1.80E-07	9.78E-06	0.152692	0.336358	1.27701	1.16497	1.39984
ENSG00000232629_cd4nc	outcome	HLA-DQB2	Wald ratio	1	0.326388	0.0629957	2.21E-07	1.19E-05	0.202916	0.449859	1.38595	1.22497	1.56809
ENSG00000241106_cd4nc	outcome	HLA-DOB	Wald ratio	1	0.190454	0.0371892	3.04E-07	1.61E-05	0.117563	0.263345	1.2098	1.12475	1.30128
ENSG00000241106_cd8et	outcome	HLA-DOB	Wald ratio	1	0.251059	0.0490234	3.04E-07	1.61E-05	0.154974	0.347145	1.28539	1.16763	1.41502
ENSG00000204616_cd4nc	outcome	TRIM31	Wald ratio	1	-0.192998	0.0379173	3.58E-07	1.89E-05	-0.267315	-0.11868	0.824484	0.765432	0.888092
ENSG00000231074_mononc	outcome	HCG18	Wald ratio	1	-0.333428	0.0669909	6.45E-07	3.37E-05	-0.46473	-0.202126	0.716463	0.628305	0.816992
ENSG00000272501_nk	outcome	XXbac-BPG299F13.17	Inverse variance weighted	3	0.136393	0.0275251	7.23E-07	3.75E-05	0.0824434	0.190342	1.14613	1.08594	1.20966
ENSG00000236104_plasma	outcome	ZBTB22	Wald ratio	1	-0.166017	0.0335716	7.61E-07	3.92E-05	-0.231817	-0.100216	0.847032	0.793091	0.904642
ENSG00000204444_nkr	outcome	APOM	Wald ratio	1	-0.244772	0.0497135	8.49E-07	4.34E-05	-0.34221	-0.147333	0.782883	0.710199	0.863006
ENSG00000228022_cd4nc	outcome	HCG20	Wald ratio	1	-0.146236	0.0304476	1.56E-06	7.92E-05	-0.205914	-0.0865588	0.863954	0.813903	0.917082
ENSG00000204314_cd4et	outcome	PRRT1	Wald ratio	1	0.259867	0.0542089	1.64E-06	8.27E-05	0.153617	0.366116	1.29676	1.16604	1.44212
ENSG00000231389_dc	outcome	HLA-DPA1	Wald ratio	1	0.246891	0.0521321	2.18E-06	0.000109156	0.144712	0.34907	1.28004	1.15571	1.41775
ENSG00000196226_nk	outcome	HIST1H2BB	Wald ratio	1	0.355592	0.0758639	2.77E-06	0.000137714	0.206899	0.504286	1.42703	1.22986	1.6558
ENSG00000204644_cd8et	outcome	ZFP57	Wald ratio	1	0.168696	0.0360651	2.90E-06	0.000143162	0.0980086	0.239384	1.18376	1.10297	1.27047
ENSG00000213780_nk	outcome	GTF2H4	Wald ratio	1	-0.197997	0.0427988	3.72E-06	0.000182358	-0.281883	-0.114112	0.820372	0.754362	0.892158
ENSG00000137310_mononc	outcome	TCF19	Wald ratio	1	-0.108209	0.0234246	3.85E-06	0.000186611	-0.154121	-0.0622965	0.89744	0.857169	0.939604
ENSG00000204424_nk	outcome	LY6G6F	Wald ratio	1	-0.216985	0.0469769	3.86E-06	0.000186611	-0.30906	-0.124911	0.804942	0.734137	0.882576
ENSG00000137310_monoc	outcome	TCF19	Wald ratio	1	-0.167438	0.036278	3.92E-06	0.000188214	-0.238543	-0.0963328	0.845829	0.787775	0.908162
ENSG00000103811_cd4nc	outcome	CTSH	Wald ratio	1	-0.329444	0.0715484	4.13E-06	0.000196948	-0.469679	-0.189209	0.719323	0.625203	0.827613
ENSG00000103811_mononc	outcome	CTSH	Wald ratio	1	0.332718	0.0726798	4.70E-06	0.000222615	0.190266	0.475171	1.39475	1.20957	1.60829
ENSG00000261584_bin	outcome	RP11-457M11.5	Wald ratio	1	-0.332749	0.0743209	7.56E-06	0.000350964	-0.478418	-0.18708	0.71695	0.619763	0.829377
ENSG00000137259_bin	outcome	HIST1H2AB	Wald ratio	1	-0.265875	0.0593843	7.56E-06	0.000350964	-0.382268	-0.149482	0.766535	0.682312	0.861154
ENSG00000196176_monoc	outcome	HIST1H4A	Wald ratio	1	-0.196581	0.0439073	7.56E-06	0.000350964	-0.28264	-0.110523	0.821534	0.753791	0.895366
ENSG00000124529_cd4et	outcome	HIST1H4B	Wald ratio	1	-0.272175	0.0613169	9.05E-06	0.000413816	-0.392356	-0.151994	0.761721	0.675463	0.858994
ENSG00000204516_nk	outcome	MICB	Wald ratio	1	0.307371	0.0692746	9.12E-06	0.000413816	0.171593	0.44315	1.35985	1.18719	1.55761
ENSG00000206344_monoc	outcome	HCG27	Wald ratio	1	-0.0775525	0.0174814	9.15E-06	0.000413816	-0.111816	-0.043289	0.925378	0.894209	0.957635
ENSG00000206344_nk	outcome	HCG27	Wald ratio	1	-0.17156	0.0386719	9.15E-06	0.000413816	-0.247357	-0.0957631	0.84235	0.780862	0.908679
ENSG00000137259_cd8s100b	outcome	HIST1H2AB	Wald ratio	1	-0.231996	0.0523617	9.40E-06	0.000419707	-0.334625	-0.129367	0.792949	0.715606	0.878651
ENSG00000197697_cd4nc	outcome	HIST1H2BE	Wald ratio	1	-0.266424	0.0601321	9.40E-06	0.000419707	-0.384283	-0.148565	0.766114	0.680939	0.861944
ENSG00000204599_dc	outcome	TRIM39	Inverse variance weighted	2	-0.184649	0.041822	1.01E-05	0.000448108	-0.26662	-0.102678	0.831396	0.765964	0.902418
ENSG00000272501_monoc	outcome	XXbac-BPG299F13.17	Wald ratio	1	0.280488	0.0636144	1.04E-05	0.000458516	0.155804	0.405173	1.32378	1.1686	1.49956
ENSG00000158406_cd8s100b	outcome	HIST1H4H	Wald ratio	1	0.164522	0.0373883	1.08E-05	0.000473175	0.0912406	0.237803	1.17883	1.09553	1.26846
ENSG00000112763_cd4sox4	outcome	BTN2A1	Wald ratio	1	-0.299217	0.0680888	1.11E-05	0.000483298	-0.432671	-0.165763	0.741399	0.648774	0.847247
ENSG00000112812_cd8nc	outcome	PRSS16	Wald ratio	1	-0.326217	0.0743354	1.14E-05	0.00048728	-0.471914	-0.180519	0.721649	0.623807	0.834837
ENSG00000196226_cd8nc	outcome	HIST1H2BB	Wald ratio	1	-0.247798	0.0564661	1.14E-05	0.00048728	-0.358471	-0.137124	0.780518	0.698744	0.871862
ENSG00000197409_monoc	outcome	HIST1H3D	Wald ratio	1	0.29635	0.0675297	1.14E-05	0.00048728	0.163992	0.428708	1.34494	1.1782	1.53527
ENSG00000168242_cd8et	outcome	HIST1H2BI	Wald ratio	1	0.235428	0.053786	1.20E-05	0.000506747	0.130007	0.340848	1.26545	1.13884	1.40614
ENSG00000168242_cd8nc	outcome	HIST1H2BI	Wald ratio	1	-0.271899	0.0621183	1.20E-05	0.000506747	-0.393651	-0.150147	0.761931	0.674589	0.860581
ENSG00000158691_monoc	outcome	ZSCAN12	Wald ratio	1	0.208637	0.0478099	1.28E-05	0.000537293	0.114929	0.302344	1.232	1.12179	1.35303
ENSG00000232040_cd4nc	outcome	SCAND3	Wald ratio	1	-0.173798	0.0403605	1.66E-05	0.000692655	-0.252904	-0.0946914	0.840467	0.776542	0.909654
ENSG00000180817_mononc	outcome	PPA1	Wald ratio	1	0.204951	0.0476282	1.68E-05	0.000696852	0.1116	0.298302	1.22746	1.11807	1.34757
ENSG00000137338_bin	outcome	PGBD1	Wald ratio	1	-0.230613	0.0536134	1.70E-05	0.000701	-0.335695	-0.12553	0.794047	0.714841	0.882029
ENSG00000203813_cd8et	outcome	HIST1H3H	Wald ratio	1	-0.296831	0.069066	1.73E-05	0.000709199	-0.432201	-0.161462	0.743169	0.649079	0.850899
ENSG00000198339_cd4nc	outcome	HIST1H4I	Wald ratio	1	0.245943	0.0575047	1.90E-05	0.00077436	0.133233	0.358652	1.27883	1.14252	1.4314
ENSG00000137288_cd4nc	outcome	UQCC2	Wald ratio	1	-0.183676	0.0431155	2.04E-05	0.000821171	-0.268182	-0.0991694	0.832206	0.764769	0.905589
ENSG00000185130_nk	outcome	HIST1H2BL	Wald ratio	1	-0.210729	0.0494731	2.05E-05	0.000821171	-0.307696	-0.113761	0.809994	0.735139	0.892471
ENSG00000233822_plasma	outcome	HIST1H2BN	Wald ratio	1	-0.216223	0.0507631	2.05E-05	0.000821171	-0.315719	-0.116728	0.805555	0.729264	0.889827
ENSG00000137338_cd8et	outcome	PGBD1	Wald ratio	1	0.278729	0.0657453	2.24E-05	0.000892182	0.149868	0.40759	1.32145	1.16168	1.50319
ENSG00000185130_cd8et	outcome	HIST1H2BL	Wald ratio	1	0.283111	0.0669352	2.34E-05	0.000904022	0.151918	0.414304	1.32725	1.16406	1.51332
ENSG00000197846_cd8s100b	outcome	HIST1H2BF	Wald ratio	1	-0.219479	0.0519071	2.35E-05	0.000904022	-0.321217	-0.117741	0.802937	0.725266	0.888926
ENSG00000198327_cd8et	outcome	HIST1H4F	Wald ratio	1	0.166054	0.039272	2.35E-05	0.000904022	0.0890808	0.243027	1.18064	1.09317	1.2751
ENSG00000197459_cd4et	outcome	HIST1H2BH	Wald ratio	1	0.183426	0.0433805	2.35E-05	0.000904022	0.0984	0.268451	1.20133	1.1034	1.30794
ENSG00000196812_nkr	outcome	ZSCAN16	Wald ratio	1	-0.321667	0.0760889	2.36E-05	0.000904022	-0.470802	-0.172533	0.724939	0.624501	0.84153
ENSG00000197153_cd8et	outcome	HIST1H3J	Wald ratio	1	-0.320777	0.0758783	2.36E-05	0.000904022	-0.469498	-0.172055	0.725585	0.625316	0.841933
ENSG00000233224_bin	outcome	HIST1H2AM	Wald ratio	1	0.201476	0.0476583	2.36E-05	0.000904022	0.108066	0.294887	1.22321	1.11412	1.34297
ENSG00000181315_dc	outcome	ZNF322	Wald ratio	1	-0.233498	0.055357	2.46E-05	0.000937207	-0.341998	-0.124998	0.791759	0.71035	0.882499
ENSG00000189298_cd8s100b	outcome	ZKSCAN3	Wald ratio	1	0.134601	0.0320052	2.60E-05	0.000966642	0.0718706	0.197331	1.14408	1.07452	1.21815
ENSG00000112812_cd4et	outcome	PRSS16	Wald ratio	1	-0.242279	0.0576277	2.62E-05	0.000966642	-0.355229	-0.129329	0.784837	0.701013	0.878685
ENSG00000196747_cd8nc	outcome	HIST1H2AI	Wald ratio	1	0.271907	0.0646751	2.62E-05	0.000966642	0.145144	0.398671	1.31247	1.15621	1.48984
ENSG00000187987_cd4nc	outcome	ZSCAN23	Inverse variance weighted	2	-0.100073	0.0238041	2.62E-05	0.000966642	-0.14673	-0.0534174	0.904771	0.863527	0.947984
ENSG00000228223_dc	outcome	HCG11	Wald ratio	1	0.212936	0.0506528	2.62E-05	0.000966642	0.113657	0.312216	1.23731	1.12037	1.36645
ENSG00000182952_nkr	outcome	HMGN4	Wald ratio	1	-0.170877	0.0406479	2.62E-05	0.000966642	-0.250547	-0.0912075	0.842925	0.778375	0.912828
ENSG00000184825_cd8et	outcome	HIST1H2AH	Wald ratio	1	0.277386	0.0660476	2.67E-05	0.000979932	0.147932	0.406839	1.31968	1.15943	1.50206
ENSG00000272462_cd4et	outcome	U91328.19	Wald ratio	1	-0.218212	0.0520171	2.73E-05	0.000995779	-0.320165	-0.116258	0.803955	0.726029	0.890245
ENSG00000196787_cd8s100b	outcome	HIST1H2AG	Wald ratio	1	-0.256688	0.0612349	2.77E-05	0.000995779	-0.376708	-0.136668	0.773609	0.686116	0.87226
ENSG00000198339_bin	outcome	HIST1H4I	Wald ratio	1	-0.18603	0.044379	2.77E-05	0.000995779	-0.273013	-0.0990477	0.830248	0.761083	0.9057
ENSG00000198339_cd8et	outcome	HIST1H4I	Wald ratio	1	-0.117818	0.0281064	2.77E-05	0.000995779	-0.172907	-0.0627296	0.888858	0.841216	0.939197
ENSG00000168242_nk	outcome	HIST1H2BI	Wald ratio	1	0.253987	0.0608609	3.00E-05	0.00106751	0.1347	0.373275	1.28916	1.14419	1.45248
ENSG00000180596_nkr	outcome	HIST1H2BC	Wald ratio	1	0.206603	0.0495067	3.00E-05	0.00106751	0.10957	0.303637	1.22949	1.1158	1.35478
ENSG00000204599_cd4sox4	outcome	TRIM39	Wald ratio	1	-0.178317	0.0428203	3.12E-05	0.00110461	-0.262245	-0.0943892	0.836677	0.769323	0.909929
ENSG00000124635_bin	outcome	HIST1H2BJ	Wald ratio	1	-0.183462	0.0442292	3.35E-05	0.00118008	-0.270151	-0.0967727	0.832384	0.763264	0.907762
ENSG00000204623_mononc	outcome	ZNRD1-AS1	Wald ratio	1	-0.176778	0.0426453	3.39E-05	0.00118819	-0.260363	-0.0931934	0.837966	0.770772	0.911017
ENSG00000124613_cd4et	outcome	ZNF391	Wald ratio	1	-0.160187	0.038714	3.51E-05	0.00122413	-0.236067	-0.0843077	0.851984	0.789728	0.919148
ENSG00000206503_cd4nc	outcome	HLA-A	Wald ratio	1	0.147318	0.0358963	4.06E-05	0.001402	0.0769613	0.217675	1.15872	1.08	1.24318
ENSG00000206503_cd8s100b	outcome	HLA-A	Wald ratio	1	0.240956	0.0587125	4.06E-05	0.001402	0.125879	0.356032	1.27246	1.13415	1.42765
ENSG00000137310_nkr	outcome	TCF19	Wald ratio	1	0.0912646	0.0225919	5.35E-05	0.00183841	0.0469844	0.135545	1.09556	1.04811	1.14516
ENSG00000241106_cd8s100b	outcome	HLA-DOB	Wald ratio	1	0.266087	0.066064	5.63E-05	0.00192519	0.136601	0.395572	1.30485	1.14637	1.48523
ENSG00000204385_nk	outcome	SLC44A4	Wald ratio	1	-0.21488	0.0535507	6.00E-05	0.00204175	-0.319839	-0.109921	0.806638	0.726266	0.895905
ENSG00000204428_nkr	outcome	LY6G5C	Wald ratio	1	-0.194826	0.0487336	6.39E-05	0.00216366	-0.290344	-0.0993086	0.822977	0.748006	0.905463
ENSG00000206503_plasma	outcome	HLA-A	Wald ratio	1	0.213497	0.0534156	6.42E-05	0.00216366	0.108803	0.318192	1.238	1.11494	1.37464
ENSG00000137337_monoc	outcome	MDC1	Wald ratio	1	0.163471	0.0411303	7.05E-05	0.00236462	0.0828559	0.244087	1.17759	1.08639	1.27646
ENSG00000124693_cd4nc	outcome	HIST1H3B	Wald ratio	1	-0.198641	0.0501457	7.46E-05	0.00249022	-0.296926	-0.100355	0.819844	0.743099	0.904516
ENSG00000137411_dc	outcome	VARS2	Inverse variance weighted	2	0.265057	0.0671752	7.95E-05	0.00264121	0.133394	0.396721	1.30351	1.1427	1.48694
ENSG00000204564_plasma	outcome	C6orf136	Wald ratio	1	-0.187457	0.0479039	9.11E-05	0.00301232	-0.281348	-0.093565	0.829065	0.754765	0.910679
ENSG00000198563_plasma	outcome	DDX39B	Wald ratio	1	0.149363	0.0384183	0.00010115	0.00332893	0.0740633	0.224663	1.16109	1.07688	1.2519
ENSG00000204632_nkr	outcome	HLA-G	Inverse variance weighted	2	0.11513	0.0297865	0.000111007	0.00363169	0.0567487	0.173512	1.12202	1.05839	1.18947
ENSG00000182611_nk	outcome	HIST1H2AJ	Wald ratio	1	0.190359	0.0493036	0.00011294	0.00363169	0.0937243	0.286994	1.20968	1.09826	1.33242
ENSG00000198315_mononc	outcome	ZKSCAN8	Wald ratio	1	0.291472	0.075492	0.00011294	0.00363169	0.143508	0.439436	1.3384	1.15432	1.55183
ENSG00000233822_dc	outcome	HIST1H2BN	Wald ratio	1	0.262728	0.0680473	0.00011294	0.00363169	0.129356	0.396101	1.30047	1.13809	1.48602
ENSG00000185130_cd8nc	outcome	HIST1H2BL	Wald ratio	1	0.135759	0.0351618	0.00011294	0.00363169	0.0668414	0.204676	1.14541	1.06913	1.22713
ENSG00000197238_bmem	outcome	HIST1H4J	Wald ratio	1	-0.327014	0.0851226	0.000122196	0.00391139	-0.493854	-0.160173	0.721074	0.61027	0.851996
ENSG00000198518_bmem	outcome	HIST1H4E	Wald ratio	1	-0.15759	0.0412393	0.000132721	0.00422897	-0.238419	-0.0767609	0.8542	0.787873	0.926111
ENSG00000187626_cd8s100b	outcome	ZKSCAN4	Wald ratio	1	-0.220734	0.05886	0.000176729	0.0055805	-0.336099	-0.105368	0.80193	0.714552	0.899993
ENSG00000203813_cd8nc	outcome	HIST1H3H	Wald ratio	1	-0.289067	0.0770815	0.000176729	0.0055805	-0.440147	-0.137987	0.748962	0.643942	0.87111
ENSG00000204564_nkr	outcome	C6orf136	Wald ratio	1	0.175594	0.0469436	0.000183626	0.00577228	0.0835849	0.267604	1.19195	1.08718	1.30683
ENSG00000237541_cd4nc	outcome	HLA-DQA2	Wald ratio	1	-0.195655	0.0531203	0.000230291	0.00720687	-0.299771	-0.0915389	0.822296	0.740988	0.912526
ENSG00000204520_nkr	outcome	MICA	Inverse variance weighted	2	0.25061	0.06815	0.00023569	0.00734305	0.117036	0.384184	1.28481	1.12416	1.46842
ENSG00000187990_cd8s100b	outcome	HIST1H2BG	Wald ratio	1	0.276422	0.0753848	0.000245597	0.00761785	0.128667	0.424176	1.3184	1.13731	1.52833
ENSG00000231925_bin	outcome	TAPBP	Wald ratio	1	-0.137882	0.0383556	0.000324605	0.0098934	-0.213059	-0.0627048	0.871202	0.808109	0.939221
ENSG00000231925_bmem	outcome	TAPBP	Wald ratio	1	-0.17458	0.0485642	0.000324605	0.0098934	-0.269766	-0.0793942	0.83981	0.763558	0.923676
ENSG00000231925_cd4nc	outcome	TAPBP	Wald ratio	1	-0.0894913	0.0248945	0.000324605	0.0098934	-0.138284	-0.0406982	0.914396	0.870851	0.960119
ENSG00000231925_cd8nc	outcome	TAPBP	Wald ratio	1	-0.135511	0.0376961	0.000324605	0.0098934	-0.209396	-0.0616267	0.873269	0.811074	0.940234
ENSG00000231925_cd8et	outcome	TAPBP	Wald ratio	1	-0.180196	0.0501444	0.00032622	0.00989958	-0.278479	-0.0819127	0.835107	0.756934	0.921352
ENSG00000187990_bin	outcome	HIST1H2BG	Wald ratio	1	-0.203097	0.0566272	0.000335052	0.0101238	-0.314087	-0.0921082	0.816199	0.730456	0.912006
ENSG00000172554_cd8nc	outcome	SNTG2	Wald ratio	1	0.091045	0.025715	0.000399309	0.0120135	0.0406436	0.141446	1.09532	1.04148	1.15194
ENSG00000212939_bin	outcome	RP1-29C18.10	Wald ratio	1	-0.0944744	0.0267711	0.000417185	0.0122363	-0.146946	-0.042003	0.909851	0.863341	0.958867
ENSG00000212939_cd4et	outcome	RP1-29C18.10	Wald ratio	1	-0.100074	0.0283578	0.000417185	0.0122363	-0.155655	-0.0444925	0.904771	0.855854	0.956483
ENSG00000212939_cd4nc	outcome	RP1-29C18.10	Wald ratio	1	-0.0554123	0.0157021	0.000417185	0.0122363	-0.0861884	-0.0246361	0.946095	0.917421	0.975665
ENSG00000212939_cd8s100b	outcome	RP1-29C18.10	Wald ratio	1	-0.157232	0.0445546	0.000417185	0.0122363	-0.244559	-0.0699047	0.854506	0.78305	0.932483
ENSG00000212939_nk	outcome	RP1-29C18.10	Wald ratio	1	-0.0691498	0.0195949	0.000417185	0.0122363	-0.107556	-0.0307438	0.933187	0.898026	0.969724
ENSG00000212939_bmem	outcome	RP1-29C18.10	Wald ratio	1	-0.110832	0.0314065	0.000417185	0.0122363	-0.172389	-0.0492758	0.895089	0.841652	0.951919
ENSG00000213780_cd8nc	outcome	GTF2H4	Wald ratio	1	-0.0958603	0.0273697	0.000461036	0.0134661	-0.149505	-0.0422158	0.908591	0.861134	0.958663
ENSG00000187990_bmem	outcome	HIST1H2BG	Wald ratio	1	0.141786	0.0406547	0.000487431	0.014178	0.0621029	0.221469	1.15233	1.06407	1.24791
ENSG00000213780_bin	outcome	GTF2H4	Wald ratio	1	-0.0940425	0.027033	0.000503669	0.0145898	-0.147027	-0.0410577	0.910244	0.86327	0.959774
ENSG00000235109_cd8nc	outcome	ZSCAN31	Wald ratio	1	-0.221658	0.0638013	0.000512382	0.0147811	-0.346709	-0.0966079	0.801189	0.707011	0.907912
ENSG00000188511_nk	outcome	C22orf34	Wald ratio	1	-0.11951	0.0345483	0.000541737	0.0155638	-0.187225	-0.0517956	0.887355	0.829257	0.949523
ENSG00000204315_bin	outcome	FKBPL	Wald ratio	1	-0.209633	0.0607491	0.000558909	0.0159916	-0.328702	-0.0905652	0.810881	0.719858	0.913415
ENSG00000221988_cd8s100b	outcome	PPT2	Wald ratio	1	-0.150656	0.0436918	0.000564437	0.0160842	-0.236292	-0.0650201	0.860144	0.78955	0.937049
ENSG00000118515_cd4sox4	outcome	SGK1	Wald ratio	1	0.108889	0.0320579	0.00068223	0.0193621	0.0460551	0.171722	1.11504	1.04713	1.18735
ENSG00000234745_monoc	outcome	HLA-B	Wald ratio	1	-0.07491	0.0220996	0.00069981	0.0197809	-0.118225	-0.0315948	0.927827	0.888496	0.968899
ENSG00000204387_cd4et	outcome	C6orf48	Wald ratio	1	0.137575	0.040854	0.00075857	0.0213446	0.0575015	0.217649	1.14749	1.05919	1.24315
ENSG00000204444_plasma	outcome	APOM	Inverse variance weighted	2	0.353917	0.105128	0.000761219	0.0213446	0.147865	0.559968	1.42464	1.15936	1.75062
ENSG00000197020_cd4nc	outcome	ZNF100	Wald ratio	1	-0.0789633	0.0236553	0.000843606	0.0234256	-0.125328	-0.0325988	0.924074	0.882208	0.967927
ENSG00000188511_bin	outcome	C22orf34	Wald ratio	1	0.198928	0.0596214	0.000848367	0.0234256	0.0820696	0.315786	1.22009	1.08553	1.37134
ENSG00000197728_bin	outcome	RPS26	Wald ratio	1	0.0389915	0.0117096	0.000868854	0.0234256	0.0160407	0.0619423	1.03976	1.01617	1.0639
ENSG00000197728_cd4nc	outcome	RPS26	Wald ratio	1	0.0387548	0.0116385	0.000868854	0.0234256	0.0159433	0.0615663	1.03952	1.01607	1.0635
ENSG00000197728_cd8et	outcome	RPS26	Wald ratio	1	0.0386078	0.0115944	0.000868854	0.0234256	0.0158828	0.0613328	1.03936	1.01601	1.06325
ENSG00000197728_cd8nc	outcome	RPS26	Wald ratio	1	0.0388717	0.0116736	0.000868854	0.0234256	0.0159914	0.061752	1.03964	1.01612	1.0637
ENSG00000197728_nk	outcome	RPS26	Wald ratio	1	0.038724	0.0116293	0.000868854	0.0234256	0.0159306	0.0615174	1.03948	1.01606	1.06345
ENSG00000197728_bmem	outcome	RPS26	Wald ratio	1	0.0388242	0.0116594	0.000868854	0.0234256	0.0159718	0.0616765	1.03959	1.0161	1.06362
ENSG00000197728_cd4et	outcome	RPS26	Wald ratio	1	0.0388693	0.0116729	0.000868854	0.0234256	0.0159904	0.0617483	1.03963	1.01612	1.06369
ENSG00000197728_cd8s100b	outcome	RPS26	Wald ratio	1	0.0389527	0.011698	0.000868854	0.0234256	0.0160247	0.0618807	1.03972	1.01615	1.06384
ENSG00000124529_nk	outcome	HIST1H4B	Wald ratio	1	0.190761	0.0575552	0.000918378	0.024666	0.0779531	0.303569	1.21017	1.08107	1.35469
ENSG00000197020_cd8et	outcome	ZNF100	Wald ratio	1	-0.130964	0.0396407	0.000953937	0.0255233	-0.208659	-0.053268	0.87725	0.811672	0.948126
ENSG00000188511_cd4nc	outcome	C22orf34	Wald ratio	1	-0.0729748	0.022152	0.000986754	0.0262895	-0.116393	-0.0295569	0.929624	0.890126	0.970876
ENSG00000197020_cd8nc	outcome	ZNF100	Wald ratio	1	-0.138649	0.0420998	0.000990074	0.0262895	-0.221164	-0.0561331	0.870534	0.801585	0.945413
ENSG00000272908_nk	outcome	RP11-121A8.1	Wald ratio	1	-0.148104	0.0451972	0.00104977	0.0277695	-0.23669	-0.0595173	0.862342	0.789236	0.942219
ENSG00000188511_cd4et	outcome	C22orf34	Wald ratio	1	0.149004	0.0459741	0.00119092	0.0313848	0.0588949	0.239114	1.16068	1.06066	1.27012
ENSG00000237945_cd8et	outcome	LINC00649	Wald ratio	1	-0.103947	0.0321497	0.00122411	0.0321386	-0.16696	-0.0409331	0.901273	0.846233	0.959893
ENSG00000235109_bin	outcome	ZSCAN31	Wald ratio	1	0.133687	0.0416165	0.00131646	0.0344344	0.0521191	0.215256	1.14304	1.0535	1.24018
ENSG00000162704_cd4et	outcome	ARPC5	Wald ratio	1	0.125543	0.0394112	0.00144519	0.0376609	0.0482972	0.202789	1.13376	1.04948	1.22481
ENSG00000126804_cd4nc	outcome	ZBTB1	Wald ratio	1	-0.179767	0.0565746	0.00148541	0.0385656	-0.290653	-0.0688806	0.835465	0.747775	0.933438
ENSG00000176749_cd8et	outcome	CDK5R1	Wald ratio	1	-0.19034	0.0603053	0.00159798	0.0413353	-0.308538	-0.0721416	0.826678	0.73452	0.930399
ENSG00000268362_bin	outcome	CTD-2017D11.1	Wald ratio	1	-0.170054	0.0542051	0.0017055	0.0439541	-0.276296	-0.0638121	0.843619	0.758588	0.938181
ENSG00000242086_cd8s100b	outcome	LINC00969	Wald ratio	1	-0.156593	0.0501049	0.00177623	0.0456094	-0.254799	-0.0583873	0.855052	0.775073	0.943285
ENSG00000124529_cd8et	outcome	HIST1H4B	Wald ratio	1	-0.172164	0.0551686	0.00180425	0.0461599	-0.280295	-0.0640339	0.841841	0.755561	0.937973
ENSG00000081665_cd8et	outcome	ZNF506	Wald ratio	1	0.153154	0.0491264	0.00182364	0.0464862	0.0568661	0.249442	1.1655	1.05851	1.28331
ENSG00000204642_cd4nc	outcome	HLA-F	Wald ratio	1	-0.106622	0.0343553	0.00191245	0.0485734	-0.173958	-0.0392854	0.898866	0.840332	0.961476
ENSG00000197238_monoc	outcome	HIST1H4J	Wald ratio	1	0.22398	0.0723112	0.001952	0.0492212	0.0822497	0.36571	1.25105	1.08573	1.44154
ENSG00000261839_cd8nc	outcome	RP1-265C24.8	Wald ratio	1	0.192537	0.06216	0.001952	0.0492212	0.0707033	0.314371	1.21232	1.07326	1.3694
ENSG00000259641_cd8et	outcome	RP11-279F6.3	Wald ratio	1	-0.20481	0.0666215	0.00211041	0.0530251	-0.335388	-0.0742322	0.814802	0.71506	0.928456
ENSG00000130511_cd8nc	outcome	SSBP4	Wald ratio	1	0.176024	0.0573352	0.00214	0.0535764	0.0636468	0.288401	1.19247	1.06572	1.33429
ENSG00000212939_cd8et	outcome	RP1-29C18.10	Wald ratio	1	-0.0581871	0.019028	0.00222839	0.0547284	-0.095482	-0.0208922	0.943473	0.908935	0.979324
ENSG00000212939_cd8nc	outcome	RP1-29C18.10	Wald ratio	1	-0.0665812	0.021773	0.00222839	0.0547284	-0.109256	-0.0239062	0.935587	0.896501	0.976377
ENSG00000156411_cd4nc	outcome	C14orf2	Wald ratio	1	0.14253	0.0466183	0.00223286	0.0547284	0.0511577	0.233901	1.15319	1.05249	1.26352
ENSG00000156411_cd8et	outcome	C14orf2	Wald ratio	1	0.13768	0.0450322	0.00223286	0.0547284	0.0494171	0.225943	1.14761	1.05066	1.2535
ENSG00000156411_cd8nc	outcome	C14orf2	Wald ratio	1	0.181814	0.0594674	0.00223286	0.0547284	0.0652579	0.29837	1.19939	1.06743	1.34766
ENSG00000156411_nk	outcome	C14orf2	Wald ratio	1	0.166369	0.0544156	0.00223286	0.0547284	0.0597142	0.273023	1.18101	1.06153	1.31393
ENSG00000170889_cd4sox4	outcome	RPS9	Wald ratio	1	0.137066	0.0448924	0.00226403	0.0549164	0.0490771	0.225055	1.1469	1.0503	1.25239
ENSG00000170889_cd8nc	outcome	RPS9	Wald ratio	1	0.0536229	0.0175628	0.00226403	0.0549164	0.0191999	0.0880459	1.05509	1.01939	1.09204
ENSG00000170889_nk	outcome	RPS9	Wald ratio	1	0.0516794	0.0169262	0.00226403	0.0549164	0.018504	0.0848549	1.05304	1.01868	1.08856
ENSG00000204138_cd8nc	outcome	PHACTR4	Wald ratio	1	0.157877	0.0525098	0.00264176	0.0638577	0.0549574	0.260796	1.17102	1.0565	1.29796
ENSG00000103811_bmem	outcome	CTSH	Wald ratio	1	0.138009	0.0459372	0.00266197	0.0641251	0.047972	0.228046	1.14799	1.04914	1.25614
ENSG00000184825_bin	outcome	HIST1H2AH	Wald ratio	1	-0.22499	0.0752425	0.00278792	0.0669291	-0.372466	-0.0775151	0.798524	0.689033	0.925413
ENSG00000204427_bin	outcome	ABHD16A	Inverse variance weighted	2	-0.291264	0.0976468	0.00285595	0.0683284	-0.482652	-0.0998763	0.747318	0.617145	0.904949
ENSG00000188511_cd8nc	outcome	C22orf34	Wald ratio	1	-0.127887	0.0431817	0.00306048	0.0727254	-0.212523	-0.0432507	0.879953	0.808542	0.957671
ENSG00000188511_cd8s100b	outcome	C22orf34	Wald ratio	1	0.0908398	0.0306726	0.00306048	0.0727254	0.0307216	0.150958	1.09509	1.0312	1.16295
ENSG00000231663_bin	outcome	RP5-827C21.4	Wald ratio	1	-0.215342	0.0730672	0.0032069	0.0754472	-0.358554	-0.0721302	0.806266	0.698686	0.93041
ENSG00000231663_cd8nc	outcome	RP5-827C21.4	Wald ratio	1	-0.135237	0.0458871	0.0032069	0.0754472	-0.225176	-0.0452987	0.873508	0.798376	0.955712
ENSG00000231663_cd4et	outcome	RP5-827C21.4	Wald ratio	1	-0.19531	0.0662712	0.00320731	0.0754472	-0.325202	-0.0654188	0.822579	0.722381	0.936675
ENSG00000204304_cd4sox4	outcome	PBX2	Wald ratio	1	-0.117613	0.0403856	0.00358839	0.0841291	-0.196769	-0.0384571	0.88904	0.821381	0.962273
ENSG00000129055_cd8et	outcome	ANAPC13	Wald ratio	1	-0.0967267	0.0333836	0.00376232	0.0876207	-0.162159	-0.0312948	0.907804	0.850306	0.96919
ENSG00000182923_cd4nc	outcome	CEP63	Wald ratio	1	-0.153371	0.0529333	0.00376232	0.0876207	-0.25712	-0.0496214	0.857812	0.773275	0.95159
ENSG00000196331_cd8et	outcome	HIST1H2BO	Wald ratio	1	-0.145139	0.0502758	0.00389115	0.090321	-0.243679	-0.0465983	0.864902	0.783739	0.954471
ENSG00000129055_cd8nc	outcome	ANAPC13	Wald ratio	1	-0.149773	0.0520805	0.00403009	0.0929527	-0.251851	-0.0476952	0.860903	0.777361	0.953424
ENSG00000080824_nkr	outcome	HSP90AA1	Wald ratio	1	0.181049	0.0629578	0.00403104	0.0929527	0.0576519	0.304447	1.19847	1.05935	1.35587
ENSG00000096654_monoc	outcome	ZNF184	Wald ratio	1	-0.195869	0.0681746	0.00406525	0.093434	-0.329492	-0.0622471	0.82212	0.719289	0.939651
ENSG00000146707_mononc	outcome	POMZP3	Wald ratio	1	-0.160349	0.0560408	0.00421914	0.0966542	-0.270189	-0.0505093	0.851846	0.763235	0.950745
ENSG00000204644_nk	outcome	ZFP57	Inverse variance weighted	2	0.108618	0.0380009	0.00425931	0.0972566	0.0341359	0.1831	1.11474	1.03473	1.20093
ENSG00000255458_nk	outcome	RP11-539G18.2	Wald ratio	1	-0.0567148	0.0199138	0.0043993	0.100127	-0.0957459	-0.0176837	0.944863	0.908695	0.982472
ENSG00000188511_cd8et	outcome	C22orf34	Wald ratio	1	-0.0956042	0.0336096	0.00444745	0.100895	-0.161479	-0.0297293	0.908824	0.850884	0.970708
ENSG00000231663_bmem	outcome	RP5-827C21.4	Wald ratio	1	-0.202784	0.0713635	0.00448938	0.101518	-0.342656	-0.0629111	0.816455	0.709882	0.939027
ENSG00000231663_cd8et	outcome	RP5-827C21.4	Wald ratio	1	-0.149728	0.0527212	0.00451148	0.10169	-0.253061	-0.0463941	0.860942	0.77642	0.954666
ENSG00000078177_cd4nc	outcome	N4BP2	Wald ratio	1	-0.109851	0.0387002	0.00453255	0.101837	-0.185703	-0.0339983	0.895968	0.83052	0.966573
ENSG00000180376_cd4nc	outcome	CCDC66	Wald ratio	1	0.0707439	0.0251883	0.00497568	0.111148	0.0213749	0.120113	1.07331	1.0216	1.12762
ENSG00000226383_cd4nc	outcome	AC093375.1	Wald ratio	1	0.074978	0.0266977	0.00497868	0.111148	0.0226506	0.127305	1.07786	1.02291	1.13576
ENSG00000105372_cd8s100b	outcome	RPS19	Wald ratio	1	0.157574	0.0561574	0.00501693	0.111647	0.047506	0.267643	1.17067	1.04865	1.30688
ENSG00000235663_cd4nc	outcome	SAPCD1-AS1	Inverse variance weighted	2	-0.187014	0.0667413	0.00507761	0.112639	-0.317827	-0.0562007	0.829432	0.727729	0.945349
ENSG00000189350_cd8et	outcome	FAM179A	Wald ratio	1	-0.152726	0.0545597	0.00512222	0.11327	-0.259663	-0.045789	0.858365	0.771311	0.955243
ENSG00000172554_cd4nc	outcome	SNTG2	Wald ratio	1	0.121739	0.0437984	0.0054436	0.119999	0.0358945	0.207584	1.12946	1.03655	1.2307
ENSG00000204536_plasma	outcome	CCHCR1	Inverse variance weighted	2	-0.0519211	0.018703	0.00550175	0.120901	-0.0885789	-0.0152632	0.949404	0.915231	0.984853
ENSG00000204475_nk	outcome	NCR3	Wald ratio	1	0.101617	0.0366895	0.00561184	0.122934	0.0297053	0.173528	1.10696	1.03015	1.18949
ENSG00000254271_cd4nc	outcome	RP11-131N11.4	Wald ratio	1	0.12841	0.0465486	0.0058047	0.126763	0.0371744	0.219645	1.13702	1.03787	1.24563
ENSG00000112812_cd8s100b	outcome	PRSS16	Wald ratio	1	-0.221742	0.080521	0.00589009	0.128124	-0.379563	-0.0639207	0.801122	0.68416	0.938079
ENSG00000182611_cd4nc	outcome	HIST1H2AJ	Wald ratio	1	0.248198	0.0901524	0.00590359	0.128124	0.0714989	0.424896	1.28171	1.07412	1.52943
ENSG00000130414_nk	outcome	NDUFA10	Wald ratio	1	0.147552	0.0540533	0.00633822	0.136711	0.0416076	0.253497	1.15899	1.04249	1.28852
ENSG00000130414_cd8nc	outcome	NDUFA10	Wald ratio	1	0.14544	0.0532794	0.00633822	0.136711	0.0410119	0.249867	1.15655	1.04186	1.28385
ENSG00000117174_cd4nc	outcome	ZNHIT6	Wald ratio	1	0.128619	0.0471992	0.0064299	0.13784	0.036108	0.221129	1.13726	1.03677	1.24748
ENSG00000117174_nk	outcome	ZNHIT6	Wald ratio	1	0.160743	0.058988	0.0064299	0.13784	0.0451266	0.27636	1.17438	1.04616	1.31832
ENSG00000162976_cd8nc	outcome	PQLC3	Wald ratio	1	0.151935	0.0558588	0.00652859	0.138993	0.0424515	0.261418	1.16408	1.04337	1.29877
ENSG00000123427_cd4et	outcome	METTL21B	Wald ratio	1	0.105186	0.0386781	0.00653743	0.138993	0.0293773	0.180996	1.11092	1.02981	1.19841
ENSG00000204520_cd4sox4	outcome	MICA	Inverse variance weighted	2	-0.189511	0.0697905	0.006619	0.138993	-0.3263	-0.0527217	0.827364	0.721588	0.948644
ENSG00000130511_cd4nc	outcome	SSBP4	Wald ratio	1	0.101711	0.0374617	0.00662626	0.138993	0.0282861	0.175136	1.10706	1.02869	1.19141
ENSG00000166501_cd4et	outcome	PRKCB	Wald ratio	1	0.0901786	0.0332149	0.00662754	0.138993	0.0250773	0.15528	1.09437	1.02539	1.16798
ENSG00000166501_cd4nc	outcome	PRKCB	Wald ratio	1	0.0615363	0.0226653	0.00662754	0.138993	0.0171123	0.10596	1.06347	1.01726	1.11178
ENSG00000166501_cd8et	outcome	PRKCB	Wald ratio	1	0.103907	0.0382819	0.0066423	0.138993	0.0288747	0.17894	1.1095	1.0293	1.19595
ENSG00000166501_cd8s100b	outcome	PRKCB	Wald ratio	1	0.138512	0.051031	0.0066423	0.138993	0.0384909	0.238533	1.14856	1.03924	1.26939
ENSG00000166501_cd8nc	outcome	PRKCB	Wald ratio	1	0.0771791	0.0284605	0.00669194	0.139614	0.0213965	0.132962	1.08024	1.02163	1.14221
ENSG00000141295_cd4nc	outcome	SCRN2	Wald ratio	1	0.135379	0.0499875	0.00676395	0.140698	0.037403	0.233354	1.14497	1.03811	1.26283
ENSG00000198502_cd8et	outcome	HLA-DRB5	Inverse variance weighted	2	0.279327	0.10373	0.00708492	0.146668	0.0760161	0.482638	1.32224	1.07898	1.62034
ENSG00000173209_cd4nc	outcome	AHSA2	Wald ratio	1	0.140727	0.0522956	0.00712389	0.146668	0.0382279	0.243227	1.15111	1.03897	1.27536
ENSG00000130517_cd4nc	outcome	PGPEP1	Wald ratio	1	0.128224	0.0476826	0.00716434	0.146668	0.0347657	0.221681	1.13681	1.03538	1.24817
ENSG00000185527_cd8nc	outcome	PDE6G	Wald ratio	1	0.134153	0.049959	0.00724723	0.146668	0.0362335	0.232073	1.14357	1.0369	1.26121
ENSG00000204237_cd4nc	outcome	OXLD1	Wald ratio	1	0.0536921	0.0199951	0.00724723	0.146668	0.0145017	0.0928824	1.05516	1.01461	1.09733
ENSG00000204237_cd8et	outcome	OXLD1	Wald ratio	1	0.124015	0.0461836	0.00724723	0.146668	0.0334954	0.214535	1.13203	1.03406	1.23929
ENSG00000204237_cd8nc	outcome	OXLD1	Wald ratio	1	0.0690089	0.0256991	0.00724723	0.146668	0.0186387	0.119379	1.07145	1.01881	1.1268
ENSG00000204237_cd8s100b	outcome	OXLD1	Wald ratio	1	0.151179	0.0562996	0.00724723	0.146668	0.0408321	0.261526	1.16321	1.04168	1.29891
ENSG00000204237_cd4et	outcome	OXLD1	Wald ratio	1	0.0932155	0.0347137	0.00724723	0.146668	0.0251766	0.161254	1.0977	1.0255	1.17498
ENSG00000272247_cd4nc	outcome	RP11-379F4.9	Wald ratio	1	-0.111236	0.0414338	0.00726016	0.146668	-0.192446	-0.0300258	0.894728	0.824939	0.97042
ENSG00000180817_cd4et	outcome	PPA1	Wald ratio	1	0.0488233	0.0182032	0.00731557	0.147363	0.013145	0.0845016	1.05003	1.01323	1.08817
ENSG00000180817_cd4nc	outcome	PPA1	Inverse variance weighted	2	0.0322577	0.012067	0.00751258	0.150678	0.00860646	0.055909	1.03278	1.00864	1.0575
ENSG00000111711_cd8et	outcome	GOLT1B	Wald ratio	1	0.180968	0.0677083	0.00752313	0.150678	0.0482594	0.313676	1.19838	1.04944	1.36845
ENSG00000105808_cd4nc	outcome	RASA4	Wald ratio	1	0.0949425	0.0355504	0.00757052	0.151195	0.0252638	0.164621	1.0996	1.02559	1.17895
ENSG00000180817_bin	outcome	PPA1	Wald ratio	1	0.0622452	0.0233544	0.00769327	0.152927	0.0164706	0.10802	1.06422	1.01661	1.11407
ENSG00000180817_dc	outcome	PPA1	Wald ratio	1	0.0935936	0.0351207	0.00770091	0.152927	0.0247569	0.16243	1.09811	1.02507	1.17637
ENSG00000198339_nk	outcome	HIST1H4I	Wald ratio	1	-0.159666	0.0599393	0.00772629	0.152998	-0.277147	-0.0421854	0.852428	0.757943	0.958692
ENSG00000250490_cd4nc	outcome	CTD-2324F15.2	Wald ratio	1	-0.0708721	0.0266256	0.00777234	0.15344	-0.123058	-0.0186859	0.931581	0.884212	0.981488
ENSG00000170542_cd4et	outcome	SERPINB9	Wald ratio	1	0.126141	0.0474048	0.00779239	0.15344	0.0332277	0.219055	1.13444	1.03379	1.2449
ENSG00000188112_cd4nc	outcome	C6orf132	Wald ratio	1	-0.160558	0.0605219	0.00798037	0.156701	-0.279181	-0.0419355	0.851668	0.756403	0.958932
ENSG00000168255_cd4et	outcome	POLR2J3	Wald ratio	1	-0.149639	0.0566063	0.00820525	0.160667	-0.260588	-0.0386907	0.861019	0.770599	0.962048
ENSG00000237945_cd4nc	outcome	LINC00649	Wald ratio	1	-0.0598463	0.0227909	0.00864225	0.167354	-0.104516	-0.0151762	0.941909	0.90076	0.984938
ENSG00000237945_cd4et	outcome	LINC00649	Wald ratio	1	-0.133964	0.0510164	0.00864225	0.167354	-0.233956	-0.0339714	0.874622	0.791397	0.966599
ENSG00000237945_cd8s100b	outcome	LINC00649	Wald ratio	1	-0.149039	0.0567574	0.00864225	0.167354	-0.260283	-0.0377942	0.861536	0.770833	0.962911
ENSG00000243927_cd4nc	outcome	MRPS6	Wald ratio	1	0.113841	0.0433533	0.00864225	0.167354	0.0288686	0.198813	1.12057	1.02929	1.21995
ENSG00000171574_cd4et	outcome	ZNF584	Wald ratio	1	-0.113215	0.0431637	0.00871814	0.168359	-0.197815	-0.0286138	0.892959	0.820521	0.971792
ENSG00000234745_cd4nc	outcome	HLA-B	Inverse variance weighted	2	-0.102544	0.0391445	0.00880287	0.169528	-0.179267	-0.0258204	0.902539	0.835883	0.97451
ENSG00000180376_cd4et	outcome	CCDC66	Wald ratio	1	0.108588	0.0415695	0.00899603	0.172773	0.0271119	0.190065	1.1147	1.02748	1.20933
ENSG00000268362_cd4nc	outcome	CTD-2017D11.1	Wald ratio	1	-0.124043	0.0475385	0.00907237	0.173763	-0.217218	-0.0308675	0.883342	0.804754	0.969604
ENSG00000204138_cd4nc	outcome	PHACTR4	Wald ratio	1	0.0915899	0.0351529	0.00917489	0.175248	0.0226901	0.16049	1.09592	1.02295	1.17409
ENSG00000123427_cd4nc	outcome	METTL21B	Wald ratio	1	-0.0898495	0.0345596	0.00932664	0.176136	-0.157586	-0.0221127	0.914069	0.854203	0.97813
ENSG00000180817_cd8s100b	outcome	PPA1	Wald ratio	1	0.0590703	0.0227301	0.00935576	0.176136	0.0145194	0.103621	1.06085	1.01463	1.10918
ENSG00000180817_cd8et	outcome	PPA1	Wald ratio	1	0.0501349	0.0192917	0.00935576	0.176136	0.012323	0.0879467	1.05141	1.0124	1.09193
ENSG00000180817_cd8nc	outcome	PPA1	Wald ratio	1	0.038824	0.0149394	0.00935576	0.176136	0.00954286	0.0681051	1.03959	1.00959	1.07048
ENSG00000180817_nk	outcome	PPA1	Wald ratio	1	0.0605135	0.0232854	0.00935576	0.176136	0.0148741	0.106153	1.06238	1.01499	1.11199
ENSG00000060982_monoc	outcome	BCAT1	Wald ratio	1	-0.13064	0.0502814	0.00937217	0.176136	-0.229191	-0.0320882	0.877534	0.795176	0.968421
ENSG00000060982_mononc	outcome	BCAT1	Wald ratio	1	0.12052	0.0464923	0.00953495	0.178717	0.0293949	0.211645	1.12808	1.02983	1.23571
ENSG00000073584_cd4nc	outcome	SMARCE1	Wald ratio	1	0.116495	0.045013	0.00965244	0.180436	0.0282699	0.204721	1.12355	1.02867	1.22718
ENSG00000254397_nk	outcome	CTD-2371O3.2	Wald ratio	1	-0.0557163	0.0215417	0.00969733	0.180606	-0.097938	-0.0134946	0.945807	0.906705	0.986596
ENSG00000254397_bin	outcome	CTD-2371O3.2	Wald ratio	1	-0.0837224	0.0323882	0.00973881	0.180606	-0.147203	-0.0202416	0.919686	0.863118	0.979962
ENSG00000254397_cd8et	outcome	CTD-2371O3.2	Wald ratio	1	-0.0541792	0.0209593	0.00973881	0.180606	-0.0952594	-0.0130989	0.947262	0.909137	0.986987
ENSG00000162924_bin	outcome	REL	Wald ratio	1	-0.0746422	0.0290475	0.0101799	0.187649	-0.131575	-0.017709	0.928076	0.876713	0.982447
ENSG00000162614_cd4nc	outcome	NEXN	Wald ratio	1	0.137089	0.0533573	0.0101917	0.187649	0.0325082	0.241669	1.14693	1.03304	1.27337
ENSG00000231177_cd4nc	outcome	LINC00852	Wald ratio	1	-0.0942689	0.0366946	0.0101989	0.187649	-0.16619	-0.0223475	0.910038	0.846885	0.9779
ENSG00000182923_nk	outcome	CEP63	Wald ratio	1	-0.159538	0.06218	0.0102954	0.188089	-0.281411	-0.0376653	0.852537	0.754718	0.963035
ENSG00000234745_cd8s100b	outcome	HLA-B	Inverse variance weighted	2	-0.112002	0.0436694	0.0103246	0.188089	-0.197594	-0.0264097	0.894043	0.820703	0.973936
ENSG00000234745_bin	outcome	HLA-B	Inverse variance weighted	2	-0.113407	0.0442294	0.0103457	0.188089	-0.200096	-0.0267171	0.892787	0.818652	0.973637
ENSG00000168824_cd4nc	outcome	NSG1	Wald ratio	1	0.144215	0.056253	0.0103569	0.188089	0.0339587	0.25447	1.15513	1.03454	1.28978
ENSG00000168824_nk	outcome	NSG1	Wald ratio	1	0.13756	0.0536573	0.0103569	0.188089	0.0323917	0.242728	1.14747	1.03292	1.27472
ENSG00000254397_bmem	outcome	CTD-2371O3.2	Wald ratio	1	-0.085713	0.0335233	0.0105634	0.190018	-0.151419	-0.0200073	0.917858	0.859488	0.980191
ENSG00000254397_cd4et	outcome	CTD-2371O3.2	Wald ratio	1	0.0997929	0.0390301	0.0105634	0.190018	0.0232939	0.176292	1.10494	1.02357	1.19279
ENSG00000254397_cd4nc	outcome	CTD-2371O3.2	Wald ratio	1	-0.0416532	0.016291	0.0105634	0.190018	-0.0735836	-0.00972279	0.959202	0.929058	0.990324
ENSG00000123427_cd8nc	outcome	METTL21B	Wald ratio	1	-0.126802	0.0495993	0.0105724	0.190018	-0.224017	-0.0295872	0.880908	0.799302	0.970846
ENSG00000111711_cd4nc	outcome	GOLT1B	Wald ratio	1	0.148333	0.0580752	0.0106446	0.190018	0.0345057	0.262161	1.1599	1.03511	1.29974
ENSG00000254397_cd8nc	outcome	CTD-2371O3.2	Wald ratio	1	-0.0605444	0.0237078	0.0106562	0.190018	-0.107012	-0.0140771	0.941252	0.898515	0.986022
ENSG00000147576_cd4nc	outcome	ADHFE1	Wald ratio	1	-0.12825	0.0502525	0.0107069	0.190018	-0.226745	-0.0297556	0.879633	0.797124	0.970683
ENSG00000147576_nk	outcome	ADHFE1	Wald ratio	1	-0.114444	0.0448428	0.0107069	0.190018	-0.202336	-0.0265524	0.891862	0.81682	0.973797
ENSG00000180817_bmem	outcome	PPA1	Wald ratio	1	0.0745346	0.0292051	0.0107071	0.190018	0.0172927	0.131777	1.07738	1.01744	1.14085
ENSG00000129055_cd4et	outcome	ANAPC13	Wald ratio	1	-0.156674	0.0614168	0.0107415	0.190146	-0.277051	-0.0362972	0.854983	0.758016	0.964354
ENSG00000272768_cd4et	outcome	RP4-673M15.1	Wald ratio	1	0.156144	0.0612743	0.0108258	0.190295	0.036046	0.276241	1.16899	1.0367	1.31817
ENSG00000272768_cd4nc	outcome	RP4-673M15.1	Wald ratio	1	0.103608	0.0406582	0.0108258	0.190295	0.0239181	0.183298	1.10917	1.02421	1.20117
ENSG00000129055_cd4nc	outcome	ANAPC13	Wald ratio	1	-0.070148	0.0275296	0.0108314	0.190295	-0.124106	-0.01619	0.932256	0.883286	0.98394
ENSG00000109790_cd4nc	outcome	KLHL5	Wald ratio	1	0.129856	0.0509988	0.0108887	0.190825	0.029898	0.229813	1.13866	1.03035	1.25837
ENSG00000109323_bmem	outcome	MANBA	Wald ratio	1	0.127746	0.0502399	0.0109994	0.191771	0.0292756	0.226216	1.13626	1.02971	1.25385
ENSG00000109323_monoc	outcome	MANBA	Wald ratio	1	0.128927	0.0507044	0.0109994	0.191771	0.0295463	0.228308	1.13761	1.02999	1.25647
ENSG00000111711_cd8nc	outcome	GOLT1B	Wald ratio	1	0.168331	0.0662416	0.0110481	0.191771	0.0384979	0.298165	1.18333	1.03925	1.34738
ENSG00000204138_cd8et	outcome	PHACTR4	Wald ratio	1	0.13416	0.052797	0.0110522	0.191771	0.0306775	0.237642	1.14358	1.03115	1.26825
ENSG00000234745_cd8nc	outcome	HLA-B	Inverse variance weighted	2	-0.104769	0.0412447	0.0110797	0.191774	-0.185608	-0.0239291	0.900533	0.830599	0.976355
ENSG00000226979_cd4sox4	outcome	LTA	Inverse variance weighted	2	-0.127455	0.0502624	0.011219	0.193708	-0.22597	-0.0289412	0.880333	0.797742	0.971474
ENSG00000124813_cd8et	outcome	RUNX2	Wald ratio	1	0.134078	0.0531192	0.0115994	0.199783	0.0299647	0.238192	1.14348	1.03042	1.26895
ENSG00000197020_bmem	outcome	ZNF100	Wald ratio	1	0.117687	0.0466693	0.0116784	0.20065	0.0262149	0.209159	1.12489	1.02656	1.23264
ENSG00000148834_cd8et	outcome	GSTO1	Wald ratio	1	0.0939709	0.0373257	0.0118159	0.202517	0.0208126	0.167129	1.09853	1.02103	1.18191
ENSG00000170889_bmem	outcome	RPS9	Wald ratio	1	0.0535079	0.0214559	0.0126363	0.216051	0.0114544	0.0955615	1.05497	1.01152	1.10028
ENSG00000234745_cd8et	outcome	HLA-B	Inverse variance weighted	2	-0.0992898	0.0399628	0.0129713	0.221239	-0.177617	-0.0209627	0.90548	0.837263	0.979255
ENSG00000212939_mononc	outcome	RP1-29C18.10	Wald ratio	1	0.0902779	0.0364873	0.0133524	0.226722	0.0187628	0.161793	1.09448	1.01894	1.17562
ENSG00000148834_nk	outcome	GSTO1	Wald ratio	1	0.127887	0.051724	0.0134175	0.226722	0.0265081	0.229266	1.13642	1.02686	1.25768
ENSG00000198015_cd4nc	outcome	MRPL42	Wald ratio	1	-0.0560786	0.0226821	0.0134222	0.226722	-0.100536	-0.0116216	0.945465	0.904353	0.988446
ENSG00000198015_cd8et	outcome	MRPL42	Wald ratio	1	-0.134732	0.0544952	0.0134222	0.226722	-0.241543	-0.0279215	0.87395	0.785415	0.972465
ENSG00000177981_cd4nc	outcome	ASB8	Wald ratio	1	-0.161595	0.0654427	0.0135391	0.228147	-0.289863	-0.0333276	0.850785	0.748366	0.967222
ENSG00000163754_cd8et	outcome	GYG1	Wald ratio	1	0.130717	0.0530472	0.0137332	0.230863	0.0267446	0.234689	1.13965	1.02711	1.26452
ENSG00000168404_cd4nc	outcome	MLKL	Wald ratio	1	-0.140185	0.0569304	0.0138012	0.230899	-0.251769	-0.0286016	0.869197	0.777424	0.971804
ENSG00000168404_nk	outcome	MLKL	Wald ratio	1	-0.14464	0.0587396	0.0138012	0.230899	-0.25977	-0.0295105	0.865334	0.771229	0.970921
ENSG00000147853_cd4nc	outcome	AK3	Wald ratio	1	0.110345	0.0448336	0.0138472	0.231116	0.0224707	0.198219	1.11666	1.02273	1.21923
ENSG00000148834_cd8nc	outcome	GSTO1	Wald ratio	1	0.102035	0.0414725	0.0138823	0.231152	0.0207485	0.183321	1.10742	1.02097	1.2012
ENSG00000267563_nk	outcome	CTC-503J8.4	Wald ratio	1	-0.110962	0.0451298	0.013943	0.231612	-0.199416	-0.0225075	0.894973	0.819209	0.977744
ENSG00000234745_cd4et	outcome	HLA-B	Inverse variance weighted	2	-0.109222	0.0444488	0.0140003	0.232014	-0.196342	-0.0221025	0.896531	0.821731	0.97814
ENSG00000241370_cd4sox4	outcome	RPP21	Wald ratio	1	0.081338	0.0331841	0.0142415	0.235454	0.0162972	0.146379	1.08474	1.01643	1.15763
ENSG00000015133_cd4nc	outcome	CCDC88C	Wald ratio	1	0.137743	0.0563922	0.0145822	0.24052	0.0272145	0.248272	1.14768	1.02759	1.28181
ENSG00000130511_bin	outcome	SSBP4	Wald ratio	1	0.135452	0.0555108	0.0146831	0.241616	0.0266509	0.244253	1.14505	1.02701	1.27667
ENSG00000109944_cd4nc	outcome	C11orf63	Wald ratio	1	0.145802	0.0598732	0.0148843	0.244354	0.0284506	0.263154	1.15697	1.02886	1.30103
ENSG00000176749_cd4nc	outcome	CDK5R1	Wald ratio	1	0.0771622	0.0317079	0.0149522	0.244894	0.0150148	0.13931	1.08022	1.01513	1.14948
ENSG00000204420_bin	outcome	C6orf25	Wald ratio	1	-0.0677452	0.0278531	0.015006	0.245203	-0.122337	-0.0131532	0.934499	0.88485	0.986933
ENSG00000130775_monoc	outcome	THEMIS2	Wald ratio	1	-0.0917883	0.0378102	0.0151989	0.247777	-0.165896	-0.0176803	0.912298	0.847134	0.982475
ENSG00000189068_mononc	outcome	VSTM1	Wald ratio	1	-0.0605308	0.0249509	0.0152664	0.248301	-0.109435	-0.011627	0.941265	0.896341	0.98844
ENSG00000162511_nk	outcome	LAPTM5	Wald ratio	1	-0.142236	0.0588368	0.0156286	0.253603	-0.257557	-0.0269164	0.867416	0.772938	0.973443
ENSG00000272221_cd8nc	outcome	XXbac-BPG181B23.7	Wald ratio	1	0.144338	0.0597996	0.0157918	0.25566	0.0271306	0.261545	1.15527	1.0275	1.29894
ENSG00000188321_cd4nc	outcome	ZNF559	Wald ratio	1	-0.12006	0.0499628	0.016262	0.262062	-0.217987	-0.0221326	0.886867	0.804136	0.978111
ENSG00000188321_cd8et	outcome	ZNF559	Wald ratio	1	-0.160585	0.0668275	0.016262	0.262062	-0.291567	-0.0296033	0.851645	0.747092	0.970831
ENSG00000137767_mononc	outcome	SQRDL	Wald ratio	1	-0.154578	0.06436	0.0163156	0.262322	-0.280724	-0.0284328	0.856776	0.755237	0.971968
ENSG00000198015_cd8nc	outcome	MRPL42	Wald ratio	1	-0.105326	0.0438929	0.016412	0.263268	-0.191356	-0.0192963	0.900031	0.825838	0.980889
ENSG00000226746_cd4nc	outcome	SMCR5	Wald ratio	1	0.0923242	0.0385017	0.0164883	0.263887	0.0168608	0.167788	1.09672	1.017	1.18269
ENSG00000175489_bin	outcome	LRRC25	Wald ratio	1	0.139026	0.0581756	0.0168589	0.269205	0.0250021	0.253051	1.14915	1.02532	1.28795
ENSG00000162976_cd4nc	outcome	PQLC3	Wald ratio	1	0.129733	0.0543529	0.0169932	0.270733	0.0232008	0.236264	1.13852	1.02347	1.26651
ENSG00000162976_nk	outcome	PQLC3	Wald ratio	1	0.14293	0.0599577	0.017133	0.272342	0.0254125	0.260447	1.15365	1.02574	1.29751
ENSG00000162976_cd8et	outcome	PQLC3	Wald ratio	1	0.173915	0.0730247	0.0172383	0.273395	0.0307862	0.317043	1.18995	1.03126	1.37306
ENSG00000033867_cd4nc	outcome	SLC4A7	Wald ratio	1	-0.0787707	0.033114	0.0173705	0.274251	-0.143674	-0.0138672	0.924252	0.86617	0.986229
ENSG00000033867_nk	outcome	SLC4A7	Wald ratio	1	-0.153479	0.0645205	0.0173705	0.274251	-0.279939	-0.0270192	0.857718	0.755829	0.973343
ENSG00000258757_cd8nc	outcome	RP11-841O20.2	Wald ratio	1	0.10983	0.0462248	0.0175018	0.27458	0.0192292	0.200431	1.11609	1.01942	1.22193
ENSG00000080824_cd4nc	outcome	HSP90AA1	Wald ratio	1	0.104601	0.0440405	0.0175439	0.27458	0.0182815	0.19092	1.11027	1.01845	1.21036
ENSG00000243989_cd4nc	outcome	ACY1	Wald ratio	1	-0.184552	0.0777816	0.017659	0.27458	-0.337004	-0.0320999	0.831477	0.713906	0.96841
ENSG00000124613_bin	outcome	ZNF391	Wald ratio	1	0.189328	0.0799429	0.0178703	0.27458	0.0326402	0.346016	1.20844	1.03318	1.41343
ENSG00000272273_cd8s100b	outcome	XXbac-BPG252P9.10	Inverse variance weighted	3	0.156266	0.0660728	0.0180274	0.27458	0.0267631	0.285769	1.16914	1.02712	1.33078
ENSG00000110455_bin	outcome	ACCS	Wald ratio	1	0.121806	0.0515363	0.0181034	0.27458	0.0207948	0.222817	1.12953	1.02101	1.24959
ENSG00000110455_bmem	outcome	ACCS	Wald ratio	1	0.145556	0.0615851	0.0181034	0.27458	0.0248494	0.266263	1.15668	1.02516	1.30508
ENSG00000110455_cd4et	outcome	ACCS	Wald ratio	1	0.15098	0.0638801	0.0181034	0.27458	0.0257755	0.276186	1.16297	1.02611	1.31809
ENSG00000110455_cd4nc	outcome	ACCS	Wald ratio	1	0.0604883	0.0255927	0.0181034	0.27458	0.0103266	0.11065	1.06236	1.01038	1.117
ENSG00000110455_cd8et	outcome	ACCS	Wald ratio	1	0.0871715	0.0368824	0.0181034	0.27458	0.014882	0.159461	1.09108	1.01499	1.17288
ENSG00000110455_cd8nc	outcome	ACCS	Wald ratio	1	0.0987653	0.0417878	0.0181034	0.27458	0.0168613	0.180669	1.10381	1.017	1.19802
ENSG00000110455_nk	outcome	ACCS	Wald ratio	1	0.126871	0.0536793	0.0181034	0.27458	0.0216595	0.232082	1.13527	1.0219	1.26122
ENSG00000134954_cd4nc	outcome	ETS1	Wald ratio	1	-0.125994	0.0533269	0.0181437	0.27458	-0.230515	-0.0214732	0.88162	0.794125	0.978756
ENSG00000134954_cd8nc	outcome	ETS1	Wald ratio	1	-0.129441	0.0547859	0.0181437	0.27458	-0.236822	-0.0220607	0.878586	0.789132	0.978181
ENSG00000187193_cd4et	outcome	MT1X	Wald ratio	1	0.0931773	0.0394478	0.0181748	0.27458	0.0158595	0.170495	1.09766	1.01599	1.18589
ENSG00000187193_cd4nc	outcome	MT1X	Wald ratio	1	0.0507343	0.021479	0.0181748	0.27458	0.00863539	0.0928331	1.05204	1.00867	1.09728
ENSG00000187193_cd8et	outcome	MT1X	Wald ratio	1	0.0703852	0.0297985	0.0181748	0.27458	0.0119802	0.12879	1.07292	1.01205	1.13745
ENSG00000187193_cd8nc	outcome	MT1X	Wald ratio	1	0.0696384	0.0294823	0.0181748	0.27458	0.011853	0.127424	1.07212	1.01192	1.1359
ENSG00000187193_cd8s100b	outcome	MT1X	Wald ratio	1	0.141413	0.0598692	0.0181748	0.27458	0.0240697	0.258757	1.1519	1.02436	1.29532
ENSG00000187193_nk	outcome	MT1X	Wald ratio	1	0.142718	0.0604214	0.0181748	0.27458	0.0242917	0.261143	1.1534	1.02459	1.29841
ENSG00000117791_bin	outcome	MARC2	Wald ratio	1	-0.113505	0.0481465	0.0183986	0.277364	-0.207873	-0.0191381	0.892699	0.812311	0.981044
ENSG00000165948_cd4nc	outcome	IFI27L1	Wald ratio	1	0.080874	0.0343331	0.0184945	0.278211	0.013581	0.148167	1.08423	1.01367	1.15971
ENSG00000204428_bmem	outcome	LY6G5C	Inverse variance weighted	2	-0.278275	0.118299	0.0186573	0.28006	-0.51014	-0.0464095	0.757089	0.600412	0.954651
ENSG00000204420_cd8et	outcome	C6orf25	Inverse variance weighted	2	-0.0661084	0.0281328	0.0187801	0.281301	-0.121249	-0.0109681	0.936029	0.885814	0.989092
ENSG00000272540_nk	outcome	XXbac-BPG252P9.9	Wald ratio	1	0.0855969	0.0365933	0.0193282	0.288893	0.013874	0.15732	1.08937	1.01397	1.17037
ENSG00000137411_monoc	outcome	VARS2	Wald ratio	1	0.0796364	0.0341111	0.0195633	0.291784	0.0127787	0.146494	1.08289	1.01286	1.15777
ENSG00000198015_bin	outcome	MRPL42	Wald ratio	1	-0.13098	0.0561499	0.0196647	0.292674	-0.241034	-0.0209262	0.877235	0.785815	0.979291
ENSG00000226659_nk	outcome	RP11-137H2.4	Wald ratio	1	-0.0515407	0.0221104	0.01975	0.293321	-0.094877	-0.00820436	0.949765	0.909485	0.991829
ENSG00000138606_cd4et	outcome	SHF	Wald ratio	1	0.0830132	0.0356512	0.0198864	0.294723	0.0131369	0.15289	1.08656	1.01322	1.1652
ENSG00000126804_cd8et	outcome	ZBTB1	Wald ratio	1	-0.122378	0.0527008	0.0202259	0.299122	-0.225672	-0.0190845	0.884814	0.79798	0.981096
ENSG00000107249_cd8nc	outcome	GLIS3	Wald ratio	1	-0.117736	0.0507548	0.0203567	0.300423	-0.217216	-0.0182569	0.88893	0.804756	0.981909
ENSG00000272053_mononc	outcome	RP11-367G6.3	Wald ratio	1	0.122758	0.052963	0.0204598	0.301027	0.0189505	0.226565	1.13061	1.01913	1.25428
ENSG00000073849_nk	outcome	ST6GAL1	Wald ratio	1	-0.145101	0.0626144	0.0204836	0.301027	-0.267825	-0.0223765	0.864935	0.765042	0.977872
ENSG00000272221_bmem	outcome	XXbac-BPG181B23.7	Wald ratio	1	0.152065	0.0656427	0.0205276	0.301043	0.0234057	0.280725	1.16424	1.02368	1.32409
ENSG00000184674_cd4nc	outcome	GSTT1	Wald ratio	1	-0.129488	0.0565782	0.0220997	0.323421	-0.240381	-0.0185945	0.878545	0.786328	0.981577
ENSG00000204536_monoc	outcome	CCHCR1	Wald ratio	1	0.099812	0.043734	0.0224746	0.328222	0.0140933	0.185531	1.10496	1.01419	1.20386
ENSG00000128487_cd8et	outcome	SPECC1	Wald ratio	1	0.105408	0.0463997	0.0231017	0.33668	0.0144651	0.196352	1.11116	1.01457	1.21696
ENSG00000184009_bin	outcome	ACTG1	Wald ratio	1	-0.143181	0.0631204	0.0233064	0.338958	-0.266897	-0.0194647	0.866598	0.765752	0.980724
ENSG00000261105_cd4nc	outcome	RP11-173B14.5	Wald ratio	1	0.0804611	0.035529	0.0235335	0.340673	0.0108243	0.150098	1.08379	1.01088	1.16195
ENSG00000255495_cd8s100b	outcome	FAM85A	Wald ratio	1	0.0644682	0.028482	0.0236064	0.340673	0.00864355	0.120293	1.06659	1.00868	1.12783
ENSG00000264523_cd8nc	outcome	RP11-158I9.7	Wald ratio	1	0.052381	0.0231462	0.0236328	0.340673	0.0070144	0.0977475	1.05378	1.00704	1.10268
ENSG00000184009_cd4et	outcome	ACTG1	Wald ratio	1	-0.107136	0.0473697	0.0237159	0.340673	-0.199981	-0.0142914	0.898403	0.818747	0.98581
ENSG00000184009_cd4nc	outcome	ACTG1	Wald ratio	1	-0.0846233	0.0374158	0.0237159	0.340673	-0.157958	-0.0112884	0.918858	0.853885	0.988775
ENSG00000184009_cd8nc	outcome	ACTG1	Wald ratio	1	-0.12496	0.0552506	0.0237159	0.340673	-0.233251	-0.0166691	0.882532	0.791955	0.983469
ENSG00000128923_cd8nc	outcome	FAM63B	Wald ratio	1	0.111973	0.0495986	0.023972	0.343121	0.0147594	0.209186	1.11848	1.01487	1.23267
ENSG00000119943_bmem	outcome	PYROXD2	Wald ratio	1	0.0889324	0.0393982	0.023991	0.343121	0.011712	0.166153	1.09301	1.01178	1.18075
ENSG00000166278_cd8nc	outcome	C2	Inverse variance weighted	2	-0.0687693	0.0304748	0.0240332	0.343121	-0.1285	-0.00903877	0.933542	0.879414	0.991002
ENSG00000177628_cd4nc	outcome	GBA	Wald ratio	1	0.129669	0.0575028	0.0241325	0.343839	0.0169641	0.242375	1.13845	1.01711	1.27427
ENSG00000165948_nk	outcome	IFI27L1	Wald ratio	1	0.10012	0.0445732	0.0246925	0.351104	0.012756	0.187483	1.1053	1.01284	1.20621
ENSG00000179979_nk	outcome	CRIPAK	Wald ratio	1	0.153694	0.0684681	0.0247837	0.351688	0.0194968	0.287892	1.16613	1.01969	1.33361
ENSG00000234745_nk	outcome	HLA-B	Inverse variance weighted	2	-0.100452	0.0447755	0.0248669	0.352156	-0.188212	-0.0126922	0.904428	0.828439	0.987388
ENSG00000254397_cd8s100b	outcome	CTD-2371O3.2	Wald ratio	1	0.0563044	0.025138	0.025103	0.354782	0.00703396	0.105575	1.05792	1.00706	1.11135
ENSG00000255135_cd4nc	outcome	RP11-111M22.3	Wald ratio	1	0.102355	0.0457628	0.02531	0.356989	0.0126597	0.19205	1.10778	1.01274	1.21173
ENSG00000118777_cd8nc	outcome	ABCG2	Wald ratio	1	-0.0517576	0.0231875	0.0256059	0.360382	-0.0972051	-0.00631017	0.949559	0.90737	0.99371
ENSG00000165810_bin	outcome	BTNL9	Wald ratio	1	-0.0918972	0.0411833	0.0256534	0.360382	-0.172617	-0.0111779	0.912199	0.84146	0.988884
ENSG00000271204_cd4et	outcome	RP11-138A9.1	Wald ratio	1	0.0856172	0.0384372	0.0259169	0.363355	0.0102802	0.160954	1.08939	1.01033	1.17463
ENSG00000112299_monoc	outcome	VNN1	Wald ratio	1	-0.0932629	0.0418848	0.0259703	0.363377	-0.175357	-0.0111688	0.910954	0.839157	0.988893
ENSG00000205581_cd8et	outcome	HMGN1	Wald ratio	1	0.127496	0.0573355	0.02617	0.365346	0.0151182	0.239873	1.13598	1.01523	1.27109
ENSG00000113240_bin	outcome	CLK4	Wald ratio	1	0.111886	0.0503773	0.0263534	0.365346	0.0131466	0.210626	1.11839	1.01323	1.23445
ENSG00000182472_cd4nc	outcome	CAPN12	Wald ratio	1	-0.122171	0.0550419	0.0264461	0.365346	-0.230053	-0.0142887	0.884997	0.794492	0.985813
ENSG00000182472_nk	outcome	CAPN12	Wald ratio	1	-0.0743256	0.0334861	0.0264461	0.365346	-0.139958	-0.00869291	0.928369	0.869394	0.991345
ENSG00000160185_cd4nc	outcome	UBASH3A	Wald ratio	1	-0.0783236	0.035293	0.0264705	0.365346	-0.147498	-0.0091493	0.924665	0.862864	0.990892
ENSG00000160185_cd8nc	outcome	UBASH3A	Wald ratio	1	-0.10841	0.0488502	0.0264705	0.365346	-0.204157	-0.0126638	0.897259	0.815335	0.987416
ENSG00000224843_cd4nc	outcome	LINC00240	Wald ratio	1	-0.0844373	0.0380492	0.0264759	0.365346	-0.159014	-0.00986082	0.919029	0.852985	0.990188
ENSG00000170802_cd4nc	outcome	FOXN2	Wald ratio	1	0.0937066	0.0422472	0.0265512	0.365666	0.010902	0.176511	1.09824	1.01096	1.19305
ENSG00000204420_cd8nc	outcome	C6orf25	Wald ratio	1	0.141609	0.0639668	0.0268435	0.368966	0.0162339	0.266984	1.15213	1.01637	1.30602
ENSG00000256515_cd8et	outcome	CCL3L3	Inverse variance weighted	2	0.0631247	0.0285265	0.0269082	0.369133	0.00721281	0.119037	1.06516	1.00724	1.12641
ENSG00000272501_plasma	outcome	XXbac-BPG299F13.17	Wald ratio	1	-0.111808	0.0506437	0.0272631	0.37327	-0.211069	-0.012546	0.894216	0.809718	0.987532
ENSG00000136732_nk	outcome	GYPC	Wald ratio	1	-0.160573	0.0727849	0.0273744	0.374063	-0.303232	-0.0179151	0.851655	0.738428	0.982244
ENSG00000162613_cd4nc	outcome	FUBP1	Wald ratio	1	-0.0897942	0.0407197	0.0274414	0.37425	-0.169605	-0.00998367	0.914119	0.843998	0.990066
ENSG00000099797_cd8et	outcome	TECR	Wald ratio	1	0.0936441	0.042485	0.0275125	0.374491	0.0103735	0.176915	1.09817	1.01043	1.19353
ENSG00000266053_cd4nc	outcome	RP11-143J12.2	Wald ratio	1	0.114512	0.0520008	0.0276565	0.375317	0.0125907	0.216434	1.12133	1.01267	1.24164
ENSG00000205659_cd4nc	outcome	LIN52	Wald ratio	1	-0.100673	0.0457471	0.0277619	0.375317	-0.190337	-0.0110083	0.904229	0.82668	0.989052
ENSG00000205659_nk	outcome	LIN52	Wald ratio	1	-0.135115	0.0613981	0.0277619	0.375317	-0.255455	-0.0147745	0.873616	0.774564	0.985334
ENSG00000203813_nk	outcome	HIST1H3H	Wald ratio	1	-0.0840446	0.0381973	0.0277874	0.375317	-0.158911	-0.00917787	0.91939	0.853072	0.990864
ENSG00000189134_nk	outcome	NKAPL	Wald ratio	1	0.160228	0.0729023	0.0279598	0.376919	0.0173399	0.303117	1.17378	1.01749	1.35407
ENSG00000226659_cd4nc	outcome	RP11-137H2.4	Wald ratio	1	0.0671922	0.0305971	0.0280896	0.377219	0.00722191	0.127162	1.0695	1.00725	1.1356
ENSG00000226659_cd8nc	outcome	RP11-137H2.4	Wald ratio	1	0.121042	0.0551183	0.0280896	0.377219	0.0130097	0.229073	1.12867	1.01309	1.25743
ENSG00000196937_nk	outcome	FAM3C	Wald ratio	1	0.134093	0.0611053	0.0282027	0.378014	0.0143264	0.253859	1.1435	1.01443	1.28899
ENSG00000187231_cd4et	outcome	SESTD1	Wald ratio	1	-0.0956384	0.0436389	0.0284096	0.380059	-0.181171	-0.0101061	0.908793	0.834293	0.989945
ENSG00000126777_cd4nc	outcome	KTN1	Wald ratio	1	-0.0592423	0.027061	0.0285814	0.38163	-0.112282	-0.00620271	0.942478	0.893792	0.993816
ENSG00000196126_bin	outcome	HLA-DRB1	Wald ratio	1	-0.0448317	0.0204861	0.0286408	0.381696	-0.0849844	-0.00467893	0.956158	0.918527	0.995332
ENSG00000234745_bmem	outcome	HLA-B	Inverse variance weighted	2	-0.110887	0.0507447	0.028874	0.384074	-0.210347	-0.0114278	0.895039	0.810303	0.988637
ENSG00000158234_cd4nc	outcome	FAIM	Wald ratio	1	0.137532	0.0630282	0.0291038	0.384926	0.0139971	0.261068	1.14744	1.0141	1.29832
ENSG00000080546_dc	outcome	SESN1	Wald ratio	1	-0.0804029	0.0368476	0.0291065	0.384926	-0.152624	-0.00818166	0.922744	0.858452	0.991852
ENSG00000251661_bmem	outcome	RP11-326C3.11	Wald ratio	1	-0.115122	0.052814	0.0292742	0.384926	-0.218638	-0.0116071	0.891257	0.803613	0.98846
ENSG00000229245_bin	outcome	RP11-542K23.7	Wald ratio	1	0.127637	0.0585961	0.0293871	0.384926	0.0127888	0.242486	1.13614	1.01287	1.27441
ENSG00000229245_bmem	outcome	RP11-542K23.7	Wald ratio	1	0.105553	0.0484576	0.0293871	0.384926	0.0105761	0.20053	1.11132	1.01063	1.22205
ENSG00000229245_cd4et	outcome	RP11-542K23.7	Wald ratio	1	0.113841	0.0522627	0.0293871	0.384926	0.0114065	0.216276	1.12057	1.01147	1.24145
ENSG00000229245_cd4nc	outcome	RP11-542K23.7	Wald ratio	1	0.0519306	0.0238405	0.0293871	0.384926	0.00520328	0.098658	1.0533	1.00522	1.10369
ENSG00000229245_cd8nc	outcome	RP11-542K23.7	Wald ratio	1	0.0787758	0.0361646	0.0293871	0.384926	0.00789308	0.149658	1.08196	1.00792	1.16144
ENSG00000233058_cd8nc	outcome	LINC00884	Wald ratio	1	0.0603658	0.0277206	0.0294323	0.384926	0.00603334	0.114698	1.06223	1.00605	1.12153
ENSG00000272221_cd8s100b	outcome	XXbac-BPG181B23.7	Inverse variance weighted	2	0.0690622	0.0317366	0.029547	0.385681	0.00685859	0.131266	1.0715	1.00688	1.14027
ENSG00000237943_cd4et	outcome	PRKCQ-AS1	Wald ratio	1	0.0525829	0.0241798	0.0296551	0.385681	0.0051906	0.0999753	1.05399	1.0052	1.10514
ENSG00000237943_cd8nc	outcome	PRKCQ-AS1	Wald ratio	1	0.043447	0.0199787	0.0296551	0.385681	0.00428876	0.0826051	1.0444	1.0043	1.08611
ENSG00000176533_bin	outcome	GNG7	Wald ratio	1	-0.11383	0.0523756	0.0297544	0.386257	-0.216487	-0.011174	0.892409	0.805343	0.988888
ENSG00000204410_cd8nc	outcome	MSH5	Wald ratio	1	-0.12379	0.0570144	0.0299162	0.387638	-0.235538	-0.0120414	0.883566	0.790146	0.988031
ENSG00000204644_cd8nc	outcome	ZFP57	Wald ratio	1	0.114406	0.0527613	0.0301311	0.389703	0.0109935	0.217818	1.12121	1.01105	1.24336
ENSG00000176749_cd8nc	outcome	CDK5R1	Wald ratio	1	0.129044	0.0596516	0.0305185	0.393986	0.0121269	0.245961	1.13774	1.0122	1.27885
ENSG00000163406_bin	outcome	SLC15A2	Wald ratio	1	-0.108769	0.0503538	0.0307659	0.39645	-0.207462	-0.0100752	0.896938	0.812644	0.989975
ENSG00000240065_mononc	outcome	PSMB9	Wald ratio	1	0.117122	0.0542672	0.0309091	0.397565	0.010758	0.223485	1.12426	1.01082	1.25043
ENSG00000148834_cd4et	outcome	GSTO1	Wald ratio	1	0.110861	0.0514095	0.0310503	0.397921	0.0100982	0.211624	1.11724	1.01015	1.23568
ENSG00000148834_cd4nc	outcome	GSTO1	Wald ratio	1	0.0551612	0.0255799	0.0310503	0.397921	0.00502458	0.105298	1.05671	1.00504	1.11104
ENSG00000174652_cd8nc	outcome	ZNF266	Wald ratio	1	0.118451	0.0549493	0.0311124	0.397989	0.0107499	0.226151	1.12575	1.01081	1.25377
ENSG00000204577_cd4nc	outcome	LILRB3	Wald ratio	1	0.121815	0.05653	0.0311721	0.398026	0.011016	0.232614	1.12954	1.01108	1.26189
ENSG00000115053_nk	outcome	NCL	Wald ratio	1	-0.0713137	0.0332206	0.0318195	0.405104	-0.136426	-0.00620133	0.93117	0.872471	0.993818
ENSG00000158195_cd4nc	outcome	WASF2	Wald ratio	1	-0.0983675	0.0458501	0.0319196	0.405104	-0.188234	-0.00850131	0.906316	0.828421	0.991535
ENSG00000171130_cd4et	outcome	ATP6V0E2	Wald ratio	1	-0.0847505	0.0395118	0.0319575	0.405104	-0.162194	-0.00730736	0.918742	0.850277	0.992719
ENSG00000171130_cd4nc	outcome	ATP6V0E2	Wald ratio	1	-0.0462806	0.0215766	0.0319575	0.405104	-0.0885708	-0.00399041	0.954774	0.915238	0.996018
ENSG00000170956_mononc	outcome	CEACAM3	Wald ratio	1	0.0364058	0.0169824	0.0320539	0.405592	0.0031203	0.0696912	1.03708	1.00313	1.07218
ENSG00000109323_cd4et	outcome	MANBA	Wald ratio	1	0.106688	0.0498059	0.0321876	0.406442	0.00906832	0.204308	1.11259	1.00911	1.22668
ENSG00000237943_cd4nc	outcome	PRKCQ-AS1	Wald ratio	1	0.0372183	0.0173857	0.032295	0.406442	0.00314229	0.0712943	1.03792	1.00315	1.0739
ENSG00000237943_cd8s100b	outcome	PRKCQ-AS1	Wald ratio	1	0.0778209	0.0363524	0.032295	0.406442	0.00657031	0.149072	1.08093	1.00659	1.16076
ENSG00000166896_bmem	outcome	XRCC6BP1	Wald ratio	1	0.113699	0.0531583	0.0324452	0.406871	0.0095091	0.21789	1.12042	1.00955	1.24345
ENSG00000166896_cd8nc	outcome	XRCC6BP1	Wald ratio	1	0.0959623	0.0448656	0.0324452	0.406871	0.00802568	0.183899	1.10072	1.00806	1.20189
ENSG00000204388_cd4et	outcome	HSPA1B	Wald ratio	1	-0.103681	0.0485054	0.0325562	0.407044	-0.198751	-0.00861038	0.901513	0.819754	0.991427
ENSG00000112299_mononc	outcome	VNN1	Wald ratio	1	-0.0898025	0.0420172	0.0325751	0.407044	-0.172156	-0.00744885	0.914112	0.841848	0.992579
ENSG00000126777_nk	outcome	KTN1	Wald ratio	1	-0.0880762	0.0412275	0.0326513	0.407077	-0.168882	-0.00727025	0.915691	0.844608	0.992756
ENSG00000130589_nk	outcome	HELZ2	Wald ratio	1	0.155335	0.0727864	0.0328328	0.407077	0.0126737	0.297996	1.16805	1.01275	1.34716
ENSG00000079332_cd4nc	outcome	SAR1A	Wald ratio	1	-0.0613676	0.0287645	0.0328881	0.407077	-0.117746	-0.00498911	0.940477	0.888922	0.995023
ENSG00000221990_cd4nc	outcome	C5orf55	Wald ratio	1	-0.140434	0.0658821	0.0330399	0.407077	-0.269563	-0.0113052	0.868981	0.763713	0.988758
ENSG00000169442_cd4et	outcome	CD52	Wald ratio	1	-0.105332	0.0494441	0.0331447	0.407077	-0.202243	-0.00842164	0.900026	0.816897	0.991614
ENSG00000169442_cd4nc	outcome	CD52	Wald ratio	1	-0.0836609	0.0392714	0.0331447	0.407077	-0.160633	-0.00668895	0.919743	0.851605	0.993333
ENSG00000223891_cd4nc	outcome	OSER1-AS1	Wald ratio	1	0.0857985	0.0402777	0.0331572	0.407077	0.00685424	0.164743	1.08959	1.00688	1.17909
ENSG00000178752_nk	outcome	FAM132B	Wald ratio	1	-0.119536	0.0561678	0.0333214	0.407077	-0.229625	-0.00944682	0.887332	0.794832	0.990598
ENSG00000232677_cd4nc	outcome	LINC00665	Wald ratio	1	-0.085324	0.0400927	0.033323	0.407077	-0.163906	-0.00674236	0.918215	0.848822	0.99328
ENSG00000163599_cd4et	outcome	CTLA4	Wald ratio	1	-0.0615848	0.0289395	0.0333327	0.407077	-0.118306	-0.00486336	0.940273	0.888424	0.995148
ENSG00000163599_cd4nc	outcome	CTLA4	Wald ratio	1	-0.0382721	0.0179846	0.0333327	0.407077	-0.0735218	-0.00302236	0.962451	0.929116	0.996982
ENSG00000163599_cd8et	outcome	CTLA4	Wald ratio	1	-0.097109	0.0456328	0.0333327	0.407077	-0.186549	-0.00766872	0.907457	0.829818	0.992361
ENSG00000163599_cd8nc	outcome	CTLA4	Wald ratio	1	-0.0605877	0.0284709	0.0333327	0.407077	-0.116391	-0.00478462	0.941211	0.890127	0.995227
ENSG00000079332_cd8et	outcome	SAR1A	Wald ratio	1	-0.067008	0.0316438	0.0342116	0.417084	-0.12903	-0.00498608	0.935188	0.878948	0.995026
ENSG00000204344_cd4sox4	outcome	STK19	Wald ratio	1	-0.243487	0.115071	0.0343478	0.418018	-0.469027	-0.017947	0.78389	0.625611	0.982213
ENSG00000176463_cd4nc	outcome	SLCO3A1	Wald ratio	1	-0.108417	0.051276	0.034482	0.418923	-0.208918	-0.00791649	0.897253	0.811461	0.992115
ENSG00000182154_cd4nc	outcome	MRPL41	Wald ratio	1	0.111197	0.0526245	0.0345991	0.419619	0.00805256	0.214341	1.11761	1.00809	1.23904
ENSG00000181847_nk	outcome	TIGIT	Wald ratio	1	-0.12998	0.0616272	0.0349329	0.422936	-0.250769	-0.00919077	0.878113	0.778202	0.990851
ENSG00000169442_cd8nc	outcome	CD52	Wald ratio	1	-0.116227	0.0551529	0.0350859	0.423841	-0.224327	-0.00812764	0.890273	0.799054	0.991905
ENSG00000264247_cd4nc	outcome	LINC00909	Inverse variance weighted	2	-0.0728325	0.034569	0.0351286	0.423841	-0.140588	-0.00507724	0.929757	0.868847	0.994936
ENSG00000083812_cd4nc	outcome	ZNF324	Wald ratio	1	-0.102345	0.0486519	0.035411	0.426514	-0.197703	-0.00698772	0.902718	0.820614	0.993037
ENSG00000170430_bin	outcome	MGMT	Wald ratio	1	0.101266	0.0481789	0.0355648	0.427632	0.00683506	0.195696	1.10657	1.00686	1.21616
ENSG00000255468_cd4nc	outcome	RP11-867G23.8	Wald ratio	1	0.125377	0.0597076	0.0357418	0.429024	0.00835028	0.242404	1.13358	1.00839	1.27431
ENSG00000124140_cd4nc	outcome	SLC12A5	Wald ratio	1	-0.0744083	0.0355925	0.0365675	0.437437	-0.14417	-0.00464697	0.928293	0.865741	0.995364
ENSG00000124140_nk	outcome	SLC12A5	Wald ratio	1	0.0932993	0.0446288	0.0365675	0.437437	0.00582675	0.180772	1.09779	1.00584	1.19814
ENSG00000241553_cd4nc	outcome	ARPC4	Wald ratio	1	0.114984	0.0550731	0.0368118	0.439142	0.00704082	0.222927	1.12186	1.00707	1.24973
ENSG00000197846_bin	outcome	HIST1H2BF	Wald ratio	1	-0.0776165	0.0371898	0.0368851	0.439142	-0.150509	-0.00472438	0.925319	0.86027	0.995287
ENSG00000001561_dc	outcome	ENPP4	Wald ratio	1	0.0801764	0.038419	0.036898	0.439142	0.00487504	0.155478	1.08348	1.00489	1.16822
ENSG00000142937_nkr	outcome	RPS8	Wald ratio	1	0.0898633	0.0431021	0.0370791	0.439253	0.00538309	0.174343	1.09402	1.0054	1.19046
ENSG00000168297_nk	outcome	PXK	Wald ratio	1	0.120199	0.057714	0.0372823	0.439253	0.00707917	0.233318	1.12772	1.0071	1.26278
ENSG00000233483_cd4et	outcome	CTD-2020K17.4	Wald ratio	1	0.0861874	0.0413979	0.0373493	0.439253	0.00504744	0.167327	1.09001	1.00506	1.18214
ENSG00000233483_cd4nc	outcome	CTD-2020K17.4	Wald ratio	1	0.0371078	0.0178238	0.0373493	0.439253	0.00217316	0.0720423	1.0378	1.00218	1.0747
ENSG00000233483_cd8nc	outcome	CTD-2020K17.4	Wald ratio	1	0.0642526	0.0308621	0.0373493	0.439253	0.00376287	0.124742	1.06636	1.00377	1.13286
ENSG00000140988_cd8s100b	outcome	RPS2	Wald ratio	1	-0.0737979	0.0354587	0.0374126	0.439253	-0.143297	-0.00429875	0.928859	0.866497	0.99571
ENSG00000140988_nkr	outcome	RPS2	Wald ratio	1	-0.113013	0.0543008	0.0374126	0.439253	-0.219442	-0.00658302	0.893139	0.802967	0.993439
ENSG00000143198_cd4nc	outcome	MGST3	Wald ratio	1	-0.0521573	0.0250685	0.0374713	0.439253	-0.101292	-0.00302306	0.94918	0.90367	0.996982
ENSG00000143198_cd8et	outcome	MGST3	Wald ratio	1	-0.0785989	0.0377772	0.0374713	0.439253	-0.152642	-0.00455563	0.924411	0.858437	0.995455
ENSG00000036448_cd4et	outcome	MYOM2	Wald ratio	1	0.0473831	0.0228025	0.0377116	0.441332	0.00269015	0.092076	1.04852	1.00269	1.09645
ENSG00000145088_bmem	outcome	EAF2	Wald ratio	1	-0.0448337	0.0215999	0.0379267	0.442374	-0.0871694	-0.00249793	0.956157	0.916522	0.997505
ENSG00000163406_bmem	outcome	SLC15A2	Wald ratio	1	-0.122953	0.0592362	0.0379267	0.442374	-0.239056	-0.0068504	0.884305	0.787371	0.993173
ENSG00000204576_plasma	outcome	PRR3	Wald ratio	1	-0.108047	0.0520772	0.0380107	0.442616	-0.210118	-0.00597531	0.897586	0.810489	0.994043
ENSG00000173226_nk	outcome	IQCB1	Wald ratio	1	0.122747	0.0591971	0.0381227	0.442683	0.00672085	0.238774	1.1306	1.00674	1.26969
ENSG00000080007_cd4et	outcome	DDX43	Wald ratio	1	0.0546151	0.0263419	0.0381428	0.442683	0.00298499	0.106245	1.05613	1.00299	1.11209
ENSG00000145088_bin	outcome	EAF2	Wald ratio	1	-0.0388913	0.0187643	0.0382074	0.4427	-0.0756693	-0.00211329	0.961855	0.927123	0.997889
ENSG00000166896_cd4et	outcome	XRCC6BP1	Wald ratio	1	0.0941761	0.0454678	0.0383336	0.4427	0.00505918	0.183293	1.09875	1.00507	1.20117
ENSG00000166896_nk	outcome	XRCC6BP1	Wald ratio	1	0.0994965	0.0480365	0.0383336	0.4427	0.00534499	0.193648	1.10461	1.00536	1.21367
ENSG00000140988_dc	outcome	RPS2	Wald ratio	1	-0.0699601	0.0338245	0.0386092	0.443852	-0.136256	-0.00366415	0.932431	0.872619	0.996343
ENSG00000140988_monoc	outcome	RPS2	Wald ratio	1	-0.0714194	0.03453	0.0386092	0.443852	-0.139098	-0.00374058	0.931071	0.870143	0.996266
ENSG00000140988_mononc	outcome	RPS2	Wald ratio	1	-0.11886	0.0574712	0.0386241	0.443852	-0.231504	-0.00621663	0.887932	0.79334	0.993803
ENSG00000108433_cd4nc	outcome	GOSR2	Wald ratio	1	0.0770222	0.0372537	0.0386867	0.443852	0.00400492	0.150039	1.08007	1.00401	1.16188
ENSG00000151470_nk	outcome	C4orf33	Wald ratio	1	0.123372	0.0597334	0.0388881	0.444676	0.00629407	0.240449	1.1313	1.00631	1.27182
ENSG00000106603_cd8et	outcome	COA1	Wald ratio	1	0.0889415	0.0430858	0.0389905	0.444676	0.00449329	0.17339	1.09302	1.0045	1.18933
ENSG00000119048_cd4nc	outcome	UBE2B	Wald ratio	1	-0.09905	0.0480122	0.0391111	0.444676	-0.193154	-0.00494605	0.905697	0.824355	0.995066
ENSG00000105372_cd4et	outcome	RPS19	Wald ratio	1	0.0914212	0.0443239	0.0391536	0.444676	0.00454626	0.178296	1.09573	1.00456	1.19518
ENSG00000105372_dc	outcome	RPS19	Wald ratio	1	0.123925	0.060083	0.0391536	0.444676	0.00616266	0.241688	1.13193	1.00618	1.2734
ENSG00000105372_cd8et	outcome	RPS19	Wald ratio	1	0.09043	0.0438543	0.0392025	0.444676	0.00447554	0.176385	1.09464	1.00449	1.1929
ENSG00000105372_mononc	outcome	RPS19	Wald ratio	1	0.0484158	0.0234794	0.0392025	0.444676	0.00239618	0.0944353	1.04961	1.0024	1.09904
ENSG00000116701_cd4et	outcome	NCF2	Wald ratio	1	0.0611623	0.0296884	0.0393852	0.446027	0.00297297	0.119352	1.06307	1.00298	1.12677
ENSG00000100316_nk	outcome	RPL3	Wald ratio	1	-0.106456	0.051739	0.0396319	0.447484	-0.207865	-0.0050479	0.899014	0.812317	0.994965
ENSG00000231682_cd4et	outcome	AC097713.4	Wald ratio	1	-0.113462	0.0551466	0.0396416	0.447484	-0.22155	-0.00537482	0.892738	0.801276	0.99464
ENSG00000166896_cd4nc	outcome	XRCC6BP1	Wald ratio	1	0.0462826	0.0225277	0.0399294	0.448565	0.00212839	0.0904368	1.04737	1.00213	1.09465
ENSG00000166896_cd8et	outcome	XRCC6BP1	Wald ratio	1	0.0837295	0.0407546	0.0399294	0.448565	0.00385046	0.163609	1.08733	1.00386	1.17775
ENSG00000166896_monoc	outcome	XRCC6BP1	Wald ratio	1	0.113033	0.0550179	0.0399294	0.448565	0.00519804	0.220868	1.11967	1.00521	1.24716
ENSG00000009413_bin	outcome	REV3L	Wald ratio	1	-0.106697	0.0519679	0.0400604	0.448655	-0.208554	-0.00483954	0.898798	0.811758	0.995172
ENSG00000012660_bin	outcome	ELOVL5	Wald ratio	1	-0.105599	0.0514343	0.0400654	0.448655	-0.20641	-0.00478722	0.899786	0.8135	0.995224
ENSG00000125657_cd4nc	outcome	TNFSF9	Wald ratio	1	-0.0493373	0.0240702	0.0403912	0.449289	-0.0965149	-0.00215971	0.95186	0.907996	0.997843
ENSG00000235010_cd4nc	outcome	RP11-140A10.3	Wald ratio	1	-0.0599608	0.0292798	0.0405745	0.449289	-0.117349	-0.00257229	0.941801	0.889275	0.997431
ENSG00000227053_nk	outcome	RP11-395B7.4	Wald ratio	1	0.111463	0.054485	0.0407804	0.449289	0.00467238	0.218254	1.11791	1.00468	1.2439
ENSG00000116701_cd8nc	outcome	NCF2	Wald ratio	1	0.0746694	0.0365011	0.0407885	0.449289	0.00312718	0.146212	1.07753	1.00313	1.15744
ENSG00000083812_nk	outcome	ZNF324	Wald ratio	1	-0.110332	0.0539931	0.0410091	0.449289	-0.216158	-0.00450508	0.895537	0.805608	0.995505
ENSG00000186470_bin	outcome	BTN3A2	Wald ratio	1	-0.0911036	0.0446318	0.0412283	0.449289	-0.178582	-0.00362529	0.912923	0.836456	0.996381
ENSG00000186470_bmem	outcome	BTN3A2	Wald ratio	1	-0.0841153	0.0412082	0.0412283	0.449289	-0.164883	-0.00334721	0.919325	0.847993	0.996658
ENSG00000186470_cd4et	outcome	BTN3A2	Wald ratio	1	-0.0666946	0.0326738	0.0412283	0.449289	-0.130735	-0.00265399	0.935481	0.87745	0.99735
ENSG00000186470_cd4nc	outcome	BTN3A2	Wald ratio	1	-0.0499502	0.0244707	0.0412283	0.449289	-0.0979128	-0.00198767	0.951277	0.906728	0.998014
ENSG00000186470_cd8et	outcome	BTN3A2	Wald ratio	1	-0.0544116	0.0266563	0.0412283	0.449289	-0.106658	-0.00216521	0.947042	0.898833	0.997837
ENSG00000186470_cd8nc	outcome	BTN3A2	Wald ratio	1	-0.0590467	0.0289271	0.0412283	0.449289	-0.115744	-0.00234965	0.942663	0.890703	0.997653
ENSG00000186470_cd8s100b	outcome	BTN3A2	Wald ratio	1	-0.077402	0.0379193	0.0412283	0.449289	-0.151724	-0.00308006	0.925518	0.859225	0.996925
ENSG00000186470_nk	outcome	BTN3A2	Wald ratio	1	-0.0517426	0.0253488	0.0412283	0.449289	-0.101426	-0.002059	0.949573	0.903548	0.997943
ENSG00000153283_bin	outcome	CD96	Wald ratio	1	-0.037308	0.0182869	0.0413356	0.449289	-0.0731503	-0.00146566	0.963379	0.929461	0.998535
ENSG00000153283_bmem	outcome	CD96	Wald ratio	1	-0.0971436	0.047616	0.0413356	0.449289	-0.190471	-0.00381633	0.907426	0.82657	0.996191
ENSG00000079691_plasma	outcome	LRRC16A	Wald ratio	1	0.043811	0.0214819	0.0414063	0.449289	0.00170649	0.0859155	1.04478	1.00171	1.08971
ENSG00000084207_monoc	outcome	GSTP1	Wald ratio	1	0.094642	0.0464083	0.041417	0.449289	0.00368163	0.185602	1.09927	1.00369	1.20394
ENSG00000198331_dc	outcome	HYLS1	Wald ratio	1	0.0547916	0.0268735	0.0414628	0.449289	0.00211957	0.107464	1.05632	1.00212	1.11345
ENSG00000180376_cd8et	outcome	CCDC66	Wald ratio	1	0.084518	0.0414776	0.0415821	0.449289	0.00322191	0.165814	1.08819	1.00323	1.18035
ENSG00000180376_cd8nc	outcome	CCDC66	Wald ratio	1	0.0655578	0.0321728	0.0415821	0.449289	0.00249913	0.128616	1.06775	1.0025	1.13725
ENSG00000236213_cd4nc	outcome	AC006369.2	Wald ratio	1	-0.0325089	0.0159611	0.041674	0.449289	-0.0637925	-0.00122519	0.968014	0.9382	0.998776
ENSG00000236213_cd8nc	outcome	AC006369.2	Wald ratio	1	-0.0411332	0.0201954	0.041674	0.449289	-0.0807162	-0.00155022	0.959701	0.922455	0.998451
ENSG00000236213_nk	outcome	AC006369.2	Wald ratio	1	-0.0358887	0.0176205	0.041674	0.449289	-0.0704249	-0.00135257	0.964748	0.931998	0.998648
ENSG00000084072_nk	outcome	PPIE	Wald ratio	1	0.0768551	0.0377433	0.0417243	0.449289	0.00287829	0.150832	1.07989	1.00288	1.1628
ENSG00000084072_cd4nc	outcome	PPIE	Wald ratio	1	0.0795708	0.0390769	0.0417243	0.449289	0.00298	0.156162	1.08282	1.00298	1.16902
ENSG00000232940_cd8nc	outcome	HCG25	Wald ratio	1	0.0662932	0.0326106	0.0420656	0.45227	0.00237635	0.13021	1.06854	1.00238	1.13907
ENSG00000163961_cd8nc	outcome	RNF168	Wald ratio	1	-0.0940064	0.0462798	0.0422283	0.453323	-0.184715	-0.00329806	0.910277	0.831341	0.996707
ENSG00000170234_cd8nc	outcome	PWWP2A	Wald ratio	1	-0.106714	0.0525779	0.0423931	0.454144	-0.209767	-0.00366155	0.898782	0.810773	0.996345
ENSG00000122417_cd4nc	outcome	ODF2L	Wald ratio	1	-0.0908493	0.0447825	0.0424911	0.454144	-0.178623	-0.00307559	0.913155	0.836421	0.996929
ENSG00000171130_cd8nc	outcome	ATP6V0E2	Wald ratio	1	-0.0640349	0.0315846	0.0426208	0.454144	-0.125941	-0.00212903	0.937972	0.881667	0.997873
ENSG00000116679_cd8et	outcome	IVNS1ABP	Wald ratio	1	-0.0923074	0.0455315	0.0426286	0.454144	-0.181549	-0.00306566	0.911825	0.833977	0.996939
ENSG00000116679_nk	outcome	IVNS1ABP	Wald ratio	1	-0.0424666	0.0209471	0.0426286	0.454144	-0.0835229	-0.00141038	0.958422	0.91987	0.998591
ENSG00000213760_cd4et	outcome	ATP6V1G2	Wald ratio	1	0.155364	0.076682	0.0427567	0.454817	0.00506704	0.30566	1.16808	1.00508	1.35752
ENSG00000144115_cd4nc	outcome	THNSL2	Inverse variance weighted	2	-0.0738201	0.036522	0.0432537	0.458283	-0.145403	-0.00223703	0.928839	0.864674	0.997765
ENSG00000188343_cd4nc	outcome	FAM92A1	Wald ratio	1	0.112471	0.0556805	0.0433896	0.458283	0.00333749	0.221605	1.11904	1.00334	1.24808
ENSG00000185201_cd4et	outcome	IFITM2	Wald ratio	1	0.0628207	0.0311152	0.0434904	0.458283	0.00183483	0.123807	1.06484	1.00184	1.1318
ENSG00000185201_cd8nc	outcome	IFITM2	Wald ratio	1	0.0561709	0.0278216	0.0434904	0.458283	0.00164061	0.110701	1.05778	1.00164	1.11706
ENSG00000185201_cd8s100b	outcome	IFITM2	Wald ratio	1	0.0661695	0.0327739	0.0434904	0.458283	0.00193264	0.130406	1.06841	1.00193	1.13929
ENSG00000185201_nkr	outcome	IFITM2	Wald ratio	1	0.0903372	0.0447442	0.0434904	0.458283	0.00263852	0.178036	1.09454	1.00264	1.19487
ENSG00000197442_cd8et	outcome	MAP3K5	Wald ratio	1	-0.0980109	0.0485882	0.0436773	0.458283	-0.193244	-0.002778	0.906639	0.824281	0.997226
ENSG00000184221_mononc	outcome	OLIG1	Wald ratio	1	-0.112275	0.0556863	0.0437783	0.458283	-0.22142	-0.00312997	0.893798	0.80138	0.996875
ENSG00000112763_cd8et	outcome	BTN2A1	Wald ratio	1	0.119818	0.0594756	0.0439487	0.458283	0.00324617	0.236391	1.12729	1.00325	1.26667
ENSG00000112763_cd8nc	outcome	BTN2A1	Wald ratio	1	0.109581	0.0543938	0.0439487	0.458283	0.0029688	0.216192	1.11581	1.00297	1.24134
ENSG00000105372_bmem	outcome	RPS19	Wald ratio	1	0.109431	0.0543579	0.0440976	0.458283	0.00288977	0.215973	1.11564	1.00289	1.24107
ENSG00000267563_cd4nc	outcome	CTC-503J8.4	Wald ratio	1	-0.135933	0.0675236	0.044102	0.458283	-0.26828	-0.00358688	0.872901	0.764694	0.99642
ENSG00000169442_monoc	outcome	CD52	Inverse variance weighted	2	0.0302756	0.0150393	0.0441036	0.458283	0.000798662	0.0597526	1.03074	1.0008	1.06157
ENSG00000231621_cd8et	outcome	AC013264.2	Wald ratio	1	-0.0559043	0.0277711	0.0441102	0.458283	-0.110336	-0.00147303	0.94563	0.895534	0.998528
ENSG00000231621_cd8s100b	outcome	AC013264.2	Wald ratio	1	-0.0602552	0.0299324	0.0441102	0.458283	-0.118923	-0.00158768	0.941524	0.887876	0.998414
ENSG00000172725_cd4et	outcome	CORO1B	Wald ratio	1	-0.0669151	0.0332436	0.0441285	0.458283	-0.132073	-0.00175752	0.935275	0.876277	0.998244
ENSG00000232807_cd8nc	outcome	RP11-536K7.3	Wald ratio	1	-0.102938	0.0512594	0.0446241	0.462744	-0.203407	-0.00246971	0.902183	0.815946	0.997533
ENSG00000121281_cd4nc	outcome	ADCY7	Wald ratio	1	-0.0841902	0.0420229	0.0451305	0.467304	-0.166555	-0.00182531	0.919256	0.846576	0.998176
ENSG00000165678_cd4nc	outcome	GHITM	Wald ratio	1	-0.119153	0.0595177	0.045287	0.467904	-0.235808	-0.00249847	0.887672	0.789932	0.997505
ENSG00000180061_monoc	outcome	TMEM150B	Wald ratio	1	-0.112363	0.056135	0.0453221	0.467904	-0.222387	-0.00233815	0.89372	0.800605	0.997665
ENSG00000123989_cd8et	outcome	CHPF	Wald ratio	1	0.106863	0.0534096	0.045411	0.467904	0.00218056	0.211546	1.11278	1.00218	1.23559
ENSG00000112763_cd4nc	outcome	BTN2A1	Wald ratio	1	0.064151	0.0320704	0.0454658	0.467904	0.00129306	0.127009	1.06625	1.00129	1.13543
ENSG00000168961_bin	outcome	LGALS9	Wald ratio	1	0.114257	0.0571343	0.0455222	0.467904	0.00227378	0.22624	1.12104	1.00228	1.25388
ENSG00000223865_monoc	outcome	HLA-DPB1	Wald ratio	1	0.118472	0.059286	0.0456834	0.468826	0.00227108	0.234672	1.12578	1.00227	1.26449
ENSG00000198719_nk	outcome	DLL1	Wald ratio	1	0.119333	0.0597441	0.0457812	0.468826	0.00223475	0.236432	1.12675	1.00224	1.26672
ENSG00000033867_cd8et	outcome	SLC4A7	Wald ratio	1	-0.0781539	0.0391513	0.0459121	0.468826	-0.15489	-0.00141731	0.924822	0.856509	0.998584
ENSG00000033867_cd8nc	outcome	SLC4A7	Wald ratio	1	-0.0874997	0.0438331	0.0459121	0.468826	-0.173413	-0.00158679	0.916219	0.840791	0.998414
ENSG00000124243_cd8nc	outcome	BCAS4	Inverse variance weighted	2	-0.051818	0.0259624	0.0459463	0.468826	-0.102704	-0.00093169	0.949502	0.902394	0.999069
ENSG00000170542_cd4nc	outcome	SERPINB9	Wald ratio	1	0.0660482	0.0331032	0.0460185	0.468881	0.001166	0.13093	1.06828	1.00117	1.13989
ENSG00000237945_cd8nc	outcome	LINC00649	Wald ratio	1	-0.0587974	0.029485	0.0461359	0.469395	-0.116588	-0.00100684	0.942898	0.889952	0.998994
ENSG00000241370_dc	outcome	RPP21	Wald ratio	1	-0.140141	0.0703299	0.0463031	0.470413	-0.277987	-0.00229412	0.869236	0.757306	0.997709
ENSG00000170234_cd4nc	outcome	PWWP2A	Wald ratio	1	-0.0623101	0.031315	0.0466149	0.471071	-0.123688	-0.000932639	0.939591	0.883656	0.999068
ENSG00000170234_cd8et	outcome	PWWP2A	Wald ratio	1	-0.112026	0.0563005	0.0466149	0.471071	-0.222375	-0.00167677	0.894021	0.800615	0.998325
ENSG00000170234_nk	outcome	PWWP2A	Wald ratio	1	-0.0995847	0.050048	0.0466149	0.471071	-0.197679	-0.00149055	0.905213	0.820633	0.998511
ENSG00000107018_cd4nc	outcome	RLN1	Wald ratio	1	0.0980119	0.0492625	0.0466367	0.471071	0.00145741	0.194566	1.10298	1.00146	1.21478
ENSG00000126777_cd8nc	outcome	KTN1	Wald ratio	1	-0.0665282	0.0334614	0.0467885	0.471925	-0.132113	-0.000943925	0.935636	0.876242	0.999057
ENSG00000205867_cd4nc	outcome	KRTAP5-2	Wald ratio	1	0.0538577	0.0271074	0.0469417	0.47279	0.00072717	0.106988	1.05533	1.00073	1.11292
ENSG00000083799_cd4nc	outcome	CYLD	Wald ratio	1	-0.117388	0.0591986	0.0473727	0.47344	-0.233417	-0.00135876	0.88924	0.791823	0.998642
ENSG00000121281_nk	outcome	ADCY7	Wald ratio	1	-0.0919242	0.0463572	0.0473727	0.47344	-0.182784	-0.00106401	0.912174	0.832948	0.998937
ENSG00000166164_nk	outcome	BRD7	Wald ratio	1	-0.0817055	0.041204	0.0473727	0.47344	-0.162465	-0.000945735	0.921543	0.850046	0.999055
ENSG00000213722_cd4sox4	outcome	DDAH2	Wald ratio	1	-0.208598	0.105204	0.0473908	0.47344	-0.414797	-0.00239767	0.811722	0.660474	0.997605
ENSG00000182871_cd4et	outcome	COL18A1	Wald ratio	1	0.081649	0.0411806	0.0474004	0.47344	0.000935004	0.162363	1.08507	1.00094	1.17629
ENSG00000131236_nk	outcome	CAP1	Wald ratio	1	-0.127144	0.0641316	0.0474174	0.47344	-0.252842	-0.00144637	0.880607	0.77659	0.998555
ENSG00000163564_cd4et	outcome	PYHIN1	Wald ratio	1	-0.086789	0.0437893	0.0474829	0.47344	-0.172616	-0.000961922	0.916871	0.841461	0.999039
ENSG00000175322_cd8et	outcome	ZNF519	Wald ratio	1	0.120412	0.0607792	0.0475761	0.47344	0.00128457	0.239539	1.12796	1.00129	1.27066
ENSG00000171863_nkr	outcome	RPS7	Wald ratio	1	-0.131446	0.0663602	0.0476142	0.47344	-0.261512	-0.00138001	0.876827	0.769887	0.998621
ENSG00000162643_cd8et	outcome	WDR63	Wald ratio	1	0.117093	0.059165	0.0478049	0.473618	0.00112998	0.233057	1.12422	1.00113	1.26245
ENSG00000162704_cd4nc	outcome	ARPC5	Wald ratio	1	0.0657686	0.033234	0.0478209	0.473618	0.000629993	0.130907	1.06798	1.00063	1.13986
ENSG00000236935_bmem	outcome	AP003774.1	Wald ratio	1	-0.0799121	0.0404068	0.0479639	0.473618	-0.159109	-0.000714715	0.923198	0.852903	0.999286
ENSG00000258388_cd4nc	outcome	PPT2-EGFL8	Inverse variance weighted	2	0.291685	0.147591	0.0481201	0.473618	0.00240662	0.580964	1.33868	1.00241	1.78776
ENSG00000240065_cd8et	outcome	PSMB9	Wald ratio	1	0.115554	0.058507	0.0482621	0.473618	0.000880742	0.230228	1.1225	1.00088	1.25889
ENSG00000240065_nk	outcome	PSMB9	Wald ratio	1	0.0909731	0.0460611	0.0482621	0.473618	0.000693386	0.181253	1.09524	1.00069	1.19872
ENSG00000079332_bin	outcome	SAR1A	Wald ratio	1	-0.0973647	0.0493229	0.048379	0.473618	-0.194038	-0.000691728	0.907225	0.823627	0.999309
ENSG00000079332_cd4et	outcome	SAR1A	Wald ratio	1	-0.0988598	0.0500803	0.048379	0.473618	-0.197017	-0.00070235	0.90587	0.821177	0.999298
ENSG00000079332_cd8nc	outcome	SAR1A	Wald ratio	1	-0.071819	0.036382	0.048379	0.473618	-0.143128	-0.000510239	0.930699	0.866643	0.99949
ENSG00000079332_nk	outcome	SAR1A	Wald ratio	1	-0.0540116	0.0273612	0.048379	0.473618	-0.10764	-0.000383726	0.947421	0.897951	0.999616
ENSG00000160208_cd4nc	outcome	RRP1B	Wald ratio	1	0.103906	0.0526392	0.0483907	0.473618	0.000732814	0.207078	1.1095	1.00073	1.23008
ENSG00000166770_bin	outcome	ZNF667-AS1	Wald ratio	1	-0.0849469	0.0430446	0.0484428	0.473618	-0.169314	-0.000579511	0.918561	0.844243	0.999421
ENSG00000110583_nk	outcome	NAA40	Wald ratio	1	-0.119002	0.0603533	0.0486368	0.474777	-0.237295	-0.000709844	0.887806	0.788759	0.99929
ENSG00000124140_cd8nc	outcome	SLC12A5	Wald ratio	1	0.0649754	0.0329892	0.0488843	0.474777	0.000316687	0.129634	1.06713	1.00032	1.13841
ENSG00000140105_cd8et	outcome	WARS	Wald ratio	1	-0.119604	0.0607294	0.0489012	0.474777	-0.238633	-0.000574033	0.887272	0.787704	0.999426
ENSG00000185989_nk	outcome	RASA3	Wald ratio	1	-0.0740692	0.0376158	0.0489417	0.474777	-0.147796	-0.000342286	0.928607	0.862607	0.999658
ENSG00000139626_cd8nc	outcome	ITGB7	Wald ratio	1	0.0708535	0.0360127	0.0491307	0.474777	0.000268511	0.141438	1.07342	1.00027	1.15193
ENSG00000109452_cd4nc	outcome	INPP4B	Wald ratio	1	0.0793385	0.0403373	0.0491977	0.474777	0.000277291	0.1584	1.08257	1.00028	1.17163
ENSG00000109452_cd8nc	outcome	INPP4B	Wald ratio	1	0.131205	0.0667076	0.0491977	0.474777	0.000458568	0.261952	1.1402	1.00046	1.29946
ENSG00000249806_cd4nc	outcome	RP11-223C24.1	Wald ratio	1	0.0898027	0.0456576	0.0491977	0.474777	0.000313864	0.179292	1.09396	1.00031	1.19637
ENSG00000146707_bin	outcome	POMZP3	Wald ratio	1	0.0880736	0.0447797	0.0492037	0.474777	0.00030551	0.175842	1.09207	1.00031	1.19225
ENSG00000112305_nk	outcome	SMAP1	Wald ratio	1	0.102146	0.051957	0.0493027	0.474777	0.000309903	0.203981	1.10754	1.00031	1.22628
ENSG00000166405_cd4et	outcome	RIC3	Wald ratio	1	-0.0998652	0.0508315	0.0494568	0.474777	-0.199495	-0.000235472	0.904959	0.819144	0.999765
ENSG00000166405_cd4nc	outcome	RIC3	Wald ratio	1	-0.0780699	0.0397377	0.0494568	0.474777	-0.155956	-0.000184081	0.9249	0.855597	0.999816
ENSG00000168961_bmem	outcome	LGALS9	Wald ratio	1	0.113242	0.0576459	0.0494797	0.474777	0.000255621	0.226227	1.1199	1.00026	1.25386
ENSG00000146707_cd4et	outcome	POMZP3	Wald ratio	1	0.0896668	0.0457472	0.0499897	0.474777	2.37E-06	0.179331	1.09381	1	1.19642
ENSG00000146707_cd4nc	outcome	POMZP3	Wald ratio	1	0.0506786	0.0258557	0.0499897	0.474777	1.34E-06	0.101356	1.05198	1	1.10667
ENSG00000146707_cd8et	outcome	POMZP3	Wald ratio	1	0.0649059	0.0331144	0.0499897	0.474777	1.72E-06	0.12981	1.06706	1	1.13861
ENSG00000108578_cd4nc	outcome	BLMH	Wald ratio	1	-0.113425	0.0578794	0.0500339	0.474777	-0.226868	1.89E-05	0.892771	0.797026	1.00002
ENSG00000137331_bmem	outcome	IER3	Wald ratio	1	-0.12458	0.0635813	0.0500686	0.474777	-0.249199	3.96E-05	0.882868	0.779425	1.00004
ENSG00000140105_nk	outcome	WARS	Wald ratio	1	-0.0960347	0.0490231	0.0501167	0.474777	-0.19212	5.07E-05	0.908433	0.825208	1.00005
ENSG00000079459_bmem	outcome	FDFT1	Wald ratio	1	-0.090244	0.0460692	0.050127	0.474777	-0.18054	5.16E-05	0.913708	0.83482	1.00005
ENSG00000221983_bmem	outcome	UBA52	Wald ratio	1	0.116325	0.0593857	0.0501352	0.474777	-7.07e-05	0.232721	1.12336	0.999929	1.26203
ENSG00000006015_bmem	outcome	C19orf60	Wald ratio	1	0.102817	0.0524894	0.0501352	0.474777	-6.25e-05	0.205696	1.10829	0.999937	1.22838
ENSG00000006015_bin	outcome	C19orf60	Wald ratio	1	0.087583	0.0447356	0.0502546	0.474777	-9.88e-05	0.175265	1.09153	0.999901	1.19156
ENSG00000006015_monoc	outcome	C19orf60	Wald ratio	1	0.0930539	0.0475301	0.0502546	0.474777	-0.000105016	0.186213	1.09752	0.999895	1.20468
ENSG00000221983_bin	outcome	UBA52	Wald ratio	1	0.0868433	0.0443578	0.0502546	0.474777	-9.8e-05	0.173785	1.09073	0.999902	1.1898
ENSG00000106565_mononc	outcome	TMEM176B	Wald ratio	1	-0.0275656	0.0140863	0.0503581	0.475115	-0.0551747	4.35E-05	0.972811	0.94632	1.00004
ENSG00000101181_cd8nc	outcome	MTG2	Wald ratio	1	0.119544	0.0611218	0.0504846	0.475668	-0.000254559	0.239343	1.12698	0.999745	1.27041
ENSG00000196476_cd4nc	outcome	C20orf96	Wald ratio	1	-0.0972135	0.0497715	0.0507963	0.477962	-0.194766	0.0003386	0.907362	0.823028	1.00034
ENSG00000146707_cd8nc	outcome	POMZP3	Wald ratio	1	0.0832023	0.0426793	0.0512386	0.480732	-0.000449149	0.166854	1.08676	0.999551	1.18158
ENSG00000163961_cd4et	outcome	RNF168	Wald ratio	1	-0.102033	0.0523722	0.0513879	0.480732	-0.204682	0.000616627	0.903	0.814906	1.00062
ENSG00000130544_cd4nc	outcome	ZNF557	Wald ratio	1	0.0823121	0.0422705	0.0515021	0.480732	-0.000538018	0.165162	1.08579	0.999462	1.17958
ENSG00000131238_mononc	outcome	PPT1	Wald ratio	1	-0.0987254	0.0507073	0.051539	0.480732	-0.198112	0.000660984	0.905991	0.820278	1.00066
ENSG00000186432_cd4nc	outcome	KPNA4	Wald ratio	1	-0.114876	0.0590134	0.0515809	0.480732	-0.230543	0.000789869	0.891476	0.794102	1.00079
ENSG00000236935_bin	outcome	AP003774.1	Wald ratio	1	-0.0661907	0.0340314	0.0517764	0.480732	-0.132892	0.000510887	0.935952	0.875559	1.00051
ENSG00000236935_cd4nc	outcome	AP003774.1	Wald ratio	1	-0.0340163	0.0174892	0.0517764	0.480732	-0.0682951	0.000262551	0.966556	0.933985	1.00026
ENSG00000236935_cd8nc	outcome	AP003774.1	Wald ratio	1	-0.049783	0.0255955	0.0517764	0.480732	-0.0999502	0.000384245	0.951436	0.904883	1.00038
ENSG00000236935_cd8s100b	outcome	AP003774.1	Wald ratio	1	-0.0879304	0.0452087	0.0517764	0.480732	-0.176539	0.000678682	0.915825	0.838166	1.00068
ENSG00000236935_monoc	outcome	AP003774.1	Wald ratio	1	0.089566	0.0460497	0.0517764	0.480732	-0.000691307	0.179823	1.0937	0.999309	1.19701
ENSG00000187650_cd4nc	outcome	VMAC	Wald ratio	1	0.107487	0.0553353	0.0520802	0.481502	-0.000970009	0.215944	1.11348	0.99903	1.24103
ENSG00000244479_cd4nc	outcome	OR2A1-AS1	Wald ratio	1	0.105812	0.0545603	0.052457	0.481502	-0.00112587	0.212751	1.11161	0.998875	1.23708
ENSG00000215845_cd4nc	outcome	TSTD1	Inverse variance weighted	2	0.0341336	0.0176039	0.052504	0.481502	-0.000370066	0.0686372	1.03472	0.99963	1.07105
ENSG00000083444_nk	outcome	PLOD1	Wald ratio	1	-0.0448082	0.0231105	0.0525172	0.481502	-0.0901048	0.000488329	0.956181	0.913835	1.00049
ENSG00000162704_cd8nc	outcome	ARPC5	Wald ratio	1	0.0831687	0.0429198	0.0526514	0.481502	-0.000954131	0.167292	1.08673	0.999046	1.1821
ENSG00000162704_monoc	outcome	ARPC5	Wald ratio	1	0.0888483	0.0458508	0.0526514	0.481502	-0.00101929	0.178716	1.09291	0.998981	1.19568
ENSG00000158747_cd8nc	outcome	NBL1	Inverse variance weighted	2	0.0543671	0.0280574	0.0526583	0.481502	-0.000625331	0.109359	1.05587	0.999375	1.11556
ENSG00000131378_nk	outcome	RFTN1	Wald ratio	1	0.0994903	0.0513878	0.0528592	0.481502	-0.00122973	0.20021	1.10461	0.998771	1.22166
ENSG00000083799_cd8nc	outcome	CYLD	Wald ratio	1	-0.113388	0.0586218	0.0530849	0.481502	-0.228287	0.00151073	0.892804	0.795896	1.00151
ENSG00000229153_monoc	outcome	EPHA1-AS1	Wald ratio	1	-0.0524679	0.0271388	0.0531971	0.481502	-0.10566	0.000724129	0.948885	0.899731	1.00072
ENSG00000226899_cd4et	outcome	RP11-298J20.3	Wald ratio	1	-0.0401677	0.0207785	0.0532193	0.481502	-0.0808935	0.000558167	0.960628	0.922292	1.00056
ENSG00000226899_cd8s100b	outcome	RP11-298J20.3	Wald ratio	1	0.0587115	0.0303711	0.0532193	0.481502	-0.000815851	0.118239	1.06047	0.999184	1.12551
ENSG00000124614_dc	outcome	RPS10	Wald ratio	1	-0.0613889	0.0317564	0.0532215	0.481502	-0.123631	0.000853642	0.940457	0.883706	1.00085
ENSG00000124614_monoc	outcome	RPS10	Wald ratio	1	-0.060587	0.0313416	0.0532215	0.481502	-0.122016	0.000842491	0.941212	0.885134	1.00084
ENSG00000124614_plasma	outcome	RPS10	Wald ratio	1	-0.0867941	0.0448985	0.0532215	0.481502	-0.174795	0.00120691	0.916866	0.839629	1.00121
ENSG00000143297_bmem	outcome	FCRL5	Wald ratio	1	0.0615763	0.0318535	0.0532223	0.481502	-0.00085645	0.124009	1.06351	0.999144	1.13203
ENSG00000076944_cd4nc	outcome	STXBP2	Wald ratio	1	0.0728398	0.0376835	0.0532441	0.481502	-0.00101988	0.146699	1.07556	0.998981	1.15801
ENSG00000076944_cd8et	outcome	STXBP2	Wald ratio	1	0.0898123	0.0464642	0.0532441	0.481502	-0.00125752	0.180882	1.09397	0.998743	1.19827
ENSG00000189366_cd4nc	outcome	ALG1L	Wald ratio	1	0.0845818	0.0437673	0.0532935	0.481502	-0.00120207	0.170366	1.08826	0.998799	1.18574
ENSG00000236213_cd4et	outcome	AC006369.2	Wald ratio	1	-0.047373	0.0245148	0.0533067	0.481502	-0.095422	0.000675927	0.953732	0.908989	1.00068
ENSG00000114544_cd4nc	outcome	SLC41A3	Wald ratio	1	0.0996028	0.0515528	0.053353	0.481502	-0.00144075	0.200646	1.10473	0.99856	1.22219
ENSG00000197355_monoc	outcome	UAP1L1	Wald ratio	1	-0.104342	0.054013	0.0533846	0.481502	-0.210207	0.00152334	0.900917	0.810416	1.00152
ENSG00000002933_monoc	outcome	TMEM176A	Wald ratio	1	-0.0261991	0.0135726	0.0535704	0.481502	-0.0528015	0.000403186	0.974141	0.948568	1.0004
ENSG00000106565_monoc	outcome	TMEM176B	Wald ratio	1	-0.0247671	0.0128307	0.0535704	0.481502	-0.0499154	0.000381149	0.975537	0.95131	1.00038
ENSG00000109762_cd4nc	outcome	SNX25	Wald ratio	1	0.0816083	0.0422787	0.0535766	0.481502	-0.00125803	0.164475	1.08503	0.998743	1.17877
ENSG00000205038_bin	outcome	PKHD1L1	Wald ratio	1	0.0455823	0.0236474	0.0539074	0.482452	-0.000766646	0.0919312	1.04664	0.999234	1.09629
ENSG00000106565_dc	outcome	TMEM176B	Wald ratio	1	0.0620452	0.0322013	0.0540058	0.482452	-0.00106942	0.12516	1.06401	0.998931	1.13333
ENSG00000002933_dc	outcome	TMEM176A	Wald ratio	1	0.044837	0.0232703	0.0540058	0.482452	-0.000772815	0.0904468	1.04586	0.999227	1.09466
ENSG00000002933_mononc	outcome	TMEM176A	Wald ratio	1	-0.0313179	0.0162539	0.0540058	0.482452	-0.0631756	0.000539798	0.969167	0.938779	1.00054
ENSG00000156966_nk	outcome	B3GNT7	Wald ratio	1	-0.0831562	0.0431616	0.0540263	0.482452	-0.167753	0.0014405	0.920207	0.845563	1.00144
ENSG00000126091_mononc	outcome	ST3GAL3	Wald ratio	1	-0.0658289	0.0342	0.0542518	0.483849	-0.132861	0.00120313	0.936291	0.875587	1.0012
ENSG00000151470_cd4nc	outcome	C4orf33	Wald ratio	1	0.101436	0.0527342	0.054412	0.484185	-0.00192259	0.204795	1.10676	0.998079	1.22727
ENSG00000204310_cd4sox4	outcome	AGPAT1	Wald ratio	1	-0.0636271	0.0330872	0.0544785	0.484185	-0.128478	0.00122381	0.938355	0.879433	1.00122
ENSG00000064012_cd8s100b	outcome	CASP8	Wald ratio	1	-0.0882203	0.0458927	0.0545657	0.484185	-0.17817	0.00172932	0.915559	0.8368	1.00173
ENSG00000064012_cd4et	outcome	CASP8	Wald ratio	1	-0.0909203	0.0472972	0.0545657	0.484185	-0.183623	0.00178225	0.91309	0.83225	1.00178
ENSG00000205038_bmem	outcome	PKHD1L1	Wald ratio	1	0.0592731	0.0308489	0.0546809	0.484593	-0.00119066	0.119737	1.06106	0.99881	1.1272
ENSG00000183793_cd8et	outcome	NPIPA5	Wald ratio	1	0.0683535	0.0355957	0.0548232	0.485241	-0.00141406	0.138121	1.07074	0.998587	1.14811
ENSG00000143297_bin	outcome	FCRL5	Wald ratio	1	0.0320021	0.0166715	0.0549129	0.485422	-0.000674116	0.0646782	1.03252	0.999326	1.06682
ENSG00000247157_bmem	outcome	RP11-434C1.1	Wald ratio	1	-0.0872248	0.045547	0.0554861	0.489709	-0.176497	0.00204732	0.916471	0.838201	1.00205
ENSG00000140988_cd4sox4	outcome	RPS2	Wald ratio	1	-0.0998455	0.0521483	0.0555376	0.489709	-0.202056	0.0023651	0.904977	0.817049	1.00237
ENSG00000247157_cd8et	outcome	RP11-434C1.1	Wald ratio	1	0.0988654	0.0516814	0.0557506	0.490969	-0.00243005	0.200161	1.10392	0.997573	1.2216
ENSG00000167658_cd4nc	outcome	EEF2	Wald ratio	1	0.105252	0.0550593	0.0559253	0.491274	-0.00266393	0.213169	1.11099	0.99734	1.23759
ENSG00000167658_cd8s100b	outcome	EEF2	Wald ratio	1	0.108236	0.05662	0.0559253	0.491274	-0.00273944	0.219211	1.11431	0.997264	1.24509
ENSG00000271204_cd8nc	outcome	RP11-138A9.1	Wald ratio	1	0.0784645	0.041106	0.0562836	0.493387	-0.00210327	0.159032	1.08162	0.997899	1.17238
ENSG00000247157_nk	outcome	RP11-434C1.1	Wald ratio	1	0.0791389	0.0414734	0.056367	0.493387	-0.00214886	0.160427	1.08235	0.997853	1.17401
ENSG00000198586_bin	outcome	TLK1	Wald ratio	1	0.0845769	0.044325	0.056377	0.493387	-0.00230002	0.171454	1.08826	0.997703	1.18703
ENSG00000213057_bmem	outcome	C1orf220	Wald ratio	1	0.0832844	0.043678	0.0565485	0.49427	-0.00232434	0.168893	1.08685	0.997678	1.18399
ENSG00000102678_cd4et	outcome	FGF9	Wald ratio	1	-0.101243	0.0531535	0.0568142	0.495975	-0.205424	0.0029374	0.903713	0.814302	1.00294
ENSG00000147408_monoc	outcome	CSGALNACT1	Wald ratio	1	0.0915901	0.0481027	0.0569032	0.496133	-0.00269116	0.185871	1.09592	0.997312	1.20427
ENSG00000136732_bmem	outcome	GYPC	Wald ratio	1	0.0893476	0.0469416	0.0569911	0.496283	-0.00265788	0.181353	1.09346	0.997346	1.19884
ENSG00000196262_cd4et	outcome	PPIA	Wald ratio	1	-0.0803654	0.0423119	0.0575173	0.499527	-0.163297	0.00256582	0.922779	0.849339	1.00257
ENSG00000005075_cd4nc	outcome	POLR2J	Wald ratio	1	-0.0855695	0.0450779	0.0576617	0.499527	-0.173922	0.00278306	0.917989	0.840362	1.00279
ENSG00000005075_cd8et	outcome	POLR2J	Wald ratio	1	-0.103078	0.0543011	0.0576617	0.499527	-0.209508	0.0033525	0.902057	0.810983	1.00336
ENSG00000243772_nk	outcome	KIR2DL3	Wald ratio	1	-0.0805804	0.0424665	0.0577616	0.499527	-0.163815	0.00265405	0.922581	0.848899	1.00266
ENSG00000160991_cd8et	outcome	ORAI2	Wald ratio	1	-0.0794121	0.0418558	0.0577913	0.499527	-0.161449	0.00262528	0.923659	0.85091	1.00263
ENSG00000160991_nk	outcome	ORAI2	Wald ratio	1	-0.0718556	0.037873	0.0577913	0.499527	-0.146087	0.00237547	0.930665	0.864083	1.00238
ENSG00000204228_cd4nc	outcome	HSD17B8	Wald ratio	1	0.0852838	0.0450364	0.0582696	0.503042	-0.00298754	0.173555	1.08903	0.997017	1.18953
ENSG00000158062_cd4nc	outcome	UBXN11	Wald ratio	1	-0.105115	0.0555292	0.0583617	0.503217	-0.213952	0.00372205	0.900221	0.807387	1.00373
ENSG00000131042_bmem	outcome	LILRB2	Wald ratio	1	-0.111732	0.0590598	0.0585113	0.503887	-0.227489	0.00402505	0.894284	0.796531	1.00403
ENSG00000115977_cd4nc	outcome	AAK1	Wald ratio	1	0.0952209	0.0503641	0.0586711	0.504643	-0.00349276	0.193935	1.0999	0.996513	1.21402
ENSG00000196139_nk	outcome	AKR1C3	Wald ratio	1	0.076049	0.0402387	0.058765	0.504832	-0.00281884	0.154917	1.07902	0.997185	1.16756
ENSG00000173991_bin	outcome	TCAP	Wald ratio	1	-0.0512686	0.0271374	0.0588624	0.504843	-0.104458	0.00192079	0.950023	0.900813	1.00192
ENSG00000126777_cd8et	outcome	KTN1	Wald ratio	1	-0.0793765	0.0420234	0.0589103	0.504843	-0.161742	0.00298946	0.923692	0.85066	1.00299
ENSG00000165140_cd8nc	outcome	FBP1	Wald ratio	1	0.107308	0.0568326	0.059006	0.505045	-0.00408351	0.2187	1.11328	0.995925	1.24446
ENSG00000168961_monoc	outcome	LGALS9	Wald ratio	1	0.0777929	0.041213	0.0590818	0.505077	-0.00298447	0.15857	1.0809	0.99702	1.17183
ENSG00000204677_cd4nc	outcome	FAM153C	Wald ratio	1	0.0893837	0.0474028	0.0593461	0.506719	-0.00352579	0.182293	1.0935	0.99648	1.19997
ENSG00000182253_cd4et	outcome	SYNM	Wald ratio	1	0.0628857	0.0333598	0.0594196	0.506729	-0.00249944	0.128271	1.06491	0.997504	1.13686
ENSG00000262967_cd8et	outcome	RP11-294J22.6	Wald ratio	1	0.164021	0.087099	0.0596791	0.507707	-0.00669295	0.334735	1.17824	0.993329	1.39757
ENSG00000262967_cd4nc	outcome	RP11-294J22.6	Wald ratio	1	0.120693	0.0640906	0.0596791	0.507707	-0.00492492	0.24631	1.12828	0.995087	1.2793
ENSG00000122188_bmem	outcome	LAX1	Wald ratio	1	0.0917219	0.0487713	0.0600191	0.509093	-0.00386983	0.187314	1.09606	0.996138	1.20601
ENSG00000213123_cd8nc	outcome	TCTEX1D2	Wald ratio	1	0.105192	0.0559383	0.0600402	0.509093	-0.0044472	0.214831	1.11092	0.995563	1.23965
ENSG00000142669_dc	outcome	SH3BGRL3	Wald ratio	1	-0.0928104	0.049372	0.0601325	0.509093	-0.189579	0.00395861	0.911366	0.827307	1.00397
ENSG00000142669_mononc	outcome	SH3BGRL3	Wald ratio	1	-0.0463353	0.0246488	0.0601325	0.509093	-0.0946469	0.00197632	0.954722	0.909694	1.00198
ENSG00000179909_cd4nc	outcome	ZNF154	Wald ratio	1	-0.0889411	0.0473599	0.0603834	0.510446	-0.181767	0.00388429	0.914899	0.833796	1.00389
ENSG00000236935_cd8et	outcome	AP003774.1	Wald ratio	1	-0.0390655	0.0208184	0.060588	0.510446	-0.0798695	0.00173854	0.961688	0.923237	1.00174
ENSG00000236935_cd4et	outcome	AP003774.1	Wald ratio	1	-0.0650828	0.0346833	0.060588	0.510446	-0.133062	0.0028964	0.93699	0.875411	1.0029
ENSG00000188227_cd8et	outcome	ZNF793	Wald ratio	1	-0.10509	0.0560227	0.0606767	0.510446	-0.214894	0.00471463	0.900244	0.806627	1.00473
ENSG00000169442_mononc	outcome	CD52	Wald ratio	1	0.0272045	0.0145089	0.0607885	0.510446	-0.0012328	0.0556419	1.02758	0.998768	1.05722
ENSG00000142669_monoc	outcome	SH3BGRL3	Wald ratio	1	-0.0496881	0.0264999	0.0607885	0.510446	-0.101628	0.00225167	0.951526	0.903366	1.00225
ENSG00000169442_dc	outcome	CD52	Wald ratio	1	0.0534371	0.0285014	0.0608073	0.510446	-0.00242563	0.1093	1.05489	0.997577	1.1155
ENSG00000169442_nkr	outcome	CD52	Wald ratio	1	0.0950206	0.0506938	0.0608748	0.510446	-0.00433921	0.19438	1.09968	0.99567	1.21456
ENSG00000171476_nk	outcome	HOPX	Wald ratio	1	0.0946192	0.0505277	0.0611207	0.511895	-0.00441503	0.193653	1.09924	0.995595	1.21368
ENSG00000240065_cd4et	outcome	PSMB9	Wald ratio	1	0.112745	0.0602942	0.0614954	0.512749	-0.00543151	0.230922	1.11935	0.994583	1.25976
ENSG00000189366_cd8et	outcome	ALG1L	Wald ratio	1	-0.0827976	0.0442899	0.0615608	0.512749	-0.169606	0.00401062	0.920537	0.843997	1.00402
ENSG00000171863_bmem	outcome	RPS7	Wald ratio	1	-0.0550085	0.0294487	0.0617701	0.512749	-0.112728	0.00271098	0.946477	0.893394	1.00271
ENSG00000171863_cd8nc	outcome	RPS7	Wald ratio	1	-0.0548804	0.0293801	0.0617701	0.512749	-0.112465	0.00270467	0.946598	0.893628	1.00271
ENSG00000127377_cd4nc	outcome	CRYGN	Wald ratio	1	0.0456145	0.0244246	0.0618224	0.512749	-0.00225762	0.0934867	1.04667	0.997745	1.098
ENSG00000236213_cd8s100b	outcome	AC006369.2	Wald ratio	1	-0.0570388	0.0305575	0.0619567	0.512749	-0.116932	0.00285389	0.944557	0.889646	1.00286
ENSG00000091136_nk	outcome	LAMB1	Wald ratio	1	-0.0495351	0.0265404	0.0619846	0.512749	-0.101554	0.00248402	0.951672	0.903432	1.00249
ENSG00000084207_cd8s100b	outcome	GSTP1	Wald ratio	1	-0.0831046	0.0445433	0.0620829	0.512749	-0.170409	0.00420028	0.920255	0.843319	1.00421
ENSG00000231389_mononc	outcome	HLA-DPA1	Wald ratio	1	0.0923847	0.0495249	0.0621228	0.512749	-0.00468417	0.189454	1.09679	0.995327	1.20859
ENSG00000189134_monoc	outcome	NKAPL	Wald ratio	1	-0.10179	0.0545712	0.0621438	0.512749	-0.208749	0.00516962	0.903219	0.811599	1.00518
ENSG00000267364_dc	outcome	RP11-47L3.1	Wald ratio	1	0.139141	0.0745993	0.0621567	0.512749	-0.00707377	0.285355	1.14929	0.992951	1.33023
ENSG00000102858_cd4nc	outcome	MGRN1	Wald ratio	1	-0.0963381	0.0516598	0.0622019	0.512749	-0.197591	0.00491523	0.908157	0.820705	1.00493
ENSG00000228857_cd8nc	outcome	AC104653.1	Wald ratio	1	-0.0706486	0.0379025	0.0623277	0.512749	-0.144937	0.00364026	0.931789	0.865076	1.00365
ENSG00000196262_cd8et	outcome	PPIA	Wald ratio	1	-0.0649709	0.0348989	0.0626469	0.512749	-0.133373	0.00343093	0.937095	0.875139	1.00344
ENSG00000196262_nk	outcome	PPIA	Wald ratio	1	-0.0890378	0.0478264	0.0626469	0.512749	-0.182777	0.00470184	0.914811	0.832953	1.00471
ENSG00000198586_cd8et	outcome	TLK1	Wald ratio	1	0.080361	0.0432202	0.0629792	0.512749	-0.00435063	0.165073	1.08368	0.995659	1.17948
ENSG00000140988_bmem	outcome	RPS2	Wald ratio	1	-0.0525104	0.0282801	0.0633398	0.512749	-0.107939	0.00291854	0.948844	0.897682	1.00292
ENSG00000140988_cd8et	outcome	RPS2	Wald ratio	1	-0.0545092	0.0293566	0.0633398	0.512749	-0.112048	0.00302964	0.94695	0.894001	1.00303
ENSG00000158525_cd4et	outcome	CPA5	Wald ratio	1	-0.0359832	0.0193836	0.0633999	0.512749	-0.073975	0.00200859	0.964656	0.928695	1.00201
ENSG00000158525_cd8nc	outcome	CPA5	Wald ratio	1	-0.0264913	0.0142705	0.0633999	0.512749	-0.0544614	0.00147875	0.973856	0.946995	1.00148
ENSG00000204850_cd4nc	outcome	AC011484.1	Wald ratio	1	0.0515458	0.0277872	0.0635939	0.512749	-0.0029172	0.106009	1.0529	0.997087	1.11183
ENSG00000198586_cd4nc	outcome	TLK1	Wald ratio	1	0.0503106	0.0271244	0.0636237	0.512749	-0.00285328	0.103474	1.0516	0.997151	1.10902
ENSG00000198586_cd8nc	outcome	TLK1	Wald ratio	1	0.0833555	0.0449402	0.0636237	0.512749	-0.00472736	0.171438	1.08693	0.995284	1.18701
ENSG00000117593_monoc	outcome	DARS2	Wald ratio	1	-0.0604977	0.0326281	0.0637161	0.512749	-0.124449	0.00345331	0.941296	0.882983	1.00346
ENSG00000240065_bmem	outcome	PSMB9	Wald ratio	1	0.0926463	0.0499864	0.0638208	0.512749	-0.00532705	0.19062	1.09707	0.994687	1.21
ENSG00000240065_cd4nc	outcome	PSMB9	Wald ratio	1	0.087254	0.0470771	0.0638208	0.512749	-0.005017	0.179525	1.09117	0.994996	1.19665
ENSG00000240065_cd8nc	outcome	PSMB9	Wald ratio	1	0.102135	0.0551059	0.0638208	0.512749	-0.00587264	0.210143	1.10753	0.994145	1.23385
ENSG00000198846_nk	outcome	TOX	Wald ratio	1	-0.103469	0.0558256	0.0638215	0.512749	-0.212887	0.00594963	0.901704	0.808248	1.00597
ENSG00000164120_cd8et	outcome	HPGD	Wald ratio	1	0.0690224	0.0372567	0.0639373	0.512749	-0.00400075	0.142045	1.07146	0.996007	1.15263
ENSG00000158525_cd4nc	outcome	CPA5	Wald ratio	1	-0.0261289	0.0141091	0.064037	0.512749	-0.0537827	0.00152488	0.97421	0.947638	1.00153
ENSG00000158525_cd8et	outcome	CPA5	Wald ratio	1	-0.0457886	0.0247249	0.064037	0.512749	-0.0942493	0.00267221	0.955244	0.910056	1.00268
ENSG00000158525_cd8s100b	outcome	CPA5	Wald ratio	1	-0.042935	0.023184	0.064037	0.512749	-0.0883757	0.00250568	0.957974	0.915417	1.00251
ENSG00000057663_cd4sox4	outcome	ATG5	Wald ratio	1	0.0988642	0.0534056	0.0641414	0.512749	-0.00581077	0.203539	1.10392	0.994206	1.22573
ENSG00000101751_cd4nc	outcome	POLI	Wald ratio	1	0.0901298	0.0487583	0.06453	0.512749	-0.00543655	0.185696	1.09432	0.994578	1.20406
ENSG00000236935_nk	outcome	AP003774.1	Wald ratio	1	-0.036105	0.0195478	0.0647454	0.512749	-0.0744187	0.00220867	0.964539	0.928283	1.00221
ENSG00000228857_nk	outcome	AC104653.1	Wald ratio	1	-0.0538224	0.0291438	0.0647777	0.512749	-0.110944	0.0032994	0.9476	0.894989	1.0033
ENSG00000164032_cd8et	outcome	H2AFZ	Wald ratio	1	-0.0999551	0.054151	0.0649129	0.512749	-0.206091	0.00618095	0.904878	0.813759	1.0062
ENSG00000228857_cd4nc	outcome	AC104653.1	Wald ratio	1	-0.0369075	0.0199992	0.0649731	0.512749	-0.076106	0.00229105	0.963765	0.926718	1.00229
ENSG00000228857_bin	outcome	AC104653.1	Wald ratio	1	-0.0870393	0.0471727	0.0650201	0.512749	-0.179498	0.0054192	0.916641	0.83569	1.00543
ENSG00000091136_cd8s100b	outcome	LAMB1	Wald ratio	1	0.0522034	0.0283008	0.0650967	0.512749	-0.0032661	0.107673	1.05359	0.996739	1.11368
ENSG00000198586_nk	outcome	TLK1	Wald ratio	1	0.0830704	0.0450442	0.0651543	0.512749	-0.0052162	0.171357	1.08662	0.994797	1.18691
ENSG00000187144_cd4nc	outcome	SPATA21	Wald ratio	1	-0.0853758	0.0462952	0.0651598	0.512749	-0.176114	0.00536284	0.918167	0.838522	1.00538
ENSG00000188372_mononc	outcome	ZP3	Wald ratio	1	-0.047558	0.0257959	0.0652369	0.512749	-0.0981179	0.00300183	0.953555	0.906542	1.00301
ENSG00000226899_bmem	outcome	RP11-298J20.3	Wald ratio	1	-0.0440325	0.0238846	0.065248	0.512749	-0.0908463	0.00278123	0.956923	0.913158	1.00279
ENSG00000226899_nk	outcome	RP11-298J20.3	Wald ratio	1	-0.0291934	0.0158354	0.065248	0.512749	-0.0602307	0.00184394	0.971229	0.941547	1.00185
ENSG00000229999_cd4nc	outcome	RP5-1042K10.10	Wald ratio	1	0.0410835	0.0222967	0.0653903	0.512749	-0.00261807	0.084785	1.04194	0.997385	1.08848
ENSG00000188372_cd4et	outcome	ZP3	Wald ratio	1	0.0813988	0.0441793	0.0654072	0.512749	-0.00519262	0.16799	1.0848	0.994821	1.18293
ENSG00000188372_nk	outcome	ZP3	Wald ratio	1	0.0400719	0.0217491	0.0654072	0.512749	-0.00255628	0.0827	1.04089	0.997447	1.08622
ENSG00000171476_bin	outcome	HOPX	Wald ratio	1	-0.0660334	0.0358429	0.065431	0.512749	-0.136286	0.00421863	0.9361	0.872593	1.00423
ENSG00000226899_cd8nc	outcome	RP11-298J20.3	Wald ratio	1	-0.0293328	0.0159237	0.0654635	0.512749	-0.0605432	0.00187773	0.971093	0.941253	1.00188
ENSG00000076662_mononc	outcome	ICAM3	Wald ratio	1	0.0941371	0.0511309	0.0656069	0.512749	-0.00607948	0.194354	1.09871	0.993939	1.21453
ENSG00000226899_bin	outcome	RP11-298J20.3	Wald ratio	1	-0.0395588	0.0214896	0.0656453	0.512749	-0.0816783	0.00256073	0.961213	0.921568	1.00256
ENSG00000226899_cd8et	outcome	RP11-298J20.3	Wald ratio	1	-0.0287354	0.0156099	0.0656453	0.512749	-0.0593309	0.00186011	0.971674	0.942395	1.00186
ENSG00000124614_bin	outcome	RPS10	Wald ratio	1	-0.0367659	0.0199807	0.0657577	0.512749	-0.0759281	0.00239624	0.963902	0.926883	1.0024
ENSG00000124614_cd4et	outcome	RPS10	Wald ratio	1	-0.0319055	0.0173393	0.0657577	0.512749	-0.0658905	0.00207946	0.968598	0.936233	1.00208
ENSG00000124614_cd4nc	outcome	RPS10	Wald ratio	1	-0.0287893	0.0156457	0.0657577	0.512749	-0.0594549	0.00187636	0.971621	0.942278	1.00188
ENSG00000124614_cd4sox4	outcome	RPS10	Wald ratio	1	-0.0613176	0.0333235	0.0657577	0.512749	-0.126632	0.00399641	0.940524	0.881058	1.004
ENSG00000124614_cd8et	outcome	RPS10	Wald ratio	1	-0.0290932	0.0158109	0.0657577	0.512749	-0.0600825	0.00189617	0.971326	0.941687	1.0019
ENSG00000124614_cd8nc	outcome	RPS10	Wald ratio	1	-0.034812	0.0189188	0.0657577	0.512749	-0.0718929	0.0022689	0.965787	0.930631	1.00227
ENSG00000124614_cd8s100b	outcome	RPS10	Wald ratio	1	-0.0357644	0.0194364	0.0657577	0.512749	-0.0738598	0.00233097	0.964868	0.928802	1.00233
ENSG00000124614_mononc	outcome	RPS10	Wald ratio	1	-0.05508	0.0299336	0.0657577	0.512749	-0.11375	0.00358988	0.946409	0.892481	1.0036
ENSG00000124614_nk	outcome	RPS10	Wald ratio	1	-0.0322302	0.0175157	0.0657577	0.512749	-0.0665609	0.00210062	0.968284	0.935606	1.0021
ENSG00000154768_cd4nc	outcome	C17orf50	Wald ratio	1	0.0747591	0.0406722	0.0660493	0.514451	-0.0049584	0.154477	1.07762	0.995054	1.16705
ENSG00000226899_cd4nc	outcome	RP11-298J20.3	Wald ratio	1	-0.023337	0.0127149	0.0664448	0.515177	-0.0482582	0.00158413	0.976933	0.952888	1.00159
ENSG00000140988_bin	outcome	RPS2	Wald ratio	1	-0.0486139	0.0265038	0.066621	0.515177	-0.100561	0.00333359	0.952549	0.90433	1.00334
ENSG00000140988_cd4et	outcome	RPS2	Wald ratio	1	-0.05022	0.0273794	0.066621	0.515177	-0.103884	0.00344372	0.95102	0.90133	1.00345
ENSG00000140988_cd4nc	outcome	RPS2	Wald ratio	1	-0.0440632	0.0240228	0.066621	0.515177	-0.0911479	0.00302153	0.956893	0.912883	1.00303
ENSG00000140988_cd8nc	outcome	RPS2	Wald ratio	1	-0.0483808	0.0263767	0.066621	0.515177	-0.100079	0.0033176	0.952771	0.904766	1.00332
ENSG00000140988_nk	outcome	RPS2	Wald ratio	1	-0.0669914	0.036523	0.066621	0.515177	-0.138577	0.00459378	0.935203	0.870597	1.0046
ENSG00000163599_cd8s100b	outcome	CTLA4	Wald ratio	1	0.0527723	0.0287748	0.066657	0.515177	-0.00362621	0.109171	1.05419	0.99638	1.11535
ENSG00000184381_cd4nc	outcome	PLA2G6	Wald ratio	1	0.111334	0.0607609	0.0669027	0.516506	-0.00775751	0.230425	1.11777	0.992273	1.25914
ENSG00000196262_cd4nc	outcome	PPIA	Wald ratio	1	-0.05008	0.0273821	0.0674095	0.519847	-0.103749	0.00358887	0.951153	0.901452	1.0036
ENSG00000271335_nk	outcome	RP11-324I22.4	Wald ratio	1	0.106392	0.0581991	0.0675382	0.520056	-0.00767787	0.220463	1.11226	0.992352	1.24665
ENSG00000090581_nk	outcome	GNPTG	Wald ratio	1	-0.0540439	0.0295932	0.0678163	0.520056	-0.112047	0.00395883	0.94739	0.894003	1.00397
ENSG00000090581_bmem	outcome	GNPTG	Wald ratio	1	-0.0803356	0.04399	0.0678163	0.520056	-0.166556	0.00588474	0.922807	0.846575	1.0059
ENSG00000182827_cd4nc	outcome	ACBD3	Wald ratio	1	-0.0870925	0.0476939	0.0678394	0.520056	-0.180573	0.00638755	0.916592	0.834792	1.00641
ENSG00000115687_cd8et	outcome	PASK	Wald ratio	1	0.0949598	0.0520161	0.067913	0.520056	-0.00699184	0.196911	1.09961	0.993033	1.21764
ENSG00000198771_bmem	outcome	RCSD1	Wald ratio	1	-0.108663	0.0595288	0.0679417	0.520056	-0.22534	0.00801297	0.897032	0.798245	1.00805
ENSG00000035115_cd8s100b	outcome	SH3YL1	Wald ratio	1	0.0464492	0.0254474	0.0679559	0.520056	-0.00342779	0.0963261	1.04754	0.996578	1.10112
ENSG00000196126_bmem	outcome	HLA-DRB1	Wald ratio	1	-0.0415528	0.0227889	0.0682456	0.520535	-0.086219	0.00311337	0.959299	0.917393	1.00312
ENSG00000187231_bmem	outcome	SESTD1	Wald ratio	1	-0.0959224	0.0526084	0.0682537	0.520535	-0.199035	0.00719008	0.908535	0.819521	1.00722
ENSG00000258757_cd4et	outcome	RP11-841O20.2	Wald ratio	1	0.070196	0.0385064	0.0683078	0.520535	-0.00527649	0.145668	1.07272	0.994737	1.15681
ENSG00000121281_cd8et	outcome	ADCY7	Wald ratio	1	-0.0874863	0.0479924	0.0683155	0.520535	-0.181551	0.00657881	0.916231	0.833975	1.0066
ENSG00000196139_cd8et	outcome	AKR1C3	Wald ratio	1	0.0893879	0.0491107	0.0687391	0.523193	-0.00686908	0.185645	1.0935	0.993154	1.20399
ENSG00000099797_nk	outcome	TECR	Wald ratio	1	0.0446254	0.0245386	0.0689755	0.524423	-0.00347025	0.0927211	1.04564	0.996536	1.09716
ENSG00000166164_cd8et	outcome	BRD7	Wald ratio	1	-0.0927693	0.051045	0.0691557	0.525223	-0.192817	0.00727894	0.911404	0.824632	1.00731
ENSG00000228857_bmem	outcome	AC104653.1	Wald ratio	1	0.0652859	0.0359443	0.0693235	0.525431	-0.005165	0.135737	1.06746	0.994848	1.14538
ENSG00000187990_cd4et	outcome	HIST1H2BG	Wald ratio	1	-0.135619	0.07467	0.0693329	0.525431	-0.281972	0.0107343	0.873175	0.754295	1.01079
ENSG00000171617_cd4nc	outcome	ENC1	Wald ratio	1	0.105233	0.0579602	0.0694308	0.525605	-0.00836909	0.218835	1.11097	0.991666	1.24463
ENSG00000253716_cd4et	outcome	RP13-582O9.5	Wald ratio	1	0.108928	0.0600454	0.0696638	0.52602	-0.0087612	0.226617	1.11508	0.991277	1.25435
ENSG00000234745_dc	outcome	HLA-B	Inverse variance weighted	2	-0.140269	0.0773259	0.0696782	0.52602	-0.291828	0.0112898	0.869125	0.746897	1.01135
ENSG00000096996_nk	outcome	IL12RB1	Wald ratio	1	-0.0979795	0.0540413	0.0698242	0.52602	-0.2039	0.00794138	0.906668	0.815544	1.00797
ENSG00000196562_cd8s100b	outcome	SULF2	Wald ratio	1	-0.0542369	0.0299187	0.0698608	0.52602	-0.112878	0.00440367	0.947208	0.89326	1.00441
ENSG00000196562_nkr	outcome	SULF2	Wald ratio	1	0.0471188	0.0259921	0.0698608	0.52602	-0.00382573	0.0980634	1.04825	0.996182	1.10303
ENSG00000100311_cd4nc	outcome	PDGFB	Wald ratio	1	0.0945835	0.0522111	0.0700543	0.526321	-0.00775023	0.196917	1.0992	0.99228	1.21764
ENSG00000204644_cd4et	outcome	ZFP57	Wald ratio	1	0.0597275	0.0329761	0.0701047	0.526321	-0.00490574	0.124361	1.06155	0.995106	1.13242
ENSG00000087128_cd8nc	outcome	TMPRSS11E	Wald ratio	1	-0.0434557	0.0239941	0.0701261	0.526321	-0.0904842	0.00357284	0.957475	0.913489	1.00358
ENSG00000164039_cd4nc	outcome	BDH2	Wald ratio	1	-0.0530359	0.0293046	0.0703241	0.526568	-0.110473	0.00440103	0.948346	0.895411	1.00441
ENSG00000137968_cd4nc	outcome	SLC44A5	Wald ratio	1	0.0668364	0.0369336	0.0703524	0.526568	-0.00555353	0.139226	1.06912	0.994462	1.14938
ENSG00000182871_cd8et	outcome	COL18A1	Wald ratio	1	0.0861079	0.0475884	0.0703843	0.526568	-0.00716541	0.179381	1.08992	0.99286	1.19648
ENSG00000169504_cd4nc	outcome	CLIC4	Wald ratio	1	-0.108466	0.0600148	0.0707112	0.528449	-0.226095	0.00916259	0.897209	0.797642	1.0092
ENSG00000137731_cd8nc	outcome	FXYD2	Wald ratio	1	-0.0918587	0.0508656	0.0709324	0.529033	-0.191555	0.00783788	0.912234	0.825674	1.00787
ENSG00000026950_cd8nc	outcome	BTN3A1	Wald ratio	1	-0.0839752	0.0465356	0.071147	0.529033	-0.175185	0.00723452	0.919454	0.839302	1.00726
ENSG00000204427_cd8s100b	outcome	ABHD16A	Inverse variance weighted	2	0.235861	0.130781	0.0713127	0.529033	-0.0204697	0.492192	1.266	0.979738	1.6359
ENSG00000183092_mononc	outcome	BEGAIN	Wald ratio	1	0.0442269	0.0245451	0.071567	0.529033	-0.00388149	0.0923352	1.04522	0.996126	1.09673
ENSG00000124613_cd8et	outcome	ZNF391	Wald ratio	1	-0.0470693	0.0261245	0.0715876	0.529033	-0.0982733	0.00413467	0.954021	0.906401	1.00414
ENSG00000259943_cd4nc	outcome	RP1-39G22.7	Wald ratio	1	0.0923925	0.0512977	0.0716867	0.529033	-0.00815108	0.192936	1.0968	0.991882	1.21281
ENSG00000232941_cd4nc	outcome	AC090186.1	Inverse variance weighted	2	0.0407496	0.0226643	0.0721823	0.529033	-0.00367237	0.0851716	1.04159	0.996334	1.0889
ENSG00000261220_cd8et	outcome	RP11-629O1.2	Wald ratio	1	-0.0738955	0.041111	0.0722619	0.529033	-0.154473	0.00668198	0.928769	0.856867	1.0067
ENSG00000170430_cd4et	outcome	MGMT	Wald ratio	1	0.100502	0.0559198	0.0722951	0.529033	-0.00910065	0.210105	1.10573	0.990941	1.23381
ENSG00000215845_cd4et	outcome	TSTD1	Wald ratio	1	0.066818	0.0371955	0.0724311	0.529033	-0.00608523	0.139721	1.0691	0.993933	1.14995
ENSG00000215845_cd8et	outcome	TSTD1	Wald ratio	1	0.0470747	0.0262051	0.0724311	0.529033	-0.00428717	0.0984366	1.0482	0.995722	1.10344
ENSG00000215845_nk	outcome	TSTD1	Wald ratio	1	0.0427118	0.0237763	0.0724311	0.529033	-0.00388984	0.0893134	1.04364	0.996118	1.09342
ENSG00000179344_monoc	outcome	HLA-DQB1	Wald ratio	1	0.0956385	0.0532523	0.0725023	0.529033	-0.00873599	0.200013	1.10036	0.991302	1.22142
ENSG00000108654_cd4et	outcome	DDX5	Wald ratio	1	-0.0636757	0.0354635	0.07257	0.529033	-0.133184	0.00583285	0.938309	0.875304	1.00585
ENSG00000108654_cd4nc	outcome	DDX5	Wald ratio	1	-0.0532856	0.0296769	0.07257	0.529033	-0.111452	0.0048811	0.948109	0.894534	1.00489
ENSG00000108654_cd8nc	outcome	DDX5	Wald ratio	1	-0.0635046	0.0353682	0.07257	0.529033	-0.132826	0.00581718	0.93847	0.875617	1.00583
ENSG00000108654_cd8s100b	outcome	DDX5	Wald ratio	1	-0.0787847	0.0438784	0.07257	0.529033	-0.164786	0.00721688	0.924239	0.848075	1.00724
ENSG00000108654_dc	outcome	DDX5	Wald ratio	1	-0.100704	0.056086	0.07257	0.529033	-0.210632	0.00922472	0.904201	0.810072	1.00927
ENSG00000108654_nk	outcome	DDX5	Wald ratio	1	-0.0517299	0.0288105	0.07257	0.529033	-0.108198	0.00473859	0.949585	0.897449	1.00475
ENSG00000108654_bin	outcome	DDX5	Wald ratio	1	-0.0814652	0.0453712	0.07257	0.529033	-0.170393	0.00746242	0.921765	0.843333	1.00749
ENSG00000108654_bmem	outcome	DDX5	Wald ratio	1	-0.0952336	0.0530394	0.07257	0.529033	-0.199191	0.00872364	0.909161	0.819393	1.00876
ENSG00000108654_cd8et	outcome	DDX5	Wald ratio	1	-0.0539706	0.0300584	0.07257	0.529033	-0.112885	0.00494384	0.94746	0.893253	1.00496
ENSG00000186395_bin	outcome	KRT10	Wald ratio	1	-0.0825914	0.0460273	0.0727496	0.529033	-0.172805	0.00762219	0.920727	0.841302	1.00765
ENSG00000186395_cd4nc	outcome	KRT10	Wald ratio	1	-0.0597186	0.0332806	0.0727496	0.529033	-0.124949	0.00551131	0.94203	0.882542	1.00553
ENSG00000186395_cd8nc	outcome	KRT10	Wald ratio	1	-0.10103	0.0563029	0.0727496	0.529033	-0.211384	0.00932384	0.903906	0.809463	1.00937
ENSG00000258757_cd4nc	outcome	RP11-841O20.2	Wald ratio	1	0.055526	0.0309443	0.0727515	0.529033	-0.00512478	0.116177	1.0571	0.994888	1.12319
ENSG00000036448_cd4nc	outcome	MYOM2	Wald ratio	1	0.028956	0.0161591	0.0731432	0.53133	-0.00271575	0.0606278	1.02938	0.997288	1.0625
ENSG00000127954_monoc	outcome	STEAP4	Wald ratio	1	-0.107431	0.0600099	0.0734191	0.532652	-0.22505	0.0101887	0.898139	0.798476	1.01024
ENSG00000131686_cd8nc	outcome	CA6	Wald ratio	1	0.102033	0.0570273	0.0735839	0.532652	-0.00974072	0.213806	1.10742	0.990307	1.23838
ENSG00000272501_cd4sox4	outcome	XXbac-BPG299F13.17	Wald ratio	1	-0.0969826	0.0542068	0.0735952	0.532652	-0.203228	0.00926275	0.907572	0.816092	1.00931
ENSG00000255733_bmem	outcome	IFNG-AS1	Wald ratio	1	0.0973477	0.0544173	0.0736291	0.532652	-0.00931018	0.204006	1.10224	0.990733	1.2263
ENSG00000091136_cd8nc	outcome	LAMB1	Wald ratio	1	-0.0408384	0.0228589	0.0740111	0.534681	-0.0856418	0.00396499	0.959984	0.917923	1.00397
ENSG00000064012_nk	outcome	CASP8	Wald ratio	1	-0.066272	0.0371078	0.0741099	0.534681	-0.139003	0.00645919	0.935876	0.870225	1.00648
ENSG00000205336_cd8et	outcome	GPR56	Wald ratio	1	-0.10757	0.0602432	0.0741659	0.534681	-0.225646	0.0105071	0.898014	0.798	1.01056
ENSG00000170802_cd8et	outcome	FOXN2	Wald ratio	1	0.100652	0.0563786	0.0742146	0.534681	-0.00985003	0.211154	1.10589	0.990198	1.2351
ENSG00000091136_cd4et	outcome	LAMB1	Wald ratio	1	-0.0807331	0.0452408	0.0743395	0.53503	-0.169405	0.00793893	0.92244	0.844167	1.00797
ENSG00000142252_nk	outcome	GEMIN7	Wald ratio	1	-0.0823243	0.0461838	0.074662	0.536801	-0.172845	0.00819601	0.920973	0.841268	1.00823
ENSG00000135069_cd4nc	outcome	PSAT1	Wald ratio	1	-0.0944881	0.0530248	0.0747554	0.536909	-0.198417	0.00944041	0.909839	0.820028	1.00949
ENSG00000090487_cd8et	outcome	SPG21	Wald ratio	1	-0.104273	0.0585453	0.0749005	0.536909	-0.219022	0.0104753	0.900979	0.803304	1.01053
ENSG00000153786_cd4nc	outcome	ZDHHC7	Wald ratio	1	0.107435	0.0603364	0.074977	0.536909	-0.0108241	0.225695	1.11342	0.989234	1.25319
ENSG00000035115_bmem	outcome	SH3YL1	Wald ratio	1	0.0464855	0.0261127	0.0750451	0.536909	-0.00469536	0.0976664	1.04758	0.995316	1.10259
ENSG00000262967_nk	outcome	RP11-294J22.6	Wald ratio	1	0.145147	0.0815499	0.0750993	0.536909	-0.0146906	0.304985	1.15621	0.985417	1.3566
ENSG00000084207_cd4et	outcome	GSTP1	Wald ratio	1	-0.0551764	0.0310045	0.0751366	0.536909	-0.115945	0.00559229	0.946318	0.890524	1.00561
ENSG00000072958_cd4nc	outcome	AP1M1	Wald ratio	1	0.0894195	0.0502851	0.0753627	0.537523	-0.0091393	0.187978	1.09354	0.990902	1.20681
ENSG00000125877_nk	outcome	ITPA	Wald ratio	1	-0.071335	0.0401171	0.0753758	0.537523	-0.149964	0.00729446	0.93115	0.860739	1.00732
ENSG00000134539_cd8et	outcome	KLRD1	Wald ratio	1	-0.0676391	0.0380569	0.0755163	0.537977	-0.142231	0.0069524	0.934598	0.867421	1.00698
ENSG00000164308_dc	outcome	ERAP2	Wald ratio	1	0.0771031	0.0434479	0.0759623	0.53827	-0.00805481	0.162261	1.08015	0.991978	1.17617
ENSG00000224051_nk	outcome	GLTPD1	Wald ratio	1	-0.0730285	0.0411769	0.0761407	0.53827	-0.153735	0.0076782	0.929574	0.857499	1.00771
ENSG00000013583_cd8nc	outcome	HEBP1	Wald ratio	1	-0.0993165	0.0560501	0.0764075	0.53827	-0.209175	0.0105418	0.905456	0.811253	1.0106
ENSG00000115138_cd8et	outcome	POMC	Wald ratio	1	-0.0647385	0.036536	0.0764095	0.53827	-0.136349	0.00687206	0.937312	0.872538	1.0069
ENSG00000115138_cd8nc	outcome	POMC	Wald ratio	1	-0.0662538	0.0373911	0.0764095	0.53827	-0.13954	0.0070329	0.935893	0.869758	1.00706
ENSG00000115138_cd4nc	outcome	POMC	Wald ratio	1	-0.0530378	0.0299325	0.0764095	0.53827	-0.111706	0.00563001	0.948344	0.894308	1.00565
ENSG00000115138_nk	outcome	POMC	Wald ratio	1	-0.0746318	0.0421194	0.0764095	0.53827	-0.157186	0.00792224	0.928085	0.854545	1.00795
ENSG00000026950_cd8et	outcome	BTN3A1	Wald ratio	1	-0.0874859	0.0493811	0.0764532	0.53827	-0.184273	0.0093011	0.916232	0.831709	1.00934
ENSG00000026950_nk	outcome	BTN3A1	Wald ratio	1	-0.0980277	0.0553314	0.0764532	0.53827	-0.206477	0.0104218	0.906624	0.813445	1.01048
ENSG00000170430_bmem	outcome	MGMT	Wald ratio	1	0.0800294	0.0451881	0.0765557	0.53827	-0.00853918	0.168598	1.08332	0.991497	1.18364
ENSG00000170430_cd4nc	outcome	MGMT	Wald ratio	1	0.0435193	0.0245729	0.0765557	0.53827	-0.00464353	0.0916821	1.04448	0.995367	1.09602
ENSG00000170430_cd8et	outcome	MGMT	Wald ratio	1	0.0519697	0.0293444	0.0765557	0.53827	-0.0055452	0.109485	1.05334	0.99447	1.1157
ENSG00000170430_cd8nc	outcome	MGMT	Wald ratio	1	0.0610689	0.0344821	0.0765557	0.53827	-0.00651607	0.128654	1.06297	0.993505	1.1373
ENSG00000255733_cd8nc	outcome	IFNG-AS1	Wald ratio	1	0.0732625	0.0413859	0.0766888	0.538666	-0.00785378	0.154379	1.07601	0.992177	1.16693
ENSG00000111229_cd4nc	outcome	ARPC3	Wald ratio	1	0.0770423	0.0436211	0.077367	0.542885	-0.00845497	0.16254	1.08009	0.991581	1.17649
ENSG00000224051_cd4nc	outcome	GLTPD1	Wald ratio	1	-0.0789366	0.0447088	0.0774677	0.543048	-0.166566	0.00869264	0.924099	0.846567	1.00873
ENSG00000116521_nk	outcome	SCAMP3	Wald ratio	1	-0.0993926	0.0563962	0.0780019	0.54494	-0.209929	0.0111439	0.905387	0.810642	1.01121
ENSG00000232941_nk	outcome	AC090186.1	Wald ratio	1	0.0647911	0.036777	0.0781151	0.54494	-0.00729182	0.136874	1.06694	0.992735	1.14668
ENSG00000104835_cd4nc	outcome	SARS2	Wald ratio	1	-0.0870915	0.0494358	0.0781185	0.54494	-0.183986	0.00980268	0.916593	0.831948	1.00985
ENSG00000232941_cd8et	outcome	AC090186.1	Wald ratio	1	0.0793425	0.0450384	0.0781262	0.54494	-0.00893277	0.167618	1.08258	0.991107	1.18248
ENSG00000232941_cd8nc	outcome	AC090186.1	Wald ratio	1	0.0696108	0.0395142	0.0781262	0.54494	-0.00783712	0.147059	1.07209	0.992194	1.15842
ENSG00000272501_cd8nc	outcome	XXbac-BPG299F13.17	Inverse variance weighted	2	0.172494	0.0981012	0.0786911	0.547815	-0.0197839	0.364773	1.18827	0.98041	1.44019
ENSG00000134539_cd8nc	outcome	KLRD1	Wald ratio	1	-0.0765974	0.0435698	0.078741	0.547815	-0.161994	0.00879944	0.926263	0.850446	1.00884
ENSG00000084207_cd4nc	outcome	GSTP1	Wald ratio	1	-0.0282827	0.0160958	0.0788926	0.547815	-0.0598305	0.00326507	0.972114	0.941924	1.00327
ENSG00000084207_cd8et	outcome	GSTP1	Wald ratio	1	-0.0549824	0.0312907	0.0788926	0.547815	-0.116312	0.0063474	0.946502	0.890197	1.00637
ENSG00000267368_cd4nc	outcome	UPK3BL	Wald ratio	1	0.0490346	0.0279146	0.0789872	0.547815	-0.00567801	0.103747	1.05026	0.994338	1.10932
ENSG00000158623_mononc	outcome	COPG2	Wald ratio	1	0.0941188	0.0535839	0.0790073	0.547815	-0.0109057	0.199143	1.09869	0.989154	1.22036
ENSG00000197442_nkr	outcome	MAP3K5	Wald ratio	1	0.0454093	0.0258604	0.0790983	0.547904	-0.00527702	0.0960957	1.04646	0.994737	1.10086
ENSG00000109323_cd4nc	outcome	MANBA	Wald ratio	1	0.0415958	0.0236984	0.0792223	0.547926	-0.00485304	0.0880446	1.04247	0.995159	1.09204
ENSG00000166436_cd4nc	outcome	TRIM66	Wald ratio	1	0.0809877	0.0461466	0.0792577	0.547926	-0.00945963	0.171435	1.08436	0.990585	1.18701
ENSG00000064012_cd8et	outcome	CASP8	Wald ratio	1	-0.0669788	0.0381778	0.0793636	0.548117	-0.141807	0.00784972	0.935215	0.867788	1.00788
ENSG00000035115_cd4sox4	outcome	SH3YL1	Wald ratio	1	0.0854481	0.0487619	0.0797127	0.54852	-0.0101251	0.181021	1.08921	0.989926	1.19844
ENSG00000035115_cd8et	outcome	SH3YL1	Wald ratio	1	0.0678298	0.0387078	0.0797127	0.54852	-0.00803746	0.143697	1.07018	0.991995	1.15453
ENSG00000254999_bmem	outcome	BRK1	Wald ratio	1	0.110102	0.0628674	0.0798882	0.54852	-0.0131182	0.233322	1.11639	0.986967	1.26279
ENSG00000254999_cd4et	outcome	BRK1	Wald ratio	1	0.107865	0.0615903	0.0798882	0.54852	-0.0128517	0.228582	1.1139	0.987231	1.25682
ENSG00000254999_cd8nc	outcome	BRK1	Wald ratio	1	0.0789602	0.0450857	0.0798882	0.54852	-0.00940779	0.167328	1.08216	0.990636	1.18214
ENSG00000254999_mononc	outcome	BRK1	Wald ratio	1	0.0944964	0.0539692	0.0799575	0.54852	-0.0112832	0.200276	1.09911	0.98878	1.22174
ENSG00000267368_cd8et	outcome	UPK3BL	Wald ratio	1	0.0693555	0.0396147	0.0799891	0.54852	-0.00828941	0.147	1.07182	0.991745	1.15835
ENSG00000142606_nk	outcome	MMEL1	Wald ratio	1	-0.0789993	0.0451319	0.080048	0.54852	-0.167458	0.0094593	0.924041	0.845812	1.0095
ENSG00000172954_cd4nc	outcome	LCLAT1	Wald ratio	1	0.029685	0.0169793	0.0804116	0.54994	-0.00359447	0.0629645	1.03013	0.996412	1.06499
ENSG00000251580_cd8nc	outcome	RP11-539L10.3	Wald ratio	1	-0.0562123	0.0321526	0.080412	0.54994	-0.119231	0.00680668	0.945338	0.887602	1.00683
ENSG00000250571_cd4nc	outcome	GLI4	Wald ratio	1	0.100209	0.0573373	0.0805147	0.550102	-0.0121723	0.21259	1.1054	0.987902	1.23688
ENSG00000188372_bin	outcome	ZP3	Wald ratio	1	0.0605954	0.0346803	0.0805927	0.550102	-0.00737798	0.128569	1.06247	0.992649	1.1372
ENSG00000213625_cd8et	outcome	LEPROT	Wald ratio	1	0.0767451	0.0439907	0.081059	0.552393	-0.00947674	0.162967	1.07977	0.990568	1.177
ENSG00000069966_cd4nc	outcome	GNB5	Wald ratio	1	0.0770331	0.0441683	0.0811448	0.552393	-0.00953673	0.163603	1.08008	0.990509	1.17775
ENSG00000106069_monoc	outcome	CHN2	Wald ratio	1	-0.0710065	0.0407155	0.0811647	0.552393	-0.150809	0.00879586	0.931456	0.860012	1.00883
ENSG00000097046_cd8et	outcome	CDC7	Wald ratio	1	-0.104351	0.0598775	0.081379	0.552441	-0.221711	0.013009	0.900909	0.801147	1.01309
ENSG00000018280_mononc	outcome	SLC11A1	Wald ratio	1	-0.101443	0.0582176	0.081425	0.552441	-0.215549	0.0126637	0.903533	0.806099	1.01274
ENSG00000160284_cd4et	outcome	SPATC1L	Wald ratio	1	-0.0704589	0.0404757	0.0817235	0.552441	-0.149791	0.00887338	0.931966	0.860888	1.00891
ENSG00000160284_cd8et	outcome	SPATC1L	Wald ratio	1	-0.0504345	0.0289725	0.0817235	0.552441	-0.107221	0.00635157	0.950816	0.898327	1.00637
ENSG00000160284_cd8nc	outcome	SPATC1L	Wald ratio	1	-0.0496204	0.0285048	0.0817235	0.552441	-0.10549	0.00624904	0.951591	0.899884	1.00627
ENSG00000160284_cd8s100b	outcome	SPATC1L	Wald ratio	1	-0.104864	0.0602401	0.0817235	0.552441	-0.222935	0.0132063	0.900447	0.800167	1.01329
ENSG00000160284_nk	outcome	SPATC1L	Wald ratio	1	-0.0601032	0.0345267	0.0817235	0.552441	-0.127776	0.00756921	0.941667	0.880051	1.0076
ENSG00000198586_bmem	outcome	TLK1	Wald ratio	1	0.0815322	0.0468718	0.0819517	0.552638	-0.0103365	0.173401	1.08495	0.989717	1.18934
ENSG00000005955_cd4nc	outcome	GGNBP2	Wald ratio	1	-0.092155	0.0530108	0.0821369	0.552638	-0.196056	0.0117461	0.911964	0.821966	1.01182
ENSG00000198771_cd4nc	outcome	RCSD1	Inverse variance weighted	2	-0.0362214	0.0208377	0.0821638	0.552638	-0.0770632	0.00462039	0.964427	0.925831	1.00463
ENSG00000253738_cd4nc	outcome	GS1-251I9.4	Wald ratio	1	-0.0739655	0.0425553	0.0821925	0.552638	-0.157374	0.00944284	0.928704	0.854385	1.00949
ENSG00000253738_cd8et	outcome	GS1-251I9.4	Wald ratio	1	-0.0909038	0.0523005	0.0821925	0.552638	-0.193413	0.0116053	0.913106	0.824142	1.01167
ENSG00000134020_cd4nc	outcome	PEBP4	Wald ratio	1	0.0736833	0.0424234	0.0824132	0.552638	-0.00946667	0.156833	1.07647	0.990578	1.1698
ENSG00000166582_bin	outcome	CENPV	Wald ratio	1	0.0827156	0.047625	0.0824208	0.552638	-0.0106295	0.176061	1.08623	0.989427	1.19251
ENSG00000257495_cd8nc	outcome	RP11-641A6.2	Wald ratio	1	-0.0828516	0.0477187	0.0825194	0.552638	-0.17638	0.010677	0.920488	0.838299	1.01073
ENSG00000257495_cd4nc	outcome	RP11-641A6.2	Wald ratio	1	-0.0675583	0.0389104	0.0825194	0.552638	-0.143823	0.00870617	0.934673	0.866041	1.00874
ENSG00000255495_cd4nc	outcome	FAM85A	Wald ratio	1	-0.0933232	0.0537536	0.082541	0.552638	-0.19868	0.0120339	0.910899	0.819812	1.01211
ENSG00000204850_cd8nc	outcome	AC011484.1	Wald ratio	1	-0.0876791	0.0505291	0.0827018	0.553187	-0.186716	0.0113579	0.916055	0.829679	1.01142
ENSG00000258875_cd8nc	outcome	CTD-2547L24.3	Wald ratio	1	-0.0692041	0.0399276	0.083053	0.554433	-0.147462	0.00905399	0.933136	0.862895	1.0091
ENSG00000105472_cd4nc	outcome	CLEC11A	Wald ratio	1	0.0879336	0.0507433	0.0831115	0.554433	-0.0115232	0.18739	1.09192	0.988543	1.2061
ENSG00000163576_cd4nc	outcome	EFHB	Wald ratio	1	0.087381	0.050433	0.0831641	0.554433	-0.0114677	0.18623	1.09131	0.988598	1.2047
ENSG00000127955_cd4nc	outcome	GNAI1	Wald ratio	1	-0.105994	0.061188	0.0832253	0.554433	-0.225923	0.0139343	0.89943	0.79778	1.01403
ENSG00000135916_cd8nc	outcome	ITM2C	Wald ratio	1	0.0575742	0.0332426	0.0832836	0.554433	-0.00758118	0.12273	1.05926	0.992447	1.13058
ENSG00000172954_cd4et	outcome	LCLAT1	Wald ratio	1	0.062599	0.0362029	0.0837886	0.556263	-0.00835873	0.133557	1.0646	0.991676	1.14289
ENSG00000213626_cd4nc	outcome	LBH	Wald ratio	1	-0.0919425	0.0531732	0.0837886	0.556263	-0.196162	0.0122769	0.912158	0.821879	1.01235
ENSG00000172954_cd8nc	outcome	LCLAT1	Wald ratio	1	0.045263	0.0261791	0.0838131	0.556263	-0.00604796	0.0965741	1.0463	0.99397	1.10139
ENSG00000196511_cd4nc	outcome	TPK1	Wald ratio	1	-0.09601	0.0555511	0.0839311	0.556263	-0.20489	0.0128701	0.908455	0.814737	1.01295
ENSG00000169087_cd8s100b	outcome	HSPBAP1	Wald ratio	1	-0.0714173	0.0413335	0.0840187	0.556263	-0.152431	0.0095964	0.931073	0.858618	1.00964
ENSG00000143155_cd8nc	outcome	TIPRL	Wald ratio	1	0.0988013	0.0571852	0.0840345	0.556263	-0.0132817	0.210884	1.10385	0.986806	1.23477
ENSG00000126777_bin	outcome	KTN1	Wald ratio	1	-0.0878417	0.0508855	0.0843002	0.557495	-0.187577	0.0118938	0.915906	0.828965	1.01196
ENSG00000102898_cd8et	outcome	NUTF2	Wald ratio	1	-0.0775976	0.0449839	0.0845262	0.557557	-0.165766	0.0105709	0.925337	0.847244	1.01063
ENSG00000154768_cd8nc	outcome	C17orf50	Wald ratio	1	-0.050887	0.0295008	0.0845389	0.557557	-0.108709	0.00693456	0.950386	0.896992	1.00696
ENSG00000164506_cd8s100b	outcome	STXBP5	Wald ratio	1	-0.0999937	0.0580242	0.0848323	0.557557	-0.213721	0.0137337	0.904843	0.807574	1.01383
ENSG00000205659_cd8et	outcome	LIN52	Wald ratio	1	-0.087692	0.0509096	0.0849781	0.557557	-0.187475	0.0120908	0.916043	0.82905	1.01216
ENSG00000180549_nk	outcome	FUT7	Wald ratio	1	0.0549621	0.03191	0.0849955	0.557557	-0.00758154	0.117506	1.0565	0.992447	1.12469
ENSG00000089127_mononc	outcome	OAS1	Wald ratio	1	0.061566	0.0357574	0.0851116	0.557557	-0.00851858	0.131651	1.0635	0.991518	1.14071
ENSG00000226816_cd4nc	outcome	AC005082.12	Wald ratio	1	0.0615043	0.0357217	0.0851126	0.557557	-0.00851025	0.131519	1.06344	0.991526	1.14056
ENSG00000106992_cd4nc	outcome	AK1	Wald ratio	1	0.0605201	0.0351604	0.0852037	0.557557	-0.00839419	0.129434	1.06239	0.991641	1.13818
ENSG00000160408_cd4nc	outcome	ST6GALNAC6	Wald ratio	1	0.0493648	0.0286795	0.0852037	0.557557	-0.00684694	0.105577	1.0506	0.993176	1.11135
ENSG00000160408_cd8et	outcome	ST6GALNAC6	Wald ratio	1	0.0744961	0.04328	0.0852037	0.557557	-0.0103327	0.159325	1.07734	0.989721	1.17272
ENSG00000160408_cd8nc	outcome	ST6GALNAC6	Wald ratio	1	0.083381	0.0484418	0.0852037	0.557557	-0.011565	0.178327	1.08696	0.988502	1.19522
ENSG00000091136_cd8et	outcome	LAMB1	Wald ratio	1	-0.0397594	0.0231083	0.0853288	0.557557	-0.0850516	0.00553281	0.961021	0.918465	1.00555
ENSG00000132670_cd8et	outcome	PTPRA	Wald ratio	1	0.0948341	0.0551204	0.0853436	0.557557	-0.013202	0.20287	1.09948	0.986885	1.22491
ENSG00000158773_bmem	outcome	USF1	Wald ratio	1	-0.0979355	0.0569583	0.0855368	0.557606	-0.209574	0.0137027	0.906707	0.81093	1.0138
ENSG00000254999_monoc	outcome	BRK1	Wald ratio	1	0.0780917	0.0454297	0.0856219	0.557606	-0.0109504	0.167134	1.08122	0.989109	1.18191
ENSG00000251580_nk	outcome	RP11-539L10.3	Wald ratio	1	-0.0703684	0.0409374	0.085628	0.557606	-0.150606	0.00986899	0.93205	0.860187	1.00992
ENSG00000198252_nk	outcome	STYX	Wald ratio	1	-0.0828903	0.0482285	0.0856692	0.557606	-0.177418	0.0116376	0.920452	0.837429	1.01171
ENSG00000204711_cd4et	outcome	C9orf135	Wald ratio	1	0.0514775	0.0299691	0.0858541	0.558265	-0.00726198	0.110217	1.05283	0.992764	1.11652
ENSG00000084207_mononc	outcome	GSTP1	Wald ratio	1	-0.0341812	0.0199095	0.0860105	0.558265	-0.0732038	0.00484142	0.966396	0.929411	1.00485
ENSG00000165029_bin	outcome	ABCA1	Wald ratio	1	0.0881492	0.0513455	0.0860185	0.558265	-0.012488	0.188787	1.09215	0.98759	1.20778
ENSG00000124588_bmem	outcome	NQO2	Wald ratio	1	-0.084991	0.0495229	0.0861264	0.558265	-0.182056	0.0120739	0.918521	0.833555	1.01215
ENSG00000076924_cd4nc	outcome	XAB2	Wald ratio	1	0.0945727	0.0551135	0.0861688	0.558265	-0.0134497	0.202595	1.09919	0.98664	1.22458
ENSG00000167081_cd4nc	outcome	PBX3	Wald ratio	1	0.092061	0.0536703	0.0862888	0.558527	-0.0131327	0.197255	1.09643	0.986953	1.21805
ENSG00000260302_cd4nc	outcome	RP11-973H7.1	Wald ratio	1	0.0715425	0.0417408	0.0865338	0.558691	-0.0102694	0.153354	1.07416	0.989783	1.16574
ENSG00000175581_cd4nc	outcome	MRPL48	Wald ratio	1	0.0501559	0.029264	0.0865453	0.558691	-0.00720159	0.107513	1.05144	0.992824	1.11351
ENSG00000251661_cd8et	outcome	RP11-326C3.11	Inverse variance weighted	2	0.0303486	0.0177077	0.0865533	0.558691	-0.00435845	0.0650556	1.03081	0.995651	1.06722
ENSG00000166260_cd4nc	outcome	COX11	Wald ratio	1	-0.101511	0.0593185	0.087027	0.561232	-0.217775	0.0147529	0.903471	0.804306	1.01486
ENSG00000188372_cd8s100b	outcome	ZP3	Wald ratio	1	-0.0579323	0.033899	0.0874574	0.56349	-0.124374	0.00850985	0.943714	0.883049	1.00855
ENSG00000251661_cd4nc	outcome	RP11-326C3.11	Inverse variance weighted	2	0.0252336	0.0147787	0.0877423	0.564495	-0.00373268	0.0541999	1.02555	0.996274	1.0557
ENSG00000099974_cd8nc	outcome	DDTL	Wald ratio	1	0.0447344	0.0262025	0.0877745	0.564495	-0.00662254	0.0960914	1.04575	0.993399	1.10086
ENSG00000087448_cd4nc	outcome	KLHL42	Wald ratio	1	0.0732403	0.0429207	0.0879317	0.564987	-0.0108843	0.157365	1.07599	0.989175	1.17042
ENSG00000124766_cd4et	outcome	SOX4	Wald ratio	1	0.105621	0.0619361	0.0881347	0.565773	-0.0157738	0.227016	1.1114	0.98435	1.25485
ENSG00000114626_monoc	outcome	ABTB1	Wald ratio	1	-0.0633823	0.0372056	0.0884616	0.567352	-0.136305	0.00954065	0.938585	0.872576	1.00959
ENSG00000232876_cd4nc	outcome	CTA-212D2.2	Wald ratio	1	0.0461171	0.027125	0.0890991	0.569463	-0.00704792	0.0992822	1.0472	0.992977	1.10438
ENSG00000198771_cd4et	outcome	RCSD1	Wald ratio	1	-0.0911807	0.053646	0.0891922	0.569463	-0.196327	0.0139654	0.912853	0.821744	1.01406
ENSG00000132676_cd4nc	outcome	DAP3	Wald ratio	1	0.0625534	0.0368088	0.0892416	0.569463	-0.00959193	0.134699	1.06455	0.990454	1.14419
ENSG00000141933_cd4nc	outcome	TPGS1	Wald ratio	1	0.0576662	0.0339334	0.089245	0.569463	-0.00884325	0.124176	1.05936	0.991196	1.13221
ENSG00000141933_nk	outcome	TPGS1	Wald ratio	1	0.080637	0.0474505	0.089245	0.569463	-0.0123659	0.17364	1.08398	0.98771	1.18963
ENSG00000179632_nk	outcome	MAF1	Wald ratio	1	-0.145699	0.0857793	0.0894076	0.569463	-0.313826	0.0224286	0.864418	0.730646	1.02268
ENSG00000123609_cd8nc	outcome	NMI	Wald ratio	1	0.0562518	0.0331231	0.0894581	0.569463	-0.00866954	0.121173	1.05786	0.991368	1.12882
ENSG00000146707_bmem	outcome	POMZP3	Wald ratio	1	0.102395	0.0603295	0.0896474	0.569463	-0.015851	0.220641	1.10782	0.984274	1.24688
ENSG00000188372_bmem	outcome	ZP3	Wald ratio	1	0.0660896	0.038939	0.0896474	0.569463	-0.0102308	0.14241	1.06832	0.989821	1.15305
ENSG00000188372_cd4nc	outcome	ZP3	Wald ratio	1	0.0330107	0.0194516	0.0896843	0.569463	-0.00511451	0.0711359	1.03356	0.994899	1.07373
ENSG00000188372_cd8et	outcome	ZP3	Wald ratio	1	0.0379702	0.022374	0.0896843	0.569463	-0.0058829	0.0818232	1.0387	0.994134	1.08526
ENSG00000254901_cd4nc	outcome	MEF2BNB	Wald ratio	1	0.0997001	0.0587792	0.089852	0.569869	-0.0155072	0.214907	1.10484	0.984612	1.23975
ENSG00000267368_nk	outcome	UPK3BL	Wald ratio	1	0.0833468	0.0491902	0.0901933	0.569869	-0.013066	0.17976	1.08692	0.987019	1.19693
ENSG00000171067_cd4nc	outcome	C11orf24	Wald ratio	1	-0.0615377	0.0363316	0.0903074	0.569869	-0.132748	0.00967227	0.940317	0.875686	1.00972
ENSG00000099282_cd8et	outcome	TSPAN15	Wald ratio	1	-0.0908274	0.0536296	0.0903401	0.569869	-0.195941	0.0142866	0.913175	0.82206	1.01439
ENSG00000099282_nk	outcome	TSPAN15	Wald ratio	1	-0.0654842	0.0386655	0.0903401	0.569869	-0.141269	0.0103002	0.936614	0.868256	1.01035
ENSG00000257127_bin	outcome	CLLU1	Wald ratio	1	0.066355	0.039197	0.090482	0.569869	-0.010471	0.143181	1.06861	0.989584	1.15394
ENSG00000157992_cd8s100b	outcome	KRTCAP3	Wald ratio	1	-0.0726177	0.0429032	0.0905322	0.569869	-0.156708	0.0114724	0.929956	0.854954	1.01154
ENSG00000099282_cd4nc	outcome	TSPAN15	Wald ratio	1	-0.102076	0.0603092	0.0905413	0.569869	-0.220282	0.0161298	0.902961	0.802292	1.01626
ENSG00000176209_cd8et	outcome	SMIM19	Wald ratio	1	-0.0553261	0.0326899	0.0905597	0.569869	-0.119398	0.00874609	0.946177	0.887454	1.00878
ENSG00000204711_cd8s100b	outcome	C9orf135	Wald ratio	1	-0.0601136	0.0355378	0.0907342	0.569869	-0.129768	0.00954058	0.941658	0.878299	1.00959
ENSG00000091136_bin	outcome	LAMB1	Wald ratio	1	-0.0488655	0.028916	0.0910448	0.569869	-0.105541	0.00780987	0.952309	0.899838	1.00784
ENSG00000091136_bmem	outcome	LAMB1	Wald ratio	1	0.0491487	0.0290836	0.0910448	0.569869	-0.00785513	0.106153	1.05038	0.992176	1.11199
ENSG00000005882_cd8et	outcome	PDK2	Wald ratio	1	0.0971839	0.0575096	0.0910527	0.569869	-0.015535	0.209903	1.10206	0.984585	1.23356
ENSG00000164308_cd4et	outcome	ERAP2	Wald ratio	1	0.0257255	0.0152347	0.0912929	0.569869	-0.00413443	0.0555855	1.02606	0.995874	1.05716
ENSG00000164308_cd8et	outcome	ERAP2	Wald ratio	1	0.0236703	0.0140175	0.0912929	0.569869	-0.00380413	0.0511446	1.02395	0.996203	1.05248
ENSG00000164308_cd8nc	outcome	ERAP2	Wald ratio	1	0.0235957	0.0139734	0.0912929	0.569869	-0.00379215	0.0509836	1.02388	0.996215	1.05231
ENSG00000164308_mononc	outcome	ERAP2	Wald ratio	1	0.0432209	0.0255955	0.0912929	0.569869	-0.00694617	0.093388	1.04417	0.993078	1.09789
ENSG00000164308_monoc	outcome	ERAP2	Wald ratio	1	0.051823	0.0306896	0.0912929	0.569869	-0.00832865	0.111975	1.05319	0.991706	1.11848
ENSG00000164308_nk	outcome	ERAP2	Wald ratio	1	0.0229657	0.0136003	0.0912929	0.569869	-0.0036909	0.0496223	1.02323	0.996316	1.05087
ENSG00000157992_bmem	outcome	KRTCAP3	Wald ratio	1	-0.0916192	0.0542908	0.0914951	0.57019	-0.198029	0.0147908	0.912453	0.820346	1.0149
ENSG00000205057_bmem	outcome	CLLU1OS	Wald ratio	1	0.0361938	0.0214482	0.091507	0.57019	-0.0058446	0.0782322	1.03686	0.994172	1.08137
ENSG00000157111_nk	outcome	TMEM171	Wald ratio	1	0.0806075	0.0477808	0.0915981	0.570251	-0.0130428	0.174258	1.08395	0.987042	1.19036
ENSG00000130520_cd4nc	outcome	LSM4	Wald ratio	1	-0.0650017	0.0385441	0.0917142	0.570468	-0.140548	0.0105448	0.937066	0.868882	1.0106
ENSG00000267053_nk	outcome	CTD-3162L10.1	Wald ratio	1	0.0490792	0.0291337	0.0920619	0.572122	-0.00802283	0.106181	1.0503	0.992009	1.11202
ENSG00000163421_monoc	outcome	PROK2	Wald ratio	1	-0.070744	0.0420377	0.0924	0.573207	-0.153138	0.0116499	0.9317	0.858011	1.01172
ENSG00000170837_monoc	outcome	GPR27	Wald ratio	1	-0.0763793	0.0453863	0.0924	0.573207	-0.165336	0.0125779	0.926465	0.847608	1.01266
ENSG00000172725_cd4nc	outcome	CORO1B	Wald ratio	1	-0.0302445	0.0179995	0.0928983	0.57528	-0.0655235	0.00503438	0.970208	0.936577	1.00505
ENSG00000172725_bmem	outcome	CORO1B	Wald ratio	1	-0.0389403	0.0231746	0.0928983	0.57528	-0.0843625	0.00648185	0.961808	0.919098	1.0065
ENSG00000198919_nk	outcome	DZIP3	Wald ratio	1	0.0494705	0.0294943	0.0934856	0.577645	-0.0083383	0.107279	1.05071	0.991696	1.11325
ENSG00000176209_bin	outcome	SMIM19	Wald ratio	1	-0.0901204	0.053738	0.093536	0.577645	-0.195447	0.0152061	0.913821	0.822467	1.01532
ENSG00000176209_cd4nc	outcome	SMIM19	Wald ratio	1	-0.0467948	0.0279033	0.093536	0.577645	-0.101485	0.0078957	0.954283	0.903495	1.00793
ENSG00000169228_nk	outcome	RAB24	Wald ratio	1	-0.0984674	0.0587285	0.0936098	0.577645	-0.213575	0.0166404	0.906225	0.807691	1.01678
ENSG00000064787_cd4nc	outcome	BCAS1	Wald ratio	1	0.0714931	0.0427327	0.0943218	0.581114	-0.0122631	0.155249	1.07411	0.987812	1.16795
ENSG00000175581_cd8nc	outcome	MRPL48	Wald ratio	1	0.0926773	0.0553976	0.0943377	0.581114	-0.015902	0.201257	1.09711	0.984224	1.22294
ENSG00000265100_cd4nc	outcome	RP11-147L13.2	Wald ratio	1	-0.0940495	0.056305	0.0948484	0.583666	-0.204407	0.0163082	0.910238	0.81513	1.01644
ENSG00000011600_nk	outcome	TYROBP	Wald ratio	1	0.0598518	0.0358393	0.0949186	0.583666	-0.0103933	0.130097	1.06168	0.989661	1.13894
ENSG00000198919_cd8et	outcome	DZIP3	Wald ratio	1	0.0488612	0.029271	0.0950641	0.584048	-0.00850999	0.106232	1.05007	0.991526	1.11208
ENSG00000099974_cd8et	outcome	DDTL	Wald ratio	1	0.0459648	0.0275676	0.0954447	0.585873	-0.00806764	0.0999973	1.04704	0.991965	1.10517
ENSG00000140961_cd8nc	outcome	OSGIN1	Wald ratio	1	0.0793371	0.0476139	0.0956616	0.586691	-0.0139861	0.17266	1.08257	0.986111	1.18846
ENSG00000260657_cd4nc	outcome	RP11-315D16.4	Wald ratio	1	-0.0405199	0.0243776	0.0964778	0.590897	-0.0883001	0.00726028	0.96029	0.915486	1.00729
ENSG00000180549_bin	outcome	FUT7	Wald ratio	1	0.097627	0.0587412	0.096516	0.590897	-0.0175058	0.21276	1.10255	0.982646	1.23709
ENSG00000145907_cd4nc	outcome	G3BP1	Wald ratio	1	-0.0880757	0.0530555	0.0969009	0.591086	-0.192065	0.0159131	0.915692	0.825254	1.01604
ENSG00000272221_mononc	outcome	XXbac-BPG181B23.7	Inverse variance weighted	2	-0.31201	0.187954	0.0969081	0.591086	-0.6804	0.0563803	0.731974	0.506414	1.058
ENSG00000101181_cd4nc	outcome	MTG2	Wald ratio	1	0.0576958	0.034768	0.0970252	0.591086	-0.0104495	0.125841	1.05939	0.989605	1.1341
ENSG00000168300_cd4nc	outcome	PCMTD1	Wald ratio	1	0.0910186	0.0548524	0.0970481	0.591086	-0.0164922	0.198529	1.09529	0.983643	1.21961
ENSG00000232941_cd8s100b	outcome	AC090186.1	Wald ratio	1	0.0982682	0.0592214	0.0970481	0.591086	-0.0178058	0.214342	1.10326	0.982352	1.23905
ENSG00000134184_cd4nc	outcome	GSTM1	Wald ratio	1	-0.0971361	0.0585554	0.0971409	0.591086	-0.211905	0.0176325	0.907432	0.809042	1.01779
ENSG00000149212_cd4nc	outcome	SESN3	Wald ratio	1	-0.0604151	0.0364408	0.0973382	0.591086	-0.131839	0.0110089	0.941374	0.876482	1.01107
ENSG00000149212_cd8nc	outcome	SESN3	Wald ratio	1	-0.0808059	0.04874	0.0973382	0.591086	-0.176336	0.0147245	0.922373	0.838336	1.01483
ENSG00000112378_cd4nc	outcome	PERP	Wald ratio	1	0.0908786	0.0548203	0.0973668	0.591086	-0.0165691	0.198326	1.09514	0.983567	1.21936
ENSG00000130312_bin	outcome	MRPL34	Wald ratio	1	-0.0987204	0.0595793	0.0975281	0.591086	-0.215496	0.0180551	0.905996	0.806142	1.01822
ENSG00000204711_cd4nc	outcome	C9orf135	Wald ratio	1	0.0234374	0.0141461	0.0975587	0.591086	-0.00428902	0.0511638	1.02371	0.99572	1.0525
ENSG00000204711_cd8nc	outcome	C9orf135	Wald ratio	1	0.026338	0.0158969	0.0975587	0.591086	-0.00481983	0.0574959	1.02669	0.995192	1.05918
ENSG00000204525_cd8et	outcome	HLA-C	Inverse variance weighted	2	-0.170335	0.102994	0.0981626	0.594231	-0.372203	0.031534	0.843383	0.689214	1.03204
ENSG00000079332_bmem	outcome	SAR1A	Wald ratio	1	-0.0813095	0.0492488	0.0987393	0.596985	-0.177837	0.015218	0.921908	0.837079	1.01533
ENSG00000204531_nk	outcome	POU5F1	Inverse variance weighted	3	0.133388	0.080814	0.0988283	0.596985	-0.025007	0.291784	1.14269	0.975303	1.33881
ENSG00000157873_cd8nc	outcome	TNFRSF14	Wald ratio	1	0.0920907	0.0558009	0.0988729	0.596985	-0.0172792	0.201461	1.09646	0.982869	1.22319
ENSG00000183092_cd4nc	outcome	BEGAIN	Wald ratio	1	-0.0591375	0.0358453	0.0989841	0.597141	-0.129394	0.0111193	0.942577	0.878627	1.01118
ENSG00000147364_cd4nc	outcome	FBXO25	Wald ratio	1	-0.105662	0.0640837	0.0991867	0.597478	-0.231266	0.0199422	0.899729	0.793529	1.02014
ENSG00000267654_cd8et	outcome	RP11-973H7.4	Wald ratio	1	0.0799901	0.0485172	0.0992103	0.597478	-0.0151037	0.175084	1.08328	0.98501	1.19135
ENSG00000196262_cd8s100b	outcome	PPIA	Wald ratio	1	-0.0727632	0.0441866	0.0996143	0.599396	-0.159369	0.0138425	0.929821	0.852682	1.01394
ENSG00000127399_cd8nc	outcome	LRRC61	Wald ratio	1	-0.0816215	0.0496395	0.100117	0.599406	-0.178915	0.0156719	0.921621	0.836177	1.0158
ENSG00000065154_nk	outcome	OAT	Wald ratio	1	0.11544	0.0702386	0.100272	0.599406	-0.0222279	0.253107	1.12237	0.978017	1.28802
ENSG00000164465_nkr	outcome	DCBLD1	Wald ratio	1	-0.0502284	0.0305845	0.100532	0.599406	-0.110174	0.00971726	0.951012	0.895678	1.00976
ENSG00000175567_bin	outcome	UCP2	Wald ratio	1	-0.0774174	0.0471452	0.100568	0.599406	-0.169822	0.0149872	0.925503	0.843815	1.0151
ENSG00000175567_monoc	outcome	UCP2	Wald ratio	1	-0.0605062	0.0368467	0.100568	0.599406	-0.132726	0.0117133	0.941288	0.875705	1.01178
ENSG00000168028_bmem	outcome	RPSA	Wald ratio	1	-0.0793389	0.0483318	0.100684	0.599406	-0.174069	0.0153915	0.923727	0.840239	1.01551
ENSG00000168028_cd4et	outcome	RPSA	Wald ratio	1	-0.0517979	0.0315543	0.100684	0.599406	-0.113644	0.0100486	0.949521	0.892575	1.0101
ENSG00000126777_cd4et	outcome	KTN1	Wald ratio	1	-0.0557261	0.0339782	0.100994	0.599406	-0.122323	0.0108711	0.945798	0.884862	1.01093
ENSG00000197043_bmem	outcome	ANXA6	Wald ratio	1	-0.0746365	0.0455152	0.101043	0.599406	-0.163846	0.0145732	0.928081	0.848873	1.01468
ENSG00000166796_cd8et	outcome	LDHC	Wald ratio	1	-0.0574527	0.0350462	0.101142	0.599406	-0.126143	0.0112378	0.944167	0.881489	1.0113
ENSG00000090487_cd4nc	outcome	SPG21	Wald ratio	1	-0.0682186	0.0416168	0.10117	0.599406	-0.149788	0.0133504	0.934056	0.860891	1.01344
ENSG00000175567_bmem	outcome	UCP2	Wald ratio	1	-0.0577925	0.0352938	0.101532	0.599406	-0.126968	0.0113833	0.943846	0.880762	1.01145
ENSG00000175567_cd4et	outcome	UCP2	Wald ratio	1	-0.0491145	0.0299942	0.101532	0.599406	-0.107903	0.00967404	0.952072	0.897715	1.00972
ENSG00000175567_cd4nc	outcome	UCP2	Wald ratio	1	-0.0362418	0.0221328	0.101532	0.599406	-0.0796221	0.00713851	0.964407	0.923465	1.00716
ENSG00000175567_cd8et	outcome	UCP2	Wald ratio	1	-0.0527087	0.0321891	0.101532	0.599406	-0.115799	0.010382	0.948656	0.890654	1.01044
ENSG00000175567_cd8nc	outcome	UCP2	Wald ratio	1	-0.0433865	0.026496	0.101532	0.599406	-0.0953187	0.00854579	0.957541	0.909083	1.00858
ENSG00000175567_nkr	outcome	UCP2	Wald ratio	1	-0.0772714	0.0471895	0.101532	0.599406	-0.169763	0.0152201	0.925639	0.843865	1.01534
ENSG00000221983_cd8s100b	outcome	UBA52	Wald ratio	1	0.0834904	0.0510619	0.102032	0.599406	-0.0165908	0.183572	1.08707	0.983546	1.2015
ENSG00000268030_nk	outcome	AC005253.2	Wald ratio	1	0.0627541	0.0383798	0.102032	0.599406	-0.0124702	0.137978	1.06477	0.987607	1.14795
ENSG00000166833_cd4nc	outcome	NAV2	Wald ratio	1	0.051912	0.0317621	0.102174	0.599406	-0.0103416	0.114166	1.05328	0.989712	1.12094
ENSG00000171067_bin	outcome	C11orf24	Wald ratio	1	-0.0512605	0.0313741	0.102291	0.599406	-0.112754	0.0102327	0.950031	0.893371	1.01029
ENSG00000157992_cd8nc	outcome	KRTCAP3	Wald ratio	1	0.0463628	0.0283766	0.102293	0.599406	-0.00925535	0.101981	1.04745	0.990787	1.10736
ENSG00000159199_cd8et	outcome	ATP5G1	Wald ratio	1	-0.0647335	0.0396428	0.102486	0.599406	-0.142434	0.0129664	0.937317	0.867245	1.01305
ENSG00000268030_bmem	outcome	AC005253.2	Wald ratio	1	-0.061885	0.0379156	0.102642	0.599406	-0.1362	0.0124296	0.939991	0.872668	1.01251
ENSG00000171617_nk	outcome	ENC1	Wald ratio	1	0.0716716	0.0439332	0.102811	0.599406	-0.0144374	0.157781	1.0743	0.985666	1.17091
ENSG00000213625_cd4et	outcome	LEPROT	Wald ratio	1	0.0748305	0.0458803	0.102892	0.599406	-0.0150949	0.164756	1.0777	0.985018	1.17911
ENSG00000213625_cd4nc	outcome	LEPROT	Wald ratio	1	0.0424156	0.026006	0.102892	0.599406	-0.00855614	0.0933873	1.04333	0.99148	1.09789
ENSG00000213625_cd8nc	outcome	LEPROT	Wald ratio	1	0.0614598	0.0376824	0.102892	0.599406	-0.0123978	0.135317	1.06339	0.987679	1.1449
ENSG00000204427_mononc	outcome	ABHD16A	Wald ratio	1	0.0567419	0.034806	0.103052	0.599406	-0.0114778	0.124962	1.05838	0.988588	1.1331
ENSG00000168028_bin	outcome	RPSA	Wald ratio	1	-0.0650976	0.0399341	0.103075	0.599406	-0.143368	0.0131732	0.936976	0.866435	1.01326
ENSG00000160213_bin	outcome	CSTB	Wald ratio	1	-0.0330204	0.0202585	0.103112	0.599406	-0.0727272	0.00668633	0.967519	0.929854	1.00671
ENSG00000160213_bmem	outcome	CSTB	Wald ratio	1	-0.0444271	0.0272567	0.103112	0.599406	-0.0978503	0.00899609	0.956545	0.906785	1.00904
ENSG00000160213_cd4et	outcome	CSTB	Wald ratio	1	-0.0731376	0.0448711	0.103112	0.599406	-0.161085	0.0148097	0.929473	0.85122	1.01492
ENSG00000160213_cd4nc	outcome	CSTB	Wald ratio	1	-0.0410907	0.0252098	0.103112	0.599406	-0.0905018	0.00832049	0.959742	0.913473	1.00836
ENSG00000160213_cd8et	outcome	CSTB	Wald ratio	1	-0.0487663	0.0299189	0.103112	0.599406	-0.107407	0.00987473	0.952404	0.89816	1.00992
ENSG00000160213_cd8nc	outcome	CSTB	Wald ratio	1	-0.0545063	0.0334405	0.103112	0.599406	-0.12005	0.011037	0.946953	0.886876	1.0111
ENSG00000160213_nk	outcome	CSTB	Wald ratio	1	-0.0404753	0.0248323	0.103112	0.599406	-0.0891466	0.00819589	0.960333	0.914711	1.00823
ENSG00000160213_nkr	outcome	CSTB	Wald ratio	1	-0.0721266	0.0442508	0.103112	0.599406	-0.158858	0.014605	0.930413	0.853117	1.01471
ENSG00000160213_plasma	outcome	CSTB	Wald ratio	1	-0.0679341	0.0416787	0.103112	0.599406	-0.149624	0.013756	0.934322	0.861031	1.01385
ENSG00000197409_bmem	outcome	HIST1H3D	Wald ratio	1	0.0527476	0.0323776	0.103284	0.599406	-0.0107125	0.116208	1.05416	0.989345	1.12323
ENSG00000271335_cd4nc	outcome	RP11-324I22.4	Wald ratio	1	-0.0432496	0.0265477	0.103286	0.599406	-0.0952831	0.0087839	0.957672	0.909116	1.00882
ENSG00000170802_nk	outcome	FOXN2	Wald ratio	1	0.0932975	0.0572878	0.103403	0.599406	-0.0189865	0.205582	1.09779	0.981193	1.22824
ENSG00000168028_cd8nc	outcome	RPSA	Wald ratio	1	-0.0520726	0.0319882	0.103552	0.599406	-0.114769	0.0106242	0.94926	0.891572	1.01068
ENSG00000115944_cd4nc	outcome	COX7A2L	Wald ratio	1	-0.0458949	0.028195	0.103574	0.599406	-0.101157	0.00936722	0.955142	0.903791	1.00941
ENSG00000189229_nk	outcome	AC069277.2	Wald ratio	1	0.0515611	0.0316773	0.103588	0.599406	-0.0105263	0.113649	1.05291	0.989529	1.12036
ENSG00000154429_cd4nc	outcome	CCSAP	Wald ratio	1	-0.0463018	0.0284555	0.103702	0.599406	-0.102075	0.00947102	0.954754	0.902962	1.00952
ENSG00000268218_cd4et	outcome	AC137932.1	Wald ratio	1	0.0882731	0.054274	0.103858	0.599406	-0.018104	0.19465	1.09229	0.982059	1.21489
ENSG00000229999_cd4et	outcome	RP5-1042K10.10	Wald ratio	1	-0.0709693	0.0436445	0.103934	0.599406	-0.156513	0.014574	0.931491	0.855121	1.01468
ENSG00000069020_cd4nc	outcome	MAST4	Inverse variance weighted	2	0.0644033	0.0396582	0.104385	0.599406	-0.0133268	0.142133	1.06652	0.986762	1.15273
ENSG00000236481_cd4nc	outcome	AC002331.1	Wald ratio	1	0.0750181	0.046216	0.104545	0.599406	-0.0155652	0.165601	1.0779	0.984555	1.1801
ENSG00000221983_cd4nc	outcome	UBA52	Wald ratio	1	0.0821758	0.0506402	0.104645	0.599406	-0.0170789	0.18143	1.08565	0.983066	1.19893
ENSG00000221983_cd8et	outcome	UBA52	Wald ratio	1	0.0419647	0.0258604	0.104645	0.599406	-0.00872169	0.0926511	1.04286	0.991316	1.09708
ENSG00000221983_cd8nc	outcome	UBA52	Wald ratio	1	0.0787879	0.0485524	0.104645	0.599406	-0.0163748	0.173951	1.08197	0.983759	1.19
ENSG00000137731_cd4nc	outcome	FXYD2	Wald ratio	1	-0.0710005	0.0437676	0.104757	0.599406	-0.156785	0.014784	0.931461	0.854888	1.01489
ENSG00000150403_cd8et	outcome	TMCO3	Wald ratio	1	0.0865624	0.0533685	0.104809	0.599406	-0.0180399	0.191165	1.09042	0.982122	1.21066
ENSG00000164308_bin	outcome	ERAP2	Wald ratio	1	0.0400629	0.0247037	0.104859	0.599406	-0.00835626	0.0884822	1.04088	0.991679	1.09251
ENSG00000151208_nk	outcome	DLG5	Wald ratio	1	-0.09291	0.0573297	0.105098	0.599406	-0.205276	0.0194562	0.911276	0.814422	1.01965
ENSG00000169087_cd8et	outcome	HSPBAP1	Wald ratio	1	-0.0437443	0.0269935	0.105114	0.599406	-0.0966514	0.00916289	0.957199	0.907872	1.0092
ENSG00000169087_cd8nc	outcome	HSPBAP1	Wald ratio	1	-0.0349731	0.021581	0.105114	0.599406	-0.0772717	0.00732563	0.965631	0.925638	1.00735
ENSG00000169087_mononc	outcome	HSPBAP1	Wald ratio	1	-0.0626506	0.0386601	0.105114	0.599406	-0.138424	0.0131231	0.939272	0.870729	1.01321
ENSG00000198740_cd4nc	outcome	ZNF652	Wald ratio	1	0.073038	0.04508	0.105192	0.599406	-0.0153188	0.161395	1.07577	0.984798	1.17515
ENSG00000196331_cd8nc	outcome	HIST1H2BO	Wald ratio	1	0.0427561	0.0263917	0.10522	0.599406	-0.00897169	0.0944838	1.04368	0.991068	1.09909
ENSG00000115956_cd4nc	outcome	PLEK	Wald ratio	1	-0.0611323	0.0377453	0.105319	0.599406	-0.135113	0.0128486	0.940699	0.873617	1.01293
ENSG00000172725_nk	outcome	CORO1B	Wald ratio	1	-0.0413083	0.0255093	0.105373	0.599406	-0.0913065	0.00868985	0.959533	0.912738	1.00873
ENSG00000175567_mononc	outcome	UCP2	Wald ratio	1	-0.0629772	0.0389151	0.105593	0.599406	-0.139251	0.0132965	0.938965	0.87001	1.01339
ENSG00000154429_nk	outcome	CCSAP	Wald ratio	1	-0.0867783	0.0536303	0.105645	0.599406	-0.191894	0.0183371	0.91688	0.825395	1.01851
ENSG00000178982_cd4nc	outcome	EIF3K	Wald ratio	1	0.0824059	0.0509462	0.105769	0.599406	-0.0174487	0.182261	1.0859	0.982703	1.19993
ENSG00000186184_bin	outcome	POLR1D	Wald ratio	1	0.0539081	0.0333625	0.106131	0.599406	-0.0114824	0.119299	1.05539	0.988583	1.12671
ENSG00000186184_cd4et	outcome	POLR1D	Wald ratio	1	0.0526794	0.0326021	0.106131	0.599406	-0.0112207	0.116579	1.05409	0.988842	1.12365
ENSG00000186184_cd4nc	outcome	POLR1D	Wald ratio	1	0.0315014	0.0194955	0.106131	0.599406	-0.00670977	0.0697125	1.032	0.993313	1.0722
ENSG00000186184_cd8et	outcome	POLR1D	Wald ratio	1	0.0500654	0.0309844	0.106131	0.599406	-0.0106639	0.110795	1.05134	0.989393	1.11717
ENSG00000186184_cd8nc	outcome	POLR1D	Wald ratio	1	0.0416341	0.0257664	0.106131	0.599406	-0.00886801	0.0921361	1.04251	0.991171	1.09651
ENSG00000186184_monoc	outcome	POLR1D	Wald ratio	1	0.0763663	0.0472613	0.106131	0.599406	-0.0162659	0.168998	1.07936	0.983866	1.18412
ENSG00000115956_cd8et	outcome	PLEK	Wald ratio	1	-0.0476413	0.0294889	0.106188	0.599406	-0.105439	0.0101569	0.953476	0.899929	1.01021
ENSG00000115956_nk	outcome	PLEK	Wald ratio	1	-0.0648516	0.0401417	0.106188	0.599406	-0.143529	0.0138261	0.937207	0.866295	1.01392
ENSG00000185112_cd8nc	outcome	FAM43A	Wald ratio	1	-0.0853476	0.052846	0.106305	0.599406	-0.188926	0.0182306	0.918193	0.827848	1.0184
ENSG00000090263_cd4nc	outcome	MRPS33	Wald ratio	1	-0.0907804	0.0562203	0.10637	0.599406	-0.200972	0.0194115	0.913218	0.817935	1.0196
ENSG00000221983_nk	outcome	UBA52	Wald ratio	1	0.061876	0.0383202	0.106374	0.599406	-0.0132316	0.136984	1.06383	0.986856	1.14681
ENSG00000268030_cd8et	outcome	AC005253.2	Wald ratio	1	0.0552006	0.0341861	0.106374	0.599406	-0.0118041	0.122205	1.05675	0.988265	1.12999
ENSG00000130589_cd4nc	outcome	HELZ2	Wald ratio	1	0.134573	0.0833614	0.106457	0.599406	-0.0288158	0.297961	1.14405	0.971595	1.34711
ENSG00000069849_cd4nc	outcome	ATP1B3	Wald ratio	1	-0.114777	0.0711826	0.106868	0.600881	-0.254295	0.0247409	0.891565	0.775463	1.02505
ENSG00000127399_nk	outcome	LRRC61	Wald ratio	1	-0.0856322	0.0531108	0.10689	0.600881	-0.189729	0.018465	0.917932	0.827183	1.01864
ENSG00000142252_cd8et	outcome	GEMIN7	Wald ratio	1	-0.100763	0.0625573	0.107237	0.601486	-0.223376	0.021849	0.904147	0.799814	1.02209
ENSG00000261584_cd8nc	outcome	RP11-457M11.5	Wald ratio	1	-0.0871449	0.0541143	0.107314	0.601486	-0.193209	0.0189191	0.916544	0.82431	1.0191
ENSG00000196262_bin	outcome	PPIA	Wald ratio	1	0.0592642	0.0368104	0.107401	0.601486	-0.0128841	0.131413	1.06106	0.987199	1.14044
ENSG00000196262_bmem	outcome	PPIA	Wald ratio	1	0.0687628	0.0427102	0.107401	0.601486	-0.0149492	0.152475	1.07118	0.985162	1.16471
ENSG00000154768_cd8et	outcome	C17orf50	Wald ratio	1	-0.0395999	0.0245986	0.107432	0.601486	-0.0878131	0.00861332	0.961174	0.915932	1.00865
ENSG00000187764_nk	outcome	SEMA4D	Wald ratio	1	0.0846927	0.0526213	0.107512	0.601486	-0.018445	0.18783	1.08838	0.981724	1.20663
ENSG00000176422_nk	outcome	SPRYD4	Wald ratio	1	0.0959526	0.0596632	0.107783	0.60194	-0.0209872	0.212892	1.10071	0.979231	1.23725
ENSG00000229999_cd8nc	outcome	RP5-1042K10.10	Wald ratio	1	0.0520855	0.0323908	0.107828	0.60194	-0.0114004	0.115571	1.05347	0.988664	1.12251
ENSG00000198106_bin	outcome	SNX29P2	Wald ratio	1	0.065474	0.0407349	0.107984	0.60194	-0.0143663	0.145314	1.06766	0.985736	1.1564
ENSG00000213760_nk	outcome	ATP6V1G2	Wald ratio	1	0.0503423	0.0313298	0.108087	0.60194	-0.0110642	0.111749	1.05163	0.988997	1.11823
ENSG00000168118_cd4nc	outcome	RAB4A	Wald ratio	1	-0.0928187	0.0577769	0.108164	0.60194	-0.206061	0.020424	0.911359	0.813783	1.02063
ENSG00000174652_cd4nc	outcome	ZNF266	Wald ratio	1	0.0516216	0.0321348	0.108184	0.60194	-0.0113626	0.114606	1.05298	0.988702	1.12143
ENSG00000182010_cd8et	outcome	RTKN2	Wald ratio	1	-0.0759232	0.0472641	0.108195	0.60194	-0.168561	0.0167144	0.926887	0.84488	1.01685
ENSG00000168234_monoc	outcome	TTC39C	Wald ratio	1	-0.0630339	0.0392707	0.108469	0.602898	-0.140005	0.0139367	0.938912	0.869354	1.01403
ENSG00000111215_cd4et	outcome	PRR4	Wald ratio	1	0.0949104	0.0591529	0.108606	0.602898	-0.0210294	0.21085	1.09956	0.97919	1.23473
ENSG00000188820_cd4et	outcome	FAM26F	Wald ratio	1	-0.0497971	0.0310453	0.108711	0.602898	-0.110646	0.0110517	0.951422	0.895256	1.01111
ENSG00000188820_nkr	outcome	FAM26F	Wald ratio	1	-0.0942706	0.0587717	0.108711	0.602898	-0.209463	0.0209219	0.910036	0.81102	1.02114
ENSG00000204219_cd4nc	outcome	TCEA3	Wald ratio	1	0.0944338	0.0589745	0.109318	0.604756	-0.0211563	0.210024	1.09904	0.979066	1.23371
ENSG00000172725_cd8nc	outcome	CORO1B	Wald ratio	1	-0.038426	0.0240007	0.109369	0.604756	-0.0854673	0.00861534	0.962303	0.918083	1.00865
ENSG00000157873_cd4nc	outcome	TNFRSF14	Wald ratio	1	0.0623084	0.0389228	0.109416	0.604756	-0.0139802	0.138597	1.06429	0.986117	1.14866
ENSG00000123609_cd8s100b	outcome	NMI	Wald ratio	1	0.0907581	0.0567097	0.10951	0.604756	-0.0203929	0.201909	1.095	0.979814	1.22374
ENSG00000123609_nk	outcome	NMI	Wald ratio	1	0.058583	0.0366052	0.10951	0.604756	-0.0131633	0.130329	1.06033	0.986923	1.1392
ENSG00000243927_nk	outcome	MRPS6	Wald ratio	1	0.086546	0.0540859	0.109564	0.604756	-0.0194624	0.192554	1.0904	0.980726	1.21234
ENSG00000176209_nk	outcome	SMIM19	Wald ratio	1	-0.0581513	0.0363638	0.109786	0.604994	-0.129424	0.0131217	0.943507	0.878601	1.01321
ENSG00000234745_mononc	outcome	HLA-B	Inverse variance weighted	2	-0.109196	0.0682858	0.109797	0.604994	-0.243037	0.0246439	0.896554	0.784243	1.02495
ENSG00000143878_cd4nc	outcome	RHOB	Wald ratio	1	-0.096185	0.0601677	0.109906	0.604994	-0.214114	0.0217436	0.908296	0.807257	1.02198
ENSG00000273319_bmem	outcome	RP11-138A9.2	Wald ratio	1	0.0744839	0.0466101	0.110038	0.604994	-0.0168718	0.16584	1.07733	0.98327	1.18038
ENSG00000273319_cd4et	outcome	RP11-138A9.2	Wald ratio	1	0.0623018	0.0389868	0.110038	0.604994	-0.0141124	0.138716	1.06428	0.985987	1.1488
ENSG00000226899_mononc	outcome	RP11-298J20.3	Wald ratio	1	0.0365168	0.0228667	0.110278	0.605287	-0.00830187	0.0813355	1.03719	0.991733	1.08473
ENSG00000272501_cd8et	outcome	XXbac-BPG299F13.17	Inverse variance weighted	3	0.112475	0.0704362	0.110304	0.605287	-0.0255805	0.250529	1.11904	0.974744	1.28471
ENSG00000204475_mononc	outcome	NCR3	Wald ratio	1	0.0600661	0.0376258	0.110398	0.605287	-0.0136806	0.133813	1.06191	0.986413	1.14318
ENSG00000244459_cd8nc	outcome	RP11-1398P2.1	Wald ratio	1	0.0640587	0.0401312	0.110437	0.605287	-0.0145984	0.142716	1.06616	0.985508	1.1534
ENSG00000109943_nk	outcome	CRTAM	Wald ratio	1	-0.0525009	0.0329339	0.110908	0.606858	-0.117051	0.0120496	0.948853	0.889539	1.01212
ENSG00000185201_cd4nc	outcome	IFITM2	Wald ratio	1	0.0383864	0.0241017	0.111231	0.606858	-0.00885292	0.0856258	1.03913	0.991186	1.0894
ENSG00000197409_cd8s100b	outcome	HIST1H3D	Wald ratio	1	-0.0848477	0.0532739	0.111234	0.606858	-0.189265	0.0195691	0.918652	0.827568	1.01976
ENSG00000229153_cd4et	outcome	EPHA1-AS1	Wald ratio	1	-0.101158	0.0635245	0.111289	0.606858	-0.225666	0.02335	0.90379	0.797985	1.02362
ENSG00000229153_cd8nc	outcome	EPHA1-AS1	Wald ratio	1	-0.0826305	0.0518897	0.111289	0.606858	-0.184334	0.0190733	0.920691	0.831658	1.01926
ENSG00000132305_cd4nc	outcome	IMMT	Wald ratio	1	-0.0572544	0.0359613	0.11136	0.606858	-0.127739	0.0132298	0.944354	0.880083	1.01332
ENSG00000186891_nk	outcome	TNFRSF18	Wald ratio	1	-0.0490598	0.0308266	0.111503	0.606858	-0.10948	0.0113605	0.952124	0.8963	1.01143
ENSG00000204427_cd8nc	outcome	ABHD16A	Wald ratio	1	-0.0664342	0.0417542	0.111592	0.606858	-0.148272	0.015404	0.935724	0.862196	1.01552
ENSG00000204576_cd4sox4	outcome	PRR3	Wald ratio	1	-0.0482453	0.0303224	0.111592	0.606858	-0.107677	0.0111866	0.9529	0.897917	1.01125
ENSG00000136156_bin	outcome	ITM2B	Wald ratio	1	0.0817131	0.0513981	0.111878	0.606858	-0.0190273	0.182453	1.08514	0.981153	1.20016
ENSG00000206573_cd8nc	outcome	SETD5-AS1	Wald ratio	1	-0.0817029	0.0513943	0.111896	0.606858	-0.182436	0.0190298	0.921546	0.833238	1.01921
ENSG00000168028_cd8et	outcome	RPSA	Wald ratio	1	-0.0427595	0.026916	0.112145	0.606858	-0.0955148	0.00999587	0.958142	0.908905	1.01005
ENSG00000242086_cd4nc	outcome	LINC00969	Wald ratio	1	-0.069248	0.0436053	0.112272	0.606858	-0.154714	0.0162183	0.933095	0.85666	1.01635
ENSG00000169087_bin	outcome	HSPBAP1	Wald ratio	1	-0.0300469	0.0189239	0.112337	0.606858	-0.0671378	0.00704398	0.9704	0.935066	1.00707
ENSG00000169087_cd4nc	outcome	HSPBAP1	Wald ratio	1	-0.0227931	0.0143554	0.112337	0.606858	-0.0509296	0.00534344	0.977465	0.950346	1.00536
ENSG00000102898_cd8nc	outcome	NUTF2	Wald ratio	1	-0.106585	0.0671475	0.112438	0.606858	-0.238194	0.025024	0.898899	0.78805	1.02534
ENSG00000099330_cd4et	outcome	OCEL1	Wald ratio	1	-0.085636	0.053951	0.112447	0.606858	-0.19138	0.020108	0.917928	0.825819	1.02031
ENSG00000099330_cd4nc	outcome	OCEL1	Wald ratio	1	-0.0431506	0.027185	0.112447	0.606858	-0.0964333	0.0101321	0.957767	0.908071	1.01018
ENSG00000003402_cd8nc	outcome	CFLAR	Wald ratio	1	0.0847942	0.0534235	0.112466	0.606858	-0.0199159	0.189504	1.08849	0.980281	1.20865
ENSG00000206573_cd8et	outcome	SETD5-AS1	Wald ratio	1	-0.0935305	0.0589398	0.112539	0.606858	-0.209052	0.0219914	0.91071	0.811353	1.02224
ENSG00000197043_plasma	outcome	ANXA6	Wald ratio	1	-0.0767284	0.048362	0.112616	0.606858	-0.171518	0.0180612	0.926141	0.842385	1.01823
ENSG00000127399_cd4nc	outcome	LRRC61	Wald ratio	1	-0.0414704	0.0261397	0.112628	0.606858	-0.0927041	0.00976341	0.959378	0.911463	1.00981
ENSG00000136156_bmem	outcome	ITM2B	Wald ratio	1	0.0707085	0.044667	0.113418	0.608544	-0.0168388	0.158256	1.07327	0.983302	1.17147
ENSG00000141503_cd4nc	outcome	MINK1	Wald ratio	1	0.0592759	0.0374664	0.113626	0.608544	-0.0141584	0.13271	1.06107	0.985941	1.14192
ENSG00000138744_nk	outcome	NAAA	Wald ratio	1	-0.0711623	0.044997	0.113766	0.608544	-0.159356	0.0170318	0.931311	0.852692	1.01718
ENSG00000112576_cd4nc	outcome	CCND3	Wald ratio	1	-0.0786784	0.0497761	0.113959	0.608544	-0.17624	0.0188828	0.924337	0.838417	1.01906
ENSG00000197927_bin	outcome	C2orf27A	Wald ratio	1	-0.087906	0.0556142	0.11396	0.608544	-0.19691	0.0210977	0.915847	0.821265	1.02132
ENSG00000123609_cd4nc	outcome	NMI	Wald ratio	1	0.0309369	0.0195751	0.114011	0.608544	-0.00743038	0.0693042	1.03142	0.992597	1.07176
ENSG00000125384_cd4nc	outcome	PTGER2	Wald ratio	1	0.0871867	0.0551714	0.114041	0.608544	-0.0209492	0.195323	1.0911	0.979269	1.2157
ENSG00000251661_cd8nc	outcome	RP11-326C3.11	Wald ratio	1	0.0342328	0.0216657	0.114096	0.608544	-0.0082319	0.0766975	1.03483	0.991802	1.07972
ENSG00000251661_nk	outcome	RP11-326C3.11	Wald ratio	1	0.0312334	0.0197674	0.114096	0.608544	-0.00751064	0.0699774	1.03173	0.992517	1.07248
ENSG00000251661_bin	outcome	RP11-326C3.11	Wald ratio	1	0.0914659	0.057888	0.114096	0.608544	-0.0219946	0.204926	1.09578	0.978245	1.22743
ENSG00000251661_cd4et	outcome	RP11-326C3.11	Wald ratio	1	0.037453	0.0237037	0.114096	0.608544	-0.00900625	0.0839122	1.03816	0.991034	1.08753
ENSG00000251661_cd8s100b	outcome	RP11-326C3.11	Wald ratio	1	0.0504112	0.0319048	0.114096	0.608544	-0.0121223	0.112945	1.0517	0.987951	1.11957
ENSG00000251661_nkr	outcome	RP11-326C3.11	Wald ratio	1	-0.0768288	0.0486243	0.114096	0.608544	-0.172132	0.0184749	0.926048	0.841868	1.01865
ENSG00000166796_cd8nc	outcome	LDHC	Wald ratio	1	-0.0517211	0.0327393	0.114156	0.608544	-0.11589	0.012448	0.949594	0.890573	1.01253
ENSG00000166847_cd4nc	outcome	DCTN5	Wald ratio	1	0.080946	0.0512603	0.114309	0.608896	-0.0195242	0.181416	1.08431	0.980665	1.19891
ENSG00000229999_cd8s100b	outcome	RP5-1042K10.10	Wald ratio	1	-0.040031	0.0253699	0.11459	0.60993	-0.089756	0.00969402	0.96076	0.914154	1.00974
ENSG00000166796_nk	outcome	LDHC	Wald ratio	1	-0.0542169	0.0343897	0.1149	0.611114	-0.121621	0.0131868	0.947227	0.885484	1.01327
ENSG00000174171_cd4nc	outcome	RP11-23P13.6	Wald ratio	1	0.0755136	0.047928	0.115126	0.611474	-0.0184252	0.169452	1.07844	0.981744	1.18466
ENSG00000130202_monoc	outcome	PVRL2	Wald ratio	1	0.0813923	0.0516614	0.115142	0.611474	-0.019864	0.182649	1.0848	0.980332	1.20039
ENSG00000074201_cd4nc	outcome	CLNS1A	Wald ratio	1	0.0443762	0.0281982	0.115551	0.612061	-0.0108923	0.0996447	1.04538	0.989167	1.10478
ENSG00000170074_cd4nc	outcome	FAM153A	Wald ratio	1	-0.0608983	0.0387319	0.11588	0.612061	-0.136813	0.0150163	0.940919	0.872133	1.01513
ENSG00000110665_cd8nc	outcome	C11orf21	Wald ratio	1	0.0749913	0.0477196	0.116067	0.612061	-0.0185392	0.168522	1.07787	0.981632	1.18355
ENSG00000121895_cd4nc	outcome	TMEM156	Wald ratio	1	-0.031413	0.0199976	0.11622	0.612061	-0.0706083	0.00778224	0.969075	0.931827	1.00781
ENSG00000121895_cd8et	outcome	TMEM156	Wald ratio	1	-0.0399733	0.0254471	0.11622	0.612061	-0.0898496	0.00990296	0.960815	0.914069	1.00995
ENSG00000121895_cd8nc	outcome	TMEM156	Wald ratio	1	-0.0426487	0.0271502	0.11622	0.612061	-0.0958631	0.0105658	0.958248	0.908588	1.01062
ENSG00000121895_cd8s100b	outcome	TMEM156	Wald ratio	1	-0.0753067	0.0479404	0.11622	0.612061	-0.16927	0.0186564	0.927459	0.844281	1.01883
ENSG00000121895_nk	outcome	TMEM156	Wald ratio	1	-0.0336457	0.0214189	0.11622	0.612061	-0.0756268	0.00833536	0.966914	0.927162	1.00837
ENSG00000268030_cd4nc	outcome	AC005253.2	Wald ratio	1	0.0359433	0.0228848	0.116272	0.612061	-0.00891099	0.0807976	1.0366	0.991129	1.08415
ENSG00000160284_cd4nc	outcome	SPATC1L	Inverse variance weighted	2	-0.0285241	0.0181744	0.116539	0.612061	-0.0641459	0.00709773	0.971879	0.937868	1.00712
ENSG00000155099_cd8et	outcome	TMEM55A	Wald ratio	1	0.0840145	0.0535587	0.116731	0.612061	-0.0209606	0.18899	1.08764	0.979258	1.20803
ENSG00000003402_cd4nc	outcome	CFLAR	Wald ratio	1	0.0597762	0.0381167	0.116825	0.612061	-0.0149325	0.134485	1.0616	0.985178	1.14395
ENSG00000165502_bin	outcome	RPL36AL	Wald ratio	1	0.0321855	0.0205289	0.116925	0.612061	-0.00805119	0.0724222	1.03271	0.991981	1.07511
ENSG00000165502_bmem	outcome	RPL36AL	Wald ratio	1	0.0302678	0.0193057	0.116925	0.612061	-0.00757147	0.068107	1.03073	0.992457	1.07048
ENSG00000165502_cd8nc	outcome	RPL36AL	Wald ratio	1	0.0254843	0.0162547	0.116925	0.612061	-0.0063749	0.0573436	1.02581	0.993645	1.05902
ENSG00000165502_nk	outcome	RPL36AL	Wald ratio	1	0.0296055	0.0188833	0.116925	0.612061	-0.00740579	0.0666167	1.03005	0.992622	1.06889
ENSG00000165502_nkr	outcome	RPL36AL	Wald ratio	1	0.0631513	0.0402799	0.116925	0.612061	-0.0157973	0.1421	1.06519	0.984327	1.15269
ENSG00000146243_cd4nc	outcome	IRAK1BP1	Wald ratio	1	-0.089002	0.0567689	0.116929	0.612061	-0.200269	0.0222651	0.914844	0.818511	1.02251
ENSG00000227403_cd4nc	outcome	AC009299.3	Wald ratio	1	-0.0734778	0.0468684	0.11694	0.612061	-0.16534	0.0183842	0.929157	0.847606	1.01855
ENSG00000131899_cd8et	outcome	LLGL1	Wald ratio	1	0.076346	0.0487188	0.117098	0.612061	-0.019143	0.171835	1.07934	0.981039	1.18748
ENSG00000131899_nk	outcome	LLGL1	Wald ratio	1	0.0891626	0.0568976	0.117098	0.612061	-0.0223566	0.200682	1.09326	0.977891	1.22224
ENSG00000272501_cd4nc	outcome	XXbac-BPG299F13.17	Inverse variance weighted	3	0.0965315	0.0616126	0.117173	0.612061	-0.0242292	0.217292	1.10134	0.976062	1.24271
ENSG00000243646_nk	outcome	IL10RB	Wald ratio	1	0.0872171	0.0557136	0.117477	0.612659	-0.0219816	0.196416	1.09113	0.978258	1.21703
ENSG00000272221_cd8et	outcome	XXbac-BPG181B23.7	Wald ratio	1	0.0847116	0.054121	0.11753	0.612659	-0.0213656	0.190789	1.0884	0.978861	1.2102
ENSG00000229043_cd8et	outcome	AC091729.9	Wald ratio	1	-0.0945571	0.0604233	0.117604	0.612659	-0.212987	0.0238726	0.909776	0.808167	1.02416
ENSG00000268030_cd8nc	outcome	AC005253.2	Wald ratio	1	0.0738748	0.0472136	0.117655	0.612659	-0.0186638	0.166413	1.07667	0.981509	1.18106
ENSG00000117533_nk	outcome	VAMP4	Wald ratio	1	-0.0930161	0.0594582	0.117725	0.612659	-0.209554	0.023522	0.911179	0.810946	1.0238
ENSG00000272221_cd4nc	outcome	XXbac-BPG181B23.7	Wald ratio	1	0.0457401	0.0292792	0.118239	0.613664	-0.0116471	0.103127	1.0468	0.98842	1.10863
ENSG00000101057_bmem	outcome	MYBL2	Wald ratio	1	0.0533037	0.0341295	0.118333	0.613664	-0.0135901	0.120198	1.05475	0.986502	1.12772
ENSG00000184068_nk	outcome	RP5-821D11.7	Wald ratio	1	-0.0798336	0.0511189	0.118353	0.613664	-0.180027	0.0203595	0.92327	0.835248	1.02057
ENSG00000111144_monoc	outcome	LTA4H	Inverse variance weighted	2	-0.0374906	0.0240079	0.118383	0.613664	-0.0845461	0.00956479	0.963203	0.918929	1.00961
ENSG00000164308_cd4nc	outcome	ERAP2	Wald ratio	1	0.0190047	0.0121795	0.118668	0.613664	-0.00486707	0.0428764	1.01919	0.995145	1.04381
ENSG00000124575_cd4nc	outcome	HIST1H1D	Wald ratio	1	0.0936269	0.0600037	0.118677	0.613664	-0.0239803	0.211234	1.09815	0.976305	1.2352
ENSG00000064201_cd4nc	outcome	TSPAN32	Wald ratio	1	0.0617867	0.0396228	0.118908	0.613664	-0.015874	0.139447	1.06374	0.984251	1.14964
ENSG00000123609_cd8et	outcome	NMI	Wald ratio	1	0.0480085	0.0308032	0.119102	0.613664	-0.0123658	0.108383	1.04918	0.98771	1.11447
ENSG00000164308_cd8s100b	outcome	ERAP2	Wald ratio	1	0.0366051	0.0235028	0.119357	0.613664	-0.00946034	0.0826706	1.03728	0.990584	1.08618
ENSG00000164308_cd4sox4	outcome	ERAP2	Wald ratio	1	0.0822096	0.0527837	0.119357	0.613664	-0.0212465	0.185666	1.08568	0.978978	1.20402
ENSG00000152495_cd4et	outcome	CAMK4	Wald ratio	1	-0.0952014	0.0611371	0.119428	0.613664	-0.21503	0.0246274	0.90919	0.806517	1.02493
ENSG00000152495_cd4nc	outcome	CAMK4	Wald ratio	1	-0.0571703	0.036714	0.119428	0.613664	-0.12913	0.0147892	0.944433	0.87886	1.0149
ENSG00000152495_cd8nc	outcome	CAMK4	Wald ratio	1	-0.0853134	0.0547872	0.119428	0.613664	-0.192696	0.0220695	0.918224	0.824732	1.02231
ENSG00000152348_cd8nc	outcome	ATG10	Wald ratio	1	0.0915063	0.0587711	0.119472	0.613664	-0.023685	0.206698	1.09582	0.976593	1.22961
ENSG00000251580_cd4nc	outcome	RP11-539L10.3	Wald ratio	1	-0.0317991	0.0204313	0.119614	0.613664	-0.0718444	0.00824616	0.968701	0.930676	1.00828
ENSG00000035115_bin	outcome	SH3YL1	Wald ratio	1	0.0461115	0.0296315	0.119669	0.613664	-0.0119662	0.104189	1.04719	0.988105	1.10981
ENSG00000035115_cd4et	outcome	SH3YL1	Wald ratio	1	0.0253983	0.0163211	0.119669	0.613664	-0.00659102	0.0573876	1.02572	0.993431	1.05907
ENSG00000035115_cd4nc	outcome	SH3YL1	Wald ratio	1	0.0193823	0.0124552	0.119669	0.613664	-0.00502982	0.0437944	1.01957	0.994983	1.04477
ENSG00000035115_cd8nc	outcome	SH3YL1	Wald ratio	1	0.0230039	0.0147824	0.119669	0.613664	-0.00596965	0.0519773	1.02327	0.994048	1.05335
ENSG00000035115_nk	outcome	SH3YL1	Wald ratio	1	0.0773241	0.0496889	0.119669	0.613664	-0.0200661	0.174714	1.08039	0.980134	1.19091
ENSG00000197530_cd4nc	outcome	MIB2	Wald ratio	1	-0.0684138	0.0440391	0.120309	0.616311	-0.15473	0.017903	0.933874	0.856646	1.01806
ENSG00000258651_cd4nc	outcome	RP11-545M17.1	Wald ratio	1	-0.0585803	0.0377144	0.120361	0.616311	-0.1325	0.0153399	0.943103	0.875903	1.01546
ENSG00000228686_cd4nc	outcome	RP11-492I21.1	Wald ratio	1	0.0869695	0.0560781	0.120934	0.618551	-0.0229435	0.196883	1.09086	0.977318	1.2176
ENSG00000171150_bin	outcome	SOCS5	Wald ratio	1	-0.0823782	0.0531234	0.120975	0.618551	-0.1865	0.0217437	0.920924	0.829859	1.02198
ENSG00000163945_nk	outcome	UVSSA	Wald ratio	1	0.101861	0.0658002	0.121613	0.619786	-0.0271072	0.230829	1.10723	0.973257	1.25964
ENSG00000198937_cd8et	outcome	CCDC167	Wald ratio	1	0.0320891	0.0207381	0.121779	0.619786	-0.00855762	0.0727359	1.03261	0.991479	1.07545
ENSG00000198937_cd4et	outcome	CCDC167	Wald ratio	1	0.0314188	0.0203049	0.121779	0.619786	-0.00837885	0.0712165	1.03192	0.991656	1.07381
ENSG00000198937_cd4nc	outcome	CCDC167	Wald ratio	1	0.0230749	0.0149126	0.121779	0.619786	-0.00615368	0.0523035	1.02334	0.993865	1.0537
ENSG00000198937_cd8s100b	outcome	CCDC167	Wald ratio	1	0.0461971	0.0298556	0.121779	0.619786	-0.01232	0.104714	1.04728	0.987756	1.11039
ENSG00000135919_bin	outcome	SERPINE2	Wald ratio	1	0.0680437	0.0439849	0.121868	0.619786	-0.0181666	0.154254	1.07041	0.981997	1.16679
ENSG00000138185_cd8et	outcome	ENTPD1	Wald ratio	1	-0.090756	0.0586685	0.12188	0.619786	-0.205746	0.0242343	0.91324	0.81404	1.02453
ENSG00000169230_monoc	outcome	PRELID1	Wald ratio	1	0.0505808	0.0327014	0.121924	0.619786	-0.0135139	0.114675	1.05188	0.986577	1.12151
ENSG00000136014_cd4nc	outcome	USP44	Wald ratio	1	-0.0803854	0.0519914	0.122074	0.620098	-0.182289	0.0215178	0.922761	0.833361	1.02175
ENSG00000251580_cd8et	outcome	RP11-539L10.3	Wald ratio	1	-0.0652534	0.0422424	0.12241	0.620986	-0.148048	0.0175417	0.93683	0.862389	1.0177
ENSG00000127399_cd8et	outcome	LRRC61	Wald ratio	1	-0.0851077	0.0550976	0.122425	0.620986	-0.193099	0.0228835	0.918413	0.8244	1.02315
ENSG00000255733_plasma	outcome	IFNG-AS1	Wald ratio	1	0.0481043	0.0311689	0.122747	0.621498	-0.0129866	0.109195	1.04928	0.987097	1.11538
ENSG00000240972_nk	outcome	MIF	Inverse variance weighted	2	-0.0376244	0.0243793	0.12276	0.621498	-0.0854078	0.010159	0.963075	0.918138	1.01021
ENSG00000111906_cd8et	outcome	HDDC2	Wald ratio	1	-0.0732099	0.0474423	0.122798	0.621498	-0.166197	0.0197771	0.929406	0.84688	1.01997
ENSG00000272216_cd4nc	outcome	LL22NC03-2H8.5	Wald ratio	1	-0.0656335	0.0425621	0.123058	0.621498	-0.149055	0.0177883	0.936474	0.861522	1.01795
ENSG00000272216_cd8et	outcome	LL22NC03-2H8.5	Wald ratio	1	-0.0780959	0.0506438	0.123058	0.621498	-0.177358	0.0211659	0.924876	0.83748	1.02139
ENSG00000272216_nk	outcome	LL22NC03-2H8.5	Wald ratio	1	-0.0754147	0.0489051	0.123058	0.621498	-0.171269	0.0204393	0.927359	0.842595	1.02065
ENSG00000145703_mononc	outcome	IQGAP2	Wald ratio	1	0.0702033	0.0455621	0.123359	0.622568	-0.0190984	0.159505	1.07273	0.981083	1.17293
ENSG00000107742_nk	outcome	SPOCK2	Wald ratio	1	0.0724507	0.0470646	0.123709	0.623886	-0.0197959	0.164697	1.07514	0.980399	1.17904
ENSG00000129244_cd4nc	outcome	ATP1B2	Wald ratio	1	-0.0400666	0.0260562	0.124122	0.62479	-0.0911367	0.0110036	0.960725	0.912893	1.01106
ENSG00000119537_nk	outcome	KDSR	Wald ratio	1	0.0840915	0.0546982	0.124202	0.62479	-0.023117	0.1913	1.08773	0.977148	1.21082
ENSG00000188186_cd4et	outcome	LAMTOR4	Wald ratio	1	0.0909244	0.0591509	0.124254	0.62479	-0.0250114	0.20686	1.09519	0.975299	1.22981
ENSG00000128218_bin	outcome	VPREB3	Wald ratio	1	0.078835	0.0513135	0.124454	0.62479	-0.0217394	0.179409	1.08203	0.978495	1.19651
ENSG00000104689_cd4nc	outcome	TNFRSF10A	Wald ratio	1	0.0790356	0.0514538	0.124526	0.62479	-0.0218138	0.179885	1.08224	0.978422	1.19708
ENSG00000142227_cd8et	outcome	EMP3	Wald ratio	1	-0.0944097	0.061465	0.124541	0.62479	-0.214881	0.0260617	0.90991	0.806637	1.0264
ENSG00000142227_cd8nc	outcome	EMP3	Wald ratio	1	-0.0762514	0.0496431	0.124541	0.62479	-0.173552	0.0210491	0.926583	0.840674	1.02127
ENSG00000128322_nk	outcome	IGLL1	Wald ratio	1	0.0317898	0.0206999	0.124601	0.62479	-0.0087821	0.0723616	1.0323	0.991256	1.07504
ENSG00000174652_nk	outcome	ZNF266	Wald ratio	1	0.059242	0.0385992	0.124833	0.625198	-0.0164124	0.134896	1.06103	0.983722	1.14442
ENSG00000144827_cd4nc	outcome	ABHD10	Wald ratio	1	0.0872105	0.0568364	0.124928	0.625198	-0.0241889	0.19861	1.09113	0.976101	1.21971
ENSG00000151640_cd8nc	outcome	DPYSL4	Wald ratio	1	-0.0645375	0.0420626	0.12495	0.625198	-0.14698	0.0179051	0.937501	0.863311	1.01807
ENSG00000130313_cd4nc	outcome	PGLS	Wald ratio	1	0.0606483	0.0396049	0.125687	0.626398	-0.0169772	0.138274	1.06253	0.983166	1.14829
ENSG00000184898_cd8s100b	outcome	RBM43	Wald ratio	1	-0.0608298	0.039724	0.125692	0.626398	-0.138689	0.0170291	0.940983	0.870499	1.01717
ENSG00000177465_cd8nc	outcome	ACOT4	Wald ratio	1	-0.0783316	0.051184	0.12592	0.626398	-0.178652	0.0219891	0.924658	0.836397	1.02223
ENSG00000215374_cd4nc	outcome	FAM66B	Wald ratio	1	-0.0671543	0.0438877	0.125982	0.626398	-0.153174	0.0188655	0.935051	0.85798	1.01904
ENSG00000267216_cd4nc	outcome	AC010642.1	Wald ratio	1	-0.0769868	0.0503245	0.126064	0.626398	-0.175623	0.0216492	0.925902	0.838934	1.02189
ENSG00000267216_cd8et	outcome	AC010642.1	Wald ratio	1	-0.0873181	0.0570779	0.126064	0.626398	-0.199191	0.0245545	0.916386	0.819394	1.02486
ENSG00000267216_cd8nc	outcome	AC010642.1	Wald ratio	1	-0.113613	0.0742664	0.126064	0.626398	-0.259176	0.0319489	0.892603	0.771688	1.03246
ENSG00000267216_nk	outcome	AC010642.1	Wald ratio	1	-0.0925571	0.0605025	0.126064	0.626398	-0.211142	0.0260277	0.911597	0.809659	1.02637
ENSG00000186184_cd8s100b	outcome	POLR1D	Wald ratio	1	0.0791236	0.0517239	0.126084	0.626398	-0.0222553	0.180502	1.08234	0.977991	1.19782
ENSG00000186184_mononc	outcome	POLR1D	Wald ratio	1	0.0857342	0.0560453	0.126084	0.626398	-0.0241147	0.195583	1.08952	0.976174	1.21602
ENSG00000067365_monoc	outcome	METTL22	Wald ratio	1	0.108836	0.0712018	0.126375	0.626538	-0.0307196	0.248391	1.11498	0.969747	1.28196
ENSG00000206573_nk	outcome	SETD5-AS1	Wald ratio	1	-0.0691035	0.0452087	0.126377	0.626538	-0.157713	0.0195056	0.93323	0.854095	1.0197
ENSG00000103811_bin	outcome	CTSH	Wald ratio	1	0.0783506	0.0512683	0.126451	0.626538	-0.0221352	0.178836	1.0815	0.978108	1.19583
ENSG00000188820_monoc	outcome	FAM26F	Wald ratio	1	-0.0425401	0.0278842	0.12711	0.626538	-0.0971931	0.012113	0.958352	0.907381	1.01219
ENSG00000127603_cd4nc	outcome	MACF1	Wald ratio	1	0.0558243	0.0365977	0.127172	0.626538	-0.0159072	0.127556	1.05741	0.984219	1.13605
ENSG00000115956_cd8nc	outcome	PLEK	Wald ratio	1	-0.0814371	0.053397	0.127228	0.626538	-0.186095	0.0232211	0.921791	0.830195	1.02349
ENSG00000259520_cd4nc	outcome	CTD-2651B20.3	Wald ratio	1	-0.0533645	0.0350029	0.127365	0.626538	-0.12197	0.0152411	0.948034	0.885175	1.01536
ENSG00000149292_cd4nc	outcome	TTC12	Wald ratio	1	-0.0772523	0.050675	0.127393	0.626538	-0.176575	0.0220708	0.925656	0.838136	1.02232
ENSG00000261584_bmem	outcome	RP11-457M11.5	Wald ratio	1	-0.0485968	0.0318955	0.127603	0.626538	-0.111112	0.0139185	0.952565	0.894839	1.01402
ENSG00000234284_cd4nc	outcome	ZNF879	Wald ratio	1	-0.0778187	0.0511011	0.127799	0.626538	-0.177977	0.0223394	0.925132	0.836962	1.02259
ENSG00000160613_nk	outcome	PCSK7	Wald ratio	1	-0.0709598	0.0465984	0.12781	0.626538	-0.162293	0.020373	0.931499	0.850192	1.02058
ENSG00000240005_cd4nc	outcome	RP11-293A21.1	Wald ratio	1	0.075846	0.0498094	0.127828	0.626538	-0.0217805	0.173473	1.0788	0.978455	1.18943
ENSG00000204161_cd8et	outcome	C10orf128	Wald ratio	1	-0.0411512	0.0270553	0.128259	0.626538	-0.0941796	0.0118772	0.959684	0.910119	1.01195
ENSG00000170486_cd4nc	outcome	KRT72	Wald ratio	1	-0.035863	0.0235846	0.128358	0.626538	-0.082089	0.0103629	0.964772	0.92119	1.01042
ENSG00000170486_cd8nc	outcome	KRT72	Wald ratio	1	-0.0547795	0.0360247	0.128358	0.626538	-0.125388	0.0158289	0.946694	0.882155	1.01595
ENSG00000227533_bin	outcome	SLC2A1-AS1	Wald ratio	1	0.0559917	0.0368414	0.12856	0.626538	-0.0162174	0.128201	1.05759	0.983913	1.13678
ENSG00000165071_nk	outcome	TMEM71	Wald ratio	1	-0.0738392	0.0486284	0.128904	0.626538	-0.169151	0.0214725	0.928821	0.844381	1.0217
ENSG00000204642_bmem	outcome	HLA-F	Wald ratio	1	-0.085892	0.0565735	0.128955	0.626538	-0.196776	0.0249921	0.917693	0.821375	1.02531
ENSG00000204642_cd8nc	outcome	HLA-F	Wald ratio	1	-0.0674672	0.0444379	0.128955	0.626538	-0.154565	0.019631	0.934758	0.856787	1.01982
ENSG00000139044_cd4nc	outcome	B4GALNT3	Wald ratio	1	-0.0535669	0.035285	0.128984	0.626538	-0.122726	0.0155917	0.947843	0.884506	1.01571
ENSG00000139044_cd8et	outcome	B4GALNT3	Wald ratio	1	-0.0454425	0.0299334	0.128984	0.626538	-0.104112	0.0132269	0.955575	0.901124	1.01331
ENSG00000139044_nk	outcome	B4GALNT3	Wald ratio	1	-0.0377204	0.0248468	0.128984	0.626538	-0.0864201	0.0109793	0.962982	0.917209	1.01104
ENSG00000169567_cd4nc	outcome	HINT1	Wald ratio	1	-0.0712778	0.0469683	0.129122	0.626538	-0.163336	0.02078	0.931203	0.849306	1.021
ENSG00000114541_cd4nc	outcome	FRMD4B	Wald ratio	1	-0.0915614	0.0603831	0.129433	0.626538	-0.209912	0.0267894	0.912505	0.810655	1.02715
ENSG00000198937_cd8nc	outcome	CCDC167	Wald ratio	1	0.0276687	0.0182504	0.129504	0.626538	-0.00810208	0.0634395	1.02806	0.991931	1.0655
ENSG00000184209_cd4nc	outcome	SNRNP35	Wald ratio	1	-0.0772594	0.0509615	0.129511	0.626538	-0.177144	0.0226252	0.92565	0.837659	1.02288
ENSG00000261118_cd4nc	outcome	RP11-104N10.1	Wald ratio	1	0.0842948	0.0556114	0.129575	0.626538	-0.0247036	0.193293	1.08795	0.975599	1.21324
ENSG00000205356_cd4nc	outcome	TECPR1	Wald ratio	1	0.066492	0.0438932	0.129808	0.626538	-0.0195386	0.152523	1.06875	0.980651	1.16477
ENSG00000140367_cd4nc	outcome	UBE2Q2	Wald ratio	1	-0.0517556	0.034167	0.129827	0.626538	-0.118723	0.0152116	0.949561	0.888054	1.01533
ENSG00000244459_cd4nc	outcome	RP11-1398P2.1	Wald ratio	1	0.0361926	0.0239038	0.130002	0.626538	-0.0106588	0.083044	1.03686	0.989398	1.08659
ENSG00000170486_nk	outcome	KRT72	Wald ratio	1	-0.0605711	0.0400218	0.130165	0.626538	-0.139014	0.0178717	0.941227	0.870216	1.01803
ENSG00000083845_bin	outcome	RPS5	Wald ratio	1	0.0252863	0.0167099	0.130215	0.626538	-0.00746502	0.0580376	1.02561	0.992563	1.05975
ENSG00000083845_bmem	outcome	RPS5	Wald ratio	1	0.0249886	0.0165132	0.130215	0.626538	-0.00737715	0.0573544	1.0253	0.99265	1.05903
ENSG00000083845_cd4et	outcome	RPS5	Wald ratio	1	0.0248751	0.0164381	0.130215	0.626538	-0.00734363	0.0570939	1.02519	0.992683	1.05876
ENSG00000083845_cd4nc	outcome	RPS5	Wald ratio	1	0.0207662	0.0137228	0.130215	0.626538	-0.00613059	0.0476629	1.02098	0.993888	1.04882
ENSG00000083845_cd8et	outcome	RPS5	Wald ratio	1	0.0227421	0.0150286	0.130215	0.626538	-0.00671391	0.0521981	1.023	0.993309	1.05358
ENSG00000083845_cd8nc	outcome	RPS5	Wald ratio	1	0.0239357	0.0158174	0.130215	0.626538	-0.0070663	0.0549377	1.02422	0.992959	1.05647
ENSG00000083845_cd8s100b	outcome	RPS5	Wald ratio	1	0.0307574	0.0203253	0.130215	0.626538	-0.00908021	0.0705951	1.03124	0.990961	1.07315
ENSG00000083845_dc	outcome	RPS5	Wald ratio	1	0.0465903	0.0307881	0.130215	0.626538	-0.0137544	0.106935	1.04769	0.98634	1.11286
ENSG00000083845_monoc	outcome	RPS5	Wald ratio	1	0.0820003	0.054188	0.130215	0.626538	-0.0242081	0.188209	1.08546	0.976083	1.20709
ENSG00000083845_mononc	outcome	RPS5	Wald ratio	1	0.0654212	0.0432321	0.130215	0.626538	-0.0193136	0.150156	1.06761	0.980872	1.16202
ENSG00000083845_nk	outcome	RPS5	Wald ratio	1	0.0256328	0.0169388	0.130215	0.626538	-0.0075673	0.0588328	1.02596	0.992461	1.0606
ENSG00000083845_nkr	outcome	RPS5	Wald ratio	1	0.0468062	0.0309308	0.130215	0.626538	-0.0138181	0.107431	1.04792	0.986277	1.11341
ENSG00000132329_nkr	outcome	RAMP1	Inverse variance weighted	2	-0.0650164	0.042974	0.130299	0.626538	-0.149245	0.0192126	0.937052	0.861358	1.0194
ENSG00000130313_cd8et	outcome	PGLS	Wald ratio	1	0.0717964	0.0474583	0.130322	0.626538	-0.0212218	0.164815	1.07444	0.979002	1.17917
ENSG00000130313_nk	outcome	PGLS	Wald ratio	1	0.0565608	0.0373874	0.130322	0.626538	-0.0167185	0.12984	1.05819	0.983421	1.13865
ENSG00000211456_cd8et	outcome	SACM1L	Wald ratio	1	0.0457868	0.0302761	0.130456	0.626538	-0.0135544	0.105128	1.04685	0.986537	1.11085
ENSG00000185112_cd8et	outcome	FAM43A	Wald ratio	1	-0.048967	0.0323794	0.130461	0.626538	-0.112431	0.0144967	0.952213	0.893659	1.0146
ENSG00000170634_bmem	outcome	ACYP2	Wald ratio	1	-0.0708993	0.0468907	0.130531	0.626538	-0.162805	0.0210066	0.931556	0.849757	1.02123
ENSG00000089685_bin	outcome	BIRC5	Wald ratio	1	0.0434111	0.0287285	0.130768	0.626538	-0.0128968	0.0997189	1.04437	0.987186	1.10486
ENSG00000163519_cd4nc	outcome	TRAT1	Wald ratio	1	0.0873655	0.05782	0.130791	0.626538	-0.0259617	0.200693	1.0913	0.974372	1.22225
ENSG00000184068_cd4nc	outcome	RP5-821D11.7	Wald ratio	1	-0.0692942	0.0458959	0.131091	0.626538	-0.15925	0.0206618	0.933052	0.852783	1.02088
ENSG00000144815_nk	outcome	NXPE3	Wald ratio	1	0.0738807	0.0489462	0.13119	0.626538	-0.0220538	0.169815	1.07668	0.978188	1.18509
ENSG00000214401_dc	outcome	KANSL1-AS1	Wald ratio	1	0.0843302	0.0558793	0.131261	0.626538	-0.0251932	0.193854	1.08799	0.975122	1.21392
ENSG00000206573_cd4nc	outcome	SETD5-AS1	Wald ratio	1	-0.0632288	0.0419253	0.131522	0.626538	-0.145402	0.0189449	0.938729	0.864674	1.01913
ENSG00000169087_nk	outcome	HSPBAP1	Wald ratio	1	-0.0386763	0.0256455	0.131526	0.626538	-0.0889415	0.0115889	0.962062	0.914899	1.01166
ENSG00000091073_cd8s100b	outcome	DTX2	Wald ratio	1	0.0821563	0.0544804	0.131555	0.626538	-0.0246254	0.188938	1.08563	0.975675	1.20797
ENSG00000204531_cd8nc	outcome	POU5F1	Wald ratio	1	0.144393	0.0958497	0.131952	0.626538	-0.0434727	0.332258	1.15534	0.957459	1.39411
ENSG00000090581_bin	outcome	GNPTG	Wald ratio	1	-0.0696696	0.0462494	0.131967	0.626538	-0.160318	0.0209792	0.932702	0.851873	1.0212
ENSG00000090581_cd4et	outcome	GNPTG	Wald ratio	1	-0.0739834	0.0491131	0.131967	0.626538	-0.170245	0.0222782	0.928687	0.843458	1.02253
ENSG00000090581_cd4nc	outcome	GNPTG	Wald ratio	1	-0.0319701	0.021223	0.131967	0.626538	-0.0735673	0.00962701	0.968535	0.929074	1.00967
ENSG00000090581_cd8et	outcome	GNPTG	Wald ratio	1	-0.0460614	0.0305774	0.131967	0.626538	-0.105993	0.0138702	0.954983	0.899431	1.01397
ENSG00000090581_cd8nc	outcome	GNPTG	Wald ratio	1	-0.0568636	0.0377483	0.131967	0.626538	-0.13085	0.017123	0.944723	0.877349	1.01727
ENSG00000141295_cd8et	outcome	SCRN2	Wald ratio	1	0.0625581	0.0415322	0.132002	0.626538	-0.0188451	0.143961	1.06456	0.981331	1.15484
ENSG00000141295_nk	outcome	SCRN2	Wald ratio	1	0.0647413	0.0429817	0.132002	0.626538	-0.0195028	0.148985	1.06688	0.980686	1.16066
ENSG00000233483_cd8et	outcome	CTD-2020K17.4	Wald ratio	1	0.0861382	0.0571884	0.132011	0.626538	-0.025951	0.198227	1.08996	0.974383	1.21924
ENSG00000163958_bmem	outcome	ZDHHC19	Wald ratio	1	-0.0542184	0.0360066	0.132121	0.626636	-0.124791	0.0163545	0.947225	0.882681	1.01649
ENSG00000155393_cd4nc	outcome	HEATR3	Wald ratio	1	-0.092918	0.0617241	0.132227	0.626716	-0.213897	0.0280612	0.911268	0.807431	1.02846
ENSG00000106603_cd4nc	outcome	COA1	Wald ratio	1	0.0449702	0.0298929	0.132485	0.627087	-0.0136199	0.10356	1.046	0.986472	1.10911
ENSG00000106603_nk	outcome	COA1	Wald ratio	1	0.0640805	0.0425961	0.132485	0.627087	-0.0194078	0.147569	1.06618	0.980779	1.15901
ENSG00000230939_cd4nc	outcome	RP11-314C16.1	Wald ratio	1	-0.0446108	0.0296831	0.132863	0.628363	-0.10279	0.0135679	0.95637	0.902317	1.01366
ENSG00000145741_bin	outcome	BTF3	Wald ratio	1	0.0768991	0.0511845	0.132996	0.628363	-0.0234224	0.177221	1.07993	0.97685	1.19389
ENSG00000177406_cd8et	outcome	RP11-218M22.1	Wald ratio	1	0.0875144	0.0582541	0.133023	0.628363	-0.0266636	0.201692	1.09146	0.973689	1.22347
ENSG00000140092_nk	outcome	FBLN5	Wald ratio	1	0.0706118	0.0470262	0.133216	0.628849	-0.0215596	0.162783	1.07316	0.978671	1.17678
ENSG00000164308_plasma	outcome	ERAP2	Wald ratio	1	-0.0503293	0.0335321	0.133374	0.629169	-0.116052	0.0153936	0.950916	0.890429	1.01551
ENSG00000168071_cd8et	outcome	CCDC88B	Wald ratio	1	0.0834449	0.0556082	0.133463	0.629169	-0.0255472	0.192437	1.08703	0.974776	1.2122
ENSG00000110665_cd4nc	outcome	C11orf21	Wald ratio	1	0.0438469	0.0292298	0.133595	0.629368	-0.0134435	0.101137	1.04482	0.986646	1.10643
ENSG00000166788_cd4nc	outcome	SAAL1	Wald ratio	1	-0.0522894	0.0348907	0.133961	0.63067	-0.120675	0.0160964	0.949054	0.886322	1.01623
ENSG00000140009_cd8nc	outcome	ESR2	Wald ratio	1	-0.0598005	0.039926	0.13419	0.630713	-0.138055	0.0184545	0.941952	0.87105	1.01863
ENSG00000140009_cd8s100b	outcome	ESR2	Wald ratio	1	-0.103081	0.0688225	0.13419	0.630713	-0.237973	0.0318109	0.902054	0.788224	1.03232
ENSG00000079691_bmem	outcome	LRRC16A	Wald ratio	1	-0.0728996	0.0486827	0.134278	0.630713	-0.168318	0.0225186	0.929694	0.845085	1.02277
ENSG00000204642_nk	outcome	HLA-F	Wald ratio	1	-0.0477978	0.0319368	0.134488	0.630713	-0.110394	0.0147983	0.953326	0.895481	1.01491
ENSG00000140416_nk	outcome	TPM1	Wald ratio	1	0.0807813	0.0540142	0.134769	0.630713	-0.0250865	0.186649	1.08413	0.975226	1.2052
ENSG00000162511_cd4nc	outcome	LAPTM5	Wald ratio	1	-0.0865422	0.0578667	0.134772	0.630713	-0.199961	0.0268765	0.917097	0.818763	1.02724
ENSG00000162511_cd8et	outcome	LAPTM5	Wald ratio	1	-0.0863161	0.0577155	0.134772	0.630713	-0.199439	0.0268063	0.917304	0.819191	1.02717
ENSG00000244459_cd4et	outcome	RP11-1398P2.1	Wald ratio	1	0.0768411	0.0513825	0.134791	0.630713	-0.0238686	0.177551	1.07987	0.976414	1.19429
ENSG00000189283_cd4nc	outcome	FHIT	Wald ratio	1	-0.047998	0.032102	0.13487	0.630713	-0.110918	0.014922	0.953136	0.895012	1.01503
ENSG00000189283_cd8nc	outcome	FHIT	Wald ratio	1	-0.0807888	0.0540332	0.13487	0.630713	-0.186694	0.0251162	0.922388	0.829698	1.02543
ENSG00000164930_cd8et	outcome	FZD6	Wald ratio	1	0.0399712	0.0267398	0.134962	0.630721	-0.0124388	0.0923813	1.04078	0.987638	1.09678
ENSG00000198182_bmem	outcome	ZNF607	Wald ratio	1	0.0386966	0.0259056	0.135239	0.631598	-0.0120783	0.0894716	1.03946	0.987994	1.0936
ENSG00000205809_nkr	outcome	KLRC2	Wald ratio	1	-0.0549513	0.0368179	0.135564	0.632127	-0.127114	0.0172118	0.946531	0.880633	1.01736
ENSG00000227533_cd4nc	outcome	SLC2A1-AS1	Wald ratio	1	0.0503777	0.0337555	0.135587	0.632127	-0.0157831	0.116538	1.05167	0.984341	1.1236
ENSG00000117115_monoc	outcome	PADI2	Wald ratio	1	-0.0689291	0.0461902	0.135623	0.632127	-0.159462	0.0216036	0.933393	0.852603	1.02184
ENSG00000141469_cd8et	outcome	SLC14A1	Wald ratio	1	-0.0716681	0.0480945	0.136184	0.63432	-0.165933	0.0225971	0.93084	0.847103	1.02285
ENSG00000197008_cd8et	outcome	ZNF138	Wald ratio	1	-0.0861129	0.0578579	0.136658	0.636106	-0.199514	0.0272887	0.917491	0.819128	1.02766
ENSG00000164440_cd8nc	outcome	TXLNB	Wald ratio	1	-0.0758304	0.0510134	0.137152	0.637981	-0.175817	0.0241559	0.926973	0.838772	1.02445
ENSG00000088992_cd4nc	outcome	TESC	Wald ratio	1	-0.077333	0.052106	0.13777	0.640005	-0.179461	0.0247948	0.925582	0.835721	1.0251
ENSG00000088992_cd8et	outcome	TESC	Wald ratio	1	-0.0876607	0.0590647	0.13777	0.640005	-0.203428	0.0281061	0.916072	0.815929	1.0285
ENSG00000121691_mononc	outcome	CAT	Wald ratio	1	0.0887116	0.0598256	0.138118	0.640943	-0.0285466	0.20597	1.09277	0.971857	1.22872
ENSG00000165140_nk	outcome	FBP1	Wald ratio	1	0.0810045	0.0546332	0.138155	0.640943	-0.0260766	0.188085	1.08438	0.974261	1.20694
ENSG00000074800_cd4nc	outcome	ENO1	Wald ratio	1	-0.0771448	0.0520518	0.13832	0.641106	-0.179166	0.0248767	0.925756	0.835967	1.02519
ENSG00000148290_bmem	outcome	SURF1	Wald ratio	1	0.0808339	0.0545735	0.138555	0.641106	-0.0261301	0.187798	1.08419	0.974208	1.20659
ENSG00000181381_cd4nc	outcome	DDX60L	Wald ratio	1	-0.0728995	0.0492243	0.138615	0.641106	-0.169379	0.0235801	0.929694	0.844189	1.02386
ENSG00000254999_bin	outcome	BRK1	Wald ratio	1	0.0756865	0.0511125	0.138664	0.641106	-0.0244939	0.175867	1.07862	0.975804	1.19228
ENSG00000177409_cd4nc	outcome	SAMD9L	Wald ratio	1	-0.107703	0.0727437	0.138719	0.641106	-0.25028	0.0348749	0.897894	0.778583	1.03549
ENSG00000256862_cd4et	outcome	RP11-664D1.1	Wald ratio	1	-0.0820097	0.0554233	0.138954	0.641106	-0.190639	0.0266198	0.921263	0.826431	1.02698
ENSG00000173801_bmem	outcome	JUP	Wald ratio	1	-0.0496976	0.0335888	0.138983	0.641106	-0.115532	0.0161365	0.951517	0.890892	1.01627
ENSG00000272345_nk	outcome	RP1-30M3.5	Wald ratio	1	-0.0878515	0.0593828	0.139031	0.641106	-0.204242	0.0285388	0.915897	0.815265	1.02895
ENSG00000149292_cd8s100b	outcome	TTC12	Wald ratio	1	0.0480655	0.0325083	0.139258	0.641106	-0.0156508	0.111782	1.04924	0.984471	1.11827
ENSG00000253716_cd4nc	outcome	RP13-582O9.5	Wald ratio	1	0.0727522	0.0492102	0.139302	0.641106	-0.0236998	0.169204	1.07546	0.976579	1.18436
ENSG00000136573_bmem	outcome	BLK	Wald ratio	1	0.0387256	0.0262064	0.139483	0.641106	-0.0126389	0.09009	1.03949	0.987441	1.09427
ENSG00000143891_cd8et	outcome	GALM	Wald ratio	1	-0.0890874	0.0602991	0.139561	0.641106	-0.207274	0.0290987	0.914766	0.812797	1.02953
ENSG00000185650_mononc	outcome	ZFP36L1	Wald ratio	1	-0.0672431	0.0455162	0.139584	0.641106	-0.156455	0.0219687	0.934968	0.85517	1.02221
ENSG00000254999_dc	outcome	BRK1	Wald ratio	1	0.0778019	0.0526648	0.139594	0.641106	-0.025421	0.181025	1.08091	0.974899	1.19845
ENSG00000171282_nk	outcome	RP11-1055B8.7	Wald ratio	1	0.0397816	0.0269295	0.139609	0.641106	-0.0130002	0.0925635	1.04058	0.987084	1.09698
ENSG00000168092_cd4nc	outcome	PAFAH1B2	Wald ratio	1	-0.0630934	0.0427149	0.139653	0.641106	-0.146815	0.0206277	0.938856	0.863454	1.02084
ENSG00000117533_cd8et	outcome	VAMP4	Wald ratio	1	-0.0671484	0.0455158	0.140138	0.641449	-0.156359	0.0220626	0.935056	0.855252	1.02231
ENSG00000109920_bmem	outcome	FNBP4	Wald ratio	1	0.0763096	0.0517694	0.140474	0.641449	-0.0251585	0.177778	1.0793	0.975155	1.19456
ENSG00000125743_bmem	outcome	SNRPD2	Wald ratio	1	-0.0540535	0.0367524	0.14136	0.641449	-0.126088	0.0179813	0.947381	0.881537	1.01814
ENSG00000125743_cd4et	outcome	SNRPD2	Wald ratio	1	-0.053268	0.0362184	0.14136	0.641449	-0.124256	0.01772	0.948126	0.883154	1.01788
ENSG00000125743_cd4nc	outcome	SNRPD2	Wald ratio	1	-0.0268276	0.0182408	0.14136	0.641449	-0.0625796	0.00892441	0.973529	0.939338	1.00896
ENSG00000125743_cd8et	outcome	SNRPD2	Wald ratio	1	-0.0368638	0.0250647	0.14136	0.641449	-0.0859907	0.012263	0.963807	0.917603	1.01234
ENSG00000125743_nk	outcome	SNRPD2	Wald ratio	1	-0.056826	0.0386375	0.14136	0.641449	-0.132556	0.0189036	0.944758	0.875854	1.01908
ENSG00000147443_mononc	outcome	DOK2	Wald ratio	1	-0.0538009	0.0365808	0.141361	0.641449	-0.125499	0.0178974	0.947621	0.882056	1.01806
ENSG00000139428_nk	outcome	MMAB	Wald ratio	1	-0.0998184	0.0678717	0.141374	0.641449	-0.232847	0.03321	0.905002	0.792275	1.03377
ENSG00000164144_cd4nc	outcome	ARFIP1	Wald ratio	1	0.0718284	0.0488676	0.1416	0.641449	-0.0239521	0.167609	1.07447	0.976332	1.18247
ENSG00000078124_cd4nc	outcome	ACER3	Wald ratio	1	0.0771103	0.0524677	0.141651	0.641449	-0.0257264	0.179947	1.08016	0.974602	1.19715
ENSG00000140009_cd4et	outcome	ESR2	Wald ratio	1	-0.073327	0.0499018	0.141717	0.641449	-0.171134	0.0244805	0.929297	0.842708	1.02478
ENSG00000140009_nk	outcome	ESR2	Wald ratio	1	-0.0526689	0.0358432	0.141717	0.641449	-0.122921	0.0175837	0.948694	0.884333	1.01774
ENSG00000260517_nk	outcome	RP11-426C22.5	Wald ratio	1	0.0884849	0.0602202	0.141737	0.641449	-0.0295468	0.206517	1.09252	0.970885	1.22939
ENSG00000141503_cd8et	outcome	MINK1	Wald ratio	1	0.0771198	0.0525453	0.142191	0.641449	-0.025869	0.180109	1.08017	0.974463	1.19735
ENSG00000162946_cd8nc	outcome	DISC1	Wald ratio	1	-0.0807287	0.0550115	0.142243	0.641449	-0.188551	0.0270938	0.922444	0.828158	1.02746
ENSG00000132507_bin	outcome	EIF5A	Wald ratio	1	-0.0225385	0.0153674	0.142473	0.641449	-0.0526586	0.00758162	0.977714	0.948704	1.00761
ENSG00000132507_bmem	outcome	EIF5A	Wald ratio	1	-0.0233947	0.0159512	0.142473	0.641449	-0.0546591	0.00786964	0.976877	0.946808	1.0079
ENSG00000132507_cd4et	outcome	EIF5A	Wald ratio	1	-0.0210326	0.0143406	0.142473	0.641449	-0.0491403	0.00707505	0.979187	0.952048	1.0071
ENSG00000132507_cd4nc	outcome	EIF5A	Wald ratio	1	-0.0195554	0.0133335	0.142473	0.641449	-0.045689	0.00657815	0.980635	0.955339	1.0066
ENSG00000132507_cd4sox4	outcome	EIF5A	Wald ratio	1	-0.0433779	0.0295763	0.142473	0.641449	-0.101348	0.0145917	0.957549	0.903619	1.0147
ENSG00000132507_cd8et	outcome	EIF5A	Wald ratio	1	-0.0193583	0.0131991	0.142473	0.641449	-0.0452286	0.00651186	0.980828	0.955779	1.00653
ENSG00000132507_cd8nc	outcome	EIF5A	Wald ratio	1	-0.0206535	0.0140822	0.142473	0.641449	-0.0482546	0.00694753	0.979558	0.952891	1.00697
ENSG00000132507_cd8s100b	outcome	EIF5A	Wald ratio	1	-0.0248512	0.0169443	0.142473	0.641449	-0.058062	0.00835957	0.975455	0.943591	1.00839
ENSG00000132507_dc	outcome	EIF5A	Wald ratio	1	-0.0277296	0.0189069	0.142473	0.641449	-0.0647871	0.00932783	0.972651	0.937267	1.00937
ENSG00000132507_monoc	outcome	EIF5A	Wald ratio	1	-0.0400758	0.0273248	0.142473	0.641449	-0.0936324	0.0134809	0.960717	0.910617	1.01357
ENSG00000132507_mononc	outcome	EIF5A	Wald ratio	1	-0.0304071	0.0207324	0.142473	0.641449	-0.0710426	0.0102285	0.970051	0.931422	1.01028
ENSG00000132507_nk	outcome	EIF5A	Wald ratio	1	-0.0189659	0.0129315	0.142473	0.641449	-0.0443116	0.00637983	0.981213	0.956656	1.0064
ENSG00000132507_nkr	outcome	EIF5A	Wald ratio	1	-0.0279619	0.0190652	0.142473	0.641449	-0.0653297	0.00940595	0.972425	0.936759	1.00945
ENSG00000132507_plasma	outcome	EIF5A	Wald ratio	1	-0.0269736	0.0183914	0.142473	0.641449	-0.0630208	0.00907352	0.973387	0.938924	1.00911
ENSG00000134759_cd4nc	outcome	ELP2	Wald ratio	1	-0.0771591	0.0526386	0.142695	0.642038	-0.180331	0.0260126	0.925743	0.834994	1.02635
ENSG00000230489_bin	outcome	VAV3-AS1	Wald ratio	1	-0.0738836	0.0504358	0.142947	0.642759	-0.172738	0.0249706	0.92878	0.841358	1.02528
ENSG00000158604_cd4nc	outcome	TMED4	Wald ratio	1	0.0876947	0.0599127	0.143274	0.643776	-0.0297343	0.205124	1.09165	0.970703	1.22768
ENSG00000124243_cd4nc	outcome	BCAS4	Inverse variance weighted	2	-0.0362579	0.0247804	0.143421	0.643776	-0.0848274	0.0123116	0.964392	0.918671	1.01239
ENSG00000115956_cd8s100b	outcome	PLEK	Wald ratio	1	-0.084476	0.0577451	0.143491	0.643776	-0.197656	0.0287044	0.918994	0.820652	1.02912
ENSG00000104388_cd4nc	outcome	RAB2A	Wald ratio	1	0.0811577	0.0554837	0.143541	0.643776	-0.0275903	0.189906	1.08454	0.972787	1.20914
ENSG00000152465_cd4et	outcome	NMT2	Wald ratio	1	-0.05319	0.0363865	0.143794	0.644088	-0.124508	0.0181275	0.9482	0.882932	1.01829
ENSG00000152465_cd8nc	outcome	NMT2	Wald ratio	1	-0.0481443	0.0329348	0.143794	0.644088	-0.112697	0.0164079	0.952996	0.893422	1.01654
ENSG00000055483_cd8nc	outcome	USP36	Wald ratio	1	0.0893355	0.0611389	0.143964	0.644435	-0.0304968	0.209168	1.09345	0.969964	1.23265
ENSG00000055483_cd4nc	outcome	USP36	Wald ratio	1	0.0723948	0.0496202	0.144571	0.646743	-0.0248609	0.16965	1.07508	0.975446	1.18489
ENSG00000101298_cd4nc	outcome	SNPH	Wald ratio	1	-0.0620967	0.042573	0.144677	0.646804	-0.14554	0.0213464	0.939792	0.864555	1.02158
ENSG00000187231_cd8nc	outcome	SESTD1	Wald ratio	1	-0.078595	0.0539251	0.144982	0.647264	-0.184288	0.0270981	0.924414	0.831696	1.02747
ENSG00000168234_mononc	outcome	TTC39C	Wald ratio	1	-0.065497	0.0449446	0.145038	0.647264	-0.153589	0.0225945	0.936602	0.857625	1.02285
ENSG00000171067_nk	outcome	C11orf24	Wald ratio	1	-0.0484142	0.0332308	0.145142	0.647264	-0.113547	0.0167182	0.952739	0.892663	1.01686
ENSG00000158717_cd4nc	outcome	RNF166	Wald ratio	1	0.0556656	0.0382088	0.14515	0.647264	-0.0192236	0.130555	1.05724	0.98096	1.13946
ENSG00000136732_bin	outcome	GYPC	Wald ratio	1	0.0623729	0.0428456	0.145459	0.647447	-0.0216045	0.14635	1.06436	0.978627	1.1576
ENSG00000083642_nk	outcome	PDS5B	Wald ratio	1	0.0828102	0.056901	0.145576	0.647447	-0.0287158	0.194336	1.08634	0.971693	1.2145
ENSG00000267003_cd8et	outcome	CTC-507E2.1	Wald ratio	1	-0.0491358	0.0337641	0.145595	0.647447	-0.115314	0.0170419	0.952052	0.891087	1.01719
ENSG00000157168_monoc	outcome	NRG1	Wald ratio	1	0.0422905	0.0290665	0.145681	0.647447	-0.0146799	0.0992608	1.0432	0.985427	1.10435
ENSG00000145214_cd4nc	outcome	DGKQ	Wald ratio	1	0.0604948	0.0415851	0.145746	0.647447	-0.0210121	0.142002	1.06236	0.979207	1.15258
ENSG00000145214_cd8et	outcome	DGKQ	Wald ratio	1	0.0862958	0.0593212	0.145746	0.647447	-0.0299737	0.202565	1.09013	0.970471	1.22454
ENSG00000122643_cd8nc	outcome	NT5C3A	Wald ratio	1	-0.0560302	0.0385386	0.145981	0.647447	-0.131566	0.0195054	0.945511	0.876722	1.0197
ENSG00000170891_nk	outcome	CYTL1	Wald ratio	1	-0.035404	0.0243538	0.146019	0.647447	-0.0831374	0.0123294	0.965215	0.920225	1.01241
ENSG00000154814_cd4nc	outcome	OXNAD1	Wald ratio	1	-0.0726537	0.0499839	0.146073	0.647447	-0.170622	0.0253147	0.929923	0.84314	1.02564
ENSG00000260032_cd4nc	outcome	LINC00657	Wald ratio	1	0.204575	0.140757	0.146114	0.647447	-0.0713082	0.480459	1.227	0.931175	1.61682
ENSG00000185250_cd8et	outcome	PPIL6	Wald ratio	1	-0.104641	0.0720894	0.146629	0.649319	-0.245936	0.0366546	0.900648	0.781972	1.03733
ENSG00000129595_cd8et	outcome	EPB41L4A	Wald ratio	1	0.0681118	0.0469642	0.146977	0.650448	-0.023938	0.160162	1.07048	0.976346	1.1737
ENSG00000160305_cd4nc	outcome	DIP2A	Wald ratio	1	0.0438666	0.030254	0.147074	0.650464	-0.0154312	0.103164	1.04484	0.984687	1.10867
ENSG00000227591_cd4nc	outcome	RP1-28O10.1	Wald ratio	1	0.0597084	0.041194	0.147213	0.650649	-0.0210317	0.140449	1.06153	0.979188	1.15079
ENSG00000155099_nk	outcome	TMEM55A	Wald ratio	1	0.0669086	0.0461976	0.14753	0.650649	-0.0236388	0.157456	1.0692	0.976638	1.17053
ENSG00000188921_cd8et	outcome	PTPLAD2	Wald ratio	1	-0.0780946	0.053927	0.147574	0.650649	-0.183792	0.0276023	0.924877	0.832109	1.02799
ENSG00000115944_cd8et	outcome	COX7A2L	Wald ratio	1	-0.0673548	0.0465219	0.147671	0.650649	-0.158538	0.0238282	0.934863	0.853391	1.02411
ENSG00000115944_nk	outcome	COX7A2L	Wald ratio	1	-0.0814801	0.0562782	0.147671	0.650649	-0.191785	0.0288253	0.921751	0.825484	1.02924
ENSG00000126246_monoc	outcome	IGFLR1	Wald ratio	1	-0.100434	0.06937	0.147672	0.650649	-0.236399	0.0355311	0.904445	0.789465	1.03617
ENSG00000132965_cd4nc	outcome	ALOX5AP	Wald ratio	1	0.0816551	0.0564861	0.148295	0.652788	-0.0290577	0.192368	1.08508	0.97136	1.21212
ENSG00000165140_mononc	outcome	FBP1	Wald ratio	1	-0.0866727	0.0599642	0.148344	0.652788	-0.204203	0.0308573	0.916977	0.815297	1.03134
ENSG00000197043_monoc	outcome	ANXA6	Wald ratio	1	-0.0752605	0.0521014	0.148598	0.653495	-0.177379	0.0268582	0.927502	0.837462	1.02722
ENSG00000177697_cd4nc	outcome	CD151	Wald ratio	1	-0.054876	0.0380149	0.148869	0.653637	-0.129385	0.0196333	0.946603	0.878635	1.01983
ENSG00000177697_nk	outcome	CD151	Wald ratio	1	-0.0432441	0.029957	0.148869	0.653637	-0.10196	0.0154716	0.957678	0.903066	1.01559
ENSG00000185088_cd4nc	outcome	RPS27L	Wald ratio	1	0.0859313	0.0595343	0.14891	0.653637	-0.0307559	0.202619	1.08973	0.969712	1.22461
ENSG00000254162_nk	outcome	RP11-48B3.3	Wald ratio	1	0.055069	0.0381691	0.149087	0.654003	-0.0197424	0.12988	1.05661	0.980451	1.13869
ENSG00000160613_cd8nc	outcome	PCSK7	Wald ratio	1	-0.0787881	0.0546476	0.149373	0.65485	-0.185897	0.0283211	0.924236	0.830359	1.02873
ENSG00000254999_cd8et	outcome	BRK1	Wald ratio	1	0.0760761	0.0527878	0.149537	0.65516	-0.027388	0.17954	1.07904	0.972984	1.19667
ENSG00000143924_nk	outcome	EML4	Wald ratio	1	0.0671518	0.0466459	0.149978	0.656231	-0.0242741	0.158578	1.06946	0.976018	1.17184
ENSG00000152219_bin	outcome	ARL14EP	Wald ratio	1	0.058966	0.0409798	0.150178	0.656231	-0.0213545	0.139286	1.06074	0.978872	1.14945
ENSG00000143753_bmem	outcome	DEGS1	Wald ratio	1	0.0822799	0.0571947	0.150266	0.656231	-0.0298218	0.194382	1.08576	0.970619	1.21456
ENSG00000143753_monoc	outcome	DEGS1	Wald ratio	1	0.0880281	0.0611905	0.150266	0.656231	-0.0319052	0.207961	1.09202	0.968598	1.23117
ENSG00000137106_dc	outcome	GRHPR	Wald ratio	1	-0.0654724	0.0455153	0.150301	0.656231	-0.154682	0.0237377	0.936625	0.856687	1.02402
ENSG00000116014_cd4et	outcome	KISS1R	Wald ratio	1	-0.0900481	0.0626065	0.150343	0.656231	-0.212757	0.0326606	0.913887	0.808353	1.0332
ENSG00000132386_cd8s100b	outcome	SERPINF1	Wald ratio	1	-0.0726366	0.0505256	0.150542	0.656688	-0.171667	0.0263935	0.929939	0.84226	1.02674
ENSG00000105136_cd4nc	outcome	ZNF419	Wald ratio	1	0.074002	0.0515181	0.15088	0.657756	-0.0269734	0.174977	1.07681	0.973387	1.19122
ENSG00000076944_monoc	outcome	STXBP2	Wald ratio	1	-0.0385402	0.0268506	0.151185	0.658207	-0.0911673	0.0140869	0.962193	0.912865	1.01419
ENSG00000226816_nk	outcome	AC005082.12	Wald ratio	1	0.0377222	0.0262848	0.151249	0.658207	-0.0137961	0.0892404	1.03844	0.986299	1.09334
ENSG00000123240_bin	outcome	OPTN	Wald ratio	1	0.0673284	0.0469162	0.151266	0.658207	-0.0246275	0.159284	1.06965	0.975673	1.17267
ENSG00000160613_bin	outcome	PCSK7	Wald ratio	1	-0.0756762	0.0527997	0.151781	0.659631	-0.179164	0.0278112	0.927116	0.835969	1.0282
ENSG00000160613_cd4nc	outcome	PCSK7	Wald ratio	1	-0.0646065	0.0450764	0.151781	0.659631	-0.152956	0.0237431	0.937436	0.858167	1.02403
ENSG00000204946_cd4nc	outcome	ZNF783	Wald ratio	1	-0.0605865	0.0423209	0.152258	0.661295	-0.143535	0.0223623	0.941212	0.86629	1.02261
ENSG00000157017_cd4nc	outcome	GHRL	Wald ratio	1	0.0854626	0.0597433	0.152574	0.662257	-0.0316342	0.202559	1.08922	0.968861	1.22453
ENSG00000113319_cd4nc	outcome	RASGRF2	Wald ratio	1	-0.0951082	0.0665099	0.152721	0.662402	-0.225467	0.0352512	0.909275	0.798143	1.03588
ENSG00000204531_bmem	outcome	POU5F1	Inverse variance weighted	2	0.182163	0.127415	0.15281	0.662402	-0.0675714	0.431896	1.19981	0.934661	1.54018
ENSG00000188820_dc	outcome	FAM26F	Wald ratio	1	-0.0459928	0.0321764	0.152891	0.662402	-0.109059	0.017073	0.955049	0.896678	1.01722
ENSG00000122335_cd8et	outcome	SERAC1	Wald ratio	1	0.0877029	0.0613798	0.153046	0.662663	-0.0326016	0.208007	1.09166	0.967924	1.23122
ENSG00000130396_mononc	outcome	MLLT4	Wald ratio	1	-0.0380608	0.0266505	0.153251	0.662821	-0.0902959	0.0141743	0.962654	0.913661	1.01428
ENSG00000159228_cd4nc	outcome	CBR1	Wald ratio	1	0.0600567	0.0420555	0.153282	0.662821	-0.0223722	0.142485	1.0619	0.977876	1.15314
ENSG00000135437_cd4nc	outcome	RDH5	Wald ratio	1	0.0847225	0.0593618	0.153516	0.662821	-0.0316267	0.201072	1.08842	0.968868	1.22271
ENSG00000135437_cd8et	outcome	RDH5	Wald ratio	1	0.0940806	0.0659187	0.153516	0.662821	-0.03512	0.223281	1.09865	0.96549	1.25017
ENSG00000120647_cd4nc	outcome	CCDC77	Wald ratio	1	-0.0744949	0.0522007	0.153555	0.662821	-0.176808	0.0278185	0.928212	0.83794	1.02821
ENSG00000137106_bmem	outcome	GRHPR	Wald ratio	1	-0.0526288	0.0368881	0.153662	0.662876	-0.12493	0.0196719	0.948732	0.882559	1.01987
ENSG00000145214_nk	outcome	DGKQ	Wald ratio	1	0.0845259	0.0592838	0.153931	0.662963	-0.0316703	0.200722	1.0882	0.968826	1.22229
ENSG00000236016_cd8nc	outcome	RP1-3J17.3	Wald ratio	1	0.0313399	0.0219854	0.154017	0.662963	-0.0117516	0.0744314	1.03184	0.988317	1.07727
ENSG00000182782_mononc	outcome	HCAR2	Wald ratio	1	0.0301244	0.0211334	0.15403	0.662963	-0.0112971	0.0715459	1.03058	0.988767	1.07417
ENSG00000144362_cd4nc	outcome	PHOSPHO2	Wald ratio	1	0.0655208	0.0459687	0.154061	0.662963	-0.0245779	0.155619	1.06771	0.975722	1.16838
ENSG00000188921_cd4nc	outcome	PTPLAD2	Wald ratio	1	-0.0456035	0.0320301	0.154513	0.664092	-0.108383	0.0171755	0.955421	0.897284	1.01732
ENSG00000188921_cd8nc	outcome	PTPLAD2	Wald ratio	1	-0.0762932	0.0535853	0.154513	0.664092	-0.18132	0.028734	0.926544	0.834168	1.02915
ENSG00000154319_bin	outcome	FAM167A	Wald ratio	1	0.0500371	0.0351629	0.154734	0.66423	-0.0188822	0.118957	1.05131	0.981295	1.12632
ENSG00000136573_bin	outcome	BLK	Wald ratio	1	0.0468746	0.0329405	0.154734	0.66423	-0.0176888	0.111438	1.04799	0.982467	1.11788
ENSG00000104921_bin	outcome	FCER2	Wald ratio	1	-0.0617126	0.0434052	0.15509	0.664943	-0.146787	0.0233615	0.940153	0.863478	1.02364
ENSG00000104921_bmem	outcome	FCER2	Wald ratio	1	-0.069831	0.0491152	0.15509	0.664943	-0.166097	0.0264348	0.932551	0.846964	1.02679
ENSG00000149548_bmem	outcome	CCDC15	Wald ratio	1	-0.0498061	0.0350419	0.155221	0.665096	-0.118488	0.018876	0.951414	0.888262	1.01906
ENSG00000103257_cd4nc	outcome	SLC7A5	Wald ratio	1	0.0822065	0.0578571	0.155359	0.665281	-0.0311933	0.195606	1.08568	0.969288	1.21605
ENSG00000075292_cd8nc	outcome	ZNF638	Wald ratio	1	-0.0825371	0.0581908	0.156078	0.667049	-0.196591	0.0315169	0.920777	0.821527	1.03202
ENSG00000179979_cd4nc	outcome	CRIPAK	Wald ratio	1	0.0828102	0.0584086	0.156257	0.667049	-0.0316706	0.197291	1.08634	0.968826	1.2181
ENSG00000214401_cd4et	outcome	KANSL1-AS1	Wald ratio	1	0.0310127	0.0218774	0.156318	0.667049	-0.0118671	0.0738925	1.0315	0.988203	1.07669
ENSG00000214401_cd4nc	outcome	KANSL1-AS1	Wald ratio	1	0.0276473	0.0195034	0.156318	0.667049	-0.0105793	0.0658739	1.02803	0.989476	1.06809
ENSG00000214401_cd8s100b	outcome	KANSL1-AS1	Wald ratio	1	0.0395832	0.0279234	0.156318	0.667049	-0.0151466	0.0943131	1.04038	0.984967	1.0989
ENSG00000178802_cd4nc	outcome	MPI	Wald ratio	1	0.0634941	0.0447937	0.156343	0.667049	-0.0243015	0.15129	1.06555	0.975991	1.16333
ENSG00000111450_cd4nc	outcome	STX2	Wald ratio	1	-0.0730288	0.0515827	0.156846	0.668788	-0.174131	0.0280733	0.929574	0.840187	1.02847
ENSG00000261514_cd4nc	outcome	RP11-527L4.2	Wald ratio	1	0.0748439	0.0528891	0.157036	0.669194	-0.0288188	0.178506	1.07772	0.971593	1.19543
ENSG00000174093_cd4nc	outcome	RP11-1407O15.2	Wald ratio	1	0.111833	0.0791276	0.157558	0.671011	-0.0432566	0.266924	1.11833	0.957666	1.30594
ENSG00000154319_bmem	outcome	FAM167A	Wald ratio	1	0.0516266	0.0365635	0.157958	0.671722	-0.0200378	0.123291	1.05298	0.980162	1.13121
ENSG00000111832_cd4nc	outcome	RWDD1	Wald ratio	1	-0.0683534	0.0484107	0.157965	0.671722	-0.163238	0.0265316	0.93393	0.849389	1.02689
ENSG00000153250_cd4nc	outcome	RBMS1	Wald ratio	1	-0.0382709	0.0271082	0.158013	0.671722	-0.0914029	0.014861	0.962452	0.91265	1.01497
ENSG00000164308_bmem	outcome	ERAP2	Wald ratio	1	0.0325865	0.023093	0.158216	0.672178	-0.0126758	0.0778489	1.03312	0.987404	1.08096
ENSG00000105968_nk	outcome	H2AFV	Wald ratio	1	0.0793617	0.0563163	0.158772	0.674133	-0.0310183	0.189742	1.0826	0.969458	1.20894
ENSG00000130313_cd8nc	outcome	PGLS	Wald ratio	1	0.0820344	0.0582309	0.158901	0.67427	-0.0320981	0.196167	1.08549	0.968412	1.21673
ENSG00000197933_nk	outcome	ZNF823	Wald ratio	1	0.0595124	0.0422544	0.159003	0.674297	-0.0233062	0.142331	1.06132	0.976963	1.15296
ENSG00000171700_cd4nc	outcome	RGS19	Wald ratio	1	0.0809238	0.0575385	0.159597	0.676405	-0.0318516	0.193699	1.08429	0.96865	1.21373
ENSG00000160310_cd8nc	outcome	PRMT2	Inverse variance weighted	2	0.0332802	0.0237318	0.160811	0.681138	-0.013234	0.0797945	1.03384	0.986853	1.08306
ENSG00000134759_bin	outcome	ELP2	Wald ratio	1	-0.0583731	0.0416515	0.161075	0.681682	-0.14001	0.0232639	0.943298	0.86935	1.02354
ENSG00000130304_nk	outcome	SLC27A1	Wald ratio	1	-0.0544745	0.0388751	0.161134	0.681682	-0.13067	0.0217208	0.946983	0.877507	1.02196
ENSG00000076662_cd4nc	outcome	ICAM3	Wald ratio	1	0.0579276	0.0413615	0.161358	0.681809	-0.023141	0.138996	1.05964	0.977125	1.14912
ENSG00000076662_cd8nc	outcome	ICAM3	Wald ratio	1	0.0624861	0.0446164	0.161358	0.681809	-0.0249621	0.149934	1.06448	0.975347	1.16176
ENSG00000203485_cd4nc	outcome	INF2	Wald ratio	1	-0.0366446	0.0262045	0.16199	0.68374	-0.0880054	0.0147162	0.964019	0.915756	1.01482
ENSG00000125089_cd8et	outcome	SH3TC1	Wald ratio	1	-0.0490668	0.0350946	0.162074	0.68374	-0.117852	0.0197186	0.952118	0.888827	1.01991
ENSG00000160307_cd8nc	outcome	S100B	Inverse variance weighted	2	0.0457885	0.0327525	0.162108	0.68374	-0.0184063	0.109983	1.04685	0.981762	1.11626
ENSG00000132305_cd8nc	outcome	IMMT	Wald ratio	1	-0.0813605	0.0582312	0.162354	0.684367	-0.195494	0.0327726	0.921861	0.822429	1.03332
ENSG00000036448_cd8nc	outcome	MYOM2	Wald ratio	1	0.0403114	0.0288595	0.162469	0.68444	-0.0162533	0.0968761	1.04113	0.983878	1.10172
ENSG00000106290_cd4nc	outcome	TAF6	Wald ratio	1	0.0806231	0.0577351	0.162585	0.684517	-0.0325377	0.193784	1.08396	0.967986	1.21383
ENSG00000218739_cd8nc	outcome	CEBPZ-AS1	Wald ratio	1	-0.0625089	0.0448279	0.163191	0.684991	-0.150372	0.0253537	0.939405	0.860388	1.02568
ENSG00000218739_nk	outcome	CEBPZ-AS1	Wald ratio	1	-0.0596306	0.0427637	0.163191	0.684991	-0.143447	0.0241863	0.942113	0.866366	1.02448
ENSG00000141252_cd4nc	outcome	VPS53	Wald ratio	1	0.0689271	0.0494416	0.163284	0.684991	-0.0279784	0.165833	1.07136	0.972409	1.18038
ENSG00000204397_nk	outcome	CARD16	Wald ratio	1	-0.0605892	0.0434617	0.163293	0.684991	-0.145774	0.0245958	0.94121	0.864353	1.0249
ENSG00000254859_cd4nc	outcome	RP11-661A12.5	Wald ratio	1	0.0567028	0.0406741	0.163295	0.684991	-0.0230184	0.136424	1.05834	0.977244	1.14617
ENSG00000104518_cd4nc	outcome	GSDMD	Wald ratio	1	-0.0711494	0.0510582	0.16347	0.684991	-0.171223	0.0289247	0.931323	0.842633	1.02935
ENSG00000218739_cd4et	outcome	CEBPZ-AS1	Wald ratio	1	-0.0903266	0.064854	0.16369	0.684991	-0.21744	0.0367872	0.913633	0.804576	1.03747
ENSG00000218739_cd4nc	outcome	CEBPZ-AS1	Wald ratio	1	-0.0376815	0.0270551	0.16369	0.684991	-0.0907096	0.0153465	0.96302	0.913283	1.01546
ENSG00000204644_bmem	outcome	ZFP57	Wald ratio	1	-0.0421387	0.0302644	0.163816	0.684991	-0.101457	0.0171795	0.958737	0.90352	1.01733
ENSG00000134759_bmem	outcome	ELP2	Wald ratio	1	-0.0765466	0.0550127	0.164094	0.684991	-0.184371	0.0312783	0.92631	0.831627	1.03177
ENSG00000134759_cd8nc	outcome	ELP2	Wald ratio	1	-0.0701425	0.0504102	0.164094	0.684991	-0.168946	0.0286615	0.932261	0.844554	1.02908
ENSG00000134759_mononc	outcome	ELP2	Wald ratio	1	-0.0767137	0.0551328	0.164094	0.684991	-0.184774	0.0313466	0.926155	0.831292	1.03184
ENSG00000105404_cd4et	outcome	RABAC1	Wald ratio	1	0.0839096	0.0603623	0.164498	0.684991	-0.0344004	0.20222	1.08753	0.966185	1.22412
ENSG00000233930_bmem	outcome	KRTAP5-AS1	Wald ratio	1	0.0374592	0.0269505	0.164552	0.684991	-0.0153638	0.0902823	1.03817	0.984754	1.09448
ENSG00000128191_cd8et	outcome	DGCR8	Wald ratio	1	0.0725652	0.0522119	0.164583	0.684991	-0.0297701	0.174901	1.07526	0.970669	1.19113
ENSG00000122224_bin	outcome	LY9	Wald ratio	1	0.0788589	0.056743	0.164603	0.684991	-0.0323573	0.190075	1.08205	0.968161	1.20934
ENSG00000137106_bin	outcome	GRHPR	Wald ratio	1	-0.0470314	0.0338767	0.165043	0.684991	-0.11343	0.019367	0.954057	0.892767	1.01956
ENSG00000137106_cd4nc	outcome	GRHPR	Wald ratio	1	-0.0227821	0.01641	0.165043	0.684991	-0.0549457	0.00938143	0.977475	0.946537	1.00943
ENSG00000137106_monoc	outcome	GRHPR	Wald ratio	1	-0.0541285	0.0389888	0.165043	0.684991	-0.130547	0.0222895	0.94731	0.877616	1.02254
ENSG00000137106_cd4et	outcome	GRHPR	Wald ratio	1	-0.0442906	0.0319026	0.165043	0.684991	-0.10682	0.0182384	0.956676	0.898688	1.01841
ENSG00000137106_cd8et	outcome	GRHPR	Wald ratio	1	-0.034977	0.025194	0.165043	0.684991	-0.0843572	0.0144031	0.965628	0.919103	1.01451
ENSG00000137106_cd8nc	outcome	GRHPR	Wald ratio	1	-0.0312303	0.0224952	0.165043	0.684991	-0.075321	0.0128603	0.969252	0.927446	1.01294
ENSG00000137106_cd8s100b	outcome	GRHPR	Wald ratio	1	-0.0748539	0.0539173	0.165043	0.684991	-0.180532	0.030824	0.927879	0.834826	1.0313
ENSG00000137106_nk	outcome	GRHPR	Wald ratio	1	-0.0403774	0.0290839	0.165043	0.684991	-0.0973819	0.016627	0.960427	0.907209	1.01677
ENSG00000122643_bin	outcome	NT5C3A	Wald ratio	1	-0.0691677	0.0498933	0.165651	0.685835	-0.166958	0.0286231	0.93317	0.846235	1.02904
ENSG00000122643_cd4et	outcome	NT5C3A	Wald ratio	1	-0.0872422	0.0629311	0.165651	0.685835	-0.210587	0.0361028	0.916455	0.810108	1.03676
ENSG00000174080_cd4nc	outcome	CTSF	Wald ratio	1	0.0471481	0.0340314	0.165921	0.685835	-0.0195534	0.11385	1.04828	0.980636	1.12058
ENSG00000174080_cd8et	outcome	CTSF	Wald ratio	1	0.07052	0.0509012	0.165921	0.685835	-0.0292464	0.170286	1.07307	0.971177	1.18564
ENSG00000174080_cd8nc	outcome	CTSF	Wald ratio	1	0.081991	0.0591809	0.165921	0.685835	-0.0340036	0.197986	1.08545	0.966568	1.21894
ENSG00000174080_nk	outcome	CTSF	Wald ratio	1	0.0582372	0.0420355	0.165921	0.685835	-0.0241524	0.140627	1.05997	0.976137	1.151
ENSG00000269148_cd8nc	outcome	AC092301.3	Wald ratio	1	0.046628	0.0336568	0.165931	0.685835	-0.0193393	0.112595	1.04773	0.980847	1.11918
ENSG00000206503_bin	outcome	HLA-A	Wald ratio	1	0.0716808	0.0517683	0.16616	0.685943	-0.029785	0.173147	1.07431	0.970654	1.18904
ENSG00000168071_nk	outcome	CCDC88B	Wald ratio	1	0.072288	0.0522081	0.166171	0.685943	-0.0300398	0.174616	1.07496	0.970407	1.19079
ENSG00000152219_cd4et	outcome	ARL14EP	Wald ratio	1	0.0596641	0.0430989	0.166251	0.685943	-0.0248098	0.144138	1.06148	0.975495	1.15504
ENSG00000122643_cd4nc	outcome	NT5C3A	Wald ratio	1	-0.0404882	0.0292625	0.166474	0.686461	-0.0978426	0.0168662	0.960321	0.906792	1.01701
ENSG00000165637_cd4nc	outcome	VDAC2	Wald ratio	1	-0.0510902	0.0369545	0.166814	0.687414	-0.123521	0.0213407	0.950193	0.883803	1.02157
ENSG00000112306_nk	outcome	RPS12	Wald ratio	1	-0.0713007	0.0515996	0.167031	0.687414	-0.172436	0.0298346	0.931182	0.841612	1.03028
ENSG00000273148_cd4nc	outcome	RP5-1068E13.7	Wald ratio	1	-0.0630853	0.0456582	0.167068	0.687414	-0.152575	0.0264048	0.938863	0.858494	1.02676
ENSG00000122034_cd4nc	outcome	GTF3A	Wald ratio	1	-0.0592021	0.0428507	0.167098	0.687414	-0.14319	0.0247853	0.942516	0.86659	1.02509
ENSG00000103512_bin	outcome	NOMO1	Wald ratio	1	-0.0675612	0.0489252	0.167307	0.687613	-0.163455	0.0283322	0.934671	0.849205	1.02874
ENSG00000165502_cd4et	outcome	RPL36AL	Inverse variance weighted	2	0.0227071	0.0164458	0.167365	0.687613	-0.00952669	0.0549408	1.02297	0.990519	1.05648
ENSG00000213780_cd4et	outcome	GTF2H4	Wald ratio	1	-0.0829062	0.0600563	0.16744	0.687613	-0.200616	0.034804	0.920437	0.818226	1.03542
ENSG00000172123_nk	outcome	SLFN12	Wald ratio	1	-0.106538	0.0772294	0.167739	0.68793	-0.257908	0.0448312	0.898941	0.772666	1.04585
ENSG00000243150_cd8et	outcome	RP11-538P18.2	Wald ratio	1	-0.057912	0.0420152	0.168094	0.68793	-0.140262	0.0244379	0.943733	0.869131	1.02474
ENSG00000167748_bmem	outcome	KLK1	Wald ratio	1	0.0654118	0.0474702	0.168217	0.68793	-0.0276297	0.158453	1.0676	0.972748	1.1717
ENSG00000169583_nk	outcome	CLIC3	Wald ratio	1	-0.0512954	0.0372322	0.168291	0.68793	-0.124271	0.0216798	0.949998	0.883141	1.02192
ENSG00000169583_nkr	outcome	CLIC3	Wald ratio	1	-0.0763157	0.055393	0.168291	0.68793	-0.184886	0.0322545	0.926524	0.831199	1.03278
ENSG00000214402_nk	outcome	LCNL1	Wald ratio	1	-0.0796658	0.0578246	0.168291	0.68793	-0.193002	0.0336704	0.923425	0.82448	1.03424
ENSG00000124588_cd8et	outcome	NQO2	Wald ratio	1	-0.035457	0.0257368	0.168302	0.68793	-0.0859011	0.0149871	0.965164	0.917685	1.0151
ENSG00000124588_dc	outcome	NQO2	Wald ratio	1	-0.0808217	0.0586651	0.168302	0.68793	-0.195805	0.0341619	0.922358	0.822172	1.03475
ENSG00000234719_cd8nc	outcome	RP11-166B2.1	Wald ratio	1	-0.0290152	0.0210707	0.168499	0.688199	-0.0703137	0.0122833	0.971402	0.932101	1.01236
ENSG00000228302_cd8nc	outcome	RP11-186N15.3	Wald ratio	1	-0.0491588	0.0357043	0.168565	0.688199	-0.119139	0.0208217	0.95203	0.887684	1.02104
ENSG00000198468_mononc	outcome	FLVCR1-AS1	Wald ratio	1	-0.0533154	0.0387619	0.168988	0.689528	-0.129289	0.0226578	0.948081	0.87872	1.02292
ENSG00000167618_mononc	outcome	LAIR2	Wald ratio	1	-0.0667133	0.0485169	0.169115	0.689645	-0.161806	0.0283799	0.935463	0.850606	1.02879
ENSG00000116521_cd8nc	outcome	SCAMP3	Wald ratio	1	-0.0567654	0.0413017	0.169315	0.690055	-0.137717	0.0241859	0.944816	0.871345	1.02448
ENSG00000171695_cd4nc	outcome	C20orf201	Wald ratio	1	-0.0793757	0.0577872	0.16957	0.690506	-0.192639	0.0338873	0.923693	0.82478	1.03447
ENSG00000171840_cd4et	outcome	NINJ2	Wald ratio	1	-0.0699828	0.0509729	0.169771	0.690506	-0.16989	0.0299241	0.93241	0.843758	1.03038
ENSG00000129925_cd4et	outcome	TMEM8A	Wald ratio	1	0.0415321	0.0302524	0.169797	0.690506	-0.0177625	0.100827	1.04241	0.982394	1.10608
ENSG00000110852_cd8et	outcome	CLEC2B	Wald ratio	1	-0.046906	0.034171	0.16985	0.690506	-0.113881	0.0200691	0.954177	0.892364	1.02027
ENSG00000182093_cd4nc	outcome	WRB	Wald ratio	1	0.0925392	0.0674254	0.169918	0.690506	-0.0396145	0.224693	1.09696	0.96116	1.25194
ENSG00000236016_cd4nc	outcome	RP1-3J17.3	Inverse variance weighted	2	0.0220095	0.0160407	0.17003	0.690563	-0.00943019	0.0534492	1.02225	0.990614	1.0549
ENSG00000115944_cd8nc	outcome	COX7A2L	Wald ratio	1	-0.0532389	0.0388141	0.170176	0.690755	-0.129314	0.0228367	0.948153	0.878698	1.0231
ENSG00000160014_cd8nc	outcome	CALM3	Wald ratio	1	0.0769571	0.0561582	0.170574	0.691953	-0.033113	0.187027	1.08	0.967429	1.20566
ENSG00000145439_cd4nc	outcome	CBR4	Wald ratio	1	0.0911879	0.0665861	0.170851	0.691953	-0.0393208	0.221697	1.09547	0.961442	1.24819
ENSG00000262580_cd8nc	outcome	RP11-334C17.5	Wald ratio	1	0.0787635	0.0575359	0.171016	0.691953	-0.0340069	0.191534	1.08195	0.966565	1.21111
ENSG00000101220_bmem	outcome	C20orf27	Wald ratio	1	0.105048	0.0767803	0.171261	0.691953	-0.0454414	0.255538	1.11076	0.955576	1.29116
ENSG00000101220_cd4nc	outcome	C20orf27	Wald ratio	1	0.0677216	0.0494982	0.171261	0.691953	-0.0292948	0.164738	1.07007	0.97113	1.17908
ENSG00000101220_cd8et	outcome	C20orf27	Wald ratio	1	0.0975852	0.0713257	0.171261	0.691953	-0.0422131	0.237384	1.10251	0.958665	1.26793
ENSG00000101220_cd8nc	outcome	C20orf27	Wald ratio	1	0.0905567	0.0661885	0.171261	0.691953	-0.0391728	0.220286	1.09478	0.961585	1.24643
ENSG00000101220_dc	outcome	C20orf27	Wald ratio	1	0.100046	0.0731245	0.171261	0.691953	-0.0432777	0.24337	1.10522	0.957645	1.27554
ENSG00000179133_cd4nc	outcome	C10orf67	Wald ratio	1	0.0770702	0.0563841	0.171664	0.692792	-0.0334427	0.187583	1.08012	0.96711	1.20633
ENSG00000225434_nk	outcome	RP11-63P12.6	Wald ratio	1	0.0905544	0.0662495	0.171666	0.692792	-0.0392945	0.220403	1.09478	0.961467	1.24658
ENSG00000106603_cd8nc	outcome	COA1	Wald ratio	1	0.0640094	0.0468458	0.171818	0.693006	-0.0278083	0.155827	1.0661	0.972575	1.16862
ENSG00000184898_cd4nc	outcome	RBM43	Wald ratio	1	-0.0268232	0.0196513	0.172266	0.694414	-0.0653397	0.0116933	0.973533	0.936749	1.01176
ENSG00000080166_cd4nc	outcome	DCT	Wald ratio	1	-0.0433033	0.0317339	0.172387	0.6945	-0.105502	0.0188952	0.957621	0.899873	1.01907
ENSG00000127952_cd4nc	outcome	STYXL1	Wald ratio	1	-0.0653365	0.0478948	0.172515	0.694618	-0.15921	0.0285373	0.936752	0.852817	1.02895
ENSG00000187626_monoc	outcome	ZKSCAN4	Wald ratio	1	0.0614914	0.0451032	0.172773	0.695256	-0.0269108	0.149894	1.06342	0.973448	1.16171
ENSG00000263004_cd4nc	outcome	RP11-166P13.3	Wald ratio	1	-0.0718892	0.0527996	0.173341	0.697142	-0.175376	0.0315981	0.930634	0.839141	1.0321
ENSG00000075213_cd4nc	outcome	SEMA3A	Wald ratio	1	-0.0536468	0.0394113	0.17345	0.69718	-0.130893	0.0235994	0.947767	0.877312	1.02388
ENSG00000165502_mononc	outcome	RPL36AL	Wald ratio	1	0.0488653	0.0359122	0.173613	0.697181	-0.0215227	0.119253	1.05008	0.978707	1.12666
ENSG00000160213_cd8s100b	outcome	CSTB	Wald ratio	1	-0.0592605	0.0435556	0.173649	0.697181	-0.144629	0.0261084	0.942461	0.865343	1.02645
ENSG00000152219_cd8et	outcome	ARL14EP	Wald ratio	1	0.065252	0.0480594	0.174547	0.698773	-0.0289444	0.159448	1.06743	0.97147	1.17286
ENSG00000142621_cd8et	outcome	FHAD1	Wald ratio	1	0.0480536	0.0353925	0.174548	0.698773	-0.0213157	0.117423	1.04923	0.97891	1.12459
ENSG00000142621_nk	outcome	FHAD1	Wald ratio	1	-0.0384248	0.0283006	0.174548	0.698773	-0.093894	0.0170445	0.962304	0.910379	1.01719
ENSG00000249109_cd4nc	outcome	RP11-1026M7.2	Wald ratio	1	0.0910266	0.0670616	0.174667	0.698773	-0.0404141	0.222467	1.0953	0.960392	1.24915
ENSG00000130775_cd4et	outcome	THEMIS2	Wald ratio	1	-0.0431474	0.0318008	0.174843	0.698773	-0.105477	0.0191821	0.95777	0.899895	1.01937
ENSG00000130775_cd8s100b	outcome	THEMIS2	Wald ratio	1	-0.0431017	0.031767	0.174843	0.698773	-0.105365	0.0191617	0.957814	0.899996	1.01935
ENSG00000107738_cd4nc	outcome	C10orf54	Wald ratio	1	0.0696008	0.051316	0.174998	0.698773	-0.0309785	0.17018	1.07208	0.969496	1.18552
ENSG00000107738_cd8et	outcome	C10orf54	Wald ratio	1	0.0707635	0.0521732	0.174998	0.698773	-0.031496	0.173023	1.07333	0.968995	1.18889
ENSG00000107738_nk	outcome	C10orf54	Wald ratio	1	0.0516695	0.0380954	0.174998	0.698773	-0.0229975	0.126336	1.05303	0.977265	1.13466
ENSG00000188820_cd8s100b	outcome	FAM26F	Wald ratio	1	-0.057973	0.0427607	0.175177	0.698773	-0.141784	0.0258379	0.943675	0.867809	1.02617
ENSG00000107798_monoc	outcome	LIPA	Wald ratio	1	0.0386043	0.0284744	0.175177	0.698773	-0.0172055	0.094414	1.03936	0.982942	1.09901
ENSG00000214402_cd8nc	outcome	LCNL1	Wald ratio	1	-0.0819975	0.0604901	0.175242	0.698773	-0.200558	0.0365631	0.921274	0.818274	1.03724
ENSG00000205336_nk	outcome	GPR56	Wald ratio	1	-0.0646199	0.0477188	0.175678	0.699205	-0.158149	0.0289089	0.937424	0.853723	1.02933
ENSG00000009413_cd4nc	outcome	REV3L	Wald ratio	1	-0.0485901	0.0358869	0.175744	0.699205	-0.118928	0.0217483	0.952572	0.887871	1.02199
ENSG00000204305_dc	outcome	AGER	Inverse variance weighted	2	-0.415999	0.30727	0.175782	0.699205	-1.01825	0.186249	0.659681	0.361227	1.20472
ENSG00000105472_nk	outcome	CLEC11A	Wald ratio	1	0.0775385	0.0572773	0.17582	0.699205	-0.034725	0.189802	1.08062	0.965871	1.20901
ENSG00000260910_nk	outcome	LINC00565	Wald ratio	1	0.0454878	0.033607	0.175889	0.699205	-0.0203819	0.111358	1.04654	0.979824	1.11779
ENSG00000268804_cd4nc	outcome	RP11-542M13.3	Wald ratio	1	-0.0804841	0.0594709	0.175948	0.699205	-0.197047	0.0360789	0.92267	0.821152	1.03674
ENSG00000197008_cd4nc	outcome	ZNF138	Wald ratio	1	-0.0811667	0.0599907	0.176059	0.699211	-0.198748	0.0364151	0.92204	0.819756	1.03709
ENSG00000168274_monoc	outcome	HIST1H2AE	Wald ratio	1	-0.0643207	0.0475872	0.176491	0.699211	-0.157592	0.0289502	0.937704	0.854199	1.02937
ENSG00000054219_cd4nc	outcome	LY75	Wald ratio	1	-0.0713192	0.0527935	0.176725	0.699211	-0.174795	0.0321561	0.931165	0.839629	1.03268
ENSG00000104626_nk	outcome	ERI1	Wald ratio	1	-0.0657101	0.0486505	0.176806	0.699211	-0.161065	0.0296449	0.936402	0.851237	1.03009
ENSG00000267282_cd4et	outcome	CTB-129P6.4	Wald ratio	1	0.0351949	0.0260835	0.177236	0.699211	-0.0159288	0.0863186	1.03582	0.984197	1.09015
ENSG00000240403_nk	outcome	KIR3DL2	Inverse variance weighted	2	-0.043358	0.0321535	0.177509	0.699211	-0.106379	0.019663	0.957569	0.899084	1.01986
ENSG00000182165_cd4nc	outcome	TP53TG1	Wald ratio	1	0.0597921	0.0443636	0.177731	0.699211	-0.0271605	0.146745	1.06162	0.973205	1.15806
ENSG00000182165_cd8nc	outcome	TP53TG1	Wald ratio	1	0.0765034	0.0567628	0.177731	0.699211	-0.0347516	0.187758	1.07951	0.965845	1.20654
ENSG00000182165_nk	outcome	TP53TG1	Wald ratio	1	0.0679584	0.0504226	0.177731	0.699211	-0.03087	0.166787	1.07032	0.969602	1.1815
ENSG00000204592_cd4nc	outcome	HLA-E	Wald ratio	1	0.078116	0.0580136	0.178138	0.699211	-0.0355908	0.191823	1.08125	0.965035	1.21146
ENSG00000089169_monoc	outcome	RPH3A	Wald ratio	1	0.0531736	0.0394992	0.17824	0.699211	-0.0242448	0.130592	1.05461	0.976047	1.1395
ENSG00000089169_mononc	outcome	RPH3A	Wald ratio	1	-0.0516052	0.0383341	0.17824	0.699211	-0.12674	0.0235297	0.949704	0.880963	1.02381
ENSG00000256515_cd8s100b	outcome	CCL3L3	Wald ratio	1	-0.0455821	0.0338816	0.178517	0.699211	-0.11199	0.0208258	0.955441	0.894053	1.02104
ENSG00000159256_cd4nc	outcome	MORC3	Wald ratio	1	0.0605645	0.0450258	0.178591	0.699211	-0.0276861	0.148815	1.06244	0.972694	1.16046
ENSG00000273428_cd4nc	outcome	RP4-539M6.22	Wald ratio	1	0.0630288	0.0468602	0.178613	0.699211	-0.0288172	0.154875	1.06506	0.971594	1.16751
ENSG00000102898_cd4nc	outcome	NUTF2	Wald ratio	1	-0.0487147	0.0362247	0.178692	0.699211	-0.119715	0.0222858	0.952453	0.887173	1.02254
ENSG00000105404_cd8et	outcome	RABAC1	Wald ratio	1	0.0771158	0.0573816	0.178977	0.699211	-0.0353522	0.189584	1.08017	0.965265	1.20875
ENSG00000105404_cd8nc	outcome	RABAC1	Wald ratio	1	0.0392525	0.0292077	0.178977	0.699211	-0.0179945	0.0964996	1.04003	0.982166	1.10131
ENSG00000173566_cd4nc	outcome	NUDT18	Wald ratio	1	-0.0379977	0.0282833	0.17912	0.699211	-0.093433	0.0174375	0.962715	0.910799	1.01759
ENSG00000080573_cd8s100b	outcome	COL5A3	Wald ratio	1	-0.0597306	0.0444625	0.179145	0.699211	-0.146877	0.027416	0.942018	0.8634	1.0278
ENSG00000080573_nk	outcome	COL5A3	Wald ratio	1	0.0404853	0.0301367	0.179145	0.699211	-0.0185825	0.0995532	1.04132	0.981589	1.10468
ENSG00000100181_monoc	outcome	TPTEP1	Wald ratio	1	-0.0843307	0.0627768	0.179161	0.699211	-0.207373	0.0387118	0.919127	0.812716	1.03947
ENSG00000100300_plasma	outcome	TSPO	Wald ratio	1	0.0649053	0.0483368	0.179346	0.699211	-0.0298348	0.159645	1.06706	0.970606	1.17309
ENSG00000123609_bin	outcome	NMI	Wald ratio	1	0.0649953	0.0484062	0.179367	0.699211	-0.0298808	0.159871	1.06715	0.970561	1.17336
ENSG00000123609_cd4et	outcome	NMI	Wald ratio	1	0.0643587	0.0479321	0.179367	0.699211	-0.0295882	0.158306	1.06647	0.970845	1.17152
ENSG00000184898_cd8et	outcome	RBM43	Wald ratio	1	-0.0324604	0.0241753	0.179367	0.699211	-0.079844	0.0149233	0.968061	0.92326	1.01504
ENSG00000184898_cd8nc	outcome	RBM43	Wald ratio	1	-0.0386426	0.0287796	0.179367	0.699211	-0.0950506	0.0177655	0.962095	0.909327	1.01792
ENSG00000184898_nk	outcome	RBM43	Wald ratio	1	-0.0346238	0.0257866	0.179367	0.699211	-0.0851655	0.0159179	0.965969	0.91836	1.01605
ENSG00000130775_nkr	outcome	THEMIS2	Wald ratio	1	-0.0487907	0.0363385	0.179379	0.699211	-0.120014	0.0224329	0.95238	0.886908	1.02269
ENSG00000273176_cd8et	outcome	RP3-510H16.3	Wald ratio	1	0.0978786	0.0729419	0.179638	0.699211	-0.0450874	0.240845	1.10283	0.955914	1.27232
ENSG00000186184_bmem	outcome	POLR1D	Wald ratio	1	0.0576243	0.0429479	0.179685	0.699211	-0.0265536	0.141802	1.05932	0.973796	1.15235
ENSG00000130768_nk	outcome	SMPDL3B	Wald ratio	1	0.0347358	0.0259046	0.179949	0.699211	-0.0160372	0.0855088	1.03535	0.984091	1.08927
ENSG00000130775_nk	outcome	THEMIS2	Wald ratio	1	-0.0208423	0.0155433	0.179949	0.699211	-0.0513072	0.0096227	0.979373	0.949987	1.00967
ENSG00000229676_nk	outcome	ZNF492	Wald ratio	1	0.0343953	0.0256544	0.180013	0.699211	-0.0158874	0.084678	1.03499	0.984238	1.08837
ENSG00000259065_cd8nc	outcome	RP5-1021I20.1	Wald ratio	1	0.0684728	0.0510728	0.180021	0.699211	-0.0316299	0.168576	1.07087	0.968865	1.18362
ENSG00000100225_cd4nc	outcome	FBXO7	Wald ratio	1	0.052897	0.039474	0.180231	0.699211	-0.0244721	0.130266	1.05432	0.975825	1.13913
ENSG00000176593_bin	outcome	CTD-2368P22.1	Wald ratio	1	0.0291818	0.0217787	0.18027	0.699211	-0.0135044	0.0718681	1.02961	0.986586	1.07451
ENSG00000176593_cd4et	outcome	CTD-2368P22.1	Wald ratio	1	0.0614937	0.0458934	0.18027	0.699211	-0.0284574	0.151445	1.06342	0.971944	1.16351
ENSG00000176593_cd4nc	outcome	CTD-2368P22.1	Wald ratio	1	0.0257918	0.0192487	0.18027	0.699211	-0.0119356	0.0635191	1.02613	0.988135	1.06558
ENSG00000176593_cd8et	outcome	CTD-2368P22.1	Wald ratio	1	0.047163	0.0351982	0.18027	0.699211	-0.0218256	0.116152	1.04829	0.978411	1.12317
ENSG00000176593_cd8nc	outcome	CTD-2368P22.1	Wald ratio	1	0.0374253	0.0279309	0.18027	0.699211	-0.0173193	0.09217	1.03813	0.98283	1.09655
ENSG00000176593_nk	outcome	CTD-2368P22.1	Wald ratio	1	0.0285506	0.0213077	0.18027	0.699211	-0.0132124	0.0703136	1.02896	0.986875	1.07284
ENSG00000198231_cd4nc	outcome	DDX42	Wald ratio	1	-0.05502	0.0410699	0.180353	0.699211	-0.135517	0.025477	0.946466	0.873264	1.0258
ENSG00000103769_cd8et	outcome	RAB11A	Wald ratio	1	-0.0531214	0.0396667	0.180507	0.699211	-0.130868	0.0246253	0.948265	0.877334	1.02493
ENSG00000262202_bmem	outcome	SNORD3D	Wald ratio	1	0.0461243	0.0344468	0.18057	0.699211	-0.0213914	0.11364	1.0472	0.978836	1.12035
ENSG00000138640_cd8nc	outcome	FAM13A	Wald ratio	1	-0.0681216	0.0508886	0.180688	0.699211	-0.167863	0.0316201	0.934147	0.845469	1.03213
ENSG00000110203_monoc	outcome	FOLR3	Wald ratio	1	-0.0270972	0.0202463	0.180774	0.699211	-0.0667799	0.0125856	0.973267	0.935401	1.01267
ENSG00000172785_cd4nc	outcome	CBWD1	Wald ratio	1	0.0564393	0.0421712	0.180787	0.699211	-0.0262163	0.139095	1.05806	0.974124	1.14923
ENSG00000130775_cd4nc	outcome	THEMIS2	Wald ratio	1	-0.0225964	0.0168863	0.180848	0.699211	-0.0556936	0.0105008	0.977657	0.945829	1.01056
ENSG00000111906_cd4nc	outcome	HDDC2	Wald ratio	1	-0.0451456	0.0337471	0.180974	0.699211	-0.11129	0.0209988	0.955858	0.894679	1.02122
ENSG00000105664_cd4nc	outcome	COMP	Wald ratio	1	0.0615738	0.0460341	0.181037	0.699211	-0.028653	0.151801	1.06351	0.971754	1.16393
ENSG00000130775_cd8et	outcome	THEMIS2	Wald ratio	1	-0.0217738	0.0162893	0.181323	0.69979	-0.0537009	0.0101532	0.978462	0.947716	1.0102
ENSG00000184348_cd8s100b	outcome	HIST1H2AK	Wald ratio	1	-0.063636	0.0476151	0.181397	0.69979	-0.156962	0.0296896	0.938347	0.854737	1.03013
ENSG00000231133_cd4nc	outcome	HAR1B	Wald ratio	1	-0.0702058	0.0525532	0.181582	0.69979	-0.17321	0.0327985	0.932202	0.840961	1.03334
ENSG00000234323_nk	outcome	RP11-308N19.1	Wald ratio	1	-0.0520733	0.039017	0.181996	0.69979	-0.128547	0.0243999	0.949259	0.879373	1.0247
ENSG00000262202_cd4nc	outcome	SNORD3D	Wald ratio	1	-0.0600016	0.0449715	0.182133	0.69979	-0.148146	0.0281425	0.941763	0.862305	1.02854
ENSG00000143466_cd8et	outcome	IKBKE	Wald ratio	1	-0.0653251	0.0489628	0.182145	0.69979	-0.161292	0.030642	0.936763	0.851043	1.03112
ENSG00000122643_cd8et	outcome	NT5C3A	Wald ratio	1	-0.0618388	0.046355	0.182195	0.69979	-0.152695	0.029017	0.940034	0.858392	1.02944
ENSG00000105404_cd4nc	outcome	RABAC1	Wald ratio	1	0.0337712	0.0253164	0.182215	0.69979	-0.0158489	0.0833913	1.03435	0.984276	1.08697
ENSG00000165996_cd4nc	outcome	PTPLA	Wald ratio	1	-0.0729156	0.0546695	0.182285	0.69979	-0.180068	0.0342366	0.929679	0.835214	1.03483
ENSG00000223865_bin	outcome	HLA-DPB1	Wald ratio	1	-0.0278007	0.0208487	0.182385	0.69979	-0.0686641	0.0130628	0.972582	0.93364	1.01315
ENSG00000231389_bin	outcome	HLA-DPA1	Wald ratio	1	-0.0325225	0.0243898	0.182385	0.69979	-0.0803265	0.0152815	0.968001	0.922815	1.0154
ENSG00000231389_bmem	outcome	HLA-DPA1	Wald ratio	1	-0.0332871	0.0249632	0.182385	0.69979	-0.0822149	0.0156407	0.967261	0.921074	1.01576
ENSG00000267123_nk	outcome	CTD-2357A8.3	Wald ratio	1	0.0505647	0.0379648	0.182899	0.70138	-0.0238464	0.124976	1.05186	0.976436	1.13312
ENSG00000180875_cd4nc	outcome	GREM2	Wald ratio	1	0.0669026	0.0502502	0.183061	0.701619	-0.0315879	0.165393	1.06919	0.968906	1.17986
ENSG00000144713_bin	outcome	RPL32	Wald ratio	1	0.0767472	0.0576606	0.183184	0.701704	-0.0362677	0.189762	1.07977	0.964382	1.20896
ENSG00000272463_cd4nc	outcome	RP11-532F6.3	Wald ratio	1	-0.0456437	0.034331	0.183676	0.702446	-0.112932	0.0216449	0.955382	0.893211	1.02188
ENSG00000240021_bin	outcome	TEX35	Wald ratio	1	0.0429902	0.032343	0.183782	0.702446	-0.020402	0.106382	1.04393	0.979805	1.11225
ENSG00000142684_monoc	outcome	ZNF593	Wald ratio	1	-0.0693377	0.052178	0.183891	0.702446	-0.171607	0.0329311	0.933012	0.842311	1.03348
ENSG00000169442_nk	outcome	CD52	Wald ratio	1	0.0359271	0.0270358	0.183891	0.702446	-0.0170631	0.0889172	1.03658	0.983082	1.09299
ENSG00000204590_cd4sox4	outcome	GNL1	Wald ratio	1	-0.0791333	0.0595721	0.184059	0.702446	-0.195895	0.0376281	0.923917	0.822099	1.03835
ENSG00000233005_nk	outcome	AC067959.1	Wald ratio	1	0.031603	0.0237955	0.184143	0.702446	-0.0150362	0.0782422	1.03211	0.985076	1.08138
ENSG00000185043_nk	outcome	CIB1	Wald ratio	1	-0.0558819	0.0420887	0.184272	0.702446	-0.138376	0.026612	0.945651	0.870771	1.02697
ENSG00000069188_bin	outcome	SDK2	Wald ratio	1	-0.0724765	0.0546024	0.184393	0.702446	-0.179497	0.0345442	0.930088	0.83569	1.03515
ENSG00000069188_cd4nc	outcome	SDK2	Wald ratio	1	-0.0525729	0.0396074	0.184393	0.702446	-0.130204	0.0250576	0.948785	0.877917	1.02537
ENSG00000069188_cd8nc	outcome	SDK2	Wald ratio	1	-0.073489	0.0553652	0.184393	0.702446	-0.182005	0.0350268	0.929146	0.833597	1.03565
ENSG00000122335_bmem	outcome	SERAC1	Wald ratio	1	0.0429143	0.0323372	0.18448	0.702446	-0.0204666	0.106295	1.04385	0.979741	1.11215
ENSG00000003402_bin	outcome	CFLAR	Wald ratio	1	0.0692323	0.0522039	0.184776	0.702474	-0.0330873	0.171552	1.07169	0.967454	1.18715
ENSG00000103187_bin	outcome	COTL1	Wald ratio	1	-0.0769078	0.0580411	0.185152	0.702474	-0.190668	0.0368527	0.925975	0.826407	1.03754
ENSG00000198771_bin	outcome	RCSD1	Wald ratio	1	-0.0499932	0.0377336	0.185205	0.702474	-0.123951	0.0239646	0.951236	0.883423	1.02425
ENSG00000122359_cd4nc	outcome	ANXA11	Wald ratio	1	-0.0544633	0.0411135	0.185268	0.702474	-0.135046	0.026119	0.946993	0.873676	1.02646
ENSG00000122359_nk	outcome	ANXA11	Wald ratio	1	-0.0581828	0.0439212	0.185268	0.702474	-0.144268	0.0279028	0.943477	0.865655	1.0283
ENSG00000198380_cd4nc	outcome	GFPT1	Wald ratio	1	-0.076455	0.057716	0.185279	0.702474	-0.189578	0.0366684	0.926395	0.827308	1.03735
ENSG00000197540_cd4et	outcome	GZMM	Wald ratio	1	-0.0872065	0.0658488	0.185389	0.702474	-0.21627	0.0418572	0.916488	0.805518	1.04275
ENSG00000197540_cd4nc	outcome	GZMM	Wald ratio	1	-0.0623105	0.0470501	0.185389	0.702474	-0.154529	0.0299077	0.939591	0.856819	1.03036
ENSG00000197540_cd8nc	outcome	GZMM	Wald ratio	1	-0.085728	0.0647325	0.185389	0.702474	-0.212604	0.0411476	0.917844	0.808477	1.04201
ENSG00000107902_bin	outcome	LHPP	Wald ratio	1	-0.0824597	0.0623345	0.185882	0.703597	-0.204635	0.0397158	0.920849	0.814945	1.04052
ENSG00000169994_cd4nc	outcome	MYO7B	Wald ratio	1	-0.0280764	0.0212573	0.186573	0.703597	-0.0697407	0.013588	0.972314	0.932636	1.01368
ENSG00000259138_cd4nc	outcome	RP11-950C14.7	Wald ratio	1	-0.0563994	0.042703	0.18659	0.703597	-0.140097	0.0272986	0.945162	0.869274	1.02767
ENSG00000168961_mononc	outcome	LGALS9	Wald ratio	1	0.0433551	0.0328435	0.186818	0.703597	-0.0210182	0.107728	1.04431	0.979201	1.11375
ENSG00000084207_cd8nc	outcome	GSTP1	Wald ratio	1	-0.0322221	0.0244104	0.186829	0.703597	-0.0800664	0.0156222	0.968292	0.923055	1.01574
ENSG00000084207_nk	outcome	GSTP1	Wald ratio	1	-0.0442711	0.0335383	0.186829	0.703597	-0.110006	0.0214639	0.956695	0.895829	1.0217
ENSG00000158773_bin	outcome	USF1	Wald ratio	1	-0.0812395	0.0615737	0.18704	0.703597	-0.201924	0.039445	0.921973	0.817157	1.04023
ENSG00000158773_cd4nc	outcome	USF1	Wald ratio	1	-0.048543	0.0367921	0.18704	0.703597	-0.120655	0.0235695	0.952616	0.886339	1.02385
ENSG00000158773_cd8et	outcome	USF1	Wald ratio	1	-0.071796	0.0544162	0.18704	0.703597	-0.178452	0.0348598	0.930721	0.836564	1.03547
ENSG00000158773_cd8nc	outcome	USF1	Wald ratio	1	-0.0745214	0.0564819	0.18704	0.703597	-0.185226	0.0361831	0.928188	0.830917	1.03685
ENSG00000158773_nk	outcome	USF1	Wald ratio	1	-0.0589432	0.0446747	0.18704	0.703597	-0.146506	0.0286192	0.94276	0.863721	1.02903
ENSG00000107863_cd4nc	outcome	ARHGAP21	Wald ratio	1	0.0733261	0.0555804	0.187076	0.703597	-0.0356115	0.182264	1.07608	0.965015	1.19993
ENSG00000090920_cd8et	outcome	FCGBP	Wald ratio	1	-0.0433467	0.0328575	0.18709	0.703597	-0.107747	0.0210539	0.957579	0.897854	1.02128
ENSG00000161618_nk	outcome	ALDH16A1	Wald ratio	1	0.0690966	0.0523762	0.18709	0.703597	-0.0335608	0.171754	1.07154	0.966996	1.18739
ENSG00000197520_bin	outcome	FAM177B	Wald ratio	1	-0.0425344	0.0322689	0.187462	0.704617	-0.105781	0.0207126	0.958358	0.899621	1.02093
ENSG00000271204_bmem	outcome	RP11-138A9.1	Wald ratio	1	0.0714699	0.0542409	0.187624	0.704848	-0.0348422	0.177782	1.07409	0.965758	1.19456
ENSG00000108592_cd4nc	outcome	FTSJ3	Wald ratio	1	-0.0550136	0.0418074	0.188213	0.705386	-0.136956	0.0269289	0.946472	0.872009	1.02729
ENSG00000019169_monoc	outcome	MARCO	Wald ratio	1	-0.0429906	0.032674	0.18826	0.705386	-0.107032	0.0210504	0.95792	0.898497	1.02127
ENSG00000083642_cd8et	outcome	PDS5B	Wald ratio	1	0.072515	0.055115	0.188274	0.705386	-0.0355105	0.18054	1.07521	0.965113	1.19786
ENSG00000171574_cd4nc	outcome	ZNF584	Wald ratio	1	-0.0344167	0.0261606	0.188311	0.705386	-0.0856914	0.0168581	0.966169	0.917877	1.017
ENSG00000126246_bin	outcome	IGFLR1	Wald ratio	1	-0.097156	0.0738597	0.188371	0.705386	-0.241921	0.047609	0.907414	0.785118	1.04876
ENSG00000161265_cd8s100b	outcome	U2AF1L4	Wald ratio	1	0.10582	0.0804465	0.188371	0.705386	-0.0518548	0.263495	1.11162	0.949467	1.30147
ENSG00000211456_nk	outcome	SACM1L	Wald ratio	1	0.0255694	0.0194489	0.188612	0.705743	-0.0125504	0.0636893	1.0259	0.987528	1.06576
ENSG00000197409_mononc	outcome	HIST1H3D	Wald ratio	1	-0.0936907	0.0712732	0.188668	0.705743	-0.233386	0.0460047	0.910564	0.791848	1.04708
ENSG00000075239_bin	outcome	ACAT1	Wald ratio	1	0.0637769	0.048547	0.188942	0.705976	-0.0313752	0.158929	1.06585	0.969112	1.17225
ENSG00000100241_nk	outcome	SBF1	Wald ratio	1	-0.0728639	0.0554739	0.189021	0.705976	-0.181593	0.0358649	0.929727	0.833941	1.03652
ENSG00000110172_cd4nc	outcome	CHORDC1	Wald ratio	1	0.0692498	0.0527237	0.189032	0.705976	-0.0340887	0.172588	1.0717	0.966486	1.18838
ENSG00000197345_cd8et	outcome	MRPL21	Wald ratio	1	0.0469715	0.0357921	0.189405	0.706992	-0.0231811	0.117124	1.04809	0.977085	1.12426
ENSG00000168255_cd8et	outcome	POLR2J3	Wald ratio	1	-0.066252	0.0505127	0.189659	0.707562	-0.165257	0.032753	0.935895	0.847676	1.0333
ENSG00000171067_cd8et	outcome	C11orf24	Wald ratio	1	-0.0432367	0.0329813	0.189876	0.707997	-0.10788	0.0214067	0.957685	0.897735	1.02164
ENSG00000204839_mononc	outcome	MROH6	Wald ratio	1	0.0600579	0.04586	0.190333	0.709323	-0.0298276	0.149943	1.0619	0.970613	1.16177
ENSG00000259658_cd4nc	outcome	RP11-89K11.1	Wald ratio	1	0.0610199	0.0466162	0.19054	0.709714	-0.0303479	0.152388	1.06292	0.970108	1.16461
ENSG00000105373_nk	outcome	GLTSCR2	Wald ratio	1	-0.0526325	0.0402416	0.190904	0.710425	-0.131506	0.0262411	0.948729	0.876774	1.02659
ENSG00000141447_cd4nc	outcome	OSBPL1A	Wald ratio	1	0.058812	0.0449693	0.190933	0.710425	-0.0293279	0.146952	1.06058	0.971098	1.1583
ENSG00000110318_nk	outcome	KIAA1377	Wald ratio	1	-0.0791351	0.0605411	0.191168	0.710922	-0.197796	0.0395253	0.923915	0.820538	1.04032
ENSG00000269930_nk	outcome	RP11-932O9.9	Wald ratio	1	-0.0724668	0.0554713	0.191422	0.711274	-0.181191	0.036257	0.930097	0.834276	1.03692
ENSG00000185507_cd8nc	outcome	IRF7	Wald ratio	1	0.073156	0.0560044	0.191466	0.711274	-0.0366125	0.182925	1.0759	0.96405	1.20072
ENSG00000176422_cd8et	outcome	SPRYD4	Wald ratio	1	0.0800748	0.0613857	0.192079	0.713174	-0.0402411	0.200391	1.08337	0.960558	1.22188
ENSG00000159128_monoc	outcome	IFNGR2	Wald ratio	1	0.0587754	0.0450734	0.192236	0.713379	-0.0295684	0.147119	1.06054	0.970864	1.15849
ENSG00000132406_cd4nc	outcome	TMEM128	Wald ratio	1	-0.0707879	0.0543154	0.192481	0.713546	-0.177246	0.0356703	0.931659	0.837574	1.03631
ENSG00000141576_cd4nc	outcome	RNF157	Wald ratio	1	-0.0686931	0.0527121	0.192515	0.713546	-0.172009	0.0346226	0.933613	0.841972	1.03523
ENSG00000002822_nk	outcome	MAD1L1	Wald ratio	1	-0.0577037	0.0442864	0.192586	0.713546	-0.144505	0.0290977	0.94393	0.86545	1.02953
ENSG00000131899_cd4nc	outcome	LLGL1	Wald ratio	1	0.0585056	0.0449708	0.193269	0.715699	-0.0296372	0.146648	1.06025	0.970798	1.15795
ENSG00000089351_mononc	outcome	GRAMD1A	Wald ratio	1	-0.0507467	0.0390178	0.193394	0.715784	-0.127222	0.0257282	0.950519	0.880539	1.02606
ENSG00000197870_cd4nc	outcome	PRB3	Wald ratio	1	-0.0487572	0.037547	0.194093	0.717099	-0.122349	0.0248348	0.952412	0.884839	1.02515
ENSG00000247157_cd4nc	outcome	RP11-434C1.1	Wald ratio	1	0.0452176	0.0348212	0.194093	0.717099	-0.0230319	0.113467	1.04626	0.977231	1.12015
ENSG00000247157_cd8nc	outcome	RP11-434C1.1	Wald ratio	1	0.0761743	0.0586603	0.194093	0.717099	-0.0387998	0.191148	1.07915	0.961943	1.21064
ENSG00000148019_cd8et	outcome	CEP78	Wald ratio	1	0.0357678	0.0275482	0.194159	0.717099	-0.0182266	0.0897623	1.03642	0.981939	1.09391
ENSG00000073792_nk	outcome	IGF2BP2	Wald ratio	1	0.0700516	0.0540294	0.194787	0.719041	-0.035846	0.175949	1.07256	0.964789	1.19238
ENSG00000260088_cd4nc	outcome	RP11-92G12.3	Wald ratio	1	-0.0310423	0.0239832	0.19555	0.721476	-0.0780494	0.0159648	0.969435	0.924919	1.01609
ENSG00000117748_cd4nc	outcome	RPA2	Wald ratio	1	-0.0586654	0.0453467	0.195765	0.721512	-0.147545	0.030214	0.943022	0.862824	1.03068
ENSG00000117748_cd8et	outcome	RPA2	Wald ratio	1	-0.0499193	0.0385861	0.195765	0.721512	-0.125548	0.0257095	0.951306	0.882013	1.02604
ENSG00000118197_cd4nc	outcome	DDX59	Wald ratio	1	-0.0697734	0.0540222	0.196507	0.721618	-0.175657	0.0361102	0.932605	0.838906	1.03677
ENSG00000213625_nk	outcome	LEPROT	Wald ratio	1	0.0475282	0.0367994	0.196514	0.721618	-0.0245987	0.119655	1.04868	0.975701	1.12711
ENSG00000117748_nk	outcome	RPA2	Wald ratio	1	-0.0558334	0.0432303	0.196519	0.721618	-0.140565	0.028898	0.945697	0.868867	1.02932
ENSG00000142089_bin	outcome	IFITM3	Wald ratio	1	0.0649399	0.0503133	0.196804	0.721618	-0.0336742	0.163554	1.06709	0.966887	1.17769
ENSG00000142089_cd4nc	outcome	IFITM3	Wald ratio	1	0.0201035	0.0155755	0.196804	0.721618	-0.0104246	0.0506316	1.02031	0.98963	1.05194
ENSG00000142089_bmem	outcome	IFITM3	Wald ratio	1	0.0687283	0.0532485	0.196804	0.721618	-0.0356387	0.173095	1.07115	0.964989	1.18898
ENSG00000142089_cd8s100b	outcome	IFITM3	Wald ratio	1	0.0352599	0.0273182	0.196804	0.721618	-0.0182838	0.0888036	1.03589	0.981882	1.09287
ENSG00000132740_cd4nc	outcome	IGHMBP2	Wald ratio	1	-0.0443516	0.0343722	0.196936	0.721618	-0.111721	0.023018	0.956618	0.894294	1.02328
ENSG00000197345_cd4nc	outcome	MRPL21	Wald ratio	1	0.0228474	0.0177066	0.196936	0.721618	-0.0118575	0.0575523	1.02311	0.988212	1.05924
ENSG00000197345_cd8nc	outcome	MRPL21	Wald ratio	1	0.0362007	0.0280554	0.196936	0.721618	-0.0187878	0.0911892	1.03686	0.981388	1.09548
ENSG00000137185_cd8nc	outcome	ZSCAN9	Wald ratio	1	0.0640546	0.0496706	0.197194	0.721618	-0.0332998	0.161409	1.06615	0.967249	1.17517
ENSG00000197345_nk	outcome	MRPL21	Wald ratio	1	0.047863	0.0371373	0.197464	0.721618	-0.0249261	0.120652	1.04903	0.975382	1.12823
ENSG00000166452_cd4nc	outcome	AKIP1	Wald ratio	1	0.0448765	0.0348201	0.197464	0.721618	-0.0233709	0.113124	1.0459	0.9769	1.11977
ENSG00000137267_cd4et	outcome	TUBB2A	Wald ratio	1	0.0797719	0.0619129	0.197588	0.721618	-0.0415774	0.201121	1.08304	0.959275	1.22277
ENSG00000205020_cd8et	outcome	CCL4L1	Wald ratio	1	0.0536299	0.0416289	0.197647	0.721618	-0.0279628	0.135223	1.05509	0.972425	1.14479
ENSG00000205020_nk	outcome	CCL4L1	Wald ratio	1	0.0492626	0.0382389	0.197647	0.721618	-0.0256857	0.124211	1.0505	0.974641	1.13225
ENSG00000256515_monoc	outcome	CCL3L3	Wald ratio	1	0.0435849	0.0338318	0.197647	0.721618	-0.0227253	0.109895	1.04455	0.977531	1.11616
ENSG00000256515_nk	outcome	CCL3L3	Wald ratio	1	0.0377204	0.0292796	0.197647	0.721618	-0.0196676	0.0951084	1.03844	0.980525	1.09978
ENSG00000171574_cd8nc	outcome	ZNF584	Wald ratio	1	-0.0490828	0.0381187	0.197874	0.721986	-0.123795	0.0256297	0.952102	0.883561	1.02596
ENSG00000196331_nk	outcome	HIST1H2BO	Wald ratio	1	-0.0466129	0.0362069	0.197954	0.721986	-0.117578	0.0243527	0.954457	0.889071	1.02465
ENSG00000185507_cd4nc	outcome	IRF7	Wald ratio	1	0.0657205	0.0510876	0.198294	0.722524	-0.0344111	0.165852	1.06793	0.966174	1.1804
ENSG00000177000_cd4nc	outcome	MTHFR	Wald ratio	1	-0.0670633	0.0521454	0.198414	0.722524	-0.169268	0.0351417	0.935136	0.844282	1.03577
ENSG00000133794_cd4nc	outcome	ARNTL	Wald ratio	1	-0.0641421	0.049876	0.198433	0.722524	-0.161899	0.033615	0.937872	0.850527	1.03419
ENSG00000137221_nkr	outcome	TJAP1	Wald ratio	1	-0.0758109	0.0589643	0.198545	0.722524	-0.191381	0.0397591	0.926992	0.825818	1.04056
ENSG00000105404_bmem	outcome	RABAC1	Wald ratio	1	0.0556947	0.0433252	0.198617	0.722524	-0.0292228	0.140612	1.05727	0.9712	1.15098
ENSG00000166669_cd4et	outcome	ATF7IP2	Wald ratio	1	-0.0730153	0.0568309	0.198869	0.723065	-0.184404	0.0383733	0.929587	0.8316	1.03912
ENSG00000254859_monoc	outcome	RP11-661A12.5	Wald ratio	1	0.0383173	0.0298561	0.199352	0.723983	-0.0202006	0.0968353	1.03906	0.980002	1.10168
ENSG00000196839_cd8nc	outcome	ADA	Wald ratio	1	-0.068774	0.0535925	0.199396	0.723983	-0.173815	0.0362674	0.933538	0.840452	1.03693
ENSG00000197465_cd4nc	outcome	GYPE	Wald ratio	1	0.0302706	0.0235904	0.199431	0.723983	-0.0159666	0.0765078	1.03073	0.98416	1.07951
ENSG00000243150_cd4nc	outcome	RP11-538P18.2	Wald ratio	1	-0.044798	0.0349394	0.199785	0.724892	-0.113279	0.0236831	0.956191	0.892901	1.02397
ENSG00000218510_cd4nc	outcome	LINC00339	Inverse variance weighted	2	-0.028057	0.0218917	0.199973	0.724907	-0.0709648	0.0148507	0.972333	0.931495	1.01496
ENSG00000273382_cd4nc	outcome	RP5-1065J22.8	Wald ratio	1	-0.0598947	0.0467446	0.200082	0.724907	-0.151514	0.0317247	0.941864	0.859406	1.03223
ENSG00000259065_cd4et	outcome	RP5-1021I20.1	Wald ratio	1	-0.0468009	0.0365354	0.200203	0.724907	-0.11841	0.0248085	0.954277	0.888331	1.02512
ENSG00000259065_cd4nc	outcome	RP5-1021I20.1	Wald ratio	1	0.0342088	0.0267053	0.200203	0.724907	-0.0181336	0.0865512	1.0348	0.98203	1.09041
ENSG00000170624_cd8et	outcome	SGCD	Wald ratio	1	-0.0610138	0.0476648	0.200524	0.725695	-0.154437	0.0324092	0.94081	0.856898	1.03294
ENSG00000170291_mononc	outcome	ELP5	Wald ratio	1	-0.0622348	0.0486383	0.200705	0.725978	-0.157566	0.0330962	0.939662	0.854221	1.03365
ENSG00000092758_bmem	outcome	COL9A3	Wald ratio	1	0.0740296	0.0579192	0.201195	0.727099	-0.039492	0.187551	1.07684	0.961278	1.20629
ENSG00000137331_cd4sox4	outcome	IER3	Inverse variance weighted	2	0.127124	0.0994903	0.201336	0.727099	-0.0678769	0.322125	1.13556	0.934375	1.38006
ENSG00000166669_cd4nc	outcome	ATF7IP2	Wald ratio	1	-0.0466593	0.0365243	0.20143	0.727099	-0.118247	0.0249283	0.954412	0.888477	1.02524
ENSG00000166669_cd8nc	outcome	ATF7IP2	Wald ratio	1	-0.0590784	0.0462458	0.20143	0.727099	-0.14972	0.0315634	0.942633	0.860949	1.03207
ENSG00000111144_nk	outcome	LTA4H	Wald ratio	1	0.0530806	0.041567	0.201606	0.727358	-0.0283906	0.134552	1.05451	0.972009	1.14402
ENSG00000089177_cd8nc	outcome	KIF16B	Wald ratio	1	0.0587815	0.0460715	0.202	0.728404	-0.0315186	0.149082	1.06054	0.968973	1.16077
ENSG00000254995_cd4nc	outcome	STX16-NPEPL1	Wald ratio	1	0.0717448	0.056265	0.202265	0.728987	-0.0385345	0.182024	1.07438	0.962199	1.19964
ENSG00000145220_nk	outcome	LYAR	Wald ratio	1	0.0282072	0.0221539	0.202933	0.729139	-0.0152144	0.0716287	1.02861	0.984901	1.07426
ENSG00000145220_nkr	outcome	LYAR	Wald ratio	1	0.0418314	0.0328543	0.202933	0.729139	-0.0225631	0.106226	1.04272	0.97769	1.11207
ENSG00000132386_cd4nc	outcome	SERPINF1	Wald ratio	1	0.0388112	0.0304843	0.202963	0.729139	-0.0209379	0.0985604	1.03957	0.97928	1.10358
ENSG00000009335_cd4nc	outcome	UBE3C	Wald ratio	1	-0.070562	0.055425	0.20298	0.729139	-0.179195	0.038071	0.93187	0.835943	1.0388
ENSG00000125743_bin	outcome	SNRPD2	Wald ratio	1	-0.0466089	0.0366152	0.20304	0.729139	-0.118375	0.0251569	0.954461	0.888363	1.02548
ENSG00000125743_cd8nc	outcome	SNRPD2	Wald ratio	1	-0.0295631	0.0232243	0.20304	0.729139	-0.0750827	0.0159565	0.97087	0.927667	1.01608
ENSG00000125743_cd8s100b	outcome	SNRPD2	Wald ratio	1	-0.0573937	0.0450876	0.20304	0.729139	-0.145765	0.0309779	0.944222	0.86436	1.03146
ENSG00000104427_cd4et	outcome	ZC2HC1A	Wald ratio	1	-0.0677769	0.0532724	0.203277	0.729139	-0.172191	0.036637	0.934469	0.841819	1.03732
ENSG00000142684_cd4et	outcome	ZNF593	Wald ratio	1	-0.0576547	0.0453235	0.203348	0.729139	-0.146489	0.0311793	0.943976	0.863735	1.03167
ENSG00000142684_cd8nc	outcome	ZNF593	Wald ratio	1	-0.0668225	0.0525305	0.203348	0.729139	-0.169782	0.0361372	0.935361	0.843849	1.0368
ENSG00000204344_plasma	outcome	STK19	Inverse variance weighted	2	-0.327264	0.257413	0.203601	0.729674	-0.831793	0.177265	0.720893	0.435268	1.19395
ENSG00000144802_bin	outcome	NFKBIZ	Wald ratio	1	-0.0682883	0.0537823	0.204186	0.730005	-0.173702	0.037125	0.933991	0.840548	1.03782
ENSG00000183020_nk	outcome	AP2A2	Wald ratio	1	-0.0420049	0.0330827	0.204193	0.730005	-0.106847	0.0228371	0.958865	0.898663	1.0231
ENSG00000106733_bin	outcome	NMRK1	Wald ratio	1	-0.0687687	0.0541641	0.204214	0.730005	-0.17493	0.0373929	0.933543	0.839515	1.0381
ENSG00000106733_cd8s100b	outcome	NMRK1	Wald ratio	1	-0.0650927	0.0512688	0.204214	0.730005	-0.165579	0.0353941	0.936981	0.847402	1.03603
ENSG00000106733_cd4et	outcome	NMRK1	Wald ratio	1	-0.0406277	0.0319994	0.204214	0.730005	-0.103347	0.0220912	0.960187	0.901814	1.02234
ENSG00000182871_cd8s100b	outcome	COL18A1	Wald ratio	1	0.0864945	0.0681488	0.204369	0.730188	-0.0470771	0.220066	1.09035	0.954014	1.24616
ENSG00000138757_cd8nc	outcome	G3BP2	Wald ratio	1	0.0568399	0.0448323	0.204858	0.731188	-0.0310315	0.144711	1.05849	0.969445	1.15571
ENSG00000138757_nk	outcome	G3BP2	Wald ratio	1	0.0506294	0.0399338	0.204858	0.731188	-0.0276409	0.1289	1.05193	0.972738	1.13758
ENSG00000129353_cd8et	outcome	SLC44A2	Wald ratio	1	0.066417	0.0524383	0.205308	0.732248	-0.0363621	0.169196	1.06867	0.964291	1.18435
ENSG00000196730_nk	outcome	DAPK1	Wald ratio	1	0.050359	0.0397691	0.20541	0.732248	-0.0275883	0.128306	1.05165	0.972789	1.1369
ENSG00000196562_dc	outcome	SULF2	Wald ratio	1	-0.072998	0.0576546	0.205468	0.732248	-0.186001	0.0400051	0.929603	0.830273	1.04082
ENSG00000225978_cd4nc	outcome	HAR1A	Wald ratio	1	-0.0416554	0.0329105	0.205614	0.732397	-0.10616	0.0228492	0.9592	0.899281	1.02311
ENSG00000115866_cd8nc	outcome	DARS	Wald ratio	1	0.0589327	0.0465864	0.205864	0.732913	-0.0323765	0.150242	1.0607	0.968142	1.16212
ENSG00000111880_cd4sox4	outcome	RNGTT	Wald ratio	1	-0.0297495	0.0235346	0.206203	0.733746	-0.0758773	0.0163783	0.970689	0.92693	1.01651
ENSG00000270604_nk	outcome	HCG17	Wald ratio	1	0.0328266	0.0259848	0.206482	0.734062	-0.0181037	0.0837568	1.03337	0.982059	1.08736
ENSG00000049247_cd4et	outcome	UTS2	Wald ratio	1	-0.0538587	0.0426562	0.206724	0.734062	-0.137465	0.0297474	0.947566	0.871565	1.03019
ENSG00000111837_monoc	outcome	MAK	Wald ratio	1	-0.0381614	0.0302367	0.206916	0.734062	-0.0974253	0.0211024	0.962558	0.90717	1.02133
ENSG00000198755_bin	outcome	RPL10A	Wald ratio	1	0.0279269	0.0221277	0.20692	0.734062	-0.0154433	0.0712971	1.02832	0.984675	1.0739
ENSG00000198755_dc	outcome	RPL10A	Wald ratio	1	0.0628029	0.0497614	0.20692	0.734062	-0.0347294	0.160335	1.06482	0.965867	1.1739
ENSG00000198755_nkr	outcome	RPL10A	Wald ratio	1	0.0703868	0.0557704	0.20692	0.734062	-0.0389232	0.179697	1.07292	0.961825	1.19685
ENSG00000182154_cd8et	outcome	MRPL41	Wald ratio	1	-0.0547247	0.0433863	0.207188	0.73427	-0.139762	0.0303124	0.946746	0.869565	1.03078
ENSG00000182154_nk	outcome	MRPL41	Wald ratio	1	-0.0352468	0.027944	0.207188	0.73427	-0.090017	0.0195235	0.965367	0.913916	1.01972
ENSG00000182463_cd4et	outcome	TSHZ2	Wald ratio	1	0.0712078	0.0565306	0.207802	0.735574	-0.0395922	0.182008	1.0738	0.961181	1.19962
ENSG00000182463_cd8nc	outcome	TSHZ2	Wald ratio	1	0.0626352	0.049725	0.207802	0.735574	-0.0348258	0.160096	1.06464	0.965774	1.17362
ENSG00000145736_mononc	outcome	GTF2H2	Wald ratio	1	-0.073608	0.058445	0.207871	0.735574	-0.18816	0.0409441	0.929036	0.828482	1.04179
ENSG00000176531_cd8nc	outcome	PHLDB3	Wald ratio	1	-0.0560158	0.044525	0.208365	0.73676	-0.143285	0.0312532	0.945524	0.866507	1.03175
ENSG00000132386_cd8nc	outcome	SERPINF1	Wald ratio	1	0.0487546	0.0387577	0.208416	0.73676	-0.0272105	0.12472	1.04996	0.973156	1.13283
ENSG00000182253_cd8et	outcome	SYNM	Wald ratio	1	-0.0478714	0.0380682	0.208566	0.736918	-0.122485	0.0267421	0.953256	0.884719	1.0271
ENSG00000101197_cd8nc	outcome	BIRC7	Wald ratio	1	-0.0387035	0.0307916	0.208771	0.737272	-0.099055	0.021648	0.962036	0.905693	1.02188
ENSG00000055211_bin	outcome	GINM1	Wald ratio	1	0.0680978	0.0542012	0.208975	0.737621	-0.0381366	0.174332	1.07047	0.962581	1.19045
ENSG00000125868_nk	outcome	DSTN	Wald ratio	1	-0.0606154	0.0482773	0.209273	0.7383	-0.155239	0.0340081	0.941185	0.856211	1.03459
ENSG00000141469_nk	outcome	SLC14A1	Wald ratio	1	-0.0604602	0.0481775	0.209497	0.738721	-0.154888	0.0339676	0.941331	0.856511	1.03455
ENSG00000197345_bin	outcome	MRPL21	Wald ratio	1	0.0567248	0.0452263	0.209753	0.738906	-0.0319187	0.145368	1.05836	0.968585	1.15647
ENSG00000138185_cd4et	outcome	ENTPD1	Wald ratio	1	-0.0441488	0.0352127	0.209924	0.738906	-0.113166	0.0248682	0.956812	0.893003	1.02518
ENSG00000176393_monoc	outcome	RNPEP	Wald ratio	1	-0.0486075	0.0387874	0.21014	0.738906	-0.124631	0.0274157	0.952555	0.882823	1.02779
ENSG00000003249_cd4nc	outcome	DBNDD1	Wald ratio	1	-0.0358217	0.0285952	0.210309	0.738906	-0.0918684	0.020225	0.964812	0.912225	1.02043
ENSG00000183020_cd4nc	outcome	AP2A2	Wald ratio	1	-0.0699341	0.0558263	0.210312	0.738906	-0.179354	0.0394854	0.932455	0.83581	1.04028
ENSG00000139410_cd4nc	outcome	SDSL	Wald ratio	1	0.0485438	0.0387558	0.210368	0.738906	-0.0274176	0.124505	1.04974	0.972955	1.13259
ENSG00000139410_nk	outcome	SDSL	Wald ratio	1	0.0448968	0.0358442	0.210368	0.738906	-0.0253578	0.115151	1.04592	0.974961	1.12204
ENSG00000184939_cd8et	outcome	ZFP90	Wald ratio	1	0.0573482	0.0458132	0.210649	0.738906	-0.0324457	0.147142	1.05902	0.968075	1.15852
ENSG00000010818_dc	outcome	HIVEP2	Wald ratio	1	-0.045658	0.036482	0.210745	0.738906	-0.117163	0.0258468	0.955369	0.88944	1.02618
ENSG00000185669_nk	outcome	SNAI3	Wald ratio	1	0.0714928	0.0571375	0.210846	0.738906	-0.0404966	0.183482	1.07411	0.960312	1.20139
[truncated: 5,452 more rows]

## Sheet: Table S24
Table S24 Summary of MR results linking DICE single-cell eQTLs to PDR risk
exposure	method	nsnp	b	se	pval	FDR	lo_ci	up_ci	or	or_lci95	or_uci95
CD4_NAIVE.HLA-DRB1	Wald ratio	1	-0.376658	0.0156528	6.06E-128	9.99E-124	-0.407338	-0.345979	0.686151	0.665419	0.707528
CD8_STIM.HLA-DQB2	Wald ratio	1	0.33682	0.0150909	2.39E-110	1.97E-106	0.307242	0.366398	1.40049	1.35967	1.44253
NK.DDX39B-AS1	Wald ratio	1	-0.487196	0.0242827	1.54E-89	8.46E-86	-0.53479	-0.439602	0.614346	0.585792	0.644293
TFH.HLA-DQA2	Wald ratio	1	0.407316	0.0205455	1.81E-87	7.46E-84	0.367047	0.447585	1.50278	1.44347	1.56453
CD8_NAIVE.HLA-DRB6	Wald ratio	1	0.284004	0.015602	4.88E-74	1.61E-70	0.253424	0.314584	1.32844	1.28843	1.36969
TREG_NAIVE.HLA-DQA1	Wald ratio	1	0.259054	0.0146501	5.69E-70	1.56E-66	0.23034	0.287768	1.2957	1.25903	1.33345
CD4_NAIVE.HLA-DQA2	Wald ratio	1	0.335216	0.0203308	4.47E-61	1.05E-57	0.295367	0.375064	1.39824	1.34362	1.45508
CD8_NAIVE.HLA-DRB1	Wald ratio	1	-0.324233	0.0199414	1.92E-59	3.96E-56	-0.363319	-0.285148	0.723081	0.695365	0.751903
TH1.HLA-DQB1-AS1	Wald ratio	1	0.281366	0.0179593	2.55E-55	4.67E-52	0.246166	0.316566	1.32494	1.27911	1.37241
B_CELL_NAIVE.LST1	Wald ratio	1	-0.296733	0.0220116	2.03E-41	3.35E-38	-0.339876	-0.25359	0.743242	0.711859	0.77601
TREG_MEM.XXbac-BPG157A10.21	Wald ratio	1	0.3017	0.0226131	1.32E-40	1.98E-37	0.257378	0.346021	1.35215	1.29353	1.41343
M2.ZBTB12	Wald ratio	1	-0.288413	0.0228613	1.73E-36	2.38E-33	-0.333221	-0.243605	0.749452	0.716612	0.783797
CD8_NAIVE.HLA-DOB	Wald ratio	1	0.171431	0.0143343	5.79E-33	7.34E-30	0.143336	0.199526	1.187	1.15412	1.22082
TFH.RPL12P1	Wald ratio	1	-0.217723	0.0186738	2.06E-31	2.43E-28	-0.254324	-0.181122	0.804348	0.775441	0.834333
CD8_NAIVE.PSORS1C3	Wald ratio	1	0.208916	0.0181833	1.49E-30	1.64E-27	0.173276	0.244555	1.23234	1.18919	1.27705
TFH.PSORS1C3	Wald ratio	1	0.203283	0.0189186	6.25E-27	6.44E-24	0.166203	0.240364	1.22542	1.18081	1.27171
B_CELL_NAIVE.SAPCD1	Wald ratio	1	0.279955	0.0262833	1.72E-26	1.67E-23	0.228439	0.33147	1.32307	1.25664	1.39301
CD8_STIM.AIF1	Wald ratio	1	0.20632	0.0196952	1.12E-25	1.03E-22	0.167717	0.244922	1.22915	1.1826	1.27752
B_CELL_NAIVE.C6orf10	Wald ratio	1	-0.297396	0.0289694	1.00E-24	8.68E-22	-0.354176	-0.240615	0.74275	0.701752	0.786144
CD8_NAIVE.HLA-L	Wald ratio	1	-0.226304	0.0222782	3.05E-24	2.51E-21	-0.269969	-0.182638	0.797476	0.763403	0.833069
TFH.MICB	Wald ratio	1	-0.239329	0.0237385	6.64E-24	5.21E-21	-0.285857	-0.192802	0.787156	0.75137	0.824645
TH1.RPL15P4	Wald ratio	1	0.20606	0.0212214	2.73E-22	2.05E-19	0.164466	0.247654	1.22883	1.17876	1.28102
M2.XXbac-BPG299F13.17	Wald ratio	1	-0.20132	0.0208127	3.93E-22	2.82E-19	-0.242113	-0.160527	0.817651	0.784968	0.851695
CD4_NAIVE.LST1	Wald ratio	1	0.197784	0.0204736	4.44E-22	3.05E-19	0.157656	0.237913	1.2187	1.17076	1.2686
M2.NOTCH4	Wald ratio	1	-0.211952	0.0220769	7.95E-22	5.24E-19	-0.255222	-0.168681	0.809004	0.774744	0.844778
NK.ITPR3	Wald ratio	1	-0.192801	0.0204253	3.75E-21	2.38E-18	-0.232835	-0.152767	0.824646	0.792285	0.85833
TH17.CSNK2B	Wald ratio	1	-0.0955604	0.0101849	6.44E-21	3.93E-18	-0.115523	-0.0755979	0.908863	0.8909	0.927189
TREG_MEM.PSORS1C3	Wald ratio	1	0.131025	0.0142608	4.01E-20	2.36E-17	0.103074	0.158977	1.14	1.10857	1.17231
MONOCYTES.WDR46	Wald ratio	1	-0.208811	0.0233299	3.54E-19	2.01E-16	-0.254537	-0.163084	0.811549	0.775275	0.84952
THSTAR.CYP21A2	Wald ratio	1	0.16342	0.0184419	7.91E-19	4.35E-16	0.127274	0.199566	1.17753	1.13573	1.22087
TH1.ATP6V1G2	Wald ratio	1	-0.164312	0.0187707	2.07E-18	1.10E-15	-0.201102	-0.127521	0.848478	0.817829	0.880275
M2.CTSH	Wald ratio	1	0.223525	0.0255964	2.49E-18	1.28E-15	0.173356	0.273693	1.25048	1.18929	1.31481
B_CELL_NAIVE.HCG23	Wald ratio	1	0.156403	0.0179376	2.80E-18	1.40E-15	0.121245	0.191561	1.1693	1.1289	1.21114
CD8_STIM.MICA	Wald ratio	1	0.189661	0.0222567	1.57E-17	7.61E-15	0.146038	0.233284	1.20884	1.15724	1.26274
TREG_NAIVE.Y_RNA_ENSG00000199332	Wald ratio	1	0.139007	0.0163612	1.96E-17	9.23E-15	0.106939	0.171075	1.14913	1.11287	1.18658
TH2.ATP6V1G2	Wald ratio	1	-0.147374	0.0174493	3.02E-17	1.38E-14	-0.181575	-0.113173	0.862971	0.833956	0.892996
CD4_NAIVE.ATP6V1G2	Wald ratio	1	-0.159146	0.018873	3.38E-17	1.51E-14	-0.196137	-0.122155	0.852872	0.821899	0.885011
CD4_NAIVE.CYP21A2	Wald ratio	1	0.122403	0.0146482	6.48E-17	2.81E-14	0.0936925	0.151113	1.13021	1.09822	1.16313
TREG_NAIVE.AIF1	Wald ratio	1	0.167424	0.0200741	7.41E-17	3.13E-14	0.128079	0.206769	1.18226	1.13664	1.2297
CD4_NAIVE.AIF1	Wald ratio	1	0.168002	0.0201916	8.77E-17	3.59E-14	0.128426	0.207577	1.18294	1.13704	1.23069
B_CELL_NAIVE.PSORS1C3	Wald ratio	1	0.128857	0.0154906	8.92E-17	3.59E-14	0.0984955	0.159219	1.13753	1.10351	1.17259
TREG_NAIVE.ATP6V1G2	Wald ratio	1	-0.164833	0.0199601	1.48E-16	5.81E-14	-0.203955	-0.125711	0.848035	0.815499	0.88187
MONOCYTES.CTSH	Wald ratio	1	0.150394	0.0182337	1.61E-16	6.17E-14	0.114656	0.186132	1.16229	1.12149	1.20458
NK.HLA-DQB1	Wald ratio	1	-0.206862	0.0254586	4.46E-16	1.67E-13	-0.256761	-0.156963	0.813132	0.773553	0.854736
B_CELL_NAIVE.HNRNPA1P2	Wald ratio	1	0.168171	0.0207457	5.22E-16	1.91E-13	0.12751	0.208833	1.18314	1.136	1.23224
TREG_NAIVE.HLA-DMA	Wald ratio	1	0.146043	0.0180505	5.93E-16	2.13E-13	0.110664	0.181422	1.15725	1.11702	1.19892
MONOCYTES.CYP21A2	Wald ratio	1	0.144983	0.0179315	6.20E-16	2.17E-13	0.109838	0.180129	1.15602	1.1161	1.19737
M2.MICB	Wald ratio	1	-0.18713	0.0236999	2.88E-15	9.89E-13	-0.233582	-0.140678	0.829336	0.791693	0.868769
MONOCYTES.CYP21A1P	Wald ratio	1	-0.17311	0.0219951	3.54E-15	1.19E-12	-0.216221	-0.13	0.841045	0.805557	0.878096
NK.RPL32P1	Wald ratio	1	-0.163951	0.0210073	5.97E-15	1.97E-12	-0.205126	-0.122777	0.848783	0.814545	0.884461
CD8_NAIVE.GPANK1	Wald ratio	1	0.187843	0.0241237	6.88E-15	2.22E-12	0.140561	0.235126	1.20664	1.15092	1.26507
TREG_NAIVE.RPL32P1	Wald ratio	1	-0.218732	0.0283215	1.13E-14	3.58E-12	-0.274242	-0.163222	0.803537	0.760148	0.849403
TH17.ATP6V1G2	Wald ratio	1	-0.158117	0.0206087	1.69E-14	5.26E-12	-0.19851	-0.117724	0.85375	0.819952	0.888942
CD4_NAIVE.HLA-B	Wald ratio	1	0.173512	0.0230562	5.25E-14	1.60E-11	0.128322	0.218702	1.18948	1.13692	1.24446
M2.PAIP1P1	Wald ratio	1	0.140015	0.0188857	1.23E-13	3.69E-11	0.102999	0.177031	1.15029	1.10849	1.19367
M2.CYP21A1P	Wald ratio	1	-0.118963	0.0161328	1.66E-13	4.89E-11	-0.150583	-0.0873424	0.887841	0.860206	0.916363
TH1.XXbac-BPG170G13.31	Wald ratio	1	0.162959	0.0228817	1.07E-12	3.09E-10	0.118111	0.207807	1.17699	1.12537	1.23098
M2.CYP21A2	Wald ratio	1	0.132781	0.0187302	1.35E-12	3.84E-10	0.0960698	0.169492	1.142	1.10084	1.1847
NK.HLA-DPA3	Wald ratio	1	-0.126388	0.0180249	2.35E-12	6.57E-10	-0.161716	-0.0910587	0.881273	0.850682	0.912964
CD4_NAIVE.USP8P1	Wald ratio	1	-0.190989	0.0277383	5.76E-12	1.58E-09	-0.245356	-0.136622	0.826142	0.782426	0.8723
CD8_NAIVE.STK19P	Wald ratio	1	-0.125931	0.0184219	8.15E-12	2.20E-09	-0.162038	-0.0898244	0.881675	0.850408	0.914092
TH1.XXbac-BPG299F13.14	Wald ratio	1	0.131209	0.0192482	9.31E-12	2.48E-09	0.0934831	0.168936	1.14021	1.09799	1.18404
TH2.HSPA1L	Wald ratio	1	0.147183	0.0217921	1.44E-11	3.77E-09	0.104471	0.189896	1.15857	1.11012	1.20912
TFH.AIF1	Wald ratio	1	-0.125805	0.0187482	1.94E-11	5.00E-09	-0.162552	-0.0890589	0.881786	0.849972	0.914792
MONOCYTES.ITPR3	Wald ratio	1	0.096548	0.0146062	3.84E-11	9.74E-09	0.0679199	0.125176	1.10136	1.07028	1.13335
TREG_MEM.LY6G5B	Wald ratio	1	0.130782	0.0198889	4.85E-11	1.21E-08	0.0917995	0.169764	1.13972	1.09615	1.18503
CD8_NAIVE.RPL32P1	Wald ratio	1	-0.147505	0.0228148	1.01E-10	2.49E-08	-0.192222	-0.102788	0.862858	0.825124	0.902318
TREG_NAIVE.LY6G5B	Wald ratio	1	0.112491	0.0174936	1.27E-10	3.08E-08	0.0782033	0.146778	1.11906	1.08134	1.1581
CD4_NAIVE.HLA-DOB	Wald ratio	1	0.0938913	0.0149209	3.12E-10	7.45E-08	0.0646463	0.123136	1.09844	1.06678	1.13104
CD8_NAIVE.MCCD1	Wald ratio	1	-0.159589	0.0254227	3.44E-10	8.03E-08	-0.209418	-0.109761	0.852494	0.811056	0.896049
TH2.XXbac-BPG248L24.10	Wald ratio	1	-0.187865	0.0299311	3.46E-10	8.03E-08	-0.24653	-0.1292	0.828727	0.781508	0.878798
THSTAR.AGER	Wald ratio	1	-0.138614	0.0223371	5.45E-10	1.25E-07	-0.182395	-0.0948335	0.870564	0.833272	0.909524
TFH.LINC00243	Wald ratio	1	0.107097	0.0172665	5.55E-10	1.25E-07	0.0732546	0.140939	1.11304	1.076	1.15135
TFH.HLA-DRB6	Wald ratio	1	-0.104393	0.0168663	6.04E-10	1.35E-07	-0.137451	-0.071335	0.900871	0.871577	0.93115
CD4_NAIVE.HLA-L	Wald ratio	1	-0.16691	0.0270501	6.81E-10	1.50E-07	-0.219928	-0.113891	0.846276	0.802577	0.892355
B_CELL_NAIVE.LY6G5B	Wald ratio	1	0.127066	0.0206365	7.40E-10	1.61E-07	0.086618	0.167513	1.13549	1.09048	1.18236
CD4_NAIVE.LY6G5B	Wald ratio	1	0.115175	0.0187266	7.73E-10	1.65E-07	0.0784711	0.151879	1.12207	1.08163	1.16402
CD8_STIM.LINC00243	Wald ratio	1	0.112036	0.018242	8.17E-10	1.73E-07	0.0762821	0.147791	1.11855	1.07927	1.15927
NK.LINC00243	Wald ratio	1	0.126031	0.0207566	1.26E-09	2.63E-07	0.085348	0.166714	1.13432	1.0891	1.18142
TH2.HLA-B	Wald ratio	1	0.146132	0.0242665	1.72E-09	3.54E-07	0.09857	0.193695	1.15735	1.10359	1.21373
NK.HLA-C	Wald ratio	1	0.110772	0.0185885	2.54E-09	5.17E-07	0.0743388	0.147206	1.11714	1.07717	1.15859
TH1.HLA-T	Wald ratio	1	0.110702	0.0185906	2.60E-09	5.23E-07	0.0742647	0.14714	1.11706	1.07709	1.15852
B_CELL_NAIVE.HLA-DPB1	Wald ratio	1	-0.118371	0.0199345	2.89E-09	5.74E-07	-0.157443	-0.0792994	0.888366	0.854326	0.923763
TREG_MEM.PRR3	Wald ratio	1	0.143358	0.0247748	7.19E-09	1.41E-06	0.0947998	0.191917	1.15414	1.09944	1.21157
MONOCYTES.HLA-DPB2	Wald ratio	1	0.0916831	0.0160722	1.17E-08	2.27E-06	0.0601815	0.123185	1.09602	1.06203	1.13109
B_CELL_NAIVE.ATP6V1G2	Wald ratio	1	0.117673	0.0207258	1.37E-08	2.63E-06	0.0770502	0.158295	1.12488	1.0801	1.17151
M2.HCG27	Wald ratio	1	0.100967	0.0179148	1.74E-08	3.28E-06	0.0658542	0.13608	1.10624	1.06807	1.14577
TH17.ZSCAN23	Wald ratio	1	0.134811	0.0239251	1.75E-08	3.28E-06	0.0879176	0.181704	1.14432	1.0919	1.19926
TH1.C4A	Wald ratio	1	-0.139387	0.0248497	2.03E-08	3.76E-06	-0.188092	-0.0906813	0.869892	0.828538	0.913309
TFH.DDR1	Wald ratio	1	-0.121465	0.0218631	2.77E-08	5.07E-06	-0.164317	-0.0786131	0.885622	0.848473	0.924397
TFH.WASF5P	Wald ratio	1	-0.119452	0.0215678	3.05E-08	5.53E-06	-0.161725	-0.0771794	0.887406	0.850675	0.925724
TH1.HLA-E	Wald ratio	1	-0.145955	0.0264939	3.61E-08	6.47E-06	-0.197883	-0.0940267	0.864197	0.820466	0.910258
M2.HLA-DPB1	Wald ratio	1	-0.131441	0.023889	3.75E-08	6.65E-06	-0.178263	-0.0846186	0.876831	0.836722	0.918863
TREG_MEM.XXbac-BPG248L24.12	Wald ratio	1	0.120117	0.0218481	3.84E-08	6.70E-06	0.0772947	0.162939	1.12763	1.08036	1.17697
CD4_STIM.HLA-DPA1	Wald ratio	1	-0.134255	0.0244234	3.86E-08	6.70E-06	-0.182124	-0.0863848	0.874367	0.833498	0.917241
MONOCYTES.HCG27	Wald ratio	1	-0.119262	0.0219599	5.61E-08	9.63E-06	-0.162304	-0.0762209	0.887575	0.850183	0.926612
TFH.TRIM26BP	Wald ratio	1	0.123579	0.0228013	5.97E-08	1.01E-05	0.0788881	0.168269	1.13154	1.08208	1.18326
B_CELL_NAIVE.HCG27	Wald ratio	1	-0.110006	0.0203055	6.04E-08	1.02E-05	-0.149804	-0.0702068	0.895829	0.860876	0.932201
B_CELL_NAIVE.TCF19	Wald ratio	1	-0.0811837	0.0151442	8.29E-08	1.38E-05	-0.110866	-0.051501	0.922024	0.895058	0.949803
TH17.RPL32P1	Wald ratio	1	-0.127135	0.023832	9.57E-08	1.58E-05	-0.173845	-0.0804241	0.880615	0.840427	0.922725
B_CELL_NAIVE.ZNF165	Wald ratio	1	0.129356	0.0242727	9.86E-08	1.61E-05	0.0817818	0.176931	1.1381	1.08522	1.19355
CD8_NAIVE.HCG27	Wald ratio	1	-0.105049	0.0199317	1.36E-07	2.20E-05	-0.144116	-0.0659832	0.90028	0.865788	0.936147
M2.HLA-DPB2	Wald ratio	1	0.0792122	0.0150495	1.41E-07	2.26E-05	0.0497152	0.108709	1.08243	1.05097	1.11484
TH1.HLA-B	Wald ratio	1	0.110389	0.0210967	1.67E-07	2.65E-05	0.0690397	0.151739	1.11671	1.07148	1.16386
B_CELL_NAIVE.HCG4P11	Wald ratio	1	0.0806135	0.0154812	1.92E-07	3.01E-05	0.0502703	0.110957	1.08395	1.05156	1.11735
B_CELL_NAIVE.CCHCR1	Wald ratio	1	-0.138636	0.0266795	2.03E-07	3.16E-05	-0.190928	-0.0863445	0.870544	0.826192	0.917278
TREG_MEM.MICB	Wald ratio	1	-0.120476	0.023196	2.06E-07	3.17E-05	-0.16594	-0.0750116	0.886499	0.847097	0.927733
M2.IFITM4P	Wald ratio	1	0.0959568	0.0185878	2.44E-07	3.72E-05	0.0595246	0.132389	1.10071	1.06133	1.14155
NK.IFITM4P	Wald ratio	1	0.0680326	0.0132714	2.96E-07	4.48E-05	0.0420206	0.0940445	1.0704	1.04292	1.09861
TREG_MEM.BAK1	Wald ratio	1	-0.113606	0.0221886	3.05E-07	4.57E-05	-0.157096	-0.0701166	0.892609	0.854622	0.932285
TH1.TCF19	Wald ratio	1	-0.07822	0.0153055	3.21E-07	4.77E-05	-0.108219	-0.0482212	0.924761	0.897431	0.952923
B_CELL_NAIVE.PPP1R11	Wald ratio	1	-0.109955	0.0216527	3.81E-07	5.61E-05	-0.152394	-0.0675158	0.895874	0.85865	0.934713
M2.BAK1	Wald ratio	1	-0.103184	0.0203353	3.89E-07	5.67E-05	-0.143041	-0.0633271	0.901961	0.866718	0.938636
NK.HCG27	Wald ratio	1	0.0825846	0.016336	4.30E-07	6.22E-05	0.0505661	0.114603	1.08609	1.05187	1.12143
CD4_NAIVE.IFITM4P	Wald ratio	1	0.0893853	0.0179154	6.06E-07	8.69E-05	0.0542711	0.1245	1.0935	1.05577	1.13258
M2.TRIM27	Wald ratio	1	0.0948082	0.0190923	6.84E-07	9.72E-05	0.0573873	0.132229	1.09945	1.05907	1.14137
TREG_MEM.Y_RNA_ENSG00000199332	Wald ratio	1	0.115044	0.0232241	7.28E-07	0.000102573	0.0695244	0.160563	1.12192	1.072	1.17417
CD4_NAIVE.VARS2	Wald ratio	1	-0.087019	0.0176049	7.70E-07	0.000107572	-0.121525	-0.0525133	0.91666	0.885569	0.948842
NK.HLA-F-AS1	Wald ratio	1	-0.101719	0.0212437	1.68E-06	0.000232729	-0.143357	-0.0600815	0.903283	0.866445	0.941688
CD4_NAIVE.ZSCAN23	Wald ratio	1	0.117758	0.0246102	1.71E-06	0.000234911	0.0695224	0.165994	1.12497	1.072	1.18057
TREG_MEM.LINC00243	Wald ratio	1	-0.0991853	0.020856	1.98E-06	0.000268895	-0.140063	-0.0583075	0.905575	0.869303	0.94336
CD4_STIM.HCG4P5	Wald ratio	1	0.106865	0.0224754	1.99E-06	0.000268895	0.0628135	0.150917	1.11278	1.06483	1.1629
TREG_MEM.LTA	Wald ratio	1	0.107213	0.0226491	2.21E-06	0.000296194	0.0628208	0.151605	1.11317	1.06484	1.1637
TH17.HLA-DPA1	Wald ratio	1	0.101229	0.021547	2.63E-06	0.000349642	0.0589968	0.143461	1.10653	1.06077	1.15426
CD8_STIM.FLOT1	Wald ratio	1	0.0897627	0.0192419	3.09E-06	0.000407509	0.0520487	0.127477	1.09391	1.05343	1.13596
CD8_NAIVE.SKIV2L	Wald ratio	1	-0.120578	0.026187	4.13E-06	0.000540342	-0.171904	-0.0692514	0.886408	0.84206	0.933092
THSTAR.MCCD1P1	Wald ratio	1	0.074947	0.0163109	4.33E-06	0.000562048	0.0429777	0.106916	1.07783	1.04391	1.11284
B_CELL_NAIVE.SKIV2L	Wald ratio	1	-0.12898	0.0282081	4.82E-06	0.000620763	-0.184268	-0.0736916	0.878992	0.831713	0.928958
TH2.ZSCAN9	Wald ratio	1	-0.0907885	0.0199221	5.18E-06	0.000661956	-0.129836	-0.0517411	0.913211	0.87824	0.949575
THSTAR.ATP6V1G2	Wald ratio	1	0.0841986	0.0186833	6.59E-06	0.000835663	0.0475794	0.120818	1.08784	1.04873	1.12842
NK.FLOT1	Wald ratio	1	-0.0835025	0.0188971	9.93E-06	0.00124959	-0.120541	-0.0464642	0.919889	0.886441	0.954599
TH17.HLA-A	Wald ratio	1	0.0618271	0.0145142	2.05E-05	0.00256017	0.0333793	0.090275	1.06378	1.03394	1.09448
NK.ZSCAN23	Wald ratio	1	0.097783	0.0229702	2.07E-05	0.00256571	0.0527614	0.142805	1.10272	1.05418	1.1535
MONOCYTES.BAK1	Wald ratio	1	0.080097	0.0190336	2.57E-05	0.00316168	0.0427911	0.117403	1.08339	1.04372	1.12457
TFH.RP11-347C18.3	Wald ratio	1	0.0844989	0.0202562	3.03E-05	0.00369997	0.0447967	0.124201	1.08817	1.04582	1.13224
CD4_NAIVE.ZNF184	Wald ratio	1	0.0937633	0.0225645	3.25E-05	0.00393943	0.049537	0.13799	1.0983	1.05078	1.14796
M2.HLA-DOA	Wald ratio	1	0.0779376	0.0187892	3.35E-05	0.004031	0.0411108	0.114764	1.08106	1.04197	1.12161
TH2.Y_RNA_ENSG00000199332	Wald ratio	1	0.0993074	0.024065	3.68E-05	0.004396	0.05214	0.146475	1.10441	1.05352	1.15775
TREG_MEM.C6orf25	Wald ratio	1	0.1021	0.0249286	4.21E-05	0.00499294	0.0532398	0.15096	1.10749	1.05468	1.16295
TFH.OR7E14P	Wald ratio	1	-0.0837035	0.0204763	4.35E-05	0.00512212	-0.123837	-0.04357	0.919704	0.883524	0.957365
TFH.GUSBP2	Wald ratio	1	-0.0986871	0.0241591	4.41E-05	0.00515595	-0.146039	-0.0513352	0.906026	0.864124	0.94996
TH1.HLA-DQA1	Wald ratio	1	-0.0898928	0.0220765	4.66E-05	0.00540987	-0.133163	-0.0466229	0.914029	0.875323	0.954447
TH1.HLA-F-AS1	Wald ratio	1	0.0635692	0.0156785	5.02E-05	0.00578704	0.0328394	0.0942991	1.06563	1.03338	1.09889
NK.MICD	Wald ratio	1	0.0763107	0.0190383	6.12E-05	0.00700613	0.0389957	0.113626	1.0793	1.03977	1.12033
TH17.HCG4P5	Wald ratio	1	0.0505843	0.0126392	6.28E-05	0.00713971	0.0258114	0.0753572	1.05189	1.02615	1.07827
TH1.HLA-A	Wald ratio	1	0.0656972	0.0164964	6.82E-05	0.00770053	0.0333643	0.0980301	1.0679	1.03393	1.103
NK.RPP21	Wald ratio	1	0.099923	0.0252779	7.72E-05	0.00865743	0.0503784	0.149468	1.10509	1.05167	1.16122
TREG_MEM.IKZF4	Wald ratio	1	-0.0635806	0.0161068	7.90E-05	0.00879943	-0.09515	-0.0320113	0.938398	0.909237	0.968496
TH1.HCG4B	Wald ratio	1	0.0614558	0.0155774	7.97E-05	0.00881781	0.0309241	0.0919875	1.06338	1.03141	1.09635
MONOCYTES.STK19P	Wald ratio	1	-0.0970089	0.0246828	8.49E-05	0.00933051	-0.145387	-0.0486306	0.907548	0.864687	0.952533
TH17.BCL2L15	Wald ratio	1	0.093145	0.0237493	8.78E-05	0.00958532	0.0465964	0.139694	1.09762	1.0477	1.14992
THSTAR.HCG4P7	Wald ratio	1	0.0991414	0.0253083	8.95E-05	0.00970663	0.0495371	0.148746	1.10422	1.05078	1.16038
CD8_NAIVE.AL022393.7	Wald ratio	1	0.062808	0.0160869	9.45E-05	0.0101819	0.0312777	0.0943384	1.06482	1.03177	1.09893
TREG_MEM.CSNK2B	Wald ratio	1	-0.0888195	0.0227717	9.60E-05	0.0102764	-0.133452	-0.0441868	0.915011	0.875069	0.956775
B_CELL_NAIVE.GGNBP1	Wald ratio	1	-0.0958132	0.0246601	0.000102184	0.0108678	-0.144147	-0.0474793	0.908634	0.86576	0.95363
TH17.HCG4P3	Wald ratio	1	0.130209	0.0338696	0.000120836	0.0127478	0.0638248	0.196594	1.13907	1.06591	1.21725
TFH.RP4-603I14.3	Wald ratio	1	0.0782471	0.0203595	0.000121408	0.0127478	0.0383424	0.118152	1.08139	1.03909	1.12541
TREG_NAIVE.METTL7A	Wald ratio	1	0.0887469	0.0232319	0.000133425	0.013921	0.0432124	0.134281	1.0928	1.04416	1.14371
THSTAR.TP53INP1	Wald ratio	1	0.0663367	0.0174693	0.000146261	0.0151642	0.0320969	0.100576	1.06859	1.03262	1.10581
TH2.HCG4P11	Wald ratio	1	0.104021	0.0276492	0.000168451	0.0173557	0.0498284	0.158213	1.10962	1.05109	1.17142
TREG_NAIVE.LINC00243	Wald ratio	1	-0.060691	0.0161602	0.000172938	0.0177073	-0.0923649	-0.029017	0.941114	0.911772	0.9714
CD4_NAIVE.SUOX	Wald ratio	1	-0.0606135	0.0163111	0.000202326	0.0205885	-0.0925832	-0.0286438	0.941187	0.911573	0.971763
TREG_NAIVE.POU5F1	Wald ratio	1	0.0725232	0.0195337	0.000205035	0.0207362	0.0342372	0.110809	1.07522	1.03483	1.11718
TFH.EIF3KP1	Wald ratio	1	0.0707204	0.0190611	0.000207096	0.0208169	0.0333607	0.10808	1.07328	1.03392	1.11414
CD8_NAIVE.HLA-E	Wald ratio	1	-0.112413	0.0303953	0.000217003	0.0216806	-0.171987	-0.0528378	0.893675	0.84199	0.948534
CD4_STIM.PPIP5K2	Wald ratio	1	0.0550679	0.0148964	0.000218396	0.0216883	0.025871	0.0842649	1.05661	1.02621	1.08792
TH1.SUOX	Wald ratio	1	-0.0635612	0.0172205	0.000223357	0.0220481	-0.0973134	-0.029809	0.938417	0.907272	0.970631
NK.RP1-29C18.10	Wald ratio	1	-0.0778746	0.0212199	0.000242665	0.0238115	-0.119466	-0.0362835	0.92508	0.887394	0.964367
CD4_NAIVE.RNF39	Wald ratio	1	0.0797649	0.0217965	0.000252682	0.0246477	0.0370437	0.122486	1.08303	1.03774	1.1303
TREG_MEM.SUOX	Wald ratio	1	-0.0464346	0.0126954	0.000254603	0.024689	-0.0713177	-0.0215516	0.954627	0.931166	0.978679
CD4_STIM.HLA-L	Wald ratio	1	0.106697	0.0293254	0.000274364	0.0264497	0.0492191	0.164175	1.1126	1.05045	1.17842
TREG_MEM.RPP21	Wald ratio	1	0.0975929	0.0269981	0.000300564	0.028807	0.0446767	0.150509	1.10251	1.04569	1.16243
CD4_STIM.RPS26	Wald ratio	1	-0.0696049	0.0193463	0.000320866	0.030575	-0.107524	-0.0316862	0.932762	0.898055	0.968811
CD8_NAIVE.METTL7A	Wald ratio	1	0.089887	0.0250847	0.00033923	0.0321391	0.040721	0.139053	1.09405	1.04156	1.14919
CD4_NAIVE.ERBB3	Wald ratio	1	0.0707329	0.01976	0.000344129	0.032417	0.0320032	0.109463	1.07329	1.03252	1.11568
M2.PICK1	Wald ratio	1	-0.0665023	0.0187795	0.000398288	0.0373056	-0.10331	-0.0296945	0.935661	0.901847	0.970742
CD8_STIM.TTLL9	Wald ratio	1	-0.059239	0.0167558	0.000407096	0.0377141	-0.0920803	-0.0263977	0.942482	0.912032	0.973948
THSTAR.CCHCR1	Wald ratio	1	0.0609957	0.0172591	0.000409155	0.0377141	0.0271677	0.0948236	1.06289	1.02754	1.09946
THSTAR.EIF3KP1	Wald ratio	1	0.0645035	0.0182529	0.000409513	0.0377141	0.0287278	0.100279	1.06663	1.02914	1.10548
B_CELL_NAIVE.XXbac-BPG299F13.17	Wald ratio	1	-0.0691975	0.0196256	0.000422068	0.0386544	-0.107664	-0.0307314	0.933142	0.89793	0.969736
CD4_NAIVE.CCHCR1	Wald ratio	1	0.06756	0.0192454	0.000447336	0.0407422	0.0298391	0.105281	1.06989	1.03029	1.11102
TREG_MEM.HCG27	Wald ratio	1	0.0627657	0.0178917	0.000451353	0.0408822	0.0276979	0.0978335	1.06478	1.02809	1.10278
THSTAR.RP1-29C18.9	Wald ratio	1	0.0739177	0.0211029	0.000460524	0.0414849	0.032556	0.115279	1.07672	1.03309	1.12219
NK.TTLL9	Wald ratio	1	-0.0775995	0.022176	0.000466563	0.0418005	-0.121065	-0.0341345	0.925335	0.885977	0.966441
CD8_NAIVE.CDRT15	Wald ratio	1	0.0668194	0.0191509	0.000484662	0.043069	0.0292836	0.104355	1.0691	1.02972	1.10999
CD8_STIM.HLA-W	Wald ratio	1	0.0640783	0.0183691	0.000485947	0.043069	0.028075	0.100082	1.06618	1.02847	1.10526
CD8_NAIVE.EMR4P	Wald ratio	1	-0.104879	0.0301209	0.000497821	0.0438854	-0.163915	-0.0458417	0.900434	0.848814	0.955193
THSTAR.CDRT15	Wald ratio	1	0.0670601	0.01928	0.000504744	0.0442274	0.0292714	0.104849	1.06936	1.0297	1.11054
M2.TP53INP1	Wald ratio	1	-0.0593104	0.0170641	0.000509445	0.0442274	-0.092756	-0.0258647	0.942414	0.911416	0.974467
M2.HLA-DPA1	Wald ratio	1	-0.0878916	0.0252883	0.000509749	0.0442274	-0.137457	-0.0383265	0.91586	0.871572	0.962399
B_CELL_NAIVE.LAMC1	Wald ratio	1	-0.0581208	0.0167329	0.000513804	0.0443459	-0.0909172	-0.0253244	0.943536	0.913093	0.974994
MONOCYTES.RP1-29C18.9	Wald ratio	1	0.0655812	0.0189295	0.00053122	0.0456102	0.0284794	0.102683	1.06778	1.02889	1.10814
TH2.TVP23B	Wald ratio	1	-0.0645316	0.0186653	0.000545612	0.0466032	-0.101116	-0.0279476	0.937506	0.903828	0.972439
TREG_MEM.MICD	Wald ratio	1	0.0559065	0.0162195	0.000567134	0.0481918	0.0241162	0.0876968	1.0575	1.02441	1.09166
NK.CEACAM20	Wald ratio	1	0.0822596	0.0238996	0.000577689	0.0488369	0.0354163	0.129103	1.08574	1.03605	1.13781
M2.TVP23B	Wald ratio	1	-0.0666368	0.0193768	0.000583867	0.0491074	-0.104615	-0.0286583	0.935535	0.900671	0.971748
M2.MSH5	Wald ratio	1	0.0684427	0.0200045	0.000623054	0.0521373	0.029234	0.107651	1.07084	1.02967	1.11366
NK.PPIP5K2	Wald ratio	1	-0.0770227	0.0225232	0.000626897	0.0521939	-0.121168	-0.0328772	0.925869	0.885885	0.967657
CD4_STIM.MICE	Wald ratio	1	-0.0784247	0.0231404	0.000701284	0.0580938	-0.12378	-0.0330695	0.924572	0.883574	0.967471
TH17.PRPSAP2	Wald ratio	1	0.0667049	0.0197043	0.000711024	0.0585386	0.0280844	0.105325	1.06898	1.02848	1.11107
B_CELL_NAIVE.HLA-DPA1	Wald ratio	1	-0.0728874	0.0215373	0.000713756	0.0585386	-0.1151	-0.0306743	0.929706	0.891277	0.969791
CD8_NAIVE.LINC00173	Wald ratio	1	0.116394	0.0345518	0.000755295	0.0616388	0.0486724	0.184116	1.12344	1.04988	1.20215
TH2.BCL2L15	Wald ratio	1	0.073563	0.0218739	0.000770859	0.0625991	0.0306902	0.116436	1.07634	1.03117	1.12349
B_CELL_NAIVE.RPL7P51	Wald ratio	1	-0.0658839	0.0196097	0.000780083	0.0630376	-0.104319	-0.027449	0.93624	0.900938	0.972924
B_CELL_NAIVE.CENPW	Wald ratio	1	-0.072536	0.0216312	0.000798522	0.0642129	-0.114933	-0.0301389	0.930032	0.891426	0.970311
B_CELL_NAIVE.VN1R84P	Wald ratio	1	0.0779761	0.0233596	0.000843606	0.0672203	0.0321913	0.123761	1.0811	1.03272	1.13175
MONOCYTES.C22orf34	Wald ratio	1	0.0641449	0.0192211	0.000846214	0.0672203	0.0264716	0.101818	1.06625	1.02683	1.10718
MONOCYTES.RP1-29C18.10	Wald ratio	1	0.0552303	0.0165578	0.000851124	0.0672203	0.0227771	0.0876836	1.05678	1.02304	1.09164
MONOCYTES.RP1-29C18.8	Wald ratio	1	0.0668007	0.0200318	0.000853822	0.0672203	0.0275383	0.106063	1.06908	1.02792	1.11189
CD8_NAIVE.RP11-474N24.6	Wald ratio	1	0.076903	0.0230668	0.00085631	0.0672203	0.031692	0.122114	1.07994	1.0322	1.12988
CD8_NAIVE.SETD5-AS1	Wald ratio	1	0.107	0.0321421	0.000871701	0.0681042	0.0440014	0.169998	1.11293	1.04498	1.1853
TH2.RP1-29C18.9	Wald ratio	1	0.0797482	0.023982	0.000883145	0.0686729	0.0327434	0.126753	1.08301	1.03329	1.13514
TH2.GCOM1	Wald ratio	1	-0.0757797	0.0228337	0.000904188	0.0699791	-0.120534	-0.0310255	0.92702	0.886447	0.969451
NK.EIF3KP1	Wald ratio	1	0.0648996	0.0196839	0.000976912	0.0752542	0.0263192	0.10348	1.06705	1.02667	1.10902
B_CELL_NAIVE.RP11-420K14.6	Wald ratio	1	-0.0700537	0.0212714	0.000990074	0.0759133	-0.111746	-0.0283618	0.932344	0.894272	0.972037
THSTAR.SETD5-AS1	Wald ratio	1	0.113499	0.0345015	0.00100301	0.0765492	0.045876	0.181122	1.12019	1.04694	1.19856
CD4_NAIVE.IGLV1-40	Wald ratio	1	-0.102751	0.031248	0.00100809	0.0765825	-0.163997	-0.0415054	0.902351	0.848744	0.959344
B_CELL_NAIVE.FARP2	Wald ratio	1	-0.0581942	0.0177497	0.00104324	0.0783856	-0.0929837	-0.0234047	0.943467	0.911208	0.976867
TH1.NFKBIL1	Wald ratio	1	-0.0714062	0.0217816	0.0010444	0.0783856	-0.114098	-0.0287143	0.931084	0.89217	0.971694
NK.VN1R84P	Wald ratio	1	0.0631664	0.0192708	0.00104609	0.0783856	0.0253956	0.100937	1.0652	1.02572	1.10621
CD4_STIM.DEPTOR	Wald ratio	1	0.0672917	0.0205647	0.00106714	0.0794971	0.026985	0.107598	1.06961	1.02735	1.1136
TREG_MEM.HCG4B	Wald ratio	1	0.0616083	0.0188472	0.00107993	0.0794971	0.0246678	0.0985488	1.06355	1.02497	1.10357
MONOCYTES.MSH2	Wald ratio	1	-0.0760362	0.0232612	0.00108006	0.0794971	-0.121628	-0.0304442	0.926783	0.885477	0.970015
TFH.HMGA1	Wald ratio	1	0.0973068	0.0297688	0.00108022	0.0794971	0.03896	0.155654	1.1022	1.03973	1.16842
TH2.SETD5-AS1	Wald ratio	1	0.0948077	0.0290578	0.00110344	0.0808452	0.0378545	0.151761	1.09945	1.03858	1.16388
M2.RP11-483P21.3	Wald ratio	1	0.066069	0.020325	0.00115151	0.0839941	0.026232	0.105906	1.0683	1.02658	1.11172
TH17.RP1-29C18.10	Wald ratio	1	0.0625227	0.019273	0.00117844	0.0855793	0.0247475	0.100298	1.06452	1.02506	1.1055
TFH.RP1-29C18.10	Wald ratio	1	0.0541314	0.016743	0.00122461	0.0883739	0.0213152	0.0869476	1.05562	1.02154	1.09084
MONOCYTES.AGO4	Wald ratio	1	0.109349	0.0338294	0.00122764	0.0883739	0.0430438	0.175655	1.11555	1.04398	1.19203
CD4_NAIVE.PGBD1	Wald ratio	1	0.0713843	0.0221236	0.00125265	0.0897823	0.028022	0.114746	1.07399	1.02842	1.12159
TH2.ATG4C	Wald ratio	1	-0.0747449	0.0232208	0.00128692	0.0915573	-0.120258	-0.0292322	0.92798	0.886692	0.971191
CD8_STIM.FARP2	Wald ratio	1	-0.0620091	0.0192663	0.00128852	0.0915573	-0.0997711	-0.0242471	0.939874	0.905045	0.976044
NK.RP11-171G2.1	Wald ratio	1	-0.0728589	0.0226616	0.0013041	0.0922665	-0.117276	-0.0284421	0.929732	0.88934	0.971959
TH1.CDRT15	Wald ratio	1	0.052117	0.0162442	0.00133496	0.0940341	0.0202785	0.0839556	1.0535	1.02049	1.08758
TH17.CDRT15	Wald ratio	1	0.0637148	0.0198697	0.00134301	0.0940341	0.0247701	0.10266	1.06579	1.02508	1.10811
TH2.ASAH2	Wald ratio	1	-0.0652028	0.0203381	0.0013462	0.0940341	-0.105065	-0.0253401	0.936877	0.900266	0.974978
CD4_NAIVE.AL022393.7	Wald ratio	1	0.0541842	0.0169246	0.00136708	0.0950899	0.0210121	0.0873564	1.05568	1.02123	1.09129
MONOCYTES.ARPC5	Wald ratio	1	0.0730892	0.022869	0.00139351	0.0965212	0.0282659	0.117912	1.07583	1.02867	1.12515
MONOCYTES.HLA-F-AS1	Wald ratio	1	-0.068318	0.0214622	0.0014567	0.100247	-0.110384	-0.026252	0.933963	0.89549	0.97409
CD4_NAIVE.RP11-420K14.6	Wald ratio	1	0.0680287	0.021375	0.00145947	0.100247	0.0261337	0.109924	1.0704	1.02648	1.11619
CD4_NAIVE.FARP2	Wald ratio	1	-0.0561238	0.0176489	0.00147264	0.100732	-0.0907156	-0.021532	0.945422	0.913277	0.978698
TREG_NAIVE.RAVER1	Wald ratio	1	-0.0830047	0.0261321	0.00149139	0.101593	-0.134224	-0.0317858	0.920347	0.874395	0.968714
MONOCYTES.MBTPS1	Wald ratio	1	-0.0684665	0.0217289	0.00162743	0.110404	-0.111055	-0.0258779	0.933825	0.894889	0.974454
TREG_NAIVE.FARP2	Wald ratio	1	-0.0624383	0.019925	0.00172637	0.116636	-0.101491	-0.0233853	0.939471	0.903489	0.976886
B_CELL_NAIVE.LINC00969	Wald ratio	1	-0.0615309	0.019688	0.00177623	0.119515	-0.100119	-0.0229425	0.940324	0.904729	0.977319
B_CELL_NAIVE.RP11-457M11.5	Wald ratio	1	-0.0490999	0.0157689	0.00184744	0.123801	-0.080007	-0.0181929	0.952086	0.92311	0.981972
TH17.GABBR1	Wald ratio	1	-0.0576428	0.0185392	0.00187568	0.125184	-0.0939796	-0.021306	0.943987	0.910301	0.978919
MONOCYTES.NUP153	Wald ratio	1	-0.0879904	0.0283822	0.0019339	0.12855	-0.143619	-0.0323613	0.91577	0.866217	0.968157
B_CELL_NAIVE.GUSBP2	Wald ratio	1	-0.0723985	0.0233759	0.00195397	0.129226	-0.118215	-0.0265817	0.93016	0.888505	0.973768
CD4_NAIVE.HLA-F-AS1	Wald ratio	1	-0.06345	0.0204924	0.00195975	0.129226	-0.103615	-0.0232848	0.938521	0.901572	0.976984
TH17.RP11-74E22.6	Wald ratio	1	-0.066171	0.0213932	0.00198088	0.130099	-0.108102	-0.0242403	0.935971	0.897536	0.976051
B_CELL_NAIVE.PTPN22	Wald ratio	1	-0.0579217	0.01875	0.00200723	0.131306	-0.0946717	-0.0211717	0.943724	0.909672	0.979051
MONOCYTES.RGL1	Wald ratio	1	0.0760184	0.0246557	0.00204792	0.133439	0.0276932	0.124344	1.07898	1.02808	1.1324
TREG_MEM.SYT6	Wald ratio	1	0.0699126	0.02274	0.00210904	0.136575	0.0253422	0.114483	1.07241	1.02567	1.12129
TH17.LINC00365	Wald ratio	1	-0.0809521	0.02634	0.00211668	0.136575	-0.132579	-0.0293257	0.922238	0.875834	0.9711
CD8_STIM.RP11-576C12.1	Wald ratio	1	0.0909301	0.0295923	0.00212091	0.136575	0.0329291	0.148931	1.09519	1.03348	1.16059
TH1.TCEANC2	Wald ratio	1	-0.0826713	0.0269701	0.00217454	0.139483	-0.135533	-0.0298099	0.920654	0.873251	0.97063
B_CELL_NAIVE.SLC2A11	Wald ratio	1	0.109203	0.0356847	0.00221176	0.141321	0.039261	0.179145	1.11539	1.04004	1.19619
TREG_NAIVE.RP1-29C18.10	Wald ratio	1	0.0492464	0.0161043	0.00222839	0.141834	0.0176821	0.0808108	1.05048	1.01784	1.08417
B_CELL_NAIVE.ZNF192P1	Wald ratio	1	0.065108	0.0213183	0.00225741	0.143129	0.0233242	0.106892	1.06727	1.0236	1.11281
CD4_NAIVE.CDRT15	Wald ratio	1	0.0564037	0.0184809	0.0022732	0.143578	0.0201812	0.0926262	1.05802	1.02039	1.09705
NK.AC004893.11	Wald ratio	1	0.0938092	0.0308077	0.00232685	0.146405	0.0334261	0.154192	1.09835	1.03399	1.16672
TH17.PYROXD2	Wald ratio	1	-0.0490288	0.0161248	0.00236118	0.147497	-0.0806334	-0.0174242	0.952154	0.922532	0.982727
TREG_MEM.SLC2A11	Wald ratio	1	0.0832473	0.0273798	0.00236211	0.147497	0.029583	0.136912	1.08681	1.03002	1.14673
B_CELL_NAIVE.AL022393.7	Wald ratio	1	0.0675079	0.0222206	0.00238098	0.147844	0.0239554	0.11106	1.06984	1.02424	1.11746
B_CELL_NAIVE.RAB4B	Wald ratio	1	0.0632434	0.0208209	0.0023856	0.147844	0.0224343	0.104052	1.06529	1.02269	1.10966
TH1.FAM13A-AS1	Wald ratio	1	-0.0769938	0.025363	0.00239994	0.148176	-0.126705	-0.0272824	0.925896	0.880993	0.973086
CD8_STIM.CTD-2278I10.1	Wald ratio	1	0.0507016	0.0167211	0.00242786	0.148803	0.0179282	0.083475	1.05201	1.01809	1.08706
CD4_NAIVE.CTD-2017D11.1	Wald ratio	1	-0.0464181	0.0153086	0.00242815	0.148803	-0.076423	-0.0164132	0.954643	0.926424	0.983721
CD8_STIM.AF131215.2	Wald ratio	1	-0.0642305	0.021198	0.00244537	0.148998	-0.105779	-0.0226823	0.937789	0.899624	0.977573
TH17.DEPTOR	Wald ratio	1	-0.0492805	0.0162668	0.0024494	0.148998	-0.0811634	-0.0173977	0.951914	0.922043	0.982753
CD4_STIM.SLC11A2	Wald ratio	1	0.0956537	0.0315864	0.00245923	0.149045	0.0337442	0.157563	1.10038	1.03432	1.17065
M2.PPP1R3B	Wald ratio	1	0.0765701	0.025344	0.00251747	0.152016	0.0268959	0.126244	1.07958	1.02726	1.13456
TREG_MEM.PYROXD2	Wald ratio	1	-0.0527043	0.0174517	0.00252771	0.152078	-0.0869096	-0.0184989	0.948661	0.91676	0.981671
MONOCYTES.C14orf2	Wald ratio	1	0.136333	0.0452181	0.00256968	0.154041	0.0477057	0.224961	1.14606	1.04886	1.25227
CD8_STIM.DEPTOR	Wald ratio	1	-0.0577713	0.0191954	0.00261559	0.156225	-0.0953943	-0.0201482	0.943866	0.909014	0.980053
M2.RP11-57H14.2	Wald ratio	1	-0.0745873	0.0248251	0.00266007	0.158308	-0.123244	-0.0259301	0.928126	0.884048	0.974403
TH2.RASGRP3	Wald ratio	1	0.0761772	0.0254109	0.00271915	0.161193	0.026372	0.125983	1.07915	1.02672	1.13426
TH2.Y_RNA_ENSG00000202220	Wald ratio	1	0.0775827	0.0258883	0.00272811	0.161193	0.0268416	0.128324	1.08067	1.02721	1.13692
CD8_STIM.SLC11A2	Wald ratio	1	0.113153	0.0377989	0.00275752	0.162349	0.0390671	0.187239	1.1198	1.03984	1.20592
CD8_STIM.VN2R10P	Wald ratio	1	0.0719981	0.0240694	0.00277815	0.162916	0.0248221	0.119174	1.07465	1.02513	1.12657
TFH.RP5-947P14.2	Wald ratio	1	0.0710734	0.0237679	0.00278691	0.162916	0.0244884	0.117659	1.07366	1.02479	1.12486
TREG_MEM.RNU7-170P	Wald ratio	1	-0.0757687	0.0254179	0.00287387	0.167405	-0.125588	-0.0259496	0.927031	0.881978	0.974384
TREG_MEM.PRPSAP2	Wald ratio	1	-0.0475591	0.0160239	0.00299728	0.173979	-0.0789659	-0.0161523	0.953554	0.924071	0.983977
CD4_NAIVE.VN1R84P	Wald ratio	1	0.0616665	0.0207916	0.00301763	0.174546	0.020915	0.102418	1.06361	1.02114	1.10785
CD4_STIM.RP1-29C18.10	Wald ratio	1	0.0464961	0.0156997	0.00306048	0.176406	0.0157247	0.0772675	1.04759	1.01585	1.08033
TREG_MEM.LINC00649	Wald ratio	1	-0.05183	0.0175234	0.00309885	0.177893	-0.086176	-0.0174841	0.94949	0.917433	0.982668
CD4_STIM.RNU6-150P	Wald ratio	1	0.0684852	0.0231614	0.00310787	0.177893	0.0230888	0.113882	1.07088	1.02336	1.12062
CD4_NAIVE.LINC00649	Wald ratio	1	-0.0435789	0.0147615	0.00315518	0.179457	-0.0725115	-0.0146464	0.957357	0.930055	0.98546
TH1.AC093375.1	Wald ratio	1	-0.0711923	0.0241164	0.00315696	0.179457	-0.118461	-0.0239241	0.931283	0.888287	0.97636
M2.RP11-63P12.6	Wald ratio	1	0.0493134	0.0167592	0.00325607	0.184069	0.0164654	0.0821613	1.05055	1.0166	1.08563
CD4_STIM.HLA-V	Wald ratio	1	-0.0938534	0.0319044	0.00326411	0.184069	-0.156386	-0.0313207	0.910416	0.855229	0.969165
M2.LINC00649	Wald ratio	1	-0.0657853	0.0223684	0.00327159	0.184069	-0.109627	-0.0219433	0.936332	0.896168	0.978296
CD4_NAIVE.AHSA2	Wald ratio	1	0.0429165	0.0145993	0.00328604	0.184253	0.0143019	0.0715311	1.04385	1.0144	1.07415
TH2.RP11-341G23.4	Wald ratio	1	0.0736849	0.0250826	0.00330667	0.184499	0.024523	0.122847	1.07647	1.02483	1.13071
NK.PRSS51	Wald ratio	1	-0.0738809	0.025157	0.00331623	0.184499	-0.123189	-0.0245732	0.928782	0.884097	0.975726
MONOCYTES.ERCC3	Wald ratio	1	0.0602719	0.0205282	0.00332411	0.184499	0.0200367	0.100507	1.06213	1.02024	1.10573
CD8_NAIVE.HLA-DQA2	Wald ratio	1	-0.0703297	0.0239622	0.0033352	0.184499	-0.117296	-0.0233638	0.932086	0.889322	0.976907
M2.ABHD2	Wald ratio	1	0.049993	0.0170501	0.00336664	0.185616	0.0165747	0.0834112	1.05126	1.01671	1.08699
CD4_NAIVE.HCG4P3	Wald ratio	1	0.102153	0.034856	0.00338182	0.185831	0.0338353	0.170471	1.10755	1.03441	1.18586
CD4_NAIVE.AC093375.1	Wald ratio	1	-0.0573877	0.0196001	0.00341226	0.186354	-0.0958038	-0.0189715	0.944228	0.908642	0.981207
MONOCYTES.GALNT6	Wald ratio	1	0.0697135	0.0238126	0.00341595	0.186354	0.0230409	0.116386	1.0722	1.02331	1.12343
TREG_MEM.RP5-874C20.3	Wald ratio	1	-0.0627806	0.0214531	0.00342895	0.186354	-0.104829	-0.0207326	0.939149	0.900479	0.979481
CD8_NAIVE.RP1-29C18.10	Wald ratio	1	0.0483775	0.0165393	0.00344446	0.186354	0.0159605	0.0807945	1.04957	1.01609	1.08415
TREG_NAIVE.AHSA2	Wald ratio	1	0.0400299	0.0136868	0.00344785	0.186354	0.0132037	0.0668562	1.04084	1.01329	1.06914
B_CELL_NAIVE.LINC00852	Wald ratio	1	0.0664297	0.0227536	0.00350574	0.188863	0.0218325	0.111027	1.06869	1.02207	1.11742
CD8_NAIVE.C18orf54	Wald ratio	1	-0.0510526	0.0175047	0.00353965	0.189747	-0.0853618	-0.0167435	0.950229	0.91818	0.983396
CD4_STIM.RP11-982M15.7	Wald ratio	1	-0.0625296	0.0214438	0.00354587	0.189747	-0.10456	-0.0204996	0.939385	0.900721	0.979709
TFH.C20orf194	Wald ratio	1	0.0585067	0.0200708	0.00355667	0.189747	0.019168	0.0978454	1.06025	1.01935	1.10279
TH17.PQLC3	Wald ratio	1	-0.0622205	0.0213625	0.00358435	0.190299	-0.104091	-0.0203499	0.939676	0.901143	0.979856
CD8_NAIVE.AC093375.1	Wald ratio	1	-0.0572895	0.0196729	0.00359011	0.190299	-0.0958485	-0.0187306	0.944321	0.908602	0.981444
TH17.AF131215.9	Wald ratio	1	-0.0716927	0.0246418	0.00362133	0.190828	-0.119991	-0.0233947	0.930817	0.886929	0.976877
CD4_NAIVE.LINC01115	Wald ratio	1	-0.0552831	0.0190027	0.00362324	0.190828	-0.0925283	-0.0180378	0.946217	0.911623	0.982124
THSTAR.KEAP1	Wald ratio	1	0.0765326	0.0264268	0.00377922	0.198409	0.0247361	0.128329	1.07954	1.02504	1.13693
CD8_NAIVE.BTN2A3P	Wald ratio	1	0.0554266	0.0191464	0.00379307	0.198504	0.0178996	0.0929536	1.05699	1.01806	1.09741
B_CELL_NAIVE.TRERNA1	Wald ratio	1	-0.0581174	0.0201149	0.00386139	0.20144	-0.0975426	-0.0186921	0.943539	0.907064	0.981481
TREG_MEM.RP11-1277A3.3	Wald ratio	1	0.0579116	0.0200541	0.00387993	0.20154	0.0186055	0.0972177	1.05962	1.01878	1.1021
THSTAR.AC005264.2	Wald ratio	1	0.0681673	0.0236108	0.00388777	0.20154	0.0218902	0.114444	1.07054	1.02213	1.12125
CD4_NAIVE.RP11-474N24.6	Wald ratio	1	0.0682334	0.023648	0.0039094	0.202026	0.0218834	0.114583	1.07062	1.02212	1.12141
CD8_NAIVE.RP5-827C21.4	Wald ratio	1	-0.0769866	0.0267298	0.00397449	0.204749	-0.129377	-0.0245962	0.925902	0.878643	0.975704
B_CELL_NAIVE.RP11-123N4.4	Wald ratio	1	0.0623749	0.021693	0.00403588	0.207263	0.0198566	0.104893	1.06436	1.02006	1.11059
TREG_NAIVE.KEAP1	Wald ratio	1	0.0799941	0.0278484	0.00407261	0.2085	0.0254112	0.134577	1.08328	1.02574	1.14405
M2.SEPT2	Wald ratio	1	0.0519392	0.0180972	0.00410455	0.2089	0.0164687	0.0874097	1.05331	1.01661	1.09134
TREG_NAIVE.IGHV4-31	Wald ratio	1	-0.0600575	0.0209265	0.00410576	0.2089	-0.101074	-0.0190415	0.94171	0.903867	0.981139
CD8_NAIVE.LINC00852	Wald ratio	1	0.0543045	0.0189462	0.00415364	0.210686	0.01717	0.0914391	1.05581	1.01732	1.09575
CD8_STIM.PAM	Wald ratio	1	0.0538888	0.0188333	0.00421833	0.21331	0.0169755	0.090802	1.05537	1.01712	1.09505
M2.PAM	Wald ratio	1	0.0524339	0.0183393	0.00424841	0.214174	0.0164889	0.0883789	1.05383	1.01663	1.0924
CD8_NAIVE.SUZ12P	Wald ratio	1	0.0647291	0.0226704	0.00430061	0.216145	0.0202952	0.109163	1.06687	1.0205	1.11534
TFH.RASGRP3	Wald ratio	1	0.0691758	0.0242817	0.00438723	0.219828	0.0215837	0.116768	1.07162	1.02182	1.12386
CD8_NAIVE.PPA1	Wald ratio	1	0.0357565	0.0125583	0.00441003	0.220301	0.0111422	0.0603707	1.0364	1.0112	1.06223
TREG_MEM.AC006534.1	Wald ratio	1	-0.105035	0.0369132	0.00443473	0.220421	-0.177385	-0.0326851	0.900293	0.837458	0.967843
B_CELL_NAIVE.IGHV4-31	Wald ratio	1	-0.0560331	0.0196943	0.00443918	0.220421	-0.094634	-0.0174322	0.945508	0.909706	0.982719
B_CELL_NAIVE.HCG4P3	Wald ratio	1	0.0622583	0.0219083	0.00448637	0.22203	0.0193181	0.105198	1.06424	1.01951	1.11093
NK.RASGRP3	Wald ratio	1	0.0639232	0.022501	0.00449851	0.22203	0.0198213	0.108025	1.06601	1.02002	1.11408
TREG_NAIVE.TAS2R5	Wald ratio	1	0.16422	0.0579391	0.00459179	0.225957	0.0506595	0.277781	1.17847	1.05196	1.3202
B_CELL_NAIVE.RCL1	Wald ratio	1	-0.0822168	0.0290434	0.00464283	0.227789	-0.139142	-0.0252917	0.921072	0.870104	0.975025
TFH.KRTAP5-AS1	Wald ratio	1	-0.0645944	0.0228875	0.00476872	0.233271	-0.109454	-0.0197349	0.937448	0.896323	0.980459
M2.AGO4	Wald ratio	1	0.107669	0.0381632	0.00478332	0.233293	0.032869	0.182469	1.11368	1.03342	1.20018
CD4_NAIVE.PAM	Wald ratio	1	0.0474266	0.0168202	0.00480803	0.233481	0.014459	0.0803942	1.04857	1.01456	1.08371
MONOCYTES.HLA-H	Inverse variance weighted	2	-0.0459541	0.016301	0.00481581	0.233481	-0.0779039	-0.0140042	0.955086	0.925053	0.986093
M2.MAGOH2	Wald ratio	1	-0.0715781	0.0253987	0.00482967	0.233481	-0.12136	-0.0217967	0.930924	0.885715	0.978439
NK.CUL9	Wald ratio	1	0.0955824	0.0339457	0.0048665	0.234574	0.0290487	0.162116	1.1003	1.02947	1.176
THSTAR.SMOX	Wald ratio	1	-0.0574435	0.0204179	0.00490224	0.235475	-0.0974626	-0.0174244	0.944175	0.907136	0.982727
THSTAR.AL137059.1	Wald ratio	1	0.0605801	0.0215386	0.00491377	0.235475	0.0183645	0.102796	1.06245	1.01853	1.10827
CD4_STIM.PRPSAP2	Wald ratio	1	0.0599199	0.0213114	0.00492901	0.235521	0.0181496	0.10169	1.06175	1.01832	1.10704
CD8_NAIVE.C20orf112	Wald ratio	1	0.0625074	0.0222451	0.00495502	0.236079	0.0189071	0.106108	1.0645	1.01909	1.11194
CD4_STIM.CTD-2542C24.3	Wald ratio	1	0.0648954	0.0231041	0.00497223	0.236217	0.0196114	0.110179	1.06705	1.0198	1.11648
TFH.RP11-6N17.4	Wald ratio	1	-0.0624381	0.02226	0.00503258	0.238397	-0.106068	-0.0188084	0.939471	0.899364	0.981367
CD8_STIM.CSTB	Wald ratio	1	-0.050268	0.0179902	0.00520314	0.245001	-0.0855289	-0.0150071	0.950975	0.918027	0.985105
B_CELL_NAIVE.RNU6-26P	Wald ratio	1	-0.0794917	0.0284596	0.00521982	0.245001	-0.135272	-0.023711	0.923586	0.873478	0.976568
CD4_NAIVE.CSTB	Wald ratio	1	-0.0650201	0.023286	0.00523442	0.245001	-0.110661	-0.0193796	0.937049	0.895243	0.980807
TFH.CDRT15	Wald ratio	1	0.0445305	0.0159513	0.00524412	0.245001	0.0132658	0.0757951	1.04554	1.01335	1.07874
TREG_NAIVE.AL022393.7	Wald ratio	1	0.0495368	0.0177507	0.00525956	0.245001	0.0147454	0.0843282	1.05078	1.01485	1.08799
CD8_NAIVE.KLRC4	Wald ratio	1	-0.0687283	0.0246286	0.00526117	0.245001	-0.117	-0.0204563	0.93358	0.889585	0.979752
B_CELL_NAIVE.TRANK1	Wald ratio	1	-0.06752	0.024221	0.00530893	0.246529	-0.114993	-0.0200469	0.934709	0.891372	0.980153
CD8_NAIVE.METTL21B	Wald ratio	1	-0.041039	0.01473	0.00533489	0.246569	-0.0699098	-0.0121682	0.959792	0.932478	0.987906
TREG_MEM.FARP2	Wald ratio	1	-0.0475715	0.017081	0.00535188	0.246569	-0.0810503	-0.0140927	0.953542	0.922147	0.986006
B_CELL_NAIVE.NUP153	Wald ratio	1	-0.0660854	0.0237304	0.00535541	0.246569	-0.112597	-0.0195738	0.936051	0.893511	0.980617
TFH.RP11-74E22.6	Wald ratio	1	-0.0637599	0.0229024	0.00536962	0.246569	-0.108649	-0.0188711	0.93823	0.897046	0.981306
CD8_STIM.NSL1	Wald ratio	1	0.0562317	0.0202151	0.00540814	0.247648	0.01661	0.0958534	1.05784	1.01675	1.1006
B_CELL_NAIVE.ZNHIT6	Wald ratio	1	0.0528448	0.0190203	0.00546388	0.249024	0.0155649	0.0901247	1.05427	1.01569	1.09431
MONOCYTES.RP11-480N24.4	Wald ratio	1	-0.0739417	0.0266163	0.00546841	0.249024	-0.12611	-0.0217738	0.928726	0.881518	0.978462
TFH.RP11-233E12.2	Wald ratio	1	0.0679375	0.0244722	0.00550132	0.249833	0.019972	0.115903	1.0703	1.02017	1.12289
TH1.IFITM4P	Wald ratio	1	0.0429684	0.0154839	0.00551951	0.24997	0.01262	0.0733169	1.0439	1.0127	1.07607
CD8_NAIVE.CDH4	Wald ratio	1	0.0508789	0.0183565	0.00557626	0.251848	0.0149002	0.0868576	1.0522	1.01501	1.09074
TFH.RP11-251P6.1	Wald ratio	1	0.0698025	0.0251964	0.00559992	0.252074	0.0204175	0.119187	1.0723	1.02063	1.12658
TFH.NCR3	Wald ratio	1	0.0959363	0.0346386	0.00561184	0.252074	0.0280447	0.163828	1.10069	1.02844	1.17801
TREG_MEM.UQCRBP2	Wald ratio	1	0.0630322	0.022846	0.00579784	0.259324	0.018254	0.10781	1.06506	1.01842	1.11384
TFH.RP11-131N11.4	Wald ratio	1	0.0566704	0.0205431	0.0058047	0.259324	0.016406	0.0969349	1.05831	1.01654	1.10179
CD4_NAIVE.METTL21B	Wald ratio	1	-0.0442299	0.0160842	0.00596156	0.265528	-0.075755	-0.0127048	0.956734	0.927043	0.987376
TH2.RP11-320M2.1	Wald ratio	1	0.0557299	0.020272	0.00597579	0.265528	0.0159968	0.095463	1.05731	1.01613	1.10017
CD4_NAIVE.SHPK_ENSG00000262304	Wald ratio	1	0.0515296	0.0187642	0.00602971	0.267204	0.0147517	0.0883075	1.05288	1.01486	1.09232
TREG_NAIVE.FLJ45079	Wald ratio	1	-0.0586272	0.0213672	0.00607331	0.267867	-0.100507	-0.0167475	0.943058	0.904379	0.983392
TREG_NAIVE.YTHDC2	Wald ratio	1	-0.0773208	0.0281883	0.00608785	0.267867	-0.13257	-0.0220717	0.925593	0.875842	0.97817
CD8_NAIVE.RP11-74E22.6	Wald ratio	1	-0.0522737	0.0190601	0.00609593	0.267867	-0.0896314	-0.014916	0.949069	0.914268	0.985195
THSTAR.METTL21B	Wald ratio	1	-0.0408058	0.0148826	0.00610967	0.267867	-0.0699757	-0.0116358	0.960016	0.932416	0.988432
B_CELL_NAIVE.CDRT15	Wald ratio	1	-0.0548993	0.0200318	0.00613258	0.268158	-0.0941616	-0.015637	0.946581	0.910136	0.984485
MONOCYTES.SORCS3	Wald ratio	1	0.059951	0.0219153	0.00622708	0.27157	0.016997	0.102905	1.06178	1.01714	1.10839
CD4_NAIVE.C20orf112	Wald ratio	1	0.0541345	0.019815	0.00629514	0.273348	0.0152971	0.0929719	1.05563	1.01541	1.09743
TFH.PMFBP1	Wald ratio	1	-0.0490772	0.0179699	0.00631283	0.273348	-0.0842983	-0.0138561	0.952108	0.919157	0.986239
CD4_NAIVE.RP11-159N11.4	Wald ratio	1	-0.052404	0.0191905	0.00631943	0.273348	-0.0900174	-0.0147907	0.948945	0.913915	0.985318
MONOCYTES.ZBTB38	Wald ratio	1	-0.0626987	0.0229669	0.00633418	0.273348	-0.107714	-0.0176836	0.939226	0.897885	0.982472
TFH.TMEM81	Wald ratio	1	-0.0578332	0.021235	0.00645974	0.277671	-0.0994538	-0.0162126	0.943807	0.905332	0.983918
THSTAR.LATS2	Wald ratio	1	-0.0600902	0.022068	0.00647009	0.277671	-0.103343	-0.0168369	0.94168	0.901817	0.983304
CD4_STIM.VAMP2	Wald ratio	1	0.0955083	0.035085	0.00648488	0.277671	0.0267418	0.164275	1.10022	1.0271	1.17854
CD4_STIM.METTL21B	Wald ratio	1	-0.0542662	0.0199542	0.00653743	0.279196	-0.0933764	-0.0151559	0.94718	0.910851	0.984958
MONOCYTES.PKD2L1	Wald ratio	1	-0.0567478	0.020905	0.00663653	0.282696	-0.0977217	-0.0157739	0.944832	0.906901	0.98435
TH17.BLOC1S2	Wald ratio	1	0.0606889	0.022391	0.00671986	0.285507	0.0168026	0.104575	1.06257	1.01694	1.11024
TREG_NAIVE.HLA-F-AS1	Wald ratio	1	-0.0512605	0.018931	0.00677393	0.286982	-0.0883652	-0.0141558	0.950031	0.915427	0.985944
B_CELL_NAIVE.HEG1	Wald ratio	1	0.0509586	0.0188261	0.00679341	0.286982	0.0140594	0.0878577	1.05228	1.01416	1.09183
TREG_MEM.LRRC46	Wald ratio	1	-0.0500872	0.0185123	0.00681783	0.286982	-0.0863713	-0.013803	0.951147	0.917254	0.986292
CD4_NAIVE.BLOC1S2	Wald ratio	1	0.0662014	0.024471	0.0068242	0.286982	0.0182383	0.114165	1.06844	1.01841	1.12094
CD4_STIM.AC012146.7	Wald ratio	1	0.0490859	0.0181603	0.0068733	0.287319	0.0134917	0.0846801	1.05031	1.01358	1.08837
MONOCYTES.ZSCAN12	Wald ratio	1	-0.0578806	0.0214152	0.00687614	0.287319	-0.0998543	-0.0159068	0.943763	0.904969	0.984219
CD4_STIM.AF131215.2	Wald ratio	1	-0.0574693	0.0212662	0.00688451	0.287319	-0.0991511	-0.0157876	0.944151	0.905606	0.984336
TREG_MEM.ZNF749	Wald ratio	1	-0.0523728	0.0194083	0.0069659	0.289982	-0.0904132	-0.0143325	0.948975	0.913554	0.98577
CD4_STIM.RP11-178C3.2	Wald ratio	1	-0.0517288	0.0191812	0.00699991	0.290664	-0.0893239	-0.0141336	0.949586	0.914549	0.985966
CD8_NAIVE.ZNHIT6	Wald ratio	1	-0.0513991	0.0190883	0.00708758	0.292259	-0.0888121	-0.013986	0.9499	0.915017	0.986111
CD4_STIM.IPPK	Wald ratio	1	0.0939886	0.0349059	0.00708915	0.292259	0.025573	0.162404	1.09855	1.0259	1.17634
MONOCYTES.CWF19L1	Wald ratio	1	-0.0452155	0.016793	0.00709152	0.292259	-0.0781299	-0.0123012	0.955791	0.924844	0.987774
TFH.IGHV4-31	Wald ratio	1	-0.0441008	0.0163933	0.00714138	0.29358	-0.0762317	-0.01197	0.956857	0.926602	0.988101
CD4_NAIVE.RP1-29C18.8	Wald ratio	1	0.0594385	0.0221043	0.00716646	0.293878	0.0161142	0.102763	1.06124	1.01624	1.10823
M2.ST3GAL1	Wald ratio	1	0.0497389	0.018504	0.00718782	0.294023	0.0134712	0.0860067	1.051	1.01356	1.08981
CD8_STIM.MKKS	Wald ratio	1	-0.0631201	0.0235031	0.00723974	0.294989	-0.109186	-0.0170541	0.938831	0.896564	0.983091
CD4_STIM.PDE6G	Wald ratio	1	-0.0616873	0.0229725	0.00724723	0.294989	-0.106713	-0.0166612	0.940177	0.898783	0.983477
M2.ZBTB38	Wald ratio	1	-0.0505617	0.0188359	0.00726776	0.295096	-0.0874801	-0.0136432	0.950695	0.916237	0.986449
CD8_STIM.RP1-29C18.10	Wald ratio	1	0.0474577	0.0176983	0.00732956	0.29657	0.0127691	0.0821463	1.0486	1.01285	1.08561
TH2.HNRNPA3P12	Wald ratio	1	0.166512	0.0621081	0.00734003	0.29657	0.0447806	0.288244	1.18118	1.0458	1.33408
TREG_MEM.TTLL3	Wald ratio	1	-0.0642397	0.0239869	0.00740373	0.298412	-0.111254	-0.0172254	0.93778	0.894711	0.982922
M2.AC015969.3	Wald ratio	1	0.0547024	0.0204515	0.00747887	0.300705	0.0146174	0.0947873	1.05623	1.01472	1.09943
NK.ZNHIT6	Wald ratio	1	-0.0525534	0.0196593	0.00751291	0.301339	-0.0910855	-0.0140212	0.948804	0.91294	0.986077
M2.RP1-29C18.10	Wald ratio	1	0.0531553	0.0198984	0.00755512	0.301663	0.0141544	0.0921563	1.05459	1.01426	1.09654
TH17.ARMC2	Wald ratio	1	-0.0492061	0.0184249	0.00757106	0.301663	-0.085319	-0.0130932	0.951985	0.918219	0.986992
B_CELL_NAIVE.RP11-421L21.2	Wald ratio	1	0.0810235	0.0303595	0.00761223	0.301663	0.0215189	0.140528	1.0844	1.02175	1.15088
M2.GCLC	Wald ratio	1	0.0525699	0.0196984	0.00761374	0.301663	0.013961	0.0911788	1.05398	1.01406	1.09546
CD8_NAIVE.TRAF3	Wald ratio	1	-0.0557574	0.0209049	0.00764877	0.301663	-0.0967311	-0.0147838	0.945769	0.9078	0.985325
TREG_MEM.H2AFV	Wald ratio	1	0.057593	0.0215952	0.00765457	0.301663	0.0152664	0.0999195	1.05928	1.01538	1.10508
CD4_NAIVE.RNU6-1061P	Wald ratio	1	0.047242	0.0177221	0.00768258	0.301663	0.0125067	0.0819773	1.04838	1.01259	1.08543
TH1.PPA1	Wald ratio	1	0.0370474	0.0139019	0.00770091	0.301663	0.00979961	0.0642952	1.03774	1.00985	1.06641
TFH.PPA1	Wald ratio	1	0.0365298	0.0137079	0.00770172	0.301663	0.00966234	0.0633973	1.03721	1.00971	1.06545
CD8_NAIVE.CTD-2561B21.10	Wald ratio	1	0.0587516	0.0220475	0.00770397	0.301663	0.0155385	0.101965	1.06051	1.01566	1.10734
CD4_NAIVE.AC069213.1	Wald ratio	1	-0.0537315	0.0201771	0.00774504	0.302552	-0.0932787	-0.0141843	0.947687	0.91094	0.985916
TH17.ANAPC13	Wald ratio	1	0.0484372	0.0182143	0.00783041	0.304596	0.0127372	0.0841373	1.04963	1.01282	1.08778
M2.SNX11	Wald ratio	1	-0.0625386	0.0235185	0.00783432	0.304596	-0.108635	-0.0164424	0.939377	0.897058	0.983692
CD4_NAIVE.HCG27	Wald ratio	1	0.0459343	0.0172902	0.00789178	0.306108	0.0120455	0.0798232	1.04701	1.01212	1.0831
MONOCYTES.RP11-290F20.1	Wald ratio	1	-0.058041	0.021868	0.00795086	0.307676	-0.100902	-0.0151797	0.943611	0.904021	0.984935
TFH.RP11-862P13.1	Wald ratio	1	-0.0548457	0.0207053	0.00807603	0.311788	-0.0954281	-0.0142633	0.946631	0.908984	0.985838
B_CELL_NAIVE.JAM2	Wald ratio	1	-0.0460623	0.0174016	0.00812061	0.312051	-0.0801695	-0.0119551	0.954982	0.92296	0.988116
TFH.RP11-178C3.2	Wald ratio	1	-0.0532804	0.0201285	0.00812071	0.312051	-0.0927324	-0.0138285	0.948114	0.911437	0.986267
CD4_STIM.SIGLEC12	Wald ratio	1	-0.0484738	0.0183185	0.00814108	0.312106	-0.084378	-0.0125695	0.952682	0.919084	0.987509
TFH.YTHDC2	Wald ratio	1	-0.0790992	0.0299288	0.00821961	0.314274	-0.13776	-0.0204388	0.923948	0.871308	0.979769
TREG_MEM.BTNL8	Wald ratio	1	-0.0530689	0.0200847	0.00823576	0.314274	-0.0924349	-0.0137028	0.948315	0.911709	0.986391
NK.CDK5R1	Wald ratio	1	0.0477205	0.0180772	0.00829494	0.315801	0.0122893	0.0831518	1.04888	1.01237	1.08671
THSTAR.CEP85L	Wald ratio	1	0.0566215	0.0214639	0.00834004	0.316555	0.0145522	0.0986907	1.05826	1.01466	1.10372
MONOCYTES.HLA-F	Wald ratio	1	0.0559684	0.0212206	0.00835314	0.316555	0.014376	0.0975609	1.05756	1.01448	1.10248
TFH.ZNHIT6	Wald ratio	1	-0.0543985	0.0206418	0.00840489	0.317786	-0.0948565	-0.0139406	0.947055	0.909503	0.986156
CD8_NAIVE.SMPD1	Wald ratio	1	-0.0467974	0.0177777	0.00847911	0.319858	-0.0816416	-0.0119532	0.954281	0.921602	0.988118
CD8_NAIVE.CEP85L	Wald ratio	1	0.0498575	0.0189622	0.00855587	0.321571	0.0126916	0.0870235	1.05112	1.01277	1.09092
B_CELL_NAIVE.AC010733.5	Wald ratio	1	-0.0416947	0.0158595	0.00856353	0.321571	-0.0727793	-0.0106101	0.959163	0.929806	0.989446
TH1.ZNHIT6	Wald ratio	1	-0.0594609	0.0226322	0.00860747	0.322487	-0.10382	-0.0151017	0.942272	0.901387	0.985012
CD4_NAIVE.ZNHIT6	Wald ratio	1	-0.0517385	0.0197096	0.00866395	0.323006	-0.0903693	-0.0131076	0.949577	0.913594	0.986978
M2.PGAM5P1	Wald ratio	1	-0.0540413	0.0205894	0.00867217	0.323006	-0.0943965	-0.0136861	0.947393	0.909922	0.986407
THSTAR.TRAF3	Wald ratio	1	-0.0581349	0.0221557	0.0086924	0.323006	-0.10156	-0.0147096	0.943523	0.903427	0.985398
CD4_STIM.GYG1	Wald ratio	1	0.0520789	0.0198499	0.00869972	0.323006	0.0131731	0.0909846	1.05346	1.01326	1.09525
CD4_NAIVE.LRRC46	Wald ratio	1	-0.0524417	0.02	0.00873942	0.323451	-0.0916417	-0.0132417	0.94891	0.912432	0.986846
TREG_MEM.ZNHIT6	Wald ratio	1	-0.0477374	0.0182126	0.00876408	0.323451	-0.0834341	-0.0120407	0.953384	0.919952	0.988031
CD8_STIM.GYG1	Wald ratio	1	0.0505975	0.0193056	0.00877056	0.323451	0.0127585	0.0884365	1.0519	1.01284	1.09246
THSTAR.LYPLA1	Wald ratio	1	0.0462812	0.0176673	0.0088033	0.323934	0.0116533	0.080909	1.04737	1.01172	1.08427
TFH.RP1-29C18.8	Wald ratio	1	0.0475365	0.0181711	0.00889546	0.326032	0.0119211	0.083152	1.04868	1.01199	1.08671
CD4_NAIVE.PHACTR4	Wald ratio	1	0.0391721	0.0149747	0.00889987	0.326032	0.00982158	0.0685225	1.03995	1.00987	1.07092
TREG_NAIVE.MTND5P14	Wald ratio	1	-0.112781	0.0432035	0.00904173	0.330247	-0.19746	-0.0281027	0.893346	0.820813	0.972289
NK.B3GNT7	Wald ratio	1	-0.058132	0.0222731	0.009055	0.330247	-0.101787	-0.0144768	0.943525	0.903222	0.985627
CD4_STIM.LINC00649	Wald ratio	1	-0.0456618	0.0175228	0.0091645	0.332815	-0.0800064	-0.0113172	0.955365	0.92311	0.988747
CD4_STIM.MICA	Wald ratio	1	0.0533846	0.0204868	0.00916579	0.332815	0.0132305	0.0935387	1.05484	1.01332	1.09805
TH2.ADAMTS7P1	Wald ratio	1	0.062235	0.0238949	0.00920011	0.333327	0.0154009	0.109069	1.06421	1.01552	1.11524
TREG_NAIVE.STAM	Wald ratio	1	0.0467805	0.0179671	0.009223	0.333424	0.011565	0.081996	1.04789	1.01163	1.08545
NK.PPA1	Wald ratio	1	0.034877	0.0134206	0.00935576	0.337483	0.00857271	0.0611814	1.03549	1.00861	1.06309
TH17.CCDC50	Wald ratio	1	0.0583084	0.022465	0.00944463	0.339945	0.0142771	0.10234	1.06004	1.01438	1.10776
CD8_NAIVE.RP5-1132H15.1	Wald ratio	1	-0.0424187	0.0163511	0.00947974	0.340465	-0.0744668	-0.0103707	0.958468	0.928238	0.989683
CD4_NAIVE.RNF214	Wald ratio	1	-0.0525592	0.0202742	0.00953048	0.341543	-0.0922966	-0.0128217	0.948798	0.911835	0.98726
CD4_STIM.GHRLOS	Wald ratio	1	0.0660598	0.0255016	0.00958586	0.342783	0.0160767	0.116043	1.06829	1.01621	1.12304
TH17.PDCD1LG2	Wald ratio	1	0.0675877	0.0261054	0.00962453	0.343421	0.0164212	0.118754	1.06992	1.01656	1.12609
TFH.RN7SL270P	Wald ratio	1	0.0614345	0.0237466	0.00967914	0.343731	0.0148912	0.107978	1.06336	1.015	1.11402
CD4_STIM.PRR5	Wald ratio	1	-0.0668369	0.0258462	0.00971119	0.343731	-0.117495	-0.0161783	0.935348	0.889145	0.983952
CD4_STIM.PARVG	Wald ratio	1	-0.0650815	0.0251708	0.00972118	0.343731	-0.114416	-0.0157467	0.936991	0.891887	0.984377
TH1.MCF2L2	Wald ratio	1	-0.069155	0.0267575	0.00975162	0.343731	-0.1216	-0.0167104	0.933182	0.885503	0.983428
TH17.GS1-124K5.12	Wald ratio	1	0.0451262	0.0174618	0.00975826	0.343731	0.010901	0.0793513	1.04616	1.01096	1.08258
CD8_NAIVE.MED8	Wald ratio	1	0.0664161	0.0257001	0.00975834	0.343731	0.016044	0.116788	1.06867	1.01617	1.12388
TFH.RP11-315D13.1	Wald ratio	1	-0.0723896	0.0280728	0.00991919	0.348652	-0.127412	-0.0173668	0.930168	0.880371	0.982783
CD8_STIM.SMARCB1	Wald ratio	1	0.0537186	0.0208666	0.0100419	0.352214	0.0128201	0.0946171	1.05519	1.0129	1.09924
B_CELL_NAIVE.REL	Wald ratio	1	-0.0430323	0.0167435	0.0101674	0.355858	-0.0758497	-0.010215	0.95788	0.926956	0.989837
TREG_MEM.XXbac-BPG299F13.14	Wald ratio	1	-0.0620407	0.02417	0.0102629	0.356971	-0.109414	-0.0146674	0.939845	0.896359	0.98544
CD8_NAIVE.MTIF2	Wald ratio	1	-0.0648057	0.0252557	0.0102885	0.356971	-0.114307	-0.0153045	0.93725	0.891984	0.984812
TFH.ANAPC13	Wald ratio	1	0.0528843	0.020612	0.0102966	0.356971	0.0124848	0.0932838	1.05431	1.01256	1.09777
B_CELL_NAIVE.PHACTR4	Wald ratio	1	0.0370271	0.0144335	0.0103069	0.356971	0.00873743	0.0653167	1.03772	1.00878	1.0675
TREG_MEM.ANAPC13	Wald ratio	1	0.059783	0.0233053	0.0103115	0.356971	0.0141045	0.105461	1.06161	1.0142	1.11122
B_CELL_NAIVE.RABGAP1	Wald ratio	1	0.0547204	0.021342	0.0103479	0.356971	0.0128901	0.0965506	1.05625	1.01297	1.10137
CD8_STIM.NDRG2	Wald ratio	1	-0.0710574	0.0277194	0.0103638	0.356971	-0.125387	-0.0167273	0.931408	0.882155	0.983412
MONOCYTES.LMNA	Wald ratio	1	-0.083322	0.0325095	0.0103772	0.356971	-0.147041	-0.0196033	0.920055	0.863259	0.980588
CD4_STIM.TBC1D4	Wald ratio	1	-0.0568391	0.0221838	0.0104016	0.356971	-0.100319	-0.0133587	0.944746	0.904548	0.98673
B_CELL_NAIVE.RP11-159N11.4	Wald ratio	1	-0.0601659	0.0234866	0.0104157	0.356971	-0.1062	-0.0141322	0.941608	0.899245	0.985967
NK.C20orf195	Wald ratio	1	0.0793795	0.0310421	0.0105531	0.360515	0.018537	0.140222	1.08262	1.01871	1.15053
NK.LRRC46	Wald ratio	1	-0.0573882	0.022445	0.0105628	0.360515	-0.10138	-0.013396	0.944227	0.903589	0.986693
CD4_NAIVE.RP11-538I12.3	Wald ratio	1	-0.058098	0.0227374	0.0106133	0.361262	-0.102663	-0.0135328	0.943557	0.902431	0.986558
TREG_NAIVE.RP11-178C3.2	Wald ratio	1	-0.0537247	0.0210453	0.0106857	0.361262	-0.0949735	-0.0124759	0.947693	0.909397	0.987602
B_CELL_NAIVE.ADHFE1	Wald ratio	1	0.0527242	0.020659	0.0107069	0.361262	0.0122326	0.0932158	1.05414	1.01231	1.0977
THSTAR.PPA1	Wald ratio	1	0.0459411	0.0180012	0.0107071	0.361262	0.0106588	0.0812235	1.04701	1.01072	1.08461
CD8_STIM.TRIM31	Wald ratio	1	0.0799002	0.0313139	0.0107234	0.361262	0.0185249	0.141275	1.08318	1.0187	1.15174
MONOCYTES.MICA	Wald ratio	1	0.0414496	0.0162449	0.0107244	0.361262	0.00960968	0.0732895	1.04232	1.00966	1.07604
TH1.ANAPC13	Wald ratio	1	-0.0563326	0.0220826	0.0107415	0.361262	-0.0996145	-0.0130508	0.945225	0.905186	0.987034
TREG_NAIVE.ANAPC13	Wald ratio	1	0.0523191	0.0205177	0.0107737	0.361262	0.0121045	0.0925338	1.05371	1.01218	1.09695
TH2.ACACB	Wald ratio	1	-0.0544574	0.0213639	0.0108021	0.361262	-0.0963307	-0.0125841	0.946999	0.908164	0.987495
CD8_NAIVE.RP11-178C3.2	Wald ratio	1	-0.0497552	0.0195219	0.0108129	0.361262	-0.0880181	-0.0114923	0.951462	0.915744	0.988573
CD4_STIM.H2AFV	Wald ratio	1	-0.0567974	0.0222886	0.0108258	0.361262	-0.100483	-0.0131118	0.944785	0.9044	0.986974
TH1.PHACTR4	Wald ratio	1	0.0390718	0.0153451	0.01089	0.362043	0.00899543	0.0691482	1.03985	1.00904	1.0716
NK.RP11-30K9.4	Wald ratio	1	0.0542122	0.0213042	0.0109382	0.362043	0.0124559	0.0959684	1.05571	1.01253	1.10072
CD4_STIM.FARP2	Wald ratio	1	-0.0569734	0.0223934	0.0109527	0.362043	-0.100865	-0.0130824	0.944619	0.904055	0.987003
TREG_MEM.TYSND1	Wald ratio	1	0.0473326	0.0186176	0.0110109	0.362043	0.010842	0.0838231	1.04847	1.0109	1.08744
TREG_MEM.DAPK1	Wald ratio	1	0.0559773	0.0220181	0.0110117	0.362043	0.0128217	0.0991328	1.05757	1.0129	1.10421
CD8_STIM.SEC23B	Wald ratio	1	-0.0694466	0.0273221	0.011029	0.362043	-0.122998	-0.0158954	0.93291	0.884266	0.98423
CD8_STIM.SSPO	Wald ratio	1	0.0717089	0.0282124	0.0110299	0.362043	0.0164126	0.127005	1.07434	1.01655	1.13542
M2.TBC1D4	Wald ratio	1	-0.0595425	0.0234271	0.0110344	0.362043	-0.10546	-0.0136254	0.942196	0.899911	0.986467
MONOCYTES.POPDC2	Wald ratio	1	0.0660301	0.0259837	0.0110469	0.362043	0.015102	0.116958	1.06826	1.01522	1.12407
TREG_MEM.SIGLEC12	Wald ratio	1	-0.0404122	0.0159147	0.0111073	0.362812	-0.071605	-0.00921943	0.960393	0.930899	0.990823
CD8_STIM.ENOSF1	Wald ratio	1	-0.0524848	0.0206708	0.0111144	0.362812	-0.0929996	-0.0119701	0.948869	0.911194	0.988101
MONOCYTES.SIGLEC14	Wald ratio	1	0.0434884	0.0171384	0.0111652	0.36375	0.00989718	0.0770796	1.04445	1.00995	1.08013
M2.LY75	Wald ratio	1	0.0499123	0.0196842	0.011224	0.364945	0.0113312	0.0884934	1.05118	1.0114	1.09253
CD8_NAIVE.WDR63	Wald ratio	1	0.0647388	0.0255979	0.0114366	0.371126	0.0145669	0.114911	1.06688	1.01467	1.12177
TREG_MEM.PAM	Wald ratio	1	0.03755	0.0148773	0.0116035	0.375679	0.00839046	0.0667094	1.03826	1.00843	1.06898
TH2.LRRC46	Wald ratio	1	-0.0552892	0.0219111	0.0116247	0.375679	-0.098235	-0.0123434	0.946211	0.906436	0.987733
TH2.CP	Wald ratio	1	0.0455486	0.0180554	0.0116452	0.375679	0.01016	0.0809371	1.0466	1.01021	1.0843
CD8_NAIVE.CYP24A1	Wald ratio	1	-0.0659479	0.0261549	0.0116877	0.376313	-0.117212	-0.0146843	0.93618	0.889397	0.985423
MONOCYTES.AC005682.7	Wald ratio	1	0.0602165	0.0238941	0.0117309	0.376968	0.013384	0.107049	1.06207	1.01347	1.11299
TH2.RP11-177H13.2	Wald ratio	1	-0.0550695	0.021865	0.0117816	0.37786	-0.0979249	-0.0122142	0.946419	0.906717	0.98786
THSTAR.RER1	Wald ratio	1	0.0768538	0.0305288	0.0118218	0.378232	0.0170173	0.13669	1.07988	1.01716	1.14647
TREG_NAIVE.C1orf145	Wald ratio	1	0.0610647	0.0242618	0.0118391	0.378232	0.0135115	0.108618	1.06297	1.0136	1.11474
NK.HAR1A	Wald ratio	1	-0.0568424	0.0226133	0.011948	0.380972	-0.101164	-0.0125204	0.944743	0.903784	0.987558
MONOCYTES.RFPL4A	Wald ratio	1	-0.0410768	0.0163526	0.012007	0.382116	-0.073128	-0.00902564	0.959755	0.929482	0.991015
TH2.WDR96	Wald ratio	1	0.0528324	0.0210475	0.0120679	0.382621	0.0115793	0.0940855	1.05425	1.01165	1.09865
B_CELL_NAIVE.NPIPB8	Wald ratio	1	0.0352829	0.0140563	0.0120693	0.382621	0.00773252	0.0628332	1.03591	1.00776	1.06485
M2.PRKAG3	Wald ratio	1	-0.061128	0.0243728	0.0121402	0.383912	-0.108899	-0.0133573	0.940703	0.896821	0.986732
TREG_NAIVE.KB-1572G7.3	Wald ratio	1	0.0553442	0.0220759	0.0121764	0.383912	0.0120753	0.098613	1.0569	1.01215	1.10364
CD4_NAIVE.LINC00173	Wald ratio	1	0.087189	0.0347919	0.0122101	0.383912	0.0189968	0.155381	1.0911	1.01918	1.1681
TH17.IGHV4-31	Wald ratio	1	-0.0411523	0.0164221	0.0122138	0.383912	-0.0733397	-0.00896496	0.959683	0.929285	0.991075
TH17.WDR63	Wald ratio	1	0.0485045	0.0193669	0.0122621	0.383912	0.0105454	0.0864635	1.0497	1.0106	1.09031
CD4_STIM.ZNF232	Wald ratio	1	0.049183	0.0196439	0.0122891	0.383912	0.010681	0.0876851	1.05041	1.01074	1.09164
MONOCYTES.SIRT1	Wald ratio	1	0.055772	0.0222778	0.012298	0.383912	0.0121075	0.0994365	1.05736	1.01218	1.10455
CD8_NAIVE.ALS2	Wald ratio	1	0.0344934	0.0137833	0.01233	0.383912	0.0074782	0.0615086	1.0351	1.00751	1.06344
B_CELL_NAIVE.GUSBP1	Wald ratio	1	0.0535423	0.0214027	0.0123613	0.383912	0.011593	0.0954916	1.055	1.01166	1.1002
CD8_STIM.ZNF702P	Wald ratio	1	0.0551993	0.0220662	0.0123659	0.383912	0.0119495	0.0984492	1.05675	1.01202	1.10346
THSTAR.PURB	Wald ratio	1	-0.0546233	0.0218468	0.0124092	0.383912	-0.097443	-0.0118036	0.946842	0.907154	0.988266
TH2.LINC00852	Wald ratio	1	0.0533639	0.0213538	0.012453	0.383912	0.0115105	0.0952173	1.05481	1.01158	1.0999
CD4_STIM.LY75	Wald ratio	1	0.0550953	0.0220503	0.0124676	0.383912	0.0118768	0.0983138	1.05664	1.01195	1.10331
NK.CTD-2540F13.2	Wald ratio	1	-0.0635011	0.0254183	0.0124811	0.383912	-0.113321	-0.0136812	0.938473	0.892864	0.986412
TH2.CPHL1P	Wald ratio	1	0.0472736	0.0189228	0.0124815	0.383912	0.0101849	0.0843623	1.04841	1.01024	1.08802
CD4_NAIVE.CTD-2303H24.2	Wald ratio	1	0.0352389	0.0141079	0.0124959	0.383912	0.00758752	0.0628903	1.03587	1.00762	1.06491
TREG_NAIVE.GYG1	Wald ratio	1	0.0377809	0.0151305	0.0125249	0.383912	0.00812508	0.0674367	1.0385	1.00816	1.06976
CD8_NAIVE.PTK7	Wald ratio	1	-0.053513	0.0214365	0.0125479	0.383912	-0.0955285	-0.0114974	0.947894	0.908892	0.988568
TH1.LINC00930	Wald ratio	1	-0.0564411	0.0226106	0.0125526	0.383912	-0.100758	-0.0121242	0.945122	0.904152	0.987949
CD4_NAIVE.CRHR1-IT1	Wald ratio	1	0.0417243	0.0167258	0.0126097	0.384945	0.00894173	0.0745068	1.04261	1.00898	1.07735
CD4_STIM.XXYLT1	Wald ratio	1	0.0564371	0.0226426	0.0126838	0.385542	0.0120577	0.100817	1.05806	1.01213	1.10607
B_CELL_NAIVE.ALS2	Wald ratio	1	0.0348873	0.0139989	0.0126975	0.385542	0.00744944	0.0623252	1.0355	1.00748	1.06431
B_CELL_NAIVE.RP1-228P16.1	Wald ratio	1	0.05553	0.0222892	0.0127263	0.385542	0.0118431	0.0992169	1.0571	1.01191	1.10431
M2.ALS2	Wald ratio	1	0.0426046	0.0171041	0.0127423	0.385542	0.00908046	0.0761287	1.04353	1.00912	1.0791
TREG_MEM.NET1	Wald ratio	1	0.0589197	0.0236551	0.0127462	0.385542	0.0125557	0.105284	1.06069	1.01263	1.11103
B_CELL_NAIVE.RP11-231I16.1	Wald ratio	1	-0.0582536	0.0234037	0.0128077	0.386694	-0.104125	-0.0123823	0.943411	0.901113	0.987694
TH2.GABBR1	Wald ratio	1	-0.0531061	0.0213483	0.0128608	0.387588	-0.0949487	-0.0112634	0.948279	0.90942	0.9888
M2.TPCN2	Wald ratio	1	0.136654	0.054973	0.0129246	0.3888	0.028907	0.244401	1.14643	1.02933	1.27686
CD8_NAIVE.TPCN2	Wald ratio	1	0.10773	0.0433617	0.0129752	0.389609	0.0227411	0.192719	1.11375	1.023	1.21254
TH17.LINC00852	Wald ratio	1	0.0494667	0.0199263	0.013047	0.390033	0.0104111	0.0885222	1.05071	1.01047	1.09256
TFH.CYP24A1	Wald ratio	1	-0.0556418	0.0224161	0.0130565	0.390033	-0.0995774	-0.0117062	0.945878	0.90522	0.988362
TREG_MEM.RP1-228P16.1	Wald ratio	1	0.0517168	0.0208393	0.013076	0.390033	0.0108717	0.0925618	1.05308	1.01093	1.09698
CD4_STIM.ALS2	Wald ratio	1	0.038787	0.0156306	0.0130839	0.390033	0.00815101	0.0694231	1.03955	1.00818	1.07189
TH2.CUL7	Wald ratio	1	-0.0767	0.0309625	0.0132423	0.393401	-0.137386	-0.0160134	0.926168	0.871633	0.984114
TREG_NAIVE.CUL7	Wald ratio	1	-0.0853712	0.0344639	0.0132446	0.393401	-0.15292	-0.017822	0.918171	0.858198	0.982336
TFH.C20orf112	Wald ratio	1	0.057146	0.0230796	0.013285	0.39389	0.0119099	0.102382	1.05881	1.01198	1.10781
TREG_NAIVE.MPPED2	Wald ratio	1	0.0461313	0.0186406	0.013332	0.394573	0.00959573	0.0826668	1.04721	1.00964	1.08618
M2.RABEP1	Wald ratio	1	-0.0420286	0.016993	0.0133876	0.395509	-0.0753349	-0.00872232	0.958842	0.927433	0.991316
B_CELL_NAIVE.LMLN	Wald ratio	1	-0.0425215	0.0171982	0.0134195	0.395744	-0.0762299	-0.00881299	0.95837	0.926603	0.991226
TH2.FARP2	Wald ratio	1	0.0384429	0.0155531	0.0134467	0.39583	0.00795874	0.068927	1.03919	1.00799	1.07136
TH17.RP11-342D11.3	Wald ratio	1	-0.0536055	0.0216931	0.0134705	0.39583	-0.096124	-0.011087	0.947806	0.908351	0.988974
CD4_NAIVE.AC012146.7	Wald ratio	1	0.0392165	0.0158894	0.0135833	0.398096	0.00807337	0.0703597	1.04	1.00811	1.07289
TFH.WDR63	Wald ratio	1	0.0543287	0.0220195	0.0136137	0.398096	0.0111705	0.097487	1.05583	1.01123	1.1024
CD8_NAIVE.ZNF232	Wald ratio	1	0.0338464	0.0137206	0.0136317	0.398096	0.00695396	0.0607389	1.03443	1.00698	1.06262
CD4_NAIVE.S100B	Wald ratio	1	-0.0544733	0.0220853	0.0136442	0.398096	-0.0977605	-0.0111861	0.946984	0.906866	0.988876
MONOCYTES.RP11-704C2.1	Wald ratio	1	0.0505669	0.0205173	0.0137169	0.398863	0.0103529	0.0907809	1.05187	1.01041	1.09503
B_CELL_NAIVE.C11orf63	Wald ratio	1	0.0550901	0.0223549	0.0137264	0.398863	0.0112746	0.0989057	1.05664	1.01134	1.10396
M2.UNC5B	Wald ratio	1	-0.0420296	0.0170587	0.0137465	0.398863	-0.0754648	-0.00859453	0.958841	0.927312	0.991442
TH17.VN1R84P	Wald ratio	1	-0.0478341	0.0194203	0.0137742	0.398863	-0.0858979	-0.00977031	0.953292	0.917688	0.990277
CD4_NAIVE.HLA-DQB2	Wald ratio	1	-0.0636598	0.0258549	0.0138088	0.398863	-0.114335	-0.0129843	0.938324	0.891959	0.9871
TFH.CUL7	Wald ratio	1	-0.0702247	0.0285274	0.0138295	0.398863	-0.126138	-0.0143111	0.932184	0.881493	0.985791
CD8_STIM.AK3	Wald ratio	1	0.0374983	0.0152358	0.0138472	0.398863	0.00763622	0.0673605	1.03821	1.00767	1.06968
TH1.WDR63	Wald ratio	1	0.0497684	0.0202247	0.013864	0.398863	0.0101279	0.0894088	1.05103	1.01018	1.09353
NK.SLC16A14	Wald ratio	1	0.0571881	0.0232516	0.0139116	0.399535	0.011615	0.102761	1.05886	1.01168	1.10823
TH2.RP11-742D12.2	Wald ratio	1	0.0640469	0.0260538	0.0139614	0.399586	0.0129815	0.115112	1.06614	1.01307	1.122
TH1.CAND2	Wald ratio	1	0.0963813	0.0392074	0.0139619	0.399586	0.0195348	0.173228	1.10118	1.01973	1.18914
B_CELL_NAIVE.ANKRD18DP	Wald ratio	1	-0.0404152	0.0164502	0.0140173	0.399782	-0.0726577	-0.0081728	0.960391	0.929919	0.991861
CD8_STIM.GJB5	Wald ratio	1	0.0621736	0.025311	0.0140342	0.399782	0.012564	0.111783	1.06415	1.01264	1.11827
M2.KIAA1549L	Wald ratio	1	-0.043372	0.0176582	0.0140415	0.399782	-0.077982	-0.008762	0.957555	0.924981	0.991276
TH2.P2RX5	Wald ratio	1	0.049494	0.020165	0.0141099	0.401036	0.00997066	0.0890174	1.05074	1.01002	1.0931
NK.ESR2	Wald ratio	1	0.0410046	0.0167164	0.0141687	0.402016	0.00824048	0.0737688	1.04186	1.00827	1.07656
CD4_NAIVE.MFSD4	Wald ratio	1	0.0529047	0.0215842	0.0142425	0.402867	0.0105997	0.0952097	1.05433	1.01066	1.09989
CD8_NAIVE.PBX3	Wald ratio	1	-0.0453122	0.0184934	0.0142787	0.402867	-0.0815593	-0.00906499	0.955699	0.921678	0.990976
TH1.RP11-1012A1.4	Wald ratio	1	0.0673984	0.0275148	0.014304	0.402867	0.0134695	0.121327	1.06972	1.01356	1.12899
TH17.SMARCE1	Wald ratio	1	-0.0551556	0.0225168	0.0143042	0.402867	-0.0992884	-0.0110227	0.946338	0.905481	0.989038
CD4_STIM.RP11-420K14.6	Wald ratio	1	0.0434414	0.0177376	0.0143209	0.402867	0.00867567	0.0782071	1.0444	1.00871	1.08135
TH1.RP11-6C10.1	Wald ratio	1	0.0534244	0.0218325	0.0144044	0.404525	0.0106328	0.0962161	1.05488	1.01069	1.101
B_CELL_NAIVE.TTC12	Wald ratio	1	0.0484408	0.0198136	0.0144923	0.405768	0.00960612	0.0872755	1.04963	1.00965	1.0912
CD4_NAIVE.KRT10	Wald ratio	1	-0.0578642	0.0236705	0.0145024	0.405768	-0.104258	-0.0114701	0.943778	0.900993	0.988595
TFH.SHMT1	Wald ratio	1	-0.0452023	0.0184952	0.0145256	0.405768	-0.081453	-0.00895161	0.955804	0.921776	0.991088
TFH.RGS2	Wald ratio	1	-0.0524945	0.0214837	0.0145471	0.405768	-0.0946025	-0.0103865	0.94886	0.909734	0.989667
TREG_NAIVE.TPCN2	Wald ratio	1	0.117129	0.0479505	0.0145777	0.405936	0.0231458	0.211112	1.12426	1.02342	1.23505
TH1.TPCN2	Wald ratio	1	0.126158	0.0516703	0.0146227	0.4065	0.024884	0.227432	1.13446	1.0252	1.25537
CD8_NAIVE.RNF39	Wald ratio	1	-0.0858946	0.0351993	0.0146777	0.407344	-0.154885	-0.0169039	0.917691	0.856514	0.983238
CD8_NAIVE.LINC00304	Wald ratio	1	0.0503816	0.0206711	0.0147975	0.409848	0.00986626	0.0908969	1.05167	1.00992	1.09516
TFH.AC023490.1	Wald ratio	1	0.0679452	0.0278829	0.0148177	0.409848	0.0132947	0.122596	1.07031	1.01338	1.13043
CD8_STIM.AMZ2P1	Wald ratio	1	0.0527778	0.0216728	0.0148834	0.4099	0.010299	0.0952565	1.0542	1.01035	1.09994
NK.C11orf63	Wald ratio	1	0.053234	0.0218604	0.0148843	0.4099	0.0103876	0.0960803	1.05468	1.01044	1.10085
CD4_STIM.CDK5R1	Wald ratio	1	0.0464058	0.0190693	0.0149522	0.4099	0.00903	0.0837817	1.0475	1.00907	1.08739
CD4_NAIVE.GPR55	Wald ratio	1	-0.0443067	0.0182118	0.0149803	0.4099	-0.0800019	-0.00861155	0.95666	0.923115	0.991425
CD8_NAIVE.SDC3	Wald ratio	1	-0.0794215	0.0326487	0.0149906	0.4099	-0.143413	-0.01543	0.923651	0.866396	0.984688
M2.CMAHP	Wald ratio	1	-0.0615575	0.0253062	0.0149948	0.4099	-0.111158	-0.0119573	0.940299	0.894798	0.988114
TH2.SRL	Wald ratio	1	-0.0451923	0.0185804	0.0150051	0.4099	-0.08161	-0.0087747	0.955814	0.921631	0.991264
B_CELL_NAIVE.KLHDC4	Wald ratio	1	0.0655631	0.0269593	0.0150185	0.4099	0.012723	0.118403	1.06776	1.0128	1.1257
MONOCYTES.TPCN2	Wald ratio	1	0.112981	0.0465392	0.0151964	0.41407	0.0217647	0.204198	1.11961	1.022	1.22654
CD4_STIM.QRICH2	Wald ratio	1	0.0805524	0.0331967	0.0152445	0.414438	0.0154868	0.145618	1.08389	1.01561	1.15675
M2.TDRD9	Wald ratio	1	-0.0506055	0.0208584	0.0152602	0.414438	-0.091488	-0.00972305	0.950654	0.912572	0.990324
B_CELL_NAIVE.SDK2	Wald ratio	1	-0.0619273	0.0255624	0.0154104	0.416536	-0.11203	-0.0118249	0.939951	0.894018	0.988245
CD4_NAIVE.CYP21A1P	Wald ratio	1	-0.0546859	0.0225902	0.0154872	0.416536	-0.0989627	-0.0104091	0.946782	0.905777	0.989645
CD4_STIM.AL157788.1	Wald ratio	1	-0.0733552	0.03031	0.0155135	0.416536	-0.132763	-0.0139476	0.929271	0.875673	0.986149
THSTAR.PNRC1	Wald ratio	1	0.0572763	0.0236666	0.0155149	0.416536	0.0108897	0.103663	1.05895	1.01095	1.10923
TH2.ZNF391	Wald ratio	1	-0.039723	0.016414	0.0155173	0.416536	-0.0718944	-0.00755165	0.961056	0.930629	0.992477
TREG_NAIVE.RP11-52J3.2	Wald ratio	1	-0.0674392	0.0278703	0.0155313	0.416536	-0.122065	-0.0128133	0.934785	0.885091	0.987268
CD4_STIM.NSL1	Wald ratio	1	0.0591533	0.0244469	0.0155349	0.416536	0.0112373	0.107069	1.06094	1.0113	1.11301
M2.TRMT10B	Wald ratio	1	-0.0385161	0.0159187	0.0155396	0.416536	-0.0697167	-0.00731549	0.962216	0.932658	0.992711
B_CELL_NAIVE.TPCN2	Wald ratio	1	0.134677	0.055689	0.0155897	0.417201	0.0255269	0.243828	1.14417	1.02586	1.27612
NK.TIAM1	Wald ratio	1	-0.059406	0.0245708	0.0156171	0.417258	-0.107565	-0.0112471	0.942324	0.898018	0.988816
MONOCYTES.HLA-DOA	Wald ratio	1	0.0613215	0.0253817	0.0156932	0.418613	0.0115734	0.11107	1.06324	1.01164	1.11747
M2.TATDN3	Wald ratio	1	-0.0568885	0.0235659	0.0157776	0.420183	-0.103078	-0.0106994	0.944699	0.902057	0.989358
NK.LRRC43	Wald ratio	1	-0.0578091	0.0239573	0.0158216	0.420606	-0.104765	-0.0108528	0.94383	0.900536	0.989206
NK.ZBTB8OSP2	Wald ratio	1	-0.0563377	0.0233526	0.0158445	0.420606	-0.102109	-0.0105666	0.94522	0.902931	0.989489
CD8_NAIVE.MGAT3	Wald ratio	1	0.0511341	0.0212044	0.0158878	0.421077	0.00957344	0.0926948	1.05246	1.00962	1.09713
CD8_NAIVE.NAA16	Wald ratio	1	-0.0512436	0.0212605	0.0159407	0.421802	-0.0929142	-0.00957298	0.950047	0.911272	0.990473
TREG_MEM.ANKRD23	Wald ratio	1	0.0711513	0.0295381	0.0160053	0.422833	0.0132565	0.129046	1.07374	1.01334	1.13774
TFH.PYROXD2	Wald ratio	1	-0.0408541	0.0169875	0.016175	0.426632	-0.0741497	-0.00755848	0.959969	0.928533	0.99247
B_CELL_NAIVE.ZNF559	Wald ratio	1	-0.0687642	0.0286162	0.016262	0.428242	-0.124852	-0.0126764	0.933547	0.882628	0.987404
CD8_NAIVE.LXN	Wald ratio	1	0.0652802	0.0271987	0.0163897	0.430386	0.0119707	0.11859	1.06746	1.01204	1.12591
TH17.KLHL41	Wald ratio	1	0.0716601	0.0298586	0.0163957	0.430386	0.0131374	0.130183	1.07429	1.01322	1.13904
CD4_NAIVE.GBAP1	Wald ratio	1	-0.0460661	0.0192374	0.0166381	0.435772	-0.0837715	-0.00836075	0.954979	0.919641	0.991674
CD4_NAIVE.ELOVL7	Wald ratio	1	0.0680663	0.0284289	0.0166537	0.435772	0.0123457	0.123787	1.07044	1.01242	1.13177
CD8_STIM.GALNT6	Wald ratio	1	-0.0472472	0.0197405	0.0166924	0.436093	-0.0859386	-0.0085558	0.953852	0.917651	0.991481
TH2.C22orf29	Wald ratio	1	-0.0580354	0.0242559	0.0167282	0.436336	-0.105577	-0.0104938	0.943617	0.899805	0.989561
CD8_NAIVE.PARP14	Wald ratio	1	-0.0895067	0.0374306	0.0167901	0.43726	-0.162871	-0.0161428	0.914382	0.849701	0.983987
THSTAR.IL9RP3	Wald ratio	1	0.0585737	0.0245198	0.0169019	0.439476	0.0105149	0.106632	1.06032	1.01057	1.11253
TREG_MEM.KCNH2	Wald ratio	1	0.0546522	0.0228887	0.0169525	0.440097	0.00979034	0.0995141	1.05617	1.00984	1.10463
TH1.STXBP4	Wald ratio	1	0.0445834	0.018693	0.0170777	0.44265	0.0079451	0.0812216	1.04559	1.00798	1.08461
M2.LILRB3	Wald ratio	1	0.0476713	0.0200019	0.0171561	0.443986	0.00846768	0.086875	1.04883	1.0085	1.09076
CD4_NAIVE.SIGLEC12	Wald ratio	1	-0.0512914	0.0215419	0.0172655	0.446115	-0.0935135	-0.00906925	0.950002	0.910726	0.990972
TH2.snoU13_ENSG00000238544	Wald ratio	1	-0.055357	0.0232603	0.0173177	0.446681	-0.100947	-0.00976683	0.946147	0.903981	0.990281
B_CELL_NAIVE.CPT1C	Wald ratio	1	0.0964663	0.0405425	0.0173416	0.446681	0.0170029	0.17593	1.10127	1.01715	1.19235
TREG_MEM.RABGAP1	Wald ratio	1	-0.061577	0.0258943	0.0174061	0.44712	-0.11233	-0.0108242	0.940281	0.893749	0.989234
TH17.GUSBP1	Wald ratio	1	0.0492142	0.0206967	0.0174128	0.44712	0.00864859	0.0897797	1.05045	1.00869	1.09393
TH1.TMEM254-AS1	Wald ratio	1	-0.040177	0.016917	0.0175512	0.449285	-0.0733342	-0.00701974	0.960619	0.92929	0.993005
CD8_STIM.FAM86B3P	Wald ratio	1	0.0510217	0.0214833	0.0175517	0.449285	0.00891435	0.093129	1.05235	1.00895	1.0976
NK.MAP3K5	Wald ratio	1	0.0394411	0.0166131	0.017592	0.449618	0.00687942	0.0720027	1.04023	1.0069	1.07466
TREG_MEM.BLMH	Wald ratio	1	-0.0548344	0.0231035	0.017624	0.44974	-0.100117	-0.00955153	0.946642	0.904731	0.990494
B_CELL_NAIVE.LINC00173	Wald ratio	1	0.10435	0.0439975	0.0177047	0.450104	0.0181154	0.190585	1.10999	1.01828	1.20996
CD4_NAIVE.RRH	Wald ratio	1	-0.0559653	0.0235974	0.0177079	0.450104	-0.102216	-0.00971435	0.945572	0.902834	0.990333
CD8_STIM.WARS	Wald ratio	1	0.0462172	0.0194893	0.0177202	0.450104	0.00801817	0.0844163	1.0473	1.00805	1.08808
TH17.THBS3	Wald ratio	1	0.0473548	0.0199795	0.01778	0.450927	0.00819497	0.0865147	1.04849	1.00823	1.09037
TREG_MEM.BTNL3	Wald ratio	1	0.0478072	0.0201848	0.0178617	0.452304	0.00824495	0.0873694	1.04897	1.00828	1.0913
TH1.AC006262.6	Wald ratio	1	-0.0415177	0.0175439	0.0179569	0.454018	-0.0759037	-0.00713168	0.959332	0.926905	0.992894
M2.HIP1	Wald ratio	1	-0.0541819	0.0229046	0.0180034	0.454496	-0.099075	-0.00928892	0.94726	0.905675	0.990754
MONOCYTES.ANAPC13	Wald ratio	1	0.0478975	0.0202559	0.0180486	0.454941	0.00819593	0.0875991	1.04906	1.00823	1.09155
B_CELL_NAIVE.ACCS	Wald ratio	1	0.046796	0.0197995	0.0181034	0.455624	0.00798903	0.0856029	1.04791	1.00802	1.08937
CD4_NAIVE.MT1X	Wald ratio	1	-0.0518937	0.0219699	0.0181748	0.456262	-0.0949547	-0.00883274	0.94943	0.909414	0.991206
CD8_STIM.AC133528.2	Wald ratio	1	0.0428238	0.0181358	0.0182114	0.456262	0.00727772	0.0783699	1.04375	1.0073	1.08152
M2.RP11-608O8.2	Wald ratio	1	0.0582365	0.0246665	0.0182279	0.456262	0.00989019	0.106583	1.05997	1.00994	1.11247
B_CELL_NAIVE.RP5-1132H15.1	Wald ratio	1	-0.0416604	0.0176484	0.0182464	0.456262	-0.0762511	-0.00706958	0.959196	0.926583	0.992955
MONOCYTES.RP11-377D9.3	Wald ratio	1	-0.0530491	0.0224769	0.0182671	0.456262	-0.0971038	-0.00899434	0.948333	0.907462	0.991046
MONOCYTES.TAS2R60	Wald ratio	1	-0.0523351	0.0222079	0.0184429	0.459956	-0.0958626	-0.00880773	0.949011	0.908589	0.991231
CD4_NAIVE.VWFP1	Wald ratio	1	-0.0443289	0.0188474	0.018673	0.464992	-0.0812698	-0.00738807	0.956639	0.921945	0.992639
CD8_NAIVE.CTD-3199J23.6	Wald ratio	1	-0.0593557	0.0252622	0.0187945	0.465385	-0.10887	-0.00984173	0.942371	0.896847	0.990207
THSTAR.MSH6	Wald ratio	1	0.0600826	0.0255742	0.0188064	0.465385	0.00995723	0.110208	1.06192	1.01001	1.11651
B_CELL_NAIVE.IL9RP3	Wald ratio	1	0.0641769	0.0273179	0.0188107	0.465385	0.0106338	0.11772	1.06628	1.01069	1.12493
TFH.GPR27	Wald ratio	1	-0.0482919	0.0205566	0.0188127	0.465385	-0.0885827	-0.00800105	0.952856	0.915227	0.992031
TREG_MEM.LINC00663	Wald ratio	1	0.0542065	0.0230776	0.01883	0.465385	0.00897441	0.0994385	1.0557	1.00901	1.10455
CD4_NAIVE.UBQLNL	Wald ratio	1	-0.046439	0.0197816	0.0188957	0.466311	-0.0852109	-0.00766701	0.954623	0.918319	0.992362
CD8_STIM.PPT1	Wald ratio	1	0.0619867	0.0264135	0.0189363	0.466449	0.0102163	0.113757	1.06395	1.01027	1.12048
CD8_NAIVE.ADHFE1	Wald ratio	1	-0.0450609	0.0192046	0.0189579	0.466449	-0.082702	-0.00741986	0.955939	0.920625	0.992608
CD8_NAIVE.DNAAF1	Wald ratio	1	0.04916	0.0209746	0.0190893	0.468981	0.00804972	0.0902703	1.05039	1.00808	1.09447
TH1.AC087380.14	Wald ratio	1	-0.0480807	0.0205281	0.0191709	0.470286	-0.0883158	-0.00784566	0.953057	0.915472	0.992185
CD8_NAIVE.RP11-664D1.1	Wald ratio	1	0.0442784	0.0189265	0.0193098	0.47255	0.00718251	0.0813743	1.04527	1.00721	1.08478
CD8_NAIVE.RNF145	Wald ratio	1	-0.0572347	0.0244667	0.0193205	0.47255	-0.105189	-0.00927993	0.944372	0.900154	0.990763
TH2.REL	Wald ratio	1	-0.0346243	0.0148197	0.0194717	0.475543	-0.0636709	-0.00557776	0.965968	0.938314	0.994438
MONOCYTES.ALS2	Wald ratio	1	0.0427025	0.018283	0.0195103	0.475689	0.00686774	0.0785373	1.04363	1.00689	1.0817
CD4_STIM.RP11-131N11.4	Wald ratio	1	-0.0542079	0.0232139	0.0195354	0.475689	-0.0997071	-0.00870875	0.947235	0.905102	0.991329
TH17.GBAP1	Wald ratio	1	-0.0364194	0.0156035	0.0195927	0.476381	-0.0670021	-0.00583658	0.964236	0.935193	0.99418
TH1.ESR2	Wald ratio	1	0.0456921	0.0195862	0.0196548	0.477186	0.00730316	0.084081	1.04675	1.00733	1.08772
TH2.MRPL39	Wald ratio	1	0.0387936	0.0166358	0.0197039	0.477676	0.00618748	0.0713997	1.03956	1.00621	1.07401
TREG_MEM.EBAG9	Wald ratio	1	0.058423	0.0250691	0.0197809	0.478837	0.00928754	0.107558	1.06016	1.00933	1.11356
MONOCYTES.TMEM106B	Wald ratio	1	0.113121	0.0485776	0.0198765	0.480447	0.0179091	0.208333	1.11977	1.01807	1.23162
TREG_NAIVE.RN7SL506P	Wald ratio	1	-0.0509466	0.0218848	0.0199153	0.48068	-0.0938409	-0.00805229	0.950329	0.910428	0.99198
TREG_NAIVE.RP11-357N13.3	Wald ratio	1	0.0520914	0.0223899	0.019989	0.481662	0.00820711	0.0959756	1.05347	1.00824	1.10073
THSTAR.STXBP4	Wald ratio	1	0.0334454	0.0143791	0.0200199	0.481662	0.00526239	0.0616284	1.03401	1.00528	1.06357
MONOCYTES.LAT2	Wald ratio	1	-0.058857	0.0253091	0.0200437	0.481662	-0.108463	-0.0092512	0.942842	0.897212	0.990791
TH1.CCDC50	Wald ratio	1	0.0480908	0.020691	0.0201126	0.482615	0.00753649	0.088645	1.04927	1.00756	1.09269
CD8_NAIVE.UBQLNL	Wald ratio	1	-0.0405361	0.0174677	0.0203066	0.48656	-0.0747727	-0.00629945	0.960275	0.927954	0.99372
TH2.CTD-3220F14.2	Wald ratio	1	0.0501886	0.0216389	0.0203752	0.48697	0.0077763	0.0926008	1.05147	1.00781	1.09702
TH1.ERCC3	Wald ratio	1	0.0492964	0.0212555	0.0203827	0.48697	0.00763555	0.0909572	1.05053	1.00766	1.09522
TFH.RBM24	Wald ratio	1	-0.0493625	0.0212957	0.0204516	0.487909	-0.091102	-0.00762294	0.951836	0.912925	0.992406
TREG_MEM.CPHL1P	Wald ratio	1	0.0477812	0.0206294	0.0205488	0.489134	0.00734762	0.0882148	1.04894	1.00737	1.09222
MONOCYTES.STIM1	Wald ratio	1	-0.0494914	0.021375	0.0205919	0.489134	-0.0913864	-0.00759635	0.951713	0.912665	0.992432
THSTAR.AC073635.5	Wald ratio	1	-0.0549925	0.023752	0.0205979	0.489134	-0.101546	-0.0084385	0.946492	0.903439	0.991597
TH17.BAG5	Wald ratio	1	-0.050572	0.0218468	0.0206217	0.489134	-0.0933918	-0.00775215	0.950686	0.910837	0.992278
MONOCYTES.CHD1L	Wald ratio	1	0.0389412	0.0168332	0.0207026	0.49005	0.00594825	0.0719342	1.03971	1.00597	1.07458
CD4_STIM.RP1-228P16.1	Wald ratio	1	0.0418224	0.0180836	0.020738	0.49005	0.00637847	0.0772663	1.04271	1.0064	1.08033
CD8_NAIVE.MRPL42	Wald ratio	1	-0.0550929	0.0238238	0.0207494	0.49005	-0.101788	-0.0083982	0.946397	0.903221	0.991637
TH1.ITGA3	Wald ratio	1	-0.0669829	0.0289788	0.0208082	0.490734	-0.123781	-0.0101845	0.935211	0.883573	0.989867
CD8_NAIVE.WASF5P	Wald ratio	1	0.0617526	0.0267347	0.0208977	0.491955	0.00935254	0.114153	1.0637	1.0094	1.12092
CD4_NAIVE.FAM90A20P	Wald ratio	1	-0.0522155	0.0226097	0.0209197	0.491955	-0.0965305	-0.00790053	0.949124	0.907982	0.992131
NK.RP11-25K19.1	Wald ratio	1	-0.0566924	0.024559	0.020976	0.492577	-0.104828	-0.00855675	0.944885	0.900479	0.99148
TH2.KCNG2	Wald ratio	1	-0.0439356	0.0190518	0.0211045	0.494378	-0.0812773	-0.00659402	0.957016	0.921938	0.993428
CD8_STIM.PTK7	Wald ratio	1	-0.0596893	0.0258847	0.0211126	0.494378	-0.110423	-0.00895518	0.942057	0.895455	0.991085
B_CELL_NAIVE.RP11-6N17.4	Wald ratio	1	0.046664	0.0202659	0.0213019	0.498103	0.00694288	0.0863852	1.04777	1.00697	1.09023
CD4_NAIVE.RP11-600F24.2	Wald ratio	1	0.0487074	0.0211588	0.0213357	0.498186	0.00723611	0.0901787	1.04991	1.00726	1.09437
TFH.ADHFE1	Wald ratio	1	0.0353934	0.0153828	0.0214002	0.498986	0.00524318	0.0655436	1.03603	1.00526	1.06774
MONOCYTES.SLC38A7	Wald ratio	1	-0.0773851	0.0336414	0.0214317	0.499014	-0.143322	-0.0114479	0.925533	0.866475	0.988617
B_CELL_NAIVE.PDCD6IP	Wald ratio	1	0.0676234	0.0294064	0.02147	0.499021	0.00998686	0.12526	1.06996	1.01004	1.13344
CD8_STIM.EIF3F	Wald ratio	1	0.061051	0.026553	0.0214926	0.499021	0.00900724	0.113095	1.06295	1.00905	1.11974
TH2.GPATCH4	Wald ratio	1	-0.0788327	0.0343064	0.0215677	0.500061	-0.146073	-0.011592	0.924195	0.864094	0.988475
CD4_NAIVE.ANGPT2	Wald ratio	1	0.0448279	0.0195289	0.0217064	0.502441	0.00655127	0.0831044	1.04585	1.00657	1.08666
TH1.IL13	Inverse variance weighted	2	0.0416496	0.0181477	0.0217313	0.502441	0.00608007	0.0772192	1.04253	1.0061	1.08028
TH2.RP11-10L12.1	Wald ratio	1	-0.0514774	0.0224422	0.0218037	0.503408	-0.0954642	-0.00749057	0.949825	0.908951	0.992537
MONOCYTES.TMEM150B	Wald ratio	1	-0.05111	0.0222944	0.0218763	0.504379	-0.0948069	-0.00741307	0.950174	0.909549	0.992614
TREG_MEM.CPEB2	Wald ratio	1	0.0464413	0.0202669	0.0219353	0.504821	0.00671819	0.0861643	1.04754	1.00674	1.08999
TH1.GPATCH4	Wald ratio	1	0.0846663	0.0369542	0.0219567	0.504821	0.0122361	0.157096	1.08835	1.01231	1.17011
B_CELL_NAIVE.GATA3	Wald ratio	1	0.0527602	0.0230462	0.0220608	0.506343	0.00758957	0.0979308	1.05418	1.00762	1.10289
NK.SERPINC1	Wald ratio	1	0.0536438	0.0234364	0.0220844	0.506343	0.00770855	0.0995791	1.05511	1.00774	1.10471
TREG_NAIVE.RP11-322D14.2	Wald ratio	1	0.0441023	0.0192819	0.0221823	0.507697	0.00630965	0.0818949	1.04509	1.00633	1.08534
CD4_STIM.PRSS46	Wald ratio	1	-0.0467059	0.0204277	0.0222309	0.507697	-0.0867442	-0.0066676	0.954368	0.916912	0.993355
TH1.RP11-131N11.4	Wald ratio	1	0.0557164	0.0243695	0.0222358	0.507697	0.00795215	0.103481	1.0573	1.00798	1.10902
TFH.RP11-3D4.3	Wald ratio	1	0.0527331	0.0230754	0.022298	0.508413	0.00750535	0.0979609	1.05415	1.00753	1.10292
M2.GSN	Wald ratio	1	-0.0442149	0.0193652	0.0224178	0.510438	-0.0821707	-0.00625909	0.956748	0.921115	0.99376
CD4_STIM.CCDC50	Wald ratio	1	0.0502706	0.0220266	0.0224735	0.511	0.00709849	0.0934427	1.05156	1.00712	1.09795
TREG_NAIVE.C9orf72	Wald ratio	1	-0.0471654	0.0206783	0.022554	0.512126	-0.0876949	-0.00663579	0.95393	0.91604	0.993386
TREG_MEM.ZNF493	Wald ratio	1	0.0472198	0.0207399	0.0228006	0.516728	0.00656955	0.0878701	1.04835	1.00659	1.09185
MONOCYTES.BTRC	Wald ratio	1	0.0552259	0.0242599	0.0228202	0.516728	0.00767657	0.102775	1.05678	1.00771	1.10824
CD4_NAIVE.RAD1P2	Wald ratio	1	0.0671581	0.029514	0.0228777	0.516728	0.00931078	0.125005	1.06946	1.00935	1.13315
NK.LINC00865	Wald ratio	1	-0.0445879	0.0195958	0.0228832	0.516728	-0.0829956	-0.00618012	0.956392	0.920355	0.993839
TREG_NAIVE.STX1A	Wald ratio	1	0.042584	0.0187193	0.0229134	0.516728	0.00589423	0.0792738	1.0435	1.00591	1.0825
CD4_STIM.DNAJC25	Wald ratio	1	0.0602161	0.0264788	0.0229584	0.517034	0.0083177	0.112115	1.06207	1.00835	1.11864
TREG_MEM.ALS2	Wald ratio	1	0.0303395	0.0133489	0.0230374	0.518106	0.00417571	0.0565033	1.0308	1.00418	1.05813
CD4_NAIVE.CRHR2	Wald ratio	1	0.0576947	0.0254206	0.0232315	0.52106	0.00787037	0.107519	1.05939	1.0079	1.11351
TH17.KRTAP5-AS1	Wald ratio	1	0.0449964	0.0198257	0.023232	0.52106	0.006138	0.0838547	1.04602	1.00616	1.08747
TH17.CTD-2367A17.1	Wald ratio	1	-0.065399	0.028846	0.0233792	0.523344	-0.121937	-0.0088609	0.936694	0.885204	0.991178
TREG_MEM.GPATCH4	Wald ratio	1	-0.0838105	0.0369747	0.0234086	0.523344	-0.156281	-0.0113401	0.919606	0.855319	0.988724
TREG_MEM.PGBD1	Wald ratio	1	0.0539586	0.0238085	0.0234291	0.523344	0.00729407	0.100623	1.05544	1.00732	1.10586
CD4_STIM.AGA	Wald ratio	1	-0.0570262	0.0251753	0.0235025	0.523727	-0.10637	-0.00768264	0.944569	0.899092	0.992347
NK.RP1-228P16.1	Wald ratio	1	0.0482626	0.0213076	0.0235097	0.523727	0.00649983	0.0900254	1.04945	1.00652	1.0942
TH2.AC073635.5	Wald ratio	1	-0.0476666	0.0210796	0.0237426	0.5282	-0.0889826	-0.00635063	0.953452	0.914861	0.993669
TH2.CCDC50	Wald ratio	1	0.0524077	0.023182	0.0237773	0.528259	0.00697102	0.0978443	1.05381	1.007	1.10279
CD8_STIM.HSD17B7P2	Wald ratio	1	0.0422454	0.0187021	0.0238924	0.530103	0.00558922	0.0789015	1.04315	1.0056	1.0821
B_CELL_NAIVE.BACE1	Wald ratio	1	-0.0443663	0.0196521	0.0239717	0.531146	-0.0828844	-0.00584813	0.956604	0.920458	0.994169
NK.HLA-K	Wald ratio	1	0.0481716	0.0213448	0.0240186	0.531471	0.00633581	0.0900073	1.04935	1.00636	1.09418
NK.GABARAPL1	Wald ratio	1	-0.0575872	0.0255233	0.0240542	0.531546	-0.107613	-0.00756158	0.94404	0.897975	0.992467
B_CELL_NAIVE.GBAP1	Wald ratio	1	-0.0467124	0.0207149	0.0241325	0.532563	-0.0873137	-0.00611118	0.954362	0.91639	0.993907
M2.RP11-344N10.2	Wald ratio	1	0.0810442	0.0359675	0.0242425	0.534274	0.010548	0.15154	1.08442	1.0106	1.16363
TH1.ANKRD20A7P	Wald ratio	1	0.0448606	0.0199159	0.0242904	0.534388	0.00582548	0.0838956	1.04588	1.00584	1.08752
CD8_NAIVE.PTBP2	Wald ratio	1	0.0513303	0.0227916	0.0243125	0.534388	0.0066587	0.0960019	1.05267	1.00668	1.10076
B_CELL_NAIVE.LRRC25	Wald ratio	1	0.0451298	0.0200601	0.0244662	0.537051	0.00581198	0.0844476	1.04616	1.00583	1.08812
NK.PFN1	Wald ratio	1	-0.066685	0.0296605	0.0245584	0.537953	-0.12482	-0.00855047	0.93549	0.882656	0.991486
CD4_STIM.DCP1B	Wald ratio	1	0.0520247	0.0231421	0.0245726	0.537953	0.00666623	0.0973832	1.0534	1.00669	1.10228
TH17.GPATCH4	Wald ratio	1	-0.0698832	0.0311028	0.0246501	0.538934	-0.130845	-0.00892162	0.932503	0.877354	0.991118
THSTAR.RP11-327F22.4	Wald ratio	1	-0.0558582	0.0248779	0.0247495	0.539679	-0.104619	-0.00709744	0.945673	0.900668	0.992928
B_CELL_NAIVE.CORO1C	Wald ratio	1	0.0818326	0.0364518	0.0247711	0.539679	0.0103871	0.153278	1.08527	1.01044	1.16565
NK.RP11-254I22.1	Wald ratio	1	0.0478081	0.021305	0.0248331	0.539679	0.00605038	0.0895659	1.04897	1.00607	1.0937
B_CELL_NAIVE.CEP85L	Wald ratio	1	0.0364355	0.0162374	0.024837	0.539679	0.00461024	0.0682607	1.03711	1.00462	1.07064
M2.TMPRSS4-AS1	Wald ratio	1	-0.0317391	0.0141465	0.0248574	0.539679	-0.0594662	-0.0040121	0.968759	0.942267	0.995996
TREG_MEM.RP1-244F24.1	Wald ratio	1	0.0520978	0.0232242	0.0248806	0.539679	0.00657831	0.0976172	1.05348	1.0066	1.10254
CD4_NAIVE.HLA-T	Wald ratio	1	0.0503487	0.022453	0.0249352	0.540153	0.00634085	0.0943566	1.05164	1.00636	1.09895
TH17.TMEM98	Wald ratio	1	0.0644681	0.028779	0.0250837	0.540684	0.00806129	0.120875	1.06659	1.00809	1.12848
TH1.CEP85L	Wald ratio	1	0.0444426	0.0198417	0.0251002	0.540684	0.00555284	0.0833324	1.04545	1.00557	1.0869
CD8_STIM.ZNF701	Wald ratio	1	-0.0502991	0.0224582	0.0251117	0.540684	-0.0943172	-0.00628112	0.950945	0.909994	0.993739
TREG_NAIVE.CALB1	Wald ratio	1	-0.0530142	0.0236761	0.0251463	0.540684	-0.0994194	-0.00660913	0.948367	0.905363	0.993413
B_CELL_NAIVE.PCDH12	Wald ratio	1	0.042638	0.0190456	0.0251736	0.540684	0.00530856	0.0799674	1.04356	1.00532	1.08325
TREG_MEM.C9orf72	Wald ratio	1	0.0514361	0.0229775	0.0251855	0.540684	0.00640028	0.096472	1.05278	1.00642	1.10128
TH17.C15orf40	Wald ratio	1	-0.0523272	0.0233761	0.0251893	0.540684	-0.0981444	-0.00650996	0.949018	0.906518	0.993511
TREG_MEM.NAV2	Wald ratio	1	-0.0496528	0.0221914	0.0252549	0.541388	-0.0931479	-0.00615768	0.95156	0.911059	0.993861
TH2.FAM90A20P	Wald ratio	1	0.0624027	0.0279068	0.0253445	0.542496	0.00770538	0.1171	1.06439	1.00774	1.12423
CD8_STIM.CCNJ	Wald ratio	1	-0.0531582	0.0237777	0.0253758	0.542496	-0.0997624	-0.00655393	0.94823	0.905052	0.993467
MONOCYTES.RPL7P37	Wald ratio	1	-0.0751611	0.0336279	0.025412	0.542496	-0.141072	-0.00925041	0.927594	0.868427	0.990792
THSTAR.ELOVL7	Wald ratio	1	-0.0482315	0.0215855	0.0254539	0.542496	-0.090539	-0.005924	0.952913	0.913439	0.994094
CD4_NAIVE.RP1-228P16.1	Wald ratio	1	0.0518206	0.0231966	0.025485	0.542496	0.0063552	0.097286	1.05319	1.00638	1.10218
TH17.UBA52P7	Wald ratio	1	0.0618452	0.027702	0.025581	0.542496	0.00754921	0.116141	1.0638	1.00758	1.12315
CD4_NAIVE.CHST15	Wald ratio	1	-0.0387293	0.0173545	0.0256373	0.542496	-0.072744	-0.00471454	0.962011	0.929839	0.995297
B_CELL_NAIVE.BTNL9	Wald ratio	1	0.0344485	0.0154379	0.0256534	0.542496	0.00419015	0.0647069	1.03505	1.0042	1.06685
CD4_NAIVE.RHCE	Wald ratio	1	-0.0493522	0.0221177	0.0256585	0.542496	-0.092703	-0.00600146	0.951846	0.911464	0.994017
B_CELL_NAIVE.LRRC46	Wald ratio	1	-0.0458534	0.020553	0.0256819	0.542496	-0.0861372	-0.00556962	0.955182	0.917468	0.994446
M2.RUFY1	Wald ratio	1	-0.046858	0.021004	0.0256872	0.542496	-0.0880258	-0.00569016	0.954223	0.915737	0.994326
NK.PFKM	Wald ratio	1	-0.0462389	0.020731	0.0257192	0.542496	-0.0868716	-0.0056062	0.954814	0.916795	0.994409
TFH.ATP5H	Wald ratio	1	-0.0842436	0.0377741	0.0257344	0.542496	-0.158281	-0.0102064	0.919207	0.85361	0.989845
THSTAR.RP11-395I6.2	Wald ratio	1	-0.0485069	0.0217571	0.0257824	0.542814	-0.0911508	-0.00586297	0.952651	0.91288	0.994154
M2.BBS9	Wald ratio	1	-0.0515053	0.0231123	0.0258486	0.543512	-0.0968055	-0.00620519	0.949799	0.907733	0.993814
TREG_MEM.SPDL1	Wald ratio	1	0.0468909	0.0210636	0.0260035	0.545078	0.00560628	0.0881755	1.04801	1.00562	1.09218
MONOCYTES.CTA-211A9.5	Wald ratio	1	0.0566922	0.0254724	0.0260387	0.545078	0.00676634	0.106618	1.05833	1.00679	1.11251
M2.RP1-228P16.1	Wald ratio	1	0.0609664	0.0273975	0.0260644	0.545078	0.00726723	0.114666	1.06286	1.00729	1.1215
CD4_STIM.CHGB	Wald ratio	1	-0.0432717	0.0194459	0.0260652	0.545078	-0.0813856	-0.00515779	0.957651	0.921838	0.994855
TH2.FBXO25	Wald ratio	1	-0.0646421	0.0290554	0.0260955	0.545078	-0.121591	-0.0076935	0.937403	0.885511	0.992336
TH17.PLEKHG1	Wald ratio	1	-0.0541899	0.0243641	0.0261368	0.545078	-0.101943	-0.00643634	0.947252	0.903081	0.993584
THSTAR.AC159540.1	Wald ratio	1	0.0661888	0.0297691	0.0261884	0.545078	0.00784137	0.124536	1.06843	1.00787	1.13262
M2.CSGALNACT1	Wald ratio	1	-0.0448162	0.0201591	0.0262077	0.545078	-0.0843281	-0.00530429	0.956173	0.91913	0.99471
B_CELL_NAIVE.LINC00865	Wald ratio	1	-0.0329075	0.0148102	0.0262869	0.545078	-0.0619356	-0.00387948	0.967628	0.939943	0.996128
CD4_STIM.TMC6	Wald ratio	1	-0.0460128	0.0207153	0.0263373	0.545078	-0.0866148	-0.00541087	0.95503	0.91703	0.994604
CD8_NAIVE.LINC00865	Wald ratio	1	-0.0405148	0.0182496	0.0264165	0.545078	-0.0762841	-0.00474551	0.960295	0.926553	0.995266
MONOCYTES.PRG2	Wald ratio	1	-0.0541626	0.0243974	0.0264181	0.545078	-0.101982	-0.00634359	0.947278	0.903046	0.993676
TFH.STXBP4	Wald ratio	1	0.0363885	0.016393	0.0264355	0.545078	0.00425814	0.0685188	1.03706	1.00427	1.07092
CD4_NAIVE.UBASH3A	Wald ratio	1	-0.0317585	0.0143105	0.0264705	0.545078	-0.0598072	-0.00370984	0.968741	0.941946	0.996297
CD4_NAIVE.BACH2	Wald ratio	1	-0.0524435	0.0236362	0.0265018	0.545078	-0.0987705	-0.00611655	0.948908	0.905951	0.993902
M2.EIF3F	Wald ratio	1	0.0544462	0.0245423	0.0265236	0.545078	0.00634319	0.102549	1.05596	1.00636	1.10799
B_CELL_NAIVE.CTD-2275D10.2	Wald ratio	1	0.0481378	0.0216989	0.0265247	0.545078	0.00560791	0.0906676	1.04932	1.00562	1.09491
CD4_STIM.ALPK2	Wald ratio	1	-0.0527307	0.0237717	0.0265402	0.545078	-0.0993232	-0.00613821	0.948635	0.90545	0.993881
CD8_NAIVE.FOXN2	Wald ratio	1	0.0497305	0.0224208	0.0265512	0.545078	0.00578574	0.0936752	1.05099	1.0058	1.0982
M2.RP5-1051J4.6	Wald ratio	1	0.0447325	0.0201781	0.0266308	0.545767	0.00518349	0.0842815	1.04575	1.0052	1.08794
CD8_STIM.ENGASE	Wald ratio	1	0.0482357	0.0217612	0.0266511	0.545767	0.00558373	0.0908876	1.04942	1.0056	1.09515
TH17.RBM23	Wald ratio	1	0.0621784	0.0280612	0.0267044	0.546182	0.00717838	0.117178	1.06415	1.0072	1.12432
B_CELL_NAIVE.TNFRSF10A	Wald ratio	1	0.039118	0.017661	0.0267649	0.546741	0.00450232	0.0737336	1.03989	1.00451	1.07652
B_CELL_NAIVE.IRF4	Wald ratio	1	-0.0736767	0.0332785	0.026833	0.54703	-0.138903	-0.00845073	0.928972	0.870313	0.991585
B_CELL_NAIVE.GPATCH4	Wald ratio	1	0.0780589	0.0352608	0.0268455	0.54703	0.0089477	0.14717	1.08119	1.00899	1.15855
CD4_STIM.KLHL29	Wald ratio	1	0.0503103	0.0227464	0.026981	0.549114	0.00572737	0.0948932	1.0516	1.00574	1.09954
CD8_NAIVE.GUSBP1	Wald ratio	1	0.0393533	0.0178022	0.0270642	0.550128	0.00446105	0.0742455	1.04014	1.00447	1.07707
B_CELL_NAIVE.EIF4B	Wald ratio	1	0.0437155	0.0197838	0.0271283	0.550751	0.00493935	0.0824917	1.04469	1.00495	1.08599
M2.CMKLR1	Wald ratio	1	0.0515156	0.0233498	0.0273665	0.554903	0.0057499	0.0972812	1.05287	1.00577	1.10217
CD4_NAIVE.DOK6	Wald ratio	1	-0.0433453	0.0196562	0.027442	0.555751	-0.0818714	-0.00481915	0.957581	0.92139	0.995192
NK.SUZ12P	Wald ratio	1	0.0489803	0.0222258	0.0275411	0.556214	0.0054178	0.0925428	1.0502	1.00543	1.09696
TFH.ESR2	Wald ratio	1	0.0414883	0.0188309	0.0275801	0.556214	0.00457981	0.0783968	1.04236	1.00459	1.08155
THSTAR.IFNLR1	Wald ratio	1	0.0473652	0.0214992	0.0275867	0.556214	0.00522676	0.0895037	1.0485	1.00524	1.09363
B_CELL_NAIVE.ZNF667-AS1	Wald ratio	1	-0.0453089	0.0205764	0.0276664	0.556214	-0.0856387	-0.00497916	0.955702	0.917926	0.995033
B_CELL_NAIVE.RP11-797H7.1	Wald ratio	1	0.0442873	0.0201125	0.0276667	0.556214	0.00486682	0.0837079	1.04528	1.00488	1.08731
CD8_STIM.SQLE	Wald ratio	1	-0.0479507	0.0217763	0.0276673	0.556214	-0.0906322	-0.00526925	0.953181	0.913354	0.994745
B_CELL_NAIVE.DIRAS1	Wald ratio	1	-0.0534268	0.024279	0.0277687	0.557465	-0.101014	-0.00584002	0.947975	0.903921	0.994177
CD4_STIM.PAM	Wald ratio	1	0.0361375	0.0164251	0.0277971	0.557465	0.00394429	0.0683308	1.0368	1.00395	1.07072
TH1.RP11-150L8.4	Wald ratio	1	0.0544726	0.0247733	0.0278889	0.558626	0.00591697	0.103028	1.05598	1.00593	1.10852
TFH.CCDC146	Wald ratio	1	-0.0408069	0.0185666	0.0279588	0.559152	-0.0771976	-0.00441632	0.960014	0.925707	0.995593
TREG_MEM.CD209	Wald ratio	1	0.0475971	0.0216594	0.027983	0.559152	0.00514463	0.0900496	1.04875	1.00516	1.09423
NK.HCG4P11	Wald ratio	1	-0.0480635	0.0218789	0.0280346	0.559503	-0.0909461	-0.00518097	0.953073	0.913067	0.994832
TH17.IGHV3-32	Wald ratio	1	-0.0509038	0.0231876	0.0281418	0.56086	-0.0963515	-0.00545612	0.95037	0.908145	0.994559
TH17.MAPK8IP1	Wald ratio	1	0.0431632	0.0196652	0.0281706	0.56086	0.00461941	0.0817069	1.04411	1.00463	1.08514
NK.CCT6B	Wald ratio	1	-0.0438366	0.019981	0.0282417	0.561411	-0.0829994	-0.00467382	0.95711	0.920352	0.995337
TH1.USP45	Wald ratio	1	-0.0574323	0.0261821	0.0282664	0.561411	-0.108749	-0.00611534	0.944186	0.896955	0.993903
CD8_STIM.PTPRE	Wald ratio	1	-0.0542215	0.0247315	0.02835	0.562394	-0.102695	-0.00574782	0.947222	0.902402	0.994269
MONOCYTES.HCG4P11	Wald ratio	1	0.0422032	0.0192557	0.0283991	0.562692	0.00446208	0.0799443	1.04311	1.00447	1.08323
TREG_NAIVE.WASF5P	Wald ratio	1	0.0534751	0.0244082	0.0284615	0.56325	0.00563503	0.101315	1.05493	1.00565	1.10663
M2.ODF2L	Wald ratio	1	0.0443975	0.020277	0.0285569	0.563428	0.00465458	0.0841405	1.0454	1.00467	1.08778
TFH.PEX7	Wald ratio	1	-0.0561122	0.0256305	0.0285772	0.563428	-0.106348	-0.00587633	0.945433	0.899112	0.994141
CD4_STIM.RP1-92O14.6	Wald ratio	1	0.0552796	0.0252521	0.0285888	0.563428	0.00578553	0.104774	1.05684	1.0058	1.11046
CD4_NAIVE.ANKRD44	Wald ratio	1	0.0428571	0.0195797	0.0286072	0.563428	0.00448096	0.0812332	1.04379	1.00449	1.08462
TH1.RP11-1006G14.4	Wald ratio	1	-0.0865231	0.0395396	0.0286502	0.563602	-0.164021	-0.00902555	0.917114	0.848724	0.991015
TFH.TRAJ38	Wald ratio	1	0.0560827	0.0256533	0.0288023	0.564598	0.00580232	0.106363	1.05769	1.00582	1.11223
M2.MIR3150A	Wald ratio	1	-0.0302849	0.0138552	0.0288288	0.564598	-0.0574411	-0.00312877	0.970169	0.944177	0.996876
CD8_NAIVE.RP11-572P18.1	Wald ratio	1	-0.0489877	0.0224119	0.0288311	0.564598	-0.0929151	-0.00506035	0.952193	0.911271	0.994952
CD4_NAIVE.ATP5G2P3	Wald ratio	1	0.0434913	0.0198982	0.0288378	0.564598	0.00449094	0.0824917	1.04445	1.0045	1.08599
MONOCYTES.NAA60_ENSG00000122390	Wald ratio	1	0.049936	0.0228519	0.0288743	0.564642	0.00514621	0.0947258	1.0512	1.00516	1.09936
TREG_NAIVE.ALDH1L2	Wald ratio	1	-0.0343373	0.0157245	0.0289853	0.565537	-0.0651573	-0.00351734	0.966246	0.93692	0.996489
B_CELL_NAIVE.RP11-205K6.1	Wald ratio	1	0.054848	0.0251177	0.0289887	0.565537	0.00561732	0.104079	1.05638	1.00563	1.10969
TH17.IGHV4-34	Wald ratio	1	-0.0498189	0.0228358	0.0291378	0.567773	-0.094577	-0.00506081	0.951402	0.909758	0.994952
TREG_NAIVE.ZSCAN31	Wald ratio	1	0.0701317	0.0321791	0.0293006	0.569853	0.00706068	0.133203	1.07265	1.00709	1.14248
THSTAR.RP11-313J2.1	Wald ratio	1	-0.0347234	0.0159352	0.0293286	0.569853	-0.0659563	-0.00349046	0.965873	0.936172	0.996516
TH2.RP11-313J2.1	Wald ratio	1	-0.035478	0.0162834	0.0293482	0.569853	-0.0673935	-0.00356245	0.965144	0.934827	0.996444
CD8_STIM.KIAA1045	Wald ratio	1	-0.042234	0.0194078	0.0295449	0.572997	-0.0802732	-0.00419477	0.958645	0.922864	0.995814
THSTAR.RNU5A-6P	Wald ratio	1	0.0476085	0.0218922	0.0296545	0.5743	0.00469972	0.0905172	1.04876	1.00471	1.09474
THSTAR.RP11-384L8.1	Wald ratio	1	0.0503016	0.0231381	0.029707	0.5743	0.00495097	0.0956522	1.05159	1.00496	1.10038
TH2.ESR2	Wald ratio	1	0.0419059	0.0192773	0.0297166	0.5743	0.00412241	0.0796894	1.0428	1.00413	1.08295
MONOCYTES.GUSBP1	Wald ratio	1	0.0495935	0.0228202	0.0297627	0.574517	0.00486604	0.094321	1.05084	1.00488	1.09891
CD4_STIM.RP11-109N23.6	Wald ratio	1	0.046205	0.0212846	0.0299452	0.577364	0.00448712	0.0879229	1.04729	1.0045	1.0919
TH1.GCNT1P1	Wald ratio	1	0.0505665	0.0233088	0.0300512	0.578422	0.00488121	0.0962517	1.05187	1.00489	1.10104
THSTAR.NT5C3A	Wald ratio	1	-0.0435255	0.0200656	0.0300702	0.578422	-0.0828541	-0.00419699	0.957408	0.920485	0.995812
TH2.NDUFAF7	Wald ratio	1	0.0649516	0.0299685	0.0302098	0.579898	0.00621332	0.12369	1.06711	1.00623	1.13166
TH2.RP11-131N11.4	Wald ratio	1	-0.0547141	0.0252468	0.0302221	0.579898	-0.104198	-0.00523033	0.946756	0.901047	0.994783
TH1.THAP10	Wald ratio	1	-0.0421681	0.0194613	0.0302525	0.579898	-0.0803122	-0.00402398	0.958709	0.922828	0.995984
CD8_NAIVE.AC159540.1	Wald ratio	1	0.0715711	0.0330393	0.0302929	0.579999	0.006814	0.136328	1.07419	1.00684	1.14606
NK.CAPS2	Wald ratio	1	0.0429366	0.019835	0.0304116	0.580268	0.00405997	0.0818132	1.04387	1.00407	1.08525
TREG_MEM.WAC-AS1	Wald ratio	1	0.0687319	0.0317515	0.0304124	0.580268	0.00649882	0.130965	1.07115	1.00652	1.13993
CD8_STIM.GLO1	Wald ratio	1	0.0473219	0.021861	0.0304126	0.580268	0.00447439	0.0901694	1.04846	1.00448	1.09436
CD4_STIM.AP001205.1	Wald ratio	1	-0.0532858	0.0246404	0.0305768	0.582052	-0.101581	-0.00499059	0.948109	0.903408	0.995022
B_CELL_NAIVE.TSTD3	Wald ratio	1	0.0510287	0.0236002	0.0306015	0.582052	0.00477235	0.0972851	1.05235	1.00478	1.10217
CD8_NAIVE.ZSCAN31	Wald ratio	1	0.0750519	0.0347173	0.0306333	0.582052	0.0070061	0.143098	1.07794	1.00703	1.15384
CD8_NAIVE.RPL13AP20	Wald ratio	1	-0.0409931	0.0189646	0.030652	0.582052	-0.0781637	-0.00382252	0.959836	0.924813	0.996185
NK.IVNS1ABP	Wald ratio	1	-0.0388927	0.0179962	0.0306826	0.582052	-0.0741652	-0.00362019	0.961854	0.928518	0.996386
CD4_STIM.AC013264.2	Wald ratio	1	-0.0408811	0.0189241	0.0307521	0.582699	-0.0779724	-0.00378985	0.959943	0.92499	0.996217
TH2.AC098973.2	Wald ratio	1	-0.0409641	0.0189998	0.0310815	0.588265	-0.0782038	-0.00372449	0.959864	0.924776	0.996282
MONOCYTES.AC005519.4	Wald ratio	1	-0.037886	0.0175898	0.031251	0.590387	-0.072362	-0.00341	0.962823	0.930194	0.996596
THSTAR.RP11-701I24.1	Wald ratio	1	-0.0494755	0.0229725	0.0312652	0.590387	-0.0945016	-0.00444932	0.951729	0.909826	0.995561
TFH.AC006111.1	Wald ratio	1	-0.0445264	0.0206829	0.0313336	0.590511	-0.085065	-0.00398788	0.95645	0.918453	0.99602
TFH.ATP6V0E2	Wald ratio	1	0.0428254	0.019894	0.0313435	0.590511	0.00383326	0.0818176	1.04376	1.00384	1.08526
TFH.AMZ2P1	Wald ratio	1	0.0386495	0.017959	0.0313895	0.590703	0.00344992	0.073849	1.03941	1.00346	1.07664
TH2.CRHR2	Wald ratio	1	0.0432012	0.0200783	0.0314259	0.590714	0.00384775	0.0825546	1.04415	1.00386	1.08606
TH2.BICC1	Wald ratio	1	0.0435232	0.020235	0.031485	0.591151	0.00386261	0.0831838	1.04448	1.00387	1.08674
CD4_STIM.MANBA	Wald ratio	1	0.0516085	0.0240028	0.0315472	0.591644	0.00456298	0.098654	1.05296	1.00457	1.10368
CD4_NAIVE.PVT1	Wald ratio	1	0.042998	0.0200071	0.0316231	0.59206	0.00378418	0.0822118	1.04394	1.00379	1.08569
CD8_NAIVE.GLO1	Wald ratio	1	0.0513974	0.0239265	0.0317029	0.59206	0.00450146	0.0982933	1.05274	1.00451	1.10329
TH1.TMED6	Wald ratio	1	0.033856	0.0157621	0.0317191	0.59206	0.00296223	0.0647498	1.03444	1.00297	1.06689
TH1.AC005831.1	Wald ratio	1	0.0449949	0.02095	0.0317357	0.59206	0.00393282	0.086057	1.04602	1.00394	1.08987
M2.NFKB1	Wald ratio	1	-0.049282	0.0229479	0.0317489	0.59206	-0.09426	-0.00430406	0.951913	0.910046	0.995705
CD8_STIM.ADHFE1	Wald ratio	1	0.0451315	0.0210214	0.0317983	0.592252	0.00392966	0.0863334	1.04617	1.00394	1.09017
TH2.KRR1	Wald ratio	1	-0.0483168	0.0225142	0.0318686	0.592252	-0.0924447	-0.00418887	0.952832	0.9117	0.99582
CD4_NAIVE.AC109333.10	Wald ratio	1	0.0441765	0.0205885	0.0318979	0.592252	0.00382303	0.0845299	1.04517	1.00383	1.08821
TFH.MRPL39	Wald ratio	1	0.0393802	0.0183537	0.0319029	0.592252	0.00340691	0.0753535	1.04017	1.00341	1.07827
CD4_STIM.BCAS4	Wald ratio	1	-0.0444522	0.0207269	0.0319799	0.593013	-0.085077	-0.00382747	0.956521	0.918442	0.99618
TREG_NAIVE.GUSBP1	Wald ratio	1	0.035378	0.0165084	0.0321107	0.59477	0.00302153	0.0677344	1.03601	1.00303	1.07008
TH1.RP11-313J2.1	Wald ratio	1	-0.030144	0.0140698	0.0321564	0.594948	-0.0577208	-0.00256719	0.970306	0.943913	0.997436
CD8_STIM.MED8	Wald ratio	1	0.0403651	0.0188549	0.0322879	0.596174	0.0034095	0.0773207	1.04119	1.00342	1.08039
TFH.RP11-554I8.1	Wald ratio	1	-0.0381777	0.0178339	0.032295	0.596174	-0.073132	-0.00322329	0.962542	0.929478	0.996782
M2.HNRNPA1P52	Wald ratio	1	0.0371745	0.0173697	0.0323392	0.596321	0.00312989	0.071219	1.03787	1.00313	1.07382
TFH.FAM179A	Wald ratio	1	-0.0399038	0.0186578	0.0324584	0.597754	-0.0764732	-0.00333452	0.960882	0.926378	0.996671
CD8_STIM.AC159540.1	Wald ratio	1	0.0352029	0.0164653	0.0325158	0.597754	0.002931	0.0674748	1.03583	1.00294	1.0698
TH1.MAPK8IP1	Wald ratio	1	0.0361366	0.0169052	0.0325497	0.597754	0.00300227	0.0692708	1.0368	1.00301	1.07173
CD8_STIM.S100B	Wald ratio	1	0.0359177	0.0168115	0.0326391	0.597754	0.00296714	0.0688682	1.03657	1.00297	1.0713
MONOCYTES.LINC00865	Wald ratio	1	-0.0384377	0.0179915	0.0326441	0.597754	-0.073701	-0.0031743	0.962292	0.928949	0.996831
CD4_STIM.GCSAM	Wald ratio	1	0.0505804	0.0236795	0.032676	0.597754	0.00416859	0.0969922	1.05188	1.00418	1.10185
B_CELL_NAIVE.MARCKSL1P1	Wald ratio	1	0.0616083	0.0288436	0.032684	0.597754	0.00507483	0.118142	1.06355	1.00509	1.1254
NK.HUNK	Wald ratio	1	-0.0559284	0.0261878	0.032707	0.597754	-0.107257	-0.00460021	0.945607	0.898295	0.99541
NK.PIK3R6	Wald ratio	1	0.0497254	0.0232923	0.0327735	0.598308	0.00407257	0.0953783	1.05098	1.00408	1.10007
CD8_NAIVE.PGBD1	Wald ratio	1	-0.0509597	0.0238779	0.0328279	0.598637	-0.0977604	-0.00415909	0.950317	0.906866	0.99585
TH17.MED8	Wald ratio	1	0.0459354	0.021534	0.0329119	0.599183	0.00372875	0.088142	1.04701	1.00374	1.09214
TH17.RP4-544H6.2	Wald ratio	1	0.0583216	0.0273515	0.0329824	0.599183	0.00471261	0.111931	1.06006	1.00472	1.11844
CD4_NAIVE.RASGRP3	Wald ratio	1	0.043802	0.0205428	0.0329881	0.599183	0.00353806	0.0840659	1.04478	1.00354	1.0877
CD4_STIM.C10orf32	Wald ratio	1	0.0415852	0.0195074	0.0330263	0.599183	0.00335067	0.0798196	1.04246	1.00336	1.08309
CD4_NAIVE.PNLDC1	Wald ratio	1	-0.0596946	0.0280045	0.0330396	0.599183	-0.114583	-0.00480564	0.942052	0.891738	0.995206
TFH.UBXN11	Wald ratio	1	-0.0489713	0.0229877	0.0331447	0.600429	-0.0940271	-0.00391541	0.952208	0.910258	0.996092
NK.CALB1	Wald ratio	1	-0.042726	0.0200632	0.0332074	0.600904	-0.08205	-0.00340207	0.958174	0.921226	0.996604
B_CELL_NAIVE.XRCC6BP1	Wald ratio	1	0.0420943	0.0197723	0.033258	0.601161	0.00334062	0.0808481	1.04299	1.00335	1.08421
CD8_STIM.HCG4P7	Wald ratio	1	-0.0446522	0.0209805	0.0333149	0.601318	-0.085774	-0.00353033	0.95633	0.917802	0.996476
CD4_STIM.ZNF37A	Wald ratio	1	0.0501084	0.0235566	0.0334073	0.601318	0.00393758	0.0962793	1.05139	1.00395	1.10107
THSTAR.RP11-585P4.5	Wald ratio	1	-0.0412167	0.019378	0.0334218	0.601318	-0.0791976	-0.00323574	0.959621	0.923857	0.996769
TREG_MEM.DESI1	Wald ratio	1	0.0387073	0.0181987	0.0334262	0.601318	0.00303783	0.0743767	1.03947	1.00304	1.07721
B_CELL_NAIVE.HCG22	Wald ratio	1	-0.0440982	0.020736	0.0334491	0.601318	-0.0847407	-0.00345566	0.95686	0.918751	0.99655
TH17.NPCDR1	Wald ratio	1	-0.0485227	0.0228231	0.0335003	0.601582	-0.093256	-0.00378945	0.952636	0.91096	0.996218
NK.AC007228.11	Wald ratio	1	0.0509962	0.0239956	0.033567	0.601762	0.00396492	0.0980276	1.05232	1.00397	1.10299
CD8_NAIVE.GCNT1P1	Wald ratio	1	0.0563747	0.0265288	0.0335833	0.601762	0.00437829	0.108371	1.05799	1.00439	1.11446
MONOCYTES.ANKRD18DP	Wald ratio	1	0.0538103	0.0253458	0.0337501	0.603284	0.00413249	0.103488	1.05528	1.00414	1.10903
CD4_STIM.LYPD3	Wald ratio	1	-0.0464709	0.021893	0.0337845	0.603284	-0.0893812	-0.00356055	0.954592	0.914497	0.996446
TH2.RP11-809O17.1	Wald ratio	1	-0.0492462	0.0232015	0.0337924	0.603284	-0.0947211	-0.00377119	0.951947	0.909627	0.996236
TREG_MEM.DDX17	Wald ratio	1	0.0420676	0.0198265	0.0338555	0.603284	0.0032077	0.0809276	1.04297	1.00321	1.08429
B_CELL_NAIVE.QKI	Wald ratio	1	0.0492894	0.0232333	0.0338797	0.603284	0.00375218	0.0948267	1.05052	1.00376	1.09947
B_CELL_NAIVE.GSTO1	Wald ratio	1	0.0430012	0.0202702	0.0338878	0.603284	0.00327168	0.0827307	1.04394	1.00328	1.08625
MONOCYTES.ARL10	Wald ratio	1	0.0483016	0.0227955	0.0340982	0.606375	0.0036224	0.0929808	1.04949	1.00363	1.09744
NK.AC013264.2	Wald ratio	1	0.0436961	0.0206371	0.0342292	0.608047	0.00324748	0.0841448	1.04466	1.00325	1.08779
MONOCYTES.SPAG7	Wald ratio	1	-0.04811	0.0227393	0.0343682	0.608752	-0.092679	-0.00354107	0.953029	0.911486	0.996465
B_CELL_NAIVE.KRT10	Wald ratio	1	-0.0451925	0.0213651	0.0344087	0.608752	-0.0870681	-0.00331693	0.955813	0.916615	0.996689
TFH.PGPEP1	Wald ratio	1	0.0372651	0.0176207	0.0344425	0.608752	0.00272862	0.0718017	1.03797	1.00273	1.07444
MONOCYTES.ARNT2	Wald ratio	1	-0.0510541	0.0241448	0.0344728	0.608752	-0.0983779	-0.00373032	0.950227	0.906306	0.996277
CD4_NAIVE.RP11-747H12.6	Wald ratio	1	0.0411204	0.0194482	0.0344852	0.608752	0.00300188	0.0792389	1.04198	1.00301	1.08246
CD4_NAIVE.SEC61A2	Wald ratio	1	-0.0341635	0.0161596	0.0345042	0.608752	-0.0658362	-0.00249067	0.966414	0.936284	0.997512
CD4_NAIVE.CTC-559E9.12	Wald ratio	1	-0.0444123	0.0210101	0.0345273	0.608752	-0.0855921	-0.00323258	0.956559	0.917969	0.996773
TH1.GPR3	Wald ratio	1	0.0597837	0.0282953	0.0346137	0.609623	0.00432491	0.115242	1.06161	1.00433	1.12215
TREG_MEM.RP11-585P4.5	Wald ratio	1	-0.0490188	0.0232224	0.034786	0.612003	-0.0945348	-0.00350289	0.952163	0.909796	0.996503
TFH.SLC1A1	Wald ratio	1	-0.0513576	0.0243368	0.0348337	0.612188	-0.0990577	-0.0036575	0.949939	0.90569	0.996349
TREG_NAIVE.GPATCH4	Wald ratio	1	0.089262	0.0423427	0.0350237	0.61324	0.00627029	0.172254	1.09337	1.00629	1.18798
M2.MFHAS1	Wald ratio	1	-0.0443706	0.0210505	0.0350471	0.61324	-0.0856296	-0.00311157	0.956599	0.917934	0.996893
M2.DLEU1	Wald ratio	1	0.0470353	0.0223167	0.0350631	0.61324	0.00329459	0.0907761	1.04816	1.0033	1.09502
TH2.RP11-463J10.4	Wald ratio	1	0.0483668	0.0229532	0.0351007	0.61324	0.00337859	0.093355	1.04956	1.00338	1.09785
CD4_STIM.RP11-788M5.3	Wald ratio	1	-0.03903	0.0185237	0.0351151	0.61324	-0.0753365	-0.00272353	0.961722	0.927431	0.99728
B_CELL_NAIVE.CCDC88A	Wald ratio	1	0.0465082	0.022083	0.0351983	0.61324	0.00322564	0.0897908	1.04761	1.00323	1.09395
TH17.XPC	Wald ratio	1	-0.0446328	0.0211937	0.035209	0.61324	-0.0861725	-0.00309316	0.956349	0.917436	0.996912
CD8_STIM.RNU6-59P	Wald ratio	1	-0.0475707	0.022589	0.0352112	0.61324	-0.0918452	-0.00329622	0.953543	0.912246	0.996709
CD4_NAIVE.AP000350.5	Wald ratio	1	0.0443024	0.021039	0.0352283	0.61324	0.0030659	0.0855389	1.0453	1.00307	1.0893
TREG_NAIVE.RP11-89K11.1	Wald ratio	1	0.0378504	0.017987	0.0353504	0.614717	0.00259591	0.0731049	1.03858	1.0026	1.07584
CD8_NAIVE.RP11-268J15.5	Wald ratio	1	0.0425779	0.0202525	0.0355222	0.61687	0.00288305	0.0822728	1.0435	1.00289	1.08575
CD4_STIM.AC104653.1	Wald ratio	1	0.0441101	0.0209896	0.0355952	0.61687	0.00297049	0.0852496	1.0451	1.00297	1.08899
TFH.RP11-747H12.6	Wald ratio	1	-0.054598	0.0259823	0.0356103	0.61687	-0.105523	-0.0036726	0.946866	0.899853	0.996334
CD8_NAIVE.RNU1-106P	Wald ratio	1	0.0456979	0.0217517	0.0356509	0.61687	0.00306452	0.0883313	1.04676	1.00307	1.09235
TH17.RP1-266L20.9	Inverse variance weighted	2	0.0392233	0.0186716	0.0356675	0.61687	0.00262705	0.0758196	1.04	1.00263	1.07877
CD4_STIM.CTB-75G16.3	Wald ratio	1	0.0390465	0.0185932	0.0357245	0.61687	0.00260395	0.0754891	1.03982	1.00261	1.07841
THSTAR.AF131216.6	Wald ratio	1	-0.045737	0.0217806	0.0357382	0.61687	-0.088427	-0.00304697	0.955293	0.91537	0.996958
CD4_STIM.RP11-701I24.1	Wald ratio	1	0.059335	0.0282618	0.0357751	0.61687	0.00394179	0.114728	1.06113	1.00395	1.12157
CD4_NAIVE.ZNHIT3	Wald ratio	1	-0.0450684	0.0214749	0.0358468	0.61687	-0.0871592	-0.00297771	0.955932	0.916531	0.997027
TREG_MEM.RP3-477O4.16	Wald ratio	1	-0.038862	0.0185246	0.0359174	0.61687	-0.0751701	-0.00255382	0.961883	0.927586	0.997449
TREG_NAIVE.LINC00884	Wald ratio	1	-0.0458566	0.021862	0.0359451	0.61687	-0.0887061	-0.00300708	0.955179	0.915114	0.996997
NK.TYSND1	Wald ratio	1	-0.0550654	0.0262527	0.0359481	0.61687	-0.106521	-0.00361012	0.946423	0.898956	0.996396
M2.LEPRE1	Wald ratio	1	0.0296053	0.0141154	0.0359607	0.61687	0.00193906	0.0572715	1.03005	1.00194	1.05894
TREG_MEM.TERF1P3	Wald ratio	1	-0.0503379	0.0240108	0.0360405	0.617596	-0.097399	-0.00327676	0.950908	0.907194	0.996729
CD8_NAIVE.AC102953.6	Wald ratio	1	-0.0589089	0.0281181	0.0361663	0.618767	-0.11402	-0.00379743	0.942793	0.89224	0.99621
TH2.C15orf40	Wald ratio	1	-0.0484205	0.0231184	0.0362196	0.618767	-0.0937327	-0.00310836	0.952733	0.910526	0.996896
TH1.IFT27	Wald ratio	1	0.0486145	0.0232113	0.0362214	0.618767	0.00312036	0.0941086	1.04982	1.00313	1.09868
CD8_NAIVE.ADAMTS7P1	Wald ratio	1	0.0483449	0.0230982	0.0363479	0.620285	0.00307238	0.0936174	1.04953	1.00308	1.09814
CD4_STIM.MTHFD1	Wald ratio	1	0.0521084	0.0249278	0.0365839	0.622971	0.00325001	0.100967	1.05349	1.00326	1.10624
CD4_NAIVE.AC007966.1	Wald ratio	1	-0.0418794	0.0200367	0.0366058	0.622971	-0.0811513	-0.00260744	0.958985	0.922054	0.997396
CD4_STIM.MED8	Wald ratio	1	0.0348691	0.0166838	0.0366187	0.622971	0.00216873	0.0675694	1.03548	1.00217	1.0699
B_CELL_NAIVE.LAX1	Wald ratio	1	0.0418767	0.0200412	0.0366594	0.623021	0.00259607	0.0811574	1.04277	1.0026	1.08454
CD8_STIM.HAL	Wald ratio	1	-0.0489789	0.0234506	0.0367436	0.623808	-0.094942	-0.00301579	0.952201	0.909426	0.996989
CD4_STIM.RP11-172E9.2	Wald ratio	1	0.0532582	0.0255123	0.0368381	0.624551	0.00325417	0.103262	1.0547	1.00326	1.10878
B_CELL_NAIVE.SNORD46_ENSG00000200913	Wald ratio	1	0.0383767	0.018386	0.0368631	0.624551	0.00234012	0.0744132	1.03912	1.00234	1.07725
CD4_STIM.CYB5B	Wald ratio	1	-0.0459855	0.0220385	0.0369241	0.624943	-0.0891809	-0.00279012	0.955056	0.91468	0.997214
B_CELL_NAIVE.AC072031.1	Wald ratio	1	0.0497317	0.0238603	0.0371344	0.626885	0.00296545	0.0964979	1.05099	1.00297	1.10131
CD8_NAIVE.XXbac-BPG248L24.12	Wald ratio	1	0.04027	0.0193213	0.0371393	0.626885	0.00240027	0.0781397	1.04109	1.0024	1.08127
TH2.MORN4	Wald ratio	1	-0.0388714	0.0186516	0.0371529	0.626885	-0.0754284	-0.00231428	0.961874	0.927346	0.997688
TFH.LINC01115	Wald ratio	1	-0.0501709	0.0240897	0.0372815	0.627354	-0.0973867	-0.00295503	0.951067	0.907205	0.997049
B_CELL_NAIVE.TOMM7	Wald ratio	1	0.0436336	0.0209562	0.0373301	0.627354	0.0025595	0.0847076	1.0446	1.00256	1.0884
TFH.NT5DC2	Wald ratio	1	0.0355079	0.0170563	0.0373606	0.627354	0.00207748	0.0689383	1.03615	1.00208	1.07137
M2.DMRTC2	Wald ratio	1	0.0438048	0.0210433	0.0373743	0.627354	0.00255995	0.0850497	1.04478	1.00256	1.08877
NK.RP11-383B4.4	Wald ratio	1	-0.0380185	0.0182708	0.0374496	0.627354	-0.0738293	-0.00220765	0.962695	0.92883	0.997795
CD8_NAIVE.MGST3	Wald ratio	1	0.0455873	0.0219107	0.0374713	0.627354	0.00264226	0.0885324	1.04664	1.00265	1.09257
M2.SMAD6	Wald ratio	1	-0.0451552	0.0217036	0.0374759	0.627354	-0.0876942	-0.00261618	0.955849	0.916041	0.997387
TFH.JAM3	Wald ratio	1	-0.044302	0.0212946	0.0374852	0.627354	-0.0860394	-0.00256471	0.956665	0.917558	0.997439
MONOCYTES.ZNF521	Wald ratio	1	0.0370923	0.0178484	0.0376922	0.630178	0.00210944	0.0720751	1.03779	1.00211	1.07474
B_CELL_NAIVE.FLOT1	Wald ratio	1	0.0940735	0.045293	0.0378018	0.631371	0.00529916	0.182848	1.09864	1.00531	1.20063
TH1.RNU2-70P	Wald ratio	1	0.0575538	0.0277215	0.0378811	0.631471	0.00321956	0.111888	1.05924	1.00322	1.11839
CD4_NAIVE.C20orf194	Wald ratio	1	0.0440061	0.0211975	0.037893	0.631471	0.00245913	0.0855531	1.04499	1.00246	1.08932
CD4_NAIVE.VN1R20P	Wald ratio	1	-0.0426637	0.020554	0.0379227	0.631471	-0.0829495	-0.00237787	0.958234	0.920398	0.997625
TREG_NAIVE.MRPL42	Wald ratio	1	0.0434069	0.0209224	0.0380183	0.632299	0.00239891	0.0844149	1.04436	1.0024	1.08808
TFH.GSTP1	Wald ratio	1	-0.0370821	0.0178767	0.0380492	0.632299	-0.0721205	-0.00204375	0.963597	0.930419	0.997958
CD4_STIM.IQCB1	Wald ratio	1	0.0327571	0.0157977	0.0381227	0.632882	0.00179357	0.0637207	1.0333	1.0018	1.06579
TH2.C4orf33	Wald ratio	1	0.0548365	0.0264512	0.038161	0.632882	0.00299219	0.106681	1.05637	1.003	1.11258
TH17.GCNT1P1	Wald ratio	1	0.0448598	0.0216464	0.038229	0.633372	0.00243286	0.0872868	1.04588	1.00244	1.09121
CD4_NAIVE.KCTD12	Wald ratio	1	0.0568304	0.0274353	0.0383184	0.633592	0.00305719	0.110604	1.05848	1.00306	1.11695
TH1.ZNF419	Wald ratio	1	-0.0421192	0.0203372	0.038355	0.633592	-0.0819801	-0.00225825	0.958756	0.92129	0.997744
CD8_NAIVE.CTB-75G16.3	Wald ratio	1	0.0471615	0.0227722	0.0383576	0.633592	0.00252801	0.091795	1.04829	1.00253	1.09614
TFH.RP11-554A11.9	Wald ratio	1	0.0400563	0.019346	0.0384032	0.633711	0.00213821	0.0779745	1.04087	1.00214	1.0811
NK.PI4K2A_ENSG00000155252	Wald ratio	1	-0.0382076	0.018469	0.03857	0.635247	-0.0744068	-0.00200841	0.962513	0.928294	0.997994
CD4_NAIVE.BCAS4	Wald ratio	1	-0.0407411	0.0196947	0.0385805	0.635247	-0.0793427	-0.0021395	0.960078	0.923723	0.997863
TH2.GP1BA	Wald ratio	1	-0.0473682	0.022902	0.0386119	0.635247	-0.092256	-0.00248027	0.953736	0.911872	0.997523
CD4_NAIVE.RP11-313J2.1	Wald ratio	1	-0.0354017	0.0171202	0.0386552	0.635326	-0.0689572	-0.00184621	0.965218	0.933367	0.998155
NK.AC007690.1	Wald ratio	1	-0.0485483	0.0234831	0.038699	0.635412	-0.0945752	-0.00252145	0.952611	0.909759	0.997482
CD8_STIM.C20orf196	Wald ratio	1	0.0437404	0.0211863	0.0389646	0.638503	0.00221524	0.0852656	1.04471	1.00222	1.08901
TREG_NAIVE.CTD-2609K8.3	Wald ratio	1	0.0434117	0.0210295	0.0389867	0.638503	0.00219396	0.0846295	1.04437	1.0022	1.08831
B_CELL_NAIVE.PLIN2	Wald ratio	1	-0.0453847	0.0220047	0.0391599	0.638503	-0.0885139	-0.00225555	0.95563	0.91529	0.997747
NK.ABHD17AP6	Wald ratio	1	0.0526936	0.0255545	0.0392072	0.638503	0.00260671	0.102781	1.05411	1.00261	1.10825
TREG_MEM.CTA-313A17.2	Wald ratio	1	-0.0380552	0.0184602	0.0392584	0.638503	-0.0742372	-0.00187312	0.96266	0.928451	0.998129
TREG_MEM.MRPS10	Wald ratio	1	0.0500598	0.024285	0.03927	0.638503	0.0024612	0.0976584	1.05133	1.00246	1.10259
CD4_NAIVE.ATP5G3	Wald ratio	1	0.0612487	0.0297163	0.0392919	0.638503	0.00300482	0.119493	1.06316	1.00301	1.12692
B_CELL_NAIVE.PITRM1	Wald ratio	1	-0.0472022	0.022904	0.0393152	0.638503	-0.0920939	-0.00231039	0.953895	0.912019	0.997692
TFH.RP11-666A20.4	Wald ratio	1	0.034841	0.0169066	0.0393224	0.638503	0.00170414	0.0679778	1.03546	1.00171	1.07034
TFH.ZNF582-AS1	Wald ratio	1	0.0394704	0.0191547	0.03934	0.638503	0.0019272	0.0770137	1.04026	1.00193	1.08006
MONOCYTES.MAPK8IP1	Wald ratio	1	0.0447199	0.0217031	0.0393474	0.638503	0.00218192	0.0872579	1.04573	1.00218	1.09118
M2.RP11-481J2.2	Wald ratio	1	0.0355681	0.0172661	0.0393993	0.638503	0.00172648	0.0694097	1.03621	1.00173	1.07188
TREG_MEM.ELOVL7	Wald ratio	1	-0.04655	0.0225983	0.0394089	0.638503	-0.0908427	-0.00225738	0.954517	0.913161	0.997745
CD4_STIM.PCOLCE-AS1	Wald ratio	1	0.0326259	0.0158486	0.0395322	0.638503	0.00156273	0.0636891	1.03316	1.00156	1.06576
THSTAR.ATG10	Wald ratio	1	0.0401368	0.0195036	0.0395981	0.638503	0.00190973	0.0783639	1.04095	1.00191	1.08152
CD8_NAIVE.ANKRD44-IT1	Wald ratio	1	0.0442495	0.021505	0.0396249	0.638503	0.0020997	0.0863993	1.04524	1.0021	1.09024
TH2.KCTD12	Wald ratio	1	0.0548589	0.0266611	0.0396252	0.638503	0.00260307	0.107115	1.05639	1.00261	1.11306
M2.RP5-821D11.7	Wald ratio	1	-0.0342822	0.0166611	0.0396261	0.638503	-0.0669379	-0.00162654	0.966299	0.935253	0.998375
CD4_NAIVE.OR2W3	Wald ratio	1	-0.0443251	0.0215441	0.0396462	0.638503	-0.0865515	-0.00209875	0.956643	0.917088	0.997903
TH2.AC109333.10	Wald ratio	1	0.0459585	0.0223397	0.0396619	0.638503	0.0021726	0.0897444	1.04703	1.00217	1.09389
M2.ZNF561	Wald ratio	1	0.0408142	0.0198445	0.0397151	0.638735	0.00191896	0.0797094	1.04166	1.00192	1.08297
MONOCYTES.ATP5G2P3	Wald ratio	1	-0.0507346	0.024705	0.0400125	0.642559	-0.0991564	-0.00231289	0.950531	0.905601	0.99769
CD4_NAIVE.DGCR9	Wald ratio	1	0.0337688	0.0164521	0.0401157	0.642559	0.00152273	0.0660148	1.03435	1.00152	1.06824
B_CELL_NAIVE.ANKRD44-IT1	Wald ratio	1	0.0395218	0.0192568	0.0401357	0.642559	0.00177835	0.0772652	1.04031	1.00178	1.08033
CD4_STIM.PROSER2	Wald ratio	1	0.0348786	0.0169947	0.0401386	0.642559	0.00156894	0.0681882	1.03549	1.00157	1.07057
M2.CCDC134	Wald ratio	1	-0.0415518	0.0202472	0.0401477	0.642559	-0.0812363	-0.00186731	0.9593	0.921976	0.998134
NK.CHRNA5	Wald ratio	1	0.0398637	0.0194289	0.0401918	0.642639	0.00178304	0.0779443	1.04067	1.00178	1.08106
THSTAR.RP1-140C12.2	Wald ratio	1	-0.0425987	0.0207809	0.0403743	0.644933	-0.0833292	-0.00186817	0.958296	0.920048	0.998134
TREG_NAIVE.PBX3	Wald ratio	1	-0.037071	0.0180919	0.0404591	0.645661	-0.0725312	-0.00161075	0.963608	0.930037	0.998391
CD8_STIM.TXNDC2	Wald ratio	1	0.04563	0.0222735	0.0404992	0.645677	0.0019739	0.0892862	1.04669	1.00198	1.09339
CD4_NAIVE.RP11-140A10.3	Wald ratio	1	0.0250368	0.0122259	0.0405745	0.646252	0.00107407	0.0489994	1.02535	1.00107	1.05022
TH1.RP1-228P16.1	Wald ratio	1	0.0436426	0.0213163	0.0406209	0.646339	0.0018626	0.0854225	1.04461	1.00186	1.08918
NK.NOS2P3	Wald ratio	1	-0.0351712	0.0171818	0.0406584	0.646339	-0.0688476	-0.00149477	0.96544	0.933469	0.998506
B_CELL_NAIVE.RNF114	Wald ratio	1	0.0459146	0.0224371	0.0407194	0.646685	0.00193803	0.0898913	1.04699	1.00194	1.09406
MONOCYTES.STON2	Wald ratio	1	-0.036099	0.017645	0.0407714	0.646889	-0.0706833	-0.00151477	0.964545	0.931757	0.998486
NK.AC007038.7	Wald ratio	1	0.0466527	0.0228111	0.0408378	0.647164	0.0019429	0.0913624	1.04776	1.00194	1.09567
CD4_NAIVE.GRK6P1	Wald ratio	1	0.043047	0.0210529	0.0408844	0.647164	0.0017832	0.0843108	1.04399	1.00178	1.08797
TREG_NAIVE.AC078883.4	Wald ratio	1	0.0558034	0.0272947	0.0409066	0.647164	0.00230575	0.109301	1.05739	1.00231	1.1155
CD4_NAIVE.MGST3	Wald ratio	1	0.0444834	0.0217691	0.0410109	0.647357	0.00181598	0.0871509	1.04549	1.00182	1.09106
CD8_NAIVE.ATP5G2P3	Wald ratio	1	0.0388654	0.019022	0.0410339	0.647357	0.00158238	0.0761485	1.03963	1.00158	1.07912
MONOCYTES.C10orf32	Wald ratio	1	0.0384845	0.0188445	0.0411297	0.647357	0.00154939	0.0754197	1.03923	1.00155	1.07834
TREG_NAIVE.ATP5G2P3	Wald ratio	1	0.0439414	0.0215215	0.0411766	0.647357	0.00175933	0.0861234	1.04492	1.00176	1.08994
TH2.CR848007.2	Wald ratio	1	0.0458766	0.0224795	0.0412683	0.647357	0.00181689	0.0899364	1.04695	1.00182	1.0941
M2.LRRC37A15P	Wald ratio	1	0.0315823	0.0154763	0.0412818	0.647357	0.00124876	0.0619159	1.03209	1.00125	1.06387
M2.CCNG1P1	Wald ratio	1	-0.0478448	0.0234458	0.0412846	0.647357	-0.0937985	-0.00189115	0.953282	0.910466	0.998111
TH2.SLC1A1	Wald ratio	1	-0.0637486	0.0312558	0.0413925	0.647357	-0.12501	-0.00248725	0.938241	0.882488	0.997516
NK.RNF114	Wald ratio	1	0.0527363	0.0258595	0.0414163	0.647357	0.00205164	0.103421	1.05415	1.00205	1.10896
TREG_NAIVE.DOK4	Wald ratio	1	0.0712932	0.0349648	0.0414502	0.647357	0.00276215	0.139824	1.0739	1.00277	1.15007
B_CELL_NAIVE.PRKD1	Wald ratio	1	-0.031955	0.0156738	0.0414747	0.647357	-0.0626755	-0.00123436	0.96855	0.939248	0.998766
MONOCYTES.KLRC1	Wald ratio	1	-0.055857	0.0273986	0.0414823	0.647357	-0.109558	-0.00215564	0.945674	0.89623	0.997847
CD8_STIM.HEY2	Wald ratio	1	0.0446404	0.0219036	0.0415457	0.647357	0.0017094	0.0875714	1.04565	1.00171	1.09152
TFH.SLC25A5P3	Wald ratio	1	0.0537011	0.0263573	0.041607	0.647357	0.00204084	0.105361	1.05517	1.00204	1.11111
NK.WDR7	Wald ratio	1	0.0407187	0.0200017	0.0417742	0.647357	0.00151538	0.0799221	1.04156	1.00152	1.0832
CD8_NAIVE.CAST	Wald ratio	1	-0.0355029	0.0174403	0.0417827	0.647357	-0.0696859	-0.00131985	0.96512	0.932687	0.998681
TFH.TSPAN33	Wald ratio	1	0.0537836	0.0264306	0.0418612	0.647357	0.00197959	0.105588	1.05526	1.00198	1.11136
CD4_NAIVE.AMZ2P1	Wald ratio	1	0.0368866	0.0181306	0.041902	0.647357	0.00135059	0.0724226	1.03758	1.00135	1.07511
TFH.OR52N4	Wald ratio	1	0.0584779	0.028746	0.0419218	0.647357	0.0021357	0.11482	1.06022	1.00214	1.12167
TH17.DNAJB14	Wald ratio	1	-0.0559507	0.0275057	0.0419364	0.647357	-0.109862	-0.00203957	0.945586	0.895958	0.997963
TH1.C1orf145	Wald ratio	1	0.0401243	0.0197294	0.0419783	0.647357	0.00145476	0.0787939	1.04094	1.00146	1.08198
NK.ST8SIA1	Wald ratio	1	-0.0375307	0.0184551	0.0419894	0.647357	-0.0737027	-0.00135875	0.963165	0.928948	0.998642
CD8_STIM.SUZ12P	Wald ratio	1	0.049911	0.0245568	0.042106	0.647357	0.00177965	0.0980423	1.05118	1.00178	1.10301
M2.SMAP1	Wald ratio	1	0.0404968	0.0199259	0.0421167	0.647357	0.00144194	0.0795516	1.04133	1.00144	1.0828
B_CELL_NAIVE.NT5DC2	Wald ratio	1	-0.0369108	0.018164	0.0421452	0.647357	-0.0725124	-0.00130933	0.963762	0.930054	0.998692
CD4_STIM.RNU1-106P	Wald ratio	1	-0.0420752	0.0207059	0.04215	0.647357	-0.0826589	-0.00149158	0.958798	0.920665	0.99851
CD4_STIM.WDR7	Wald ratio	1	-0.0474661	0.0233606	0.0421651	0.647357	-0.0932528	-0.00167931	0.953643	0.910963	0.998322
NK.AMZ2P1	Wald ratio	1	0.0439082	0.0216103	0.0421721	0.647357	0.001552	0.0862645	1.04489	1.00155	1.09009
TH17.ZNF80	Wald ratio	1	-0.0469197	0.0230997	0.0422365	0.647357	-0.0921951	-0.00164429	0.954164	0.911927	0.998357
CD8_NAIVE.RDH13	Wald ratio	1	-0.0351195	0.0172932	0.0422724	0.647357	-0.0690141	-0.00122485	0.96549	0.933313	0.998776
TFH.LINC01125	Wald ratio	1	0.044841	0.0220807	0.0422774	0.647357	0.00156285	0.0881191	1.04586	1.00156	1.09212
NK.AC159540.14	Wald ratio	1	0.0479163	0.0235991	0.0423131	0.647357	0.00166204	0.0941705	1.04908	1.00166	1.09875
CD4_STIM.RP11-90O23.1	Wald ratio	1	0.0477865	0.0235452	0.0424009	0.647357	0.0016379	0.0939351	1.04895	1.00164	1.09849
MONOCYTES.FHAD1	Wald ratio	1	-0.034806	0.0171499	0.0424061	0.647357	-0.0684198	-0.00119214	0.965793	0.933868	0.998809
CD8_NAIVE.GP1BA	Wald ratio	1	-0.0433675	0.0213735	0.0424552	0.647357	-0.0852595	-0.00147543	0.957559	0.918274	0.998526
M2.FHAD1	Wald ratio	1	-0.0309132	0.0152364	0.0424678	0.647357	-0.0607765	-0.00104989	0.96956	0.941034	0.998951
TFH.ANKRD20A7P	Wald ratio	1	0.0389254	0.0191855	0.0424689	0.647357	0.0013218	0.0765291	1.03969	1.00132	1.07953
CD8_STIM.FHAD1	Wald ratio	1	0.0354326	0.017464	0.0424691	0.647357	0.00120316	0.0696621	1.03607	1.0012	1.07215
TH17.RP11-5N19.3	Wald ratio	1	-0.0623761	0.0307456	0.0424807	0.647357	-0.122638	-0.00211468	0.939529	0.884584	0.997888
TH17.ANKRD20A7P	Wald ratio	1	0.0397153	0.0195805	0.0425286	0.647357	0.00133755	0.078093	1.04051	1.00134	1.08122
TREG_NAIVE.FAM63B	Wald ratio	1	0.0418871	0.0206569	0.0425853	0.647357	0.0013996	0.0823746	1.04278	1.0014	1.08586
B_CELL_NAIVE.HARS	Wald ratio	1	0.0732205	0.0361096	0.0425876	0.647357	0.00244576	0.143995	1.07597	1.00245	1.15488
MONOCYTES.KSR1	Wald ratio	1	0.0368954	0.0181972	0.0426074	0.647357	0.00122901	0.0725619	1.03758	1.00123	1.07526
THSTAR.RP11-296O14.3	Wald ratio	1	-0.0511547	0.0252412	0.0426998	0.648164	-0.100627	-0.00168194	0.950132	0.90427	0.998319
TREG_NAIVE.AC159540.14	Wald ratio	1	0.0368324	0.0181823	0.042793	0.648702	0.00119504	0.0724697	1.03752	1.0012	1.07516
CD4_STIM.C19orf35	Wald ratio	1	-0.053022	0.026177	0.0428139	0.648702	-0.104329	-0.00171513	0.948359	0.900929	0.998286
CD4_STIM.RP11-328C8.4	Wald ratio	1	-0.0599909	0.0296265	0.0428772	0.649064	-0.118059	-0.00192288	0.941773	0.888644	0.998079
TFH.GSTO1	Wald ratio	1	0.0358546	0.0177189	0.0430189	0.650056	0.00112562	0.0705835	1.03651	1.00113	1.07313
B_CELL_NAIVE.FBXO40	Wald ratio	1	0.0333315	0.0164739	0.0430436	0.650056	0.00104257	0.0656204	1.03389	1.00104	1.06782
TREG_MEM.ATP5J2	Wald ratio	1	-0.0347808	0.0171963	0.043117	0.650056	-0.0684856	-0.00107605	0.965817	0.933807	0.998925
CD4_NAIVE.PPT2	Wald ratio	1	0.0351955	0.0174109	0.0432313	0.650056	0.00107022	0.0693209	1.03582	1.00107	1.07178
CD8_STIM.CTC-559E9.12	Wald ratio	1	-0.0377493	0.018678	0.0432745	0.650056	-0.0743582	-0.00114031	0.962954	0.928339	0.99886
NK.snoU13_ENSG00000238544	Wald ratio	1	0.0465535	0.0230453	0.0433746	0.650056	0.00138468	0.0917224	1.04765	1.00139	1.09606
TH17.ZNF337	Wald ratio	1	0.039444	0.0195291	0.0434086	0.650056	0.001167	0.077721	1.04023	1.00117	1.08082
B_CELL_NAIVE.PYHIN1	Wald ratio	1	0.0371639	0.0184012	0.0434199	0.650056	0.0010976	0.0732302	1.03786	1.0011	1.07598
CD8_NAIVE.IFITM2	Wald ratio	1	0.0419462	0.020776	0.0434904	0.650056	0.00122514	0.0826672	1.04284	1.00123	1.08618
M2.SNIP1	Wald ratio	1	0.0491344	0.0243385	0.0435087	0.650056	0.00143095	0.0968379	1.05036	1.00143	1.10168
M2.NCOA7	Wald ratio	1	0.0526569	0.0260884	0.0435491	0.650056	0.0015237	0.10379	1.05407	1.00152	1.10937
TH17.Y_RNA_ENSG00000207176	Wald ratio	1	0.0347625	0.0172252	0.0435792	0.650056	0.00100106	0.0685239	1.03537	1.001	1.07093
TREG_MEM.DGCR5	Wald ratio	1	0.0402002	0.0199203	0.0435866	0.650056	0.00115628	0.079244	1.04102	1.00116	1.08247
TH1.RP11-324O2.3	Wald ratio	1	-0.0592186	0.0293454	0.043593	0.650056	-0.116736	-0.00170156	0.942501	0.88982	0.9983
THSTAR.LINC01115	Wald ratio	1	-0.0511116	0.0253281	0.043593	0.650056	-0.100755	-0.0014686	0.950173	0.904155	0.998532
NK.RIMKLA	Wald ratio	1	-0.0379943	0.0188359	0.0436823	0.650056	-0.0749126	-0.00107603	0.962718	0.927825	0.998925
CD4_NAIVE.ANXA1	Wald ratio	1	-0.0432208	0.0214329	0.0437411	0.650056	-0.0852293	-0.00121231	0.9577	0.918302	0.998788
TREG_MEM.RP11-10L12.1	Wald ratio	1	0.0437159	0.0216819	0.0437744	0.650056	0.00121949	0.0862124	1.04469	1.00122	1.09004
CD4_STIM.LMLN	Wald ratio	1	0.0403977	0.0200376	0.0437895	0.650056	0.00112411	0.0796714	1.04122	1.00112	1.08293
CD4_NAIVE.ZNF582-AS1	Wald ratio	1	-0.0336893	0.016712	0.043813	0.650056	-0.0664448	-0.000933787	0.966872	0.935715	0.999067
NK.TMEM171	Wald ratio	1	0.0416157	0.0206487	0.0438614	0.650056	0.00114421	0.0820871	1.04249	1.00114	1.08555
TREG_NAIVE.CDRT15P1	Wald ratio	1	-0.0331323	0.0164456	0.0439406	0.650056	-0.0653658	-0.000898876	0.967411	0.936725	0.999102
CD8_NAIVE.FCRL5	Wald ratio	1	0.0397884	0.0197501	0.0439474	0.650056	0.00107821	0.0784986	1.04059	1.00108	1.08166
TREG_MEM.DGCR9	Wald ratio	1	0.0332317	0.0164958	0.0439517	0.650056	0.00089987	0.0655634	1.03379	1.0009	1.06776
TREG_NAIVE.ERCC3	Wald ratio	1	0.0372831	0.0185096	0.0439824	0.650056	0.00100431	0.0735618	1.03799	1.001	1.07634
[truncated: 3,670 more rows]

## Sheet: Table S25
Table S25 Colocalization of CTSH-eQTL signals and PDR
[truncated: 7 more rows]
