# Supplementary material for: Cathepsin H drives hypoxia-associated inflammatory and angiogenic programs in diabetic retinopathy and represents a potential therapeutic target
Source: Int J Biol Sci. 2026 Apr 23;22(9):4647–69. doi: 10.7150/ijbs.134125 (PMC13182238; doi:10.7150/ijbs.134125)
Supplement: Supplementary file 2 — Supplementary tables. [file ijbsv22p4647s2.zip › Supplement Tables 5.xlsx]

## Sheet: Table S26
Table S26 MR results for blood metabolites（CLSA）
outcome	exposure	method	nsnp	b	se	pval	pve
CTSH	2,4-di-tert-butylphenol	Inverse variance weighted	11	-0.385349	0.101778	0.000152978	0.165201
CTSH	Glutarylcarnitine (c5-dc)	Inverse variance weighted	20	-0.21342	0.0652636	0.00107502	0.442218
CTSH	Dimethylglycine	Inverse variance weighted	23	-0.218612	0.0702776	0.00186651	0.382996
CTSH	N-acetylleucine	Inverse variance weighted	15	-0.25133	0.0843213	0.00287658	0.241779
CTSH	Cortisone	Inverse variance weighted	5	0.45151	0.15619	0.00384301	0.0735892
CTSH	Serotonin	Inverse variance weighted	13	-0.279429	0.0981069	0.00439655	0.191921
CTSH	2-hydroxy-4-(methylthio)butanoic acid	Inverse variance weighted	17	0.192965	0.0712389	0.00675472	0.37806
CTSH	1,3,7-trimethylurate	Inverse variance weighted	13	-0.247678	0.092366	0.00732974	0.228649
CTSH	Dihydroorotate	Inverse variance weighted	14	-0.231914	0.0871014	0.00775453	0.24201
CTSH	Pregnenolone sulfate	Inverse variance weighted	20	0.189372	0.0712595	0.00787216	0.381586
CTSH	N-palmitoyl-sphingadienine (d18:2/16:0)	Inverse variance weighted	10	-0.276971	0.111503	0.0129922	0.153743
CTSH	3-amino-2-piperidone	Inverse variance weighted	8	-0.313787	0.127116	0.0135677	0.117304
CTSH	Behenoyl sphingomyelin (d18:1/22:0)	Inverse variance weighted	11	-0.257583	0.104531	0.0137333	0.169795
CTSH	Deoxycholic acid 12-sulfate	Inverse variance weighted	14	0.138504	0.0563557	0.0139841	0.479361
CTSH	Homocitrulline	Inverse variance weighted	17	0.15579	0.0641847	0.0152151	0.432966
CTSH	Acetylcarnitine (Biocrates platform)	Inverse variance weighted	12	0.273702	0.115393	0.0176966	0.18323
CTSH	4-hydroxyglutamate	Inverse variance weighted	13	-0.194548	0.0832419	0.0194321	0.224155
CTSH	Margarate (17:0)	Inverse variance weighted	11	-0.236554	0.102109	0.0205209	0.168436
CTSH	Glyco-beta-muricholate	Inverse variance weighted	17	0.113794	0.0508416	0.0252075	0.529052
CTSH	N-stearoyl-sphingadienine (d18:2/18:0)	Inverse variance weighted	11	0.202139	0.090822	0.0260367	0.189658
CTSH	1-stearoyl-2-arachidonoyl-GPE (18:0/20:4)	Inverse variance weighted	19	-0.138057	0.0623419	0.0267935	0.456089
CTSH	Erythronate	Inverse variance weighted	11	0.257588	0.116959	0.0276379	0.174512
CTSH	Pregnenetriol sulfate	Inverse variance weighted	21	0.175802	0.0826078	0.0333247	0.375488
CTSH	1-(1-enyl-palmitoyl)-2-oleoyl-GPE (p-16:0/18:1)	Inverse variance weighted	18	-0.167976	0.0803091	0.0364729	0.273049
CTSH	N-acetylglutamate	Inverse variance weighted	10	0.2274	0.110763	0.0400701	0.145795
CTSH	Branched-chain,straight-chain,or cyclopropyl 10:1 fatty acid (1)	Inverse variance weighted	9	-0.238949	0.116764	0.040714	0.135157
CTSH	3-bromo-5-chloro-2,6-dihydroxybenzoic acid	Inverse variance weighted	16	-0.176538	0.0868582	0.0421041	0.238785
CTSH	N2-acetyl,N6,N6-dimethyllysine	Inverse variance weighted	13	-0.154786	0.0768131	0.0438936	0.298778
CTSH	Glycodeoxycholate 3-sulfate	Inverse variance weighted	19	0.0963485	0.047878	0.0441803	0.65786
CTSH	Histidine betaine (hercynine)	Inverse variance weighted	9	0.191976	0.0977182	0.0494624	0.177222
CTSH	5-hydroxymethyl-2-furoylcarnitine	Inverse variance weighted	13	-0.158445	0.0806914	0.0495781	0.196692
CTSH	5alpha-androstan-3alpha,17beta-diol monosulfate (1)	Inverse variance weighted	13	-0.071944	0.0369553	0.0515608	0.783389
CTSH	N-formylanthranilic acid	Inverse variance weighted	17	-0.082649	0.0430359	0.0547989	0.716965
CTSH	2-methoxyhydroquinone sulfate (2)	Inverse variance weighted	12	0.152608	0.0804093	0.0577107	0.183312
CTSH	Carnitine C14	Inverse variance weighted	10	-0.214478	0.113494	0.0587885	0.147049
CTSH	Hydroxypalmitoyl sphingomyelin (d18:1/16:0(OH))	Inverse variance weighted	14	-0.166885	0.0889904	0.0607492	0.230285
CTSH	Hyocholate	Inverse variance weighted	9	0.173789	0.0928928	0.0613644	0.134397
CTSH	9-hydroxystearate	Inverse variance weighted	13	0.202047	0.10849	0.0625538	0.206731
CTSH	Sphingomyelin (d17:1/16:0,d18:1/15:0,d16:1/17:0)	Inverse variance weighted	21	-0.149129	0.0804481	0.0637785	0.349269
CTSH	Tauro-beta-muricholate	Inverse variance weighted	14	0.0864773	0.0468337	0.064823	0.47217
CTSH	Pyrraline	Inverse variance weighted	9	-0.276442	0.149939	0.0652278	0.132333
CTSH	Cysteine s-sulfate	Inverse variance weighted	13	-0.175537	0.0954042	0.0657794	0.196467
CTSH	Taurocholenate sulfate	Inverse variance weighted	23	0.123457	0.0679712	0.0693218	0.377384
CTSH	Behenoylcarnitine (C22)	Inverse variance weighted	19	-0.121055	0.0673771	0.0723862	0.387004
CTSH	1-stearoyl-2-linoleoyl-GPI (18:0/18:2)	Inverse variance weighted	20	0.147016	0.0825184	0.0748129	0.302618
CTSH	Gamma-glutamylglutamate	Inverse variance weighted	17	0.143927	0.0808203	0.0749409	0.279857
CTSH	Octadecadienedioate (C18:2-DC)	Inverse variance weighted	19	0.0801098	0.0452256	0.0765047	0.743607
CTSH	Plasma lactate	Inverse variance weighted	13	0.191587	0.10849	0.0774048	0.19893
CTSH	N-acetylthreonine	Inverse variance weighted	14	0.178518	0.101938	0.0799033	0.233994
CTSH	2-methoxyhydroquinone sulfate (1)	Inverse variance weighted	9	0.225095	0.128697	0.0802864	0.139661
CTSH	Methylsuccinate	Inverse variance weighted	14	-0.159058	0.0911449	0.0809648	0.214375
CTSH	3-methoxycatechol sulfate (2)	Inverse variance weighted	12	-0.157709	0.0907348	0.0821867	0.192479
CTSH	Xylose	Inverse variance weighted	14	0.147305	0.0847853	0.0823192	0.207231
CTSH	Prolylglycine	Inverse variance weighted	17	-0.156181	0.0903951	0.0840316	0.250869
CTSH	Docosahexaenoylcarnitine (C22:6)	Inverse variance weighted	22	0.114527	0.0666446	0.0857089	0.35859
CTSH	Glycocholenate sulfate	Inverse variance weighted	21	0.0654907	0.0382184	0.0866036	1.02595
CTSH	5-hydroxylysine	Inverse variance weighted	20	0.0877597	0.0514656	0.088155	0.616257
CTSH	1-(1-enyl-palmitoyl)-GPC (p-16:0)	Inverse variance weighted	17	-0.125899	0.0740455	0.089076	0.342813
CTSH	Ursodeoxycholate	Inverse variance weighted	11	-0.148132	0.0873609	0.0899554	0.168056
CTSH	Sphingomyelin (d18:2/18:1)	Inverse variance weighted	7	-0.233733	0.137858	0.0899893	0.106034
CTSH	Salicyluric glucuronide	Inverse variance weighted	11	-0.16197	0.0956225	0.0902946	0.160701
CTSH	Cysteine	Inverse variance weighted	9	-0.196846	0.116601	0.0913733	0.136533
CTSH	1-oleoyl-2-arachidonoyl-GPE (18:1/20:4)	Inverse variance weighted	10	-0.201052	0.119349	0.0920706	0.166606
CTSH	Dimethylarginine (sdma + adma)	Inverse variance weighted	9	0.189057	0.112542	0.0929808	0.146285
CTSH	Gamma-glutamyltryptophan	Inverse variance weighted	12	-0.16289	0.0973516	0.0942856	0.192777
CTSH	Octadecenedioate (C18:1-DC)	Inverse variance weighted	15	0.0863626	0.0517175	0.0949412	0.587859
CTSH	Stearidonate (18:4n3)	Inverse variance weighted	13	-0.163267	0.0988007	0.0984342	0.202079
CTSH	2-hydroxyhippurate	Inverse variance weighted	8	-0.191827	0.116184	0.0987255	0.121398
CTSH	Phenyllactate (PLA) in elite athletes	Inverse variance weighted	17	0.138329	0.0843328	0.100948	0.430529
CTSH	Alpha-hydroxyisovalerate	Inverse variance weighted	10	0.192157	0.117297	0.101379	0.179
CTSH	2-o-methylascorbic acid	Inverse variance weighted	13	-0.162472	0.0992937	0.101781	0.197589
CTSH	Gamma-glutamyl-2-aminobutyrate	Inverse variance weighted	19	-0.123351	0.0758719	0.103996	0.301682
CTSH	Glycerate	Inverse variance weighted	18	-0.127332	0.0788268	0.106237	0.291625
CTSH	1-stearoyl-GPI (18:0)	Inverse variance weighted	11	0.166441	0.10311	0.106483	0.170841
CTSH	Stearoyl sphingomyelin (d18:1/18:0)	Inverse variance weighted	19	-0.110594	0.0688701	0.108312	0.391366
CTSH	Suberate (C8-DC)	Inverse variance weighted	17	0.123973	0.0772242	0.108414	0.255175
CTSH	Epiandrosterone sulfate	Inverse variance weighted	16	-0.0647183	0.0407983	0.112671	0.806158
CTSH	3-indoxyl sulfate	Inverse variance weighted	9	-0.183887	0.116468	0.114368	0.137654
CTSH	Urea	Inverse variance weighted	13	0.150294	0.0953625	0.115021	0.204627
CTSH	16a-hydroxy DHEA 3-sulfate	Inverse variance weighted	17	0.0830954	0.0529229	0.116387	0.736518
CTSH	3,5-dichloro-2,6-dihydroxybenzoic acid	Inverse variance weighted	13	0.148617	0.0954707	0.119548	0.193478
CTSH	N-lactoyl valine	Inverse variance weighted	8	-0.201134	0.129544	0.120512	0.118545
CTSH	Octadecenedioylcarnitine (C18:1-DC)	Inverse variance weighted	11	0.0771005	0.0496718	0.120615	0.608299
CTSH	4-hydroxychlorothalonil	Inverse variance weighted	15	0.134527	0.0868004	0.121179	0.232534
CTSH	11beta-hydroxyetiocholanolone glucuronide	Inverse variance weighted	13	0.136942	0.0888389	0.123205	0.208425
CTSH	3-hydroxyoctanoylcarnitine (1)	Inverse variance weighted	9	-0.222677	0.145539	0.126011	0.136363
CTSH	Homovanillate (hva)	Inverse variance weighted	15	-0.120364	0.0789901	0.127562	0.229758
CTSH	8-methoxykynurenate	Inverse variance weighted	14	0.122948	0.0809451	0.128785	0.225343
CTSH	1,3-dimethylurate	Inverse variance weighted	13	-0.133307	0.0881909	0.130643	0.21225
CTSH	3-(3-hydroxyphenyl)propionate sulfate	Inverse variance weighted	14	0.115126	0.0763861	0.131771	0.208798
CTSH	Inosine 5'-monophosphate (IMP)	Inverse variance weighted	10	-0.123681	0.0820685	0.131799	0.149952
CTSH	Indole-3-carboxylate	Inverse variance weighted	8	0.146108	0.0970237	0.132093	0.121099
CTSH	Heptenedioate (C7:1-DC)	Inverse variance weighted	11	0.156512	0.104276	0.13337	0.16296
CTSH	Cysteinylglycine disulfide	Inverse variance weighted	12	0.141476	0.0944985	0.134362	0.20929
CTSH	1-oleoyl-2-docosahexaenoyl-GPC (18:1/22:6)	Inverse variance weighted	18	0.129391	0.0876434	0.139853	0.303264
CTSH	Hydroxy-N6,N6,N6-trimethyllysine	Inverse variance weighted	15	0.133842	0.0909074	0.140943	0.228892
CTSH	Allantoin	Inverse variance weighted	13	-0.159495	0.108346	0.140998	0.196156
CTSH	Sphinganine-1-phosphate	Inverse variance weighted	10	0.154016	0.105178	0.1431	0.163184
CTSH	Inosine	Inverse variance weighted	15	-0.114491	0.078717	0.145817	0.223105
CTSH	Pro-hydroxy-pro	Inverse variance weighted	14	-0.13222	0.0909091	0.145829	0.219767
CTSH	N-acetylvaline	Inverse variance weighted	10	0.164381	0.113156	0.14631	0.152661
CTSH	Maleate	Inverse variance weighted	11	-0.143523	0.0988498	0.146521	0.174388
CTSH	EDTA	Inverse variance weighted	9	-0.181333	0.125343	0.147982	0.136084
CTSH	2-palmitoleoyl-GPC (16:1)	Inverse variance weighted	14	0.129144	0.0893026	0.148137	0.225559
CTSH	Palmitoleate (16:1n7)	Inverse variance weighted	16	0.146393	0.101368	0.14869	0.252614
CTSH	Glutarate (C5-DC)	Inverse variance weighted	15	0.12324	0.0853992	0.148991	0.228856
CTSH	2,3-dihydroxy-2-methylbutyrate	Inverse variance weighted	4	0.328367	0.227718	0.149304	0.062559
CTSH	Bilirubin degradation product,C16H18N2O5 (3)	Inverse variance weighted	18	-0.115228	0.0803343	0.151471	0.268668
CTSH	1-stearoyl-2-oleoyl-GPS (18:0/18:1)	Inverse variance weighted	17	-0.111442	0.0780357	0.153267	0.285676
CTSH	2-aminobutyrate	Inverse variance weighted	13	-0.127541	0.0897131	0.155127	0.217459
CTSH	3-hydroxy-3-methylglutarate	Inverse variance weighted	13	0.152303	0.107307	0.155808	0.194061
CTSH	Gamma-glutamylalanine	Inverse variance weighted	8	-0.161405	0.114861	0.159957	0.120302
CTSH	1H-indole-7-acetic acid	Inverse variance weighted	17	-0.0991214	0.0707314	0.161101	0.253508
CTSH	6-hydroxyindole sulfate	Inverse variance weighted	9	-0.152784	0.110063	0.16509	0.157497
CTSH	5-dodecenoylcarnitine (C12:1)	Inverse variance weighted	12	0.134877	0.0971859	0.165192	0.203882
CTSH	Tetrahydrocortisol glucuronide	Inverse variance weighted	13	0.150641	0.10872	0.165871	0.206665
CTSH	(16 or 17)-methylstearate (a19:0 or i19:0)	Inverse variance weighted	13	0.148893	0.107532	0.166163	0.203734
CTSH	1-palmitoyl-GPC (16:0)	Inverse variance weighted	16	0.164927	0.119987	0.169275	0.305074
CTSH	Arginine	Inverse variance weighted	17	0.111637	0.0812263	0.169321	0.270719
CTSH	3,7-dimethylurate	Inverse variance weighted	19	-0.0965759	0.0708851	0.173063	0.297588
CTSH	Propyl 4-hydroxybenzoate sulfate	Inverse variance weighted	15	-0.125119	0.0920753	0.174187	0.222618
CTSH	1-palmitoyl-2-linoleoyl-gpc (16:0/18:2)	Inverse variance weighted	15	0.118748	0.0873941	0.174221	0.233649
CTSH	P-cresol glucuronide	Inverse variance weighted	13	0.140084	0.103215	0.174717	0.193238
CTSH	Octadecanedioylcarnitine (C18-DC)	Inverse variance weighted	17	0.0665332386409367	0.0490232	0.174724	0.652154
CTSH	Nisinate (24:6n3)	Inverse variance weighted	9	-0.116036	0.0855306	0.174889	0.141612
CTSH	9,10-DiHOME	Inverse variance weighted	11	-0.134225	0.0989482	0.174933	0.173209
CTSH	Sulfate of piperine metabolite C18H21NO3 (1)	Inverse variance weighted	10	0.136107	0.100555	0.175876	0.149738
CTSH	Trans-2-hexenoylglycine	Inverse variance weighted	16	-0.0883473	0.065375	0.17657	0.350272
CTSH	Glycoursodeoxycholate	Inverse variance weighted	15	-0.130471	0.0965466	0.176574	0.221239
CTSH	2-butenoylglycine	Inverse variance weighted	16	-0.104545	0.0773871	0.176715	0.356908
CTSH	N-acetylcarnosine	Inverse variance weighted	9	-0.176123	0.130514	0.177191	0.161967
CTSH	Gamma-CEHC glucuronide	Inverse variance weighted	15	0.115127	0.085419	0.177725	0.2248
CTSH	Lithocholate sulfate (1)	Inverse variance weighted	15	0.103336	0.0768727	0.178869	0.298358
CTSH	3-methyl catechol sulfate (2)	Inverse variance weighted	21	-0.0876908	0.0653015	0.179317	0.314333
CTSH	1-(1-enyl-palmitoyl)-2-oleoyl-gpc (p-16:0/18:1)	Inverse variance weighted	16	-0.144372	0.107584	0.179612	0.31248
CTSH	Deoxycholic acid glucuronide	Inverse variance weighted	19	0.0736371	0.0549737	0.180409	0.560207
CTSH	1,2-dilinoleoyl-GPC (18:2/18:2)	Inverse variance weighted	8	0.0961852	0.0721527	0.182506	0.315822
CTSH	Gamma-glutamylcitrulline	Inverse variance weighted	20	0.0934358	0.0701589	0.182934	0.351114
CTSH	Beta-hydroxyisovaleroylcarnitine	Inverse variance weighted	27	0.0774397	0.0581569	0.183003	0.540429
CTSH	1-palmitoyl-2-arachidonoyl-GPI (16:0/20:4)	Inverse variance weighted	16	-0.106071	0.0798874	0.184259	0.300535
CTSH	Citrulline	Inverse variance weighted	19	-0.107367	0.0809282	0.184609	0.316643
CTSH	4-acetylphenol sulfate	Inverse variance weighted	12	0.12373	0.0932914	0.184748	0.181611
CTSH	Glycosyl-N-(2-hydroxynervonoyl)-sphingosine (d18:1/24:1(2OH))	Inverse variance weighted	14	-0.10713	0.0808124	0.184952	0.450407
CTSH	Acisoga	Inverse variance weighted	17	-0.100181	0.075571	0.184953	0.463372
CTSH	Branched-chain,straight-chain,or cyclopropyl 12:1 fatty acid	Inverse variance weighted	14	0.124757	0.0949817	0.18902	0.279707
CTSH	2-hydroxydecanoate	Inverse variance weighted	10	-0.139716	0.106426	0.189253	0.156896
CTSH	Laurate (12:0)	Inverse variance weighted	12	-0.142149	0.108587	0.190507	0.173725
CTSH	2-hydroxysebacate	Inverse variance weighted	13	-0.099167	0.0759054	0.191398	0.282899
CTSH	11beta-hydroxyandrosterone glucuronide	Inverse variance weighted	17	-0.073936	0.0569015	0.193818	0.539264
CTSH	Cis-4-decenoylcarnitine (C10:1)	Inverse variance weighted	14	-0.156605	0.120598	0.194093	0.227433
CTSH	Alpha-ketobutyrate	Inverse variance weighted	11	0.135613	0.10453	0.194507	0.160502
CTSH	Malate	Inverse variance weighted	9	-0.168736	0.130219	0.195049	0.133416
CTSH	O-cresol sulfate	Inverse variance weighted	13	-0.116003	0.0900067	0.197457	0.192106
CTSH	Taurochenodeoxycholic acid 3-sulfate	Inverse variance weighted	14	-0.112831	0.0880913	0.200249	0.218687
CTSH	Cis 3,4-methyleneheptanoate	Inverse variance weighted	15	0.108421	0.0850181	0.202214	0.251005
CTSH	N-acetylphenylalanine	Inverse variance weighted	13	-0.114272	0.0899656	0.204023	0.26643
CTSH	Phosphocholine	Inverse variance weighted	17	-0.105794	0.0833684	0.204444	0.258869
CTSH	Isovalerylcarnitine (C5)	Inverse variance weighted	17	-0.0947054	0.0748703	0.205898	0.336738
CTSH	C-glycosyltryptophan	Inverse variance weighted	19	0.118228	0.0939259	0.208127	0.319367
CTSH	Cis-3,4-methyleneheptanoylcarnitine	Inverse variance weighted	11	0.103636	0.0828525	0.210988	0.290753
CTSH	Creatine	Inverse variance weighted	13	-0.103676	0.0829556	0.21138	0.299326
CTSH	Glycolithocholate sulfate	Inverse variance weighted	14	0.114003	0.091869	0.21463	0.267941
CTSH	Trans-4-hydroxyproline	Inverse variance weighted	15	0.109857	0.0885369	0.214676	0.236124
CTSH	Linoleoyl-arachidonoyl-glycerol (18:2/20:4) [2]	Inverse variance weighted	20	0.0837972	0.0675928	0.215073	0.362102
CTSH	Glucuronide of C12H22O4 (1)	Inverse variance weighted	10	-0.111815	0.090271	0.21547	0.155696
CTSH	Carotenoid (cryptoxanthin)	Inverse variance weighted	16	0.155771	0.126077	0.216637	0.243573
CTSH	Pyruvate	Inverse variance weighted	9	-0.142328	0.115568	0.218114	0.134733
CTSH	Etiocholanolone glucuronide	Inverse variance weighted	20	0.0573567	0.0467014	0.219388	0.734966
CTSH	Sphingomyelin (d18:1/17:0,d17:1/18:0,d19:1/16:0)	Inverse variance weighted	12	0.119735	0.0976682	0.220224	0.195313
CTSH	Myristoyl dihydrosphingomyelin (d18:0/14:0)	Inverse variance weighted	18	-0.100516	0.0822331	0.221585	0.27088
CTSH	1-palmitoyl-2-docosahexaenoyl-GPE (16:0/22:6)	Inverse variance weighted	9	0.114368	0.093693	0.222213	0.282977
CTSH	Beta-citrylglutamate	Inverse variance weighted	18	-0.0800301	0.0661029	0.226014	0.534642
CTSH	1-lignoceroyl-GPC (24:0)	Inverse variance weighted	10	-0.129813	0.107787	0.228456	0.178252
CTSH	Dihomo-linolenate (20:3n3 or n6)	Inverse variance weighted	19	0.0916408	0.0762367	0.229342	0.322267
CTSH	1-palmitoyl-2-arachidonoyl-GPE (16:0/20:4)	Inverse variance weighted	13	-0.099598	0.0828985	0.229579	0.258576
CTSH	N-acetylaspartate (naa)	Inverse variance weighted	12	0.119521	0.0997099	0.230651	0.176507
CTSH	Nicotinamide	Inverse variance weighted	14	0.110977	0.0926049	0.230763	0.213244
CTSH	Vanillylmandelate (VMA)	Inverse variance weighted	26	0.0894788	0.075023	0.232992	0.411336
CTSH	Vanillactate	Inverse variance weighted	16	-0.102361	0.0858296	0.233023	0.269324
CTSH	10-undecenoate (11:1n1)	Inverse variance weighted	11	0.0722759	0.0609126	0.235404	0.404595
CTSH	Docosapentaenoate (n6 DPA; 22:5n6)	Inverse variance weighted	9	-0.128256	0.10826	0.236134	0.141392
CTSH	1-(1-enyl-stearoyl)-GPE (p-18:0)	Inverse variance weighted	16	0.138081	0.117993	0.241902	0.26766
CTSH	3-methylxanthine	Inverse variance weighted	14	0.10197	0.0871639	0.242055	0.242326
CTSH	Indoleacetoylcarnitine	Inverse variance weighted	19	-0.0712954	0.06103	0.242725	0.437413
CTSH	Octanoylcarnitine (c8)	Inverse variance weighted	18	-0.0838355	0.0718927	0.243566	0.355752
CTSH	Tetradecadienedioate (C14:2-DC)	Inverse variance weighted	17	0.108673	0.0935708	0.245481	0.319188
CTSH	2-aminophenol sulfate	Inverse variance weighted	20	0.104123	0.08968	0.245623	0.296395
CTSH	3-phenylpropionate hydrocinnamate	Inverse variance weighted	14	0.0977595	0.0843391	0.246406	0.223431
CTSH	Glucuronide of piperine metabolite C17H21NO3 (3)	Inverse variance weighted	6	0.116131	0.100296	0.246911	0.136966
CTSH	Hydroxyasparagine	Inverse variance weighted	15	0.134448	0.116598	0.248871	0.22939
CTSH	Histidine	Inverse variance weighted	9	-0.133496	0.116706	0.252679	0.134738
CTSH	4-acetylcatechol sulfate (1)	Inverse variance weighted	9	-0.130148	0.113953	0.253404	0.131113
CTSH	4-guanidinobutanoate	Inverse variance weighted	9	-0.144107	0.126181	0.253424	0.152985
CTSH	Pimeloylcarnitine/3-methyladipoylcarnitine (C7-DC)	Inverse variance weighted	16	-0.0940614	0.0827529	0.255683	0.368041
CTSH	1-oleoyl-GPE (18:1)	Inverse variance weighted	16	-0.0949943	0.0836716	0.25624	0.268525
CTSH	Linoleate (18:2n6)	Inverse variance weighted	12	-0.11563	0.102267	0.258194	0.182883
CTSH	1-stearoyl-2-docosahexaenoyl-GPE (18:0/22:6)	Inverse variance weighted	16	0.0866186	0.0768906	0.259947	0.323061
CTSH	Arachidoylcarnitine (C20)	Inverse variance weighted	18	0.0980809	0.0872151	0.260764	0.271214
CTSH	Carnitine C14:1	Inverse variance weighted	16	0.099759	0.088737	0.260924	0.239644
CTSH	2-oxoarginine	Inverse variance weighted	11	-0.126518	0.112755	0.261839	0.19002
CTSH	1-linoleoyl-GPG (18:2)	Inverse variance weighted	15	0.0629601	0.0562599	0.263101	0.502539
CTSH	4-methyl-2-oxopentanoate	Inverse variance weighted	8	-0.136054	0.121734	0.263723	0.127982
CTSH	2-hydroxyarachidate	Inverse variance weighted	11	0.174787	0.156566	0.264262	0.160496
CTSH	S-adenosylhomocysteine (SAH)	Inverse variance weighted	16	0.0896108	0.0803326	0.264638	0.247085
CTSH	5-hydroxy-2-methylpyridine sulfate	Inverse variance weighted	9	0.119258	0.107309	0.266415	0.134519
CTSH	Flavin adenine dinucleotide (FAD)	Inverse variance weighted	14	-0.0566129	0.0510395	0.267345	0.467867
CTSH	Tartarate	Inverse variance weighted	15	0.0906042	0.0821736	0.270203	0.224652
CTSH	Alliin	Inverse variance weighted	12	0.0937523	0.0850698	0.270434	0.198324
CTSH	Palmitate (16:0)	Inverse variance weighted	13	0.123329	0.112012	0.270884	0.19334
CTSH	3-(4-hydroxyphenyl)lactate	Inverse variance weighted	12	0.114915	0.104427	0.271144	0.185619
CTSH	N-succinyl-phenylalanine	Inverse variance weighted	19	0.0625318	0.0571834	0.274161	0.539048
CTSH	3-hydroxyhexanoylcarnitine (1)	Inverse variance weighted	12	0.10264	0.0940157	0.274953	0.215208
CTSH	1-methylnicotinamide	Inverse variance weighted	14	0.104668	0.0961941	0.276556	0.220881
CTSH	1-palmitoyl-2-oleoyl-GPI (16:0/18:1)	Inverse variance weighted	12	0.092273	0.0848268	0.276692	0.264177
CTSH	N2-acetyl,N6-methyllysine	Inverse variance weighted	29	-0.0343398	0.0316249	0.277548	1.31664
CTSH	1-palmitoyl-2-linoleoyl-GPI (16:0/18:2)	Inverse variance weighted	14	0.138223	0.127774	0.279351	0.224169
CTSH	1-oleoyl-GPC (18:1)	Inverse variance weighted	8	0.137395	0.127299	0.28045	0.116856
CTSH	Lignoceroyl sphingomyelin (d18:1/24:0)	Inverse variance weighted	15	-0.156373	0.144943	0.280652	0.241623
CTSH	Plasma free proline	Inverse variance weighted	20	0.082344	0.0763308	0.280686	0.319963
CTSH	1-stearoyl-2-oleoyl-GPE (18:0/18:1)	Inverse variance weighted	22	0.083206	0.0773964	0.282346	0.411454
CTSH	Indolelactate	Inverse variance weighted	16	-0.101686	0.0949514	0.284201	0.234864
CTSH	3-methylglutaconate	Inverse variance weighted	8	-0.0697777	0.0651906	0.284455	0.391346
CTSH	4-methoxyphenol sulfate	Inverse variance weighted	7	-0.12433	0.116771	0.286994	0.119639
CTSH	Kynurenate	Inverse variance weighted	19	0.079981	0.0753115	0.288234	0.335479
CTSH	Acetoacetate	Inverse variance weighted	8	-0.115667	0.109733	0.291848	0.13284
CTSH	Trans 3,4-methyleneheptanoate	Inverse variance weighted	11	0.099925	0.0952366	0.294073	0.172442
CTSH	Deoxycholate	Inverse variance weighted	19	0.128619	0.122892	0.295283	0.284006
CTSH	3-(3-hydroxyphenyl)propionate	Inverse variance weighted	13	0.0925703	0.0888412	0.297423	0.201674
CTSH	Heneicosapentaenoate (21:5n3)	Inverse variance weighted	11	-0.0830974	0.0801418	0.299792	0.163685
CTSH	1-(1-enyl-palmitoyl)-GPE (p-16:0)	Inverse variance weighted	11	0.105731	0.102068	0.300256	0.170608
CTSH	Succinylcarnitine	Inverse variance weighted	20	-0.0841761	0.0816233	0.302412	0.351378
CTSH	Bilirubin degradation product,C17H20N2O5 (2)	Inverse variance weighted	13	0.0585308	0.0568811	0.303479	0.492652
CTSH	1-linolenoyl-GPC (18:3)	Inverse variance weighted	17	0.0940673	0.0918518	0.305778	0.267675
CTSH	Pregnenetriol disulfate	Inverse variance weighted	12	0.106855	0.104661	0.307273	0.19181
CTSH	Threonate	Inverse variance weighted	14	0.0931075	0.0912127	0.307361	0.215794
CTSH	5alpha-androstan-3beta,17beta-diol monosulfate (2)	Inverse variance weighted	19	-0.044618	0.0438375	0.30877	0.5989
CTSH	2-palmitoyl-GPC (16:0)	Inverse variance weighted	12	-0.116005	0.11425	0.309932	0.19925
CTSH	3-Hydroxybutyrate	Inverse variance weighted	11	-0.11393	0.112922	0.313006	0.166381
CTSH	Andro steroid monosulfate C19H28O6S (1)	Inverse variance weighted	31	0.0431887	0.0431202	0.316542	0.821906
CTSH	Dimethyl sulfone	Inverse variance weighted	14	-0.0860384	0.0859935	0.317058	0.235923
CTSH	5-oxoproline	Inverse variance weighted	18	0.046911	0.0469222	0.317426	0.674609
CTSH	Tyramine O-sulfate	Inverse variance weighted	12	-0.094051	0.0941687	0.317916	0.179015
CTSH	N-acetylputrescine	Inverse variance weighted	18	-0.0484772	0.0485926	0.318461	0.752084
CTSH	Hexanoylcarnitine (Biocrates platform)	Inverse variance weighted	15	0.0839256	0.0842634	0.319254	0.264843
CTSH	Metabolonic lactone sulfate	Inverse variance weighted	26	0.0352802	0.0354732	0.319951	1.39467
CTSH	Catechol sulfate	Inverse variance weighted	17	-0.0792316	0.079781	0.320654	0.269911
CTSH	Gamma-glutamyltyrosine	Inverse variance weighted	17	0.087243	0.0879531	0.321233	0.325263
CTSH	N-formylmethionine	Inverse variance weighted	7	-0.106381	0.108022	0.324719	0.179948
CTSH	Phenylalanine	Inverse variance weighted	10	-0.114671	0.116845	0.326397	0.155867
CTSH	3-carboxy-4-methyl-5-pentyl-2-furanpropionate (3-CMPFP)	Inverse variance weighted	15	0.0782904	0.0798405	0.326798	0.307572
CTSH	1-stearoyl-GPG (18:0)	Inverse variance weighted	13	-0.0721325	0.0738251	0.328533	0.260331
CTSH	Butyrate/isobutyrate (4:0)	Inverse variance weighted	13	-0.0882691	0.0904502	0.329121	0.215469
CTSH	6-oxopiperidine-2-carboxylate	Inverse variance weighted	16	-0.0572273	0.0589096	0.331328	0.462818
CTSH	4-allylcatechol sulfate	Inverse variance weighted	13	-0.0888044	0.0916899	0.33278	0.196809
CTSH	Nonadecanoate (19:0)	Inverse variance weighted	18	0.0864004	0.0892921	0.333236	0.275536
CTSH	1,5-anhydroglucitol (1,5-ag)	Inverse variance weighted	16	0.102898	0.106677	0.334759	0.26682
CTSH	Oxalate (ethanedioate)	Inverse variance weighted	14	-0.0825605	0.0856049	0.334827	0.243598
CTSH	1-stearoyl-gpc (18:0)	Inverse variance weighted	18	0.0753501	0.0785014	0.337128	0.293573
CTSH	3-hydroxysebacate	Inverse variance weighted	10	-0.0817969	0.0853994	0.338156	0.221697
CTSH	Sphingomyelin (d18:2/23:1)	Inverse variance weighted	9	0.185853	0.194591	0.339528	0.138328
CTSH	5alpha-androstan-3alpha,17alpha-diol monosulfate	Inverse variance weighted	15	-0.0522738	0.054763	0.339807	0.46743
CTSH	N6-acetyllysine	Inverse variance weighted	8	0.0662079	0.0694378	0.340344	0.367031
CTSH	3-methoxytyrosine	Inverse variance weighted	14	0.0692672	0.0737	0.347292	0.380505
CTSH	3-ethylcatechol sulfate (2)	Inverse variance weighted	13	-0.0886608	0.0944392	0.347827	0.199165
CTSH	Perfluorooctanoate (PFOA)	Inverse variance weighted	11	0.102279	0.109114	0.348574	0.172743
CTSH	Bilirubin degradation product,C17H18N2O4 (3)	Inverse variance weighted	14	0.0454575	0.0485134	0.348754	0.609006
CTSH	Catechol glucuronide	Inverse variance weighted	11	-0.0725731	0.0777702	0.350731	0.162096
CTSH	Taurodeoxycholate	Inverse variance weighted	13	-0.0884763	0.0948771	0.35106	0.197078
CTSH	2-naphthol sulfate	Inverse variance weighted	14	0.09763	0.104911	0.352062	0.214993
CTSH	N-acetylhistidine	Inverse variance weighted	18	-0.0484318	0.0521431	0.352981	0.580028
CTSH	Indoleacetylglutamine	Inverse variance weighted	12	0.0764372	0.0823983	0.353587	0.203883
CTSH	Hydroxy-cmpf	Inverse variance weighted	13	-0.0946805	0.102152	0.354002	0.196581
CTSH	1-(1-enyl-palmitoyl)-2-linoleoyl-GPE (p-16:0/18:2)	Inverse variance weighted	16	0.117324	0.126801	0.35483	0.2442
CTSH	7-alpha-hydroxy-3-oxo-4-cholestenoate (7-hoca)	Inverse variance weighted	19	0.0749879	0.0810666	0.354957	0.297689
CTSH	Tridecenedioate (C13:1-DC)	Inverse variance weighted	13	0.116043	0.125967	0.356938	0.202687
CTSH	4-ethylphenylsulfate	Inverse variance weighted	9	0.105242	0.114412	0.357649	0.139153
CTSH	Mannonate	Inverse variance weighted	14	0.0866679	0.0946931	0.36006	0.21218
CTSH	Indoleacetate	Inverse variance weighted	17	0.0743407	0.0814625	0.361466	0.273256
CTSH	Indolepropionate	Inverse variance weighted	15	-0.0789225	0.0866016	0.362122	0.250456
CTSH	Trimethylamine n-oxide	Inverse variance weighted	8	-0.115653	0.126977	0.362392	0.117919
CTSH	Tetradecadienoate (14:2)	Inverse variance weighted	10	-0.10099	0.111332	0.364352	0.151088
CTSH	Formiminoglutamate	Inverse variance weighted	18	0.0801426	0.0887726	0.36664	0.272929
CTSH	Maltose in coronary artery disease	Inverse variance weighted	13	-0.075126	0.0833327	0.367312	0.200233
CTSH	3-hydroxy-2-ethylpropionate	Inverse variance weighted	14	0.0767381	0.0858756	0.371538	0.245553
CTSH	1-linoleoyl-2-arachidonoyl-GPC (18:2/20:4n6)	Inverse variance weighted	12	0.057892	0.0648485	0.372003	0.398398
CTSH	N-acetyl-L-glutamine	Inverse variance weighted	17	0.0403863	0.0452616	0.37224	0.716861
CTSH	Cis-4-decenoate (10:1n6)	Inverse variance weighted	12	0.0924713	0.10416	0.37466	0.221357
CTSH	N-oleoylserine	Inverse variance weighted	12	0.110614	0.124633	0.374799	0.258726
CTSH	Delta-CEHC	Inverse variance weighted	8	0.0917103	0.103892	0.377375	0.117693
CTSH	Glycerophosphorylcholine (GPC)	Inverse variance weighted	18	-0.0795764	0.0905067	0.379275	0.266221
CTSH	N-acetylasparagine	Inverse variance weighted	11	0.037662	0.0429288	0.380317	0.614494
CTSH	Sphingomyelin (d18:1/22:2,d18:2/22:1,d16:1/24:2)	Inverse variance weighted	10	0.125966	0.143669	0.380607	0.193275
CTSH	3-hydroxypyridine glucuronide	Inverse variance weighted	9	0.0842914	0.0961529	0.380682	0.136538
CTSH	Caprate (10:0)	Inverse variance weighted	7	0.113182	0.129151	0.38084	0.115283
CTSH	Caffeic acid sulfate	Inverse variance weighted	14	-0.07665	0.0878399	0.382876	0.216048
CTSH	Ascorbic acid 2-sulfate	Inverse variance weighted	13	-0.0792502	0.0908894	0.383241	0.220213
CTSH	1-linoleoylglycerol (18:2)	Inverse variance weighted	13	0.0975842	0.112658	0.386383	0.196087
CTSH	Pregnenediol disulfate (C21H34O8S2)	Inverse variance weighted	19	0.0692613	0.0802673	0.388202	0.34774
CTSH	N6,N6-dimethyllysine	Inverse variance weighted	15	-0.0625117	0.072547	0.388868	0.349418
CTSH	Stearoylcholine	Inverse variance weighted	7	0.105757	0.12277	0.389007	0.111169
CTSH	Cholic acid glucuronide	Inverse variance weighted	12	-0.0514413	0.0597656	0.389394	0.255893
CTSH	Phosphate (UKB data field 30810)	Inverse variance weighted	15	-0.0730182	0.0853264	0.392135	0.253468
CTSH	P-cresol sulfate	Inverse variance weighted	14	0.0883275	0.103337	0.392691	0.212019
CTSH	Beta-alanine	Inverse variance weighted	10	0.0964222	0.113425	0.395272	0.145332
CTSH	Picolinate	Inverse variance weighted	13	0.0835687	0.0986996	0.397164	0.265507
CTSH	Tyrosine	Inverse variance weighted	19	0.0671607	0.079384	0.39754	0.344232
CTSH	1-stearoyl-2-docosahexaenoyl-gpc (18:0/22:6)	Inverse variance weighted	18	-0.0555691	0.0657726	0.398185	0.418955
CTSH	N-acetyl-aspartyl-glutamate (naag)	Inverse variance weighted	33	-0.0178636	0.0212241	0.399973	2.32799
CTSH	2-hydroxystearate	Inverse variance weighted	15	0.0716509	0.0855482	0.402283	0.236929
CTSH	5,6-dihydrouridine	Inverse variance weighted	21	-0.0587123	0.0707421	0.406567	0.394222
CTSH	Sphingomyelin (d18:1/22:1,d18:2/22:0,d16:1/24:1)	Inverse variance weighted	15	-0.0870408	0.105005	0.407151	0.246986
CTSH	Anthranilate	Inverse variance weighted	16	-0.058685	0.0708527	0.407519	0.243693
CTSH	1-stearoyl-2-oleoyl-GPI (18:0/18:1)	Inverse variance weighted	13	0.075762	0.0915201	0.407773	0.301884
CTSH	1-ribosyl-imidazoleacetate	Inverse variance weighted	30	-0.0501071	0.0609056	0.410678	0.555539
CTSH	4-hydroxyphenylpyruvate	Inverse variance weighted	14	0.0741221	0.0906055	0.413314	0.219827
CTSH	N-acetylglucosamine/n-acetylgalactosamine	Inverse variance weighted	9	-0.0686347	0.0841291	0.4146	0.263669
CTSH	N6-methyllysine	Inverse variance weighted	22	-0.0504058	0.0619727	0.416015	0.471028
CTSH	5alpha-pregnan-diol disulfate	Inverse variance weighted	13	0.0565872	0.0697453	0.41717	0.200556
CTSH	Bilirubin (z,z)	Inverse variance weighted	19	0.0348154	0.0429885	0.418011	0.729706
CTSH	Benzoate	Inverse variance weighted	10	0.0837173	0.103628	0.419171	0.148832
CTSH	Iminodiacetate (IDA)	Inverse variance weighted	10	0.0900772	0.111583	0.419511	0.146325
CTSH	S-carboxyethylcysteine	Inverse variance weighted	12	-0.0951032	0.118015	0.420325	0.188227
CTSH	1-linoleoyl-GPE (18:2)	Inverse variance weighted	23	0.0456136	0.0568885	0.422665	0.515199
CTSH	Guanidinoacetate	Inverse variance weighted	14	-0.0660461	0.0825054	0.423417	0.290448
CTSH	Plasma free asparagine	Inverse variance weighted	12	-0.0857937	0.107383	0.42432	0.228666
CTSH	Glycosyl-N-palmitoyl-sphingosine (d18:1/16:0)	Inverse variance weighted	18	-0.0557262	0.0699517	0.425661	0.481249
CTSH	N-acetylglucosaminylasparagine	Inverse variance weighted	13	0.056081	0.070452	0.426022	0.521649
CTSH	Glutamine conjugate of C6H10O2 (1)	Inverse variance weighted	10	0.089542	0.11254	0.426236	0.152891
CTSH	3-hydroxy-2-methylpyridine sulfate	Inverse variance weighted	13	-0.0710614	0.0896998	0.428236	0.193373
CTSH	(2,4 or 2,5)-dimethylphenol sulfate	Inverse variance weighted	12	0.067621	0.0854527	0.428753	0.182146
CTSH	Taurodeoxycholic acid 3-sulfate	Inverse variance weighted	9	-0.0673316	0.0852752	0.429773	0.204473
CTSH	5-hydroxyhexanoate	Inverse variance weighted	15	-0.0812762	0.103022	0.43016	0.218856
CTSH	Oleoyl-linoleoyl-glycerol (18:1/18:2) [2]	Inverse variance weighted	21	0.0494416	0.0627143	0.430485	0.444323
CTSH	Malonylcarnitine	Inverse variance weighted	12	0.0666448	0.0849114	0.432527	0.180583
CTSH	Ornithine	Inverse variance weighted	17	0.0658078	0.0840634	0.433724	0.292515
CTSH	Gamma-glutamylglycine	Inverse variance weighted	11	-0.0377536	0.0483608	0.434999	0.582705
CTSH	Bilirubin degradation product,C17H20N2O5 (1)	Inverse variance weighted	15	0.0438154	0.056265	0.436138	0.5166
CTSH	Thyroxine	Inverse variance weighted	11	-0.0815117	0.104782	0.436617	0.164824
CTSH	Androsterone sulfate	Inverse variance weighted	25	-0.0330763	0.0425464	0.436913	1.07535
CTSH	Bilirubin degradation product,C17H18N2O4 (1)	Inverse variance weighted	14	0.0386841	0.0498008	0.43729	0.592139
CTSH	S-allylcysteine	Inverse variance weighted	11	0.0697136	0.0898628	0.43788	0.189242
CTSH	1-(1-enyl-palmitoyl)-2-palmitoleoyl-GPC (P-16:0/16:1)	Inverse variance weighted	27	0.0420934	0.0542631	0.43791	0.743698
CTSH	Citraconate/glutaconate	Inverse variance weighted	16	-0.07227	0.0937419	0.440739	0.251683
CTSH	Sulfate of piperine metabolite C18H21NO3 (3)	Inverse variance weighted	11	0.0736665	0.0956585	0.441241	0.171521
CTSH	Choline	Inverse variance weighted	12	-0.0764284	0.0993523	0.441735	0.191265
CTSH	Stearoylcarnitine	Inverse variance weighted	11	-0.0729078	0.0948677	0.442178	0.264352
CTSH	N,N,N-trimethyl-5-aminovalerate	Inverse variance weighted	28	0.0426178	0.0554735	0.442336	0.596653
CTSH	Glycosyl-N-tricosanoyl-sphingadienine (d18:2/23:0)	Inverse variance weighted	13	0.057004	0.0742195	0.44246	0.290544
CTSH	N-acetyl-2-aminoadipate	Inverse variance weighted	18	0.0462547	0.0604603	0.444246	0.51206
CTSH	Tricosanoyl sphingomyelin (d18:1/23:0)	Inverse variance weighted	19	0.0675786	0.088566	0.445445	0.284949
CTSH	Gamma-tocopherol/beta-tocopherol	Inverse variance weighted	16	-0.0734423	0.0966419	0.447289	0.245192
CTSH	Phosphoethanolamine	Inverse variance weighted	15	0.0783778	0.103394	0.448422	0.230994
CTSH	2-ketocaprylate	Inverse variance weighted	13	-0.0665752	0.0879787	0.449218	0.247119
CTSH	Myristate (14:0)	Inverse variance weighted	14	-0.0726554	0.0961725	0.449967	0.205043
CTSH	Indolin-2-one	Inverse variance weighted	11	-0.0735014	0.0976393	0.451579	0.221315
CTSH	3-methoxytyramine sulfate	Inverse variance weighted	10	0.0664765	0.088783	0.454006	0.159161
CTSH	3-acetylphenol sulfate	Inverse variance weighted	13	-0.0667215	0.0893048	0.45499	0.198066
CTSH	Oleoylcholine	Inverse variance weighted	12	0.0738356	0.0988923	0.455289	0.182041
CTSH	Gamma-glutamylthreonine	Inverse variance weighted	19	0.0670118	0.0899682	0.456369	0.280999
CTSH	Sphingomyelin (d18:0/20:0,d16:0/22:0)	Inverse variance weighted	29	-0.0510158	0.0687695	0.458186	0.497226
CTSH	5-methylthioadenosine (mta)	Inverse variance weighted	11	0.071224	0.0968201	0.461955	0.195237
CTSH	Glycocholate glucuronide (1)	Inverse variance weighted	12	0.0724635	0.0988203	0.463384	0.18525
CTSH	Glycerol	Inverse variance weighted	9	0.0980072	0.134149	0.465034	0.135925
CTSH	Dodecenedioate (C12:1-DC)	Inverse variance weighted	14	0.0900285	0.123955	0.467653	0.215715
CTSH	Tetradecanedioate (C14-DC)	Inverse variance weighted	13	0.0448248	0.061991	0.469628	0.564536
CTSH	N-acetylmethionine	Inverse variance weighted	6	-0.150911	0.209277	0.470844	0.0929396
CTSH	Glycochenodeoxycholate 3-sulfate	Inverse variance weighted	13	0.0603174	0.0838241	0.471789	0.25116
CTSH	Cysteinylglycine	Inverse variance weighted	16	-0.0472447	0.0656959	0.472053	0.405756
CTSH	Kynurenine	Inverse variance weighted	15	0.0752612	0.104952	0.473313	0.260849
CTSH	Imidazole lactate	Inverse variance weighted	17	0.0261077	0.0365766	0.475361	1.08603
CTSH	4-cholesten-3-one	Inverse variance weighted	11	-0.0794968	0.111896	0.477423	0.176285
CTSH	Thymol sulfate	Inverse variance weighted	14	0.0620554	0.0873861	0.477625	0.244364
CTSH	1,7-dimethyluric acid	Inverse variance weighted	22	0.0504407	0.071089	0.477988	0.33371
CTSH	Androstenediol (3beta,17beta) monosulfate (2)	Inverse variance weighted	16	-0.0656828	0.0925755	0.478011	0.292764
CTSH	1-(1-enyl-palmitoyl)-2-palmitoyl-GPC (P-16:0/16:0)	Inverse variance weighted	19	0.0338661	0.0480338	0.480782	0.673858
CTSH	Palmitoylcarnitine (Metabolon platform)	Inverse variance weighted	20	-0.050757	0.0724687	0.483678	0.341392
CTSH	5alpha-androstan-3beta,17beta-diol disulfate	Inverse variance weighted	22	-0.0441004	0.0630084	0.483981	0.606768
CTSH	Cholesterol	Inverse variance weighted	8	-0.0858557	0.12299	0.485132	0.120468
CTSH	Sebacate (C10-DC)	Inverse variance weighted	11	0.0714521	0.102492	0.485712	0.162654
CTSH	3-methyl-2-oxovalerate	Inverse variance weighted	10	-0.0759606	0.109152	0.486483	0.156085
CTSH	Docosapentaenoate n3 DPA; 22:5n3	Inverse variance weighted	13	-0.0732417	0.105466	0.487393	0.196565
CTSH	Sphingomyelin (d18:1/20:2,d18:2/20:1,d16:1/22:2)	Inverse variance weighted	20	-0.060167	0.0867913	0.488161	0.322862
CTSH	Isobutyrylglycine	Inverse variance weighted	20	-0.0413242	0.0596711	0.488603	0.424977
CTSH	Ferulic acid 4-sulfate	Inverse variance weighted	19	0.0512632	0.074336	0.490437	0.288433
CTSH	Glucuronate	Inverse variance weighted	8	-0.0840174	0.121883	0.490616	0.119101
CTSH	Glycodeoxycholate	Inverse variance weighted	6	-0.0867657	0.125911	0.490758	0.0921403
CTSH	Mannitol/sorbitol	Inverse variance weighted	13	-0.0721656	0.104785	0.49101	0.198922
CTSH	2'-o-methyluridine	Inverse variance weighted	9	0.0349376	0.0509543	0.492924	0.742347
CTSH	Orotate	Inverse variance weighted	23	-0.0293739	0.0428601	0.493127	0.776615
CTSH	1-(1-enyl-palmitoyl)-2-linoleoyl-GPC (p-16:0/18:2)	Inverse variance weighted	13	0.0666665	0.097477	0.494026	0.191992
CTSH	3-methylglutarylcarnitine (2)	Inverse variance weighted	20	-0.0315379	0.0462059	0.494891	0.843422
CTSH	Salicylate	Inverse variance weighted	12	-0.0674891	0.0989009	0.494992	0.187891
CTSH	Sphingomyelin (d18:1/19:0,d19:1/18:0)	Inverse variance weighted	17	0.053037	0.0777573	0.495186	0.528896
CTSH	2,6-dihydroxybenzoic acid	Inverse variance weighted	15	-0.0684818	0.100595	0.496018	0.241036
CTSH	Eugenol sulfate	Inverse variance weighted	9	0.0689093	0.101257	0.496164	0.145634
CTSH	3-hydroxyoctanoate	Inverse variance weighted	10	0.0746407	0.10971	0.496284	0.153018
CTSH	3-hydroxydodecanedioate	Inverse variance weighted	11	-0.0665607	0.098145	0.497653	0.161567
CTSH	1-stearoyl-GPE (18:0)	Inverse variance weighted	22	-0.0475544	0.0702368	0.498369	0.379452
CTSH	Methionine sulfone	Inverse variance weighted	25	0.0316183	0.0467313	0.498662	0.814575
CTSH	Ceramide (d18:1/14:0,d16:1/16:0)	Inverse variance weighted	15	-0.0634922	0.0943504	0.500985	0.244207
CTSH	3beta-hydroxy-5-cholestenoate	Inverse variance weighted	16	-0.0504081	0.0749161	0.501036	0.30644
CTSH	N,n,n-trimethyl-alanylproline betaine (tmap)	Inverse variance weighted	12	0.073102	0.110337	0.50763	0.191612
CTSH	S-methylmethionine	Inverse variance weighted	14	-0.0609182	0.0920318	0.508019	0.208473
CTSH	Glycosyl-N-behenoyl-sphingadienine (d18:2/22:0)	Inverse variance weighted	16	0.0443489	0.0671504	0.50897	0.380958
CTSH	Carnitine	Inverse variance weighted	16	0.0524928	0.0795	0.50907	0.311894
CTSH	1-palmitoyl-2-docosahexaenoyl-gpc (16:0/22:6)	Inverse variance weighted	14	-0.0532213	0.0810322	0.511315	0.288
CTSH	Ceramide (d18:1/24:1)	Inverse variance weighted	17	0.0542151	0.0827873	0.51255	0.297099
CTSH	Sphingomyelin (d17:2/16:0,d18:2/15:0)	Inverse variance weighted	19	0.0552334	0.0844152	0.512915	0.319985
CTSH	S-methylcysteine sulfoxide	Inverse variance weighted	10	0.0736517	0.113007	0.514567	0.146848
CTSH	Biliverdin	Inverse variance weighted	15	0.0311547	0.0479088	0.515504	0.671749
CTSH	Docosahexaenoylcholine	Inverse variance weighted	9	-0.0975944	0.150227	0.51592	0.135285
CTSH	Glycoursodeoxycholic acid sulfate (1)	Inverse variance weighted	15	0.0629967	0.0973778	0.517677	0.223976
CTSH	Glucuronide of C10H18O2 (7)	Inverse variance weighted	13	0.0561495	0.0871712	0.519491	0.204001
CTSH	N6-carbamoylthreonyladenosine	Inverse variance weighted	22	0.0458251	0.0716096	0.522219	0.380213
CTSH	Isovalerate (i5:0)	Inverse variance weighted	13	-0.0652961	0.102075	0.522377	0.199249
CTSH	Decadienedioic acid (C10:2-DC)	Inverse variance weighted	20	-0.0429909	0.0673329	0.523159	0.521408
CTSH	Isovalerylglycine	Inverse variance weighted	15	-0.0430777	0.0675795	0.52384	0.320716
CTSH	Cystathionine	Inverse variance weighted	23	0.0465673	0.0731781	0.524544	0.345314
CTSH	Linoleoyl ethanolamide	Inverse variance weighted	13	-0.0486468	0.0768087	0.526505	0.269361
CTSH	Sphingosine	Inverse variance weighted	12	-0.0559452	0.0884934	0.527259	0.212647
CTSH	Glycochenodeoxycholate glucuronide (1)	Inverse variance weighted	15	0.0355613	0.0563875	0.528263	0.806769
CTSH	Androsterone glucuronide	Inverse variance weighted	17	0.0289903	0.0461157	0.529583	0.909877
CTSH	N-acetylarginine	Inverse variance weighted	17	0.0293	0.0472292	0.535009	0.676744
CTSH	N-acetyl-2-aminooctanoate	Inverse variance weighted	18	-0.0486686	0.0790524	0.538126	0.30692
CTSH	Sphingadienine	Inverse variance weighted	12	0.0440221	0.0723388	0.54282	0.191992
CTSH	Umbelliferone sulfate	Inverse variance weighted	15	0.0508775	0.0839498	0.544484	0.228805
CTSH	Hexanoylglutamine	Inverse variance weighted	17	-0.0344645	0.0570091	0.545482	0.494661
CTSH	Dihomo-linolenoyl-choline	Inverse variance weighted	17	0.0455303	0.0753744	0.545807	0.263918
CTSH	Glutamate	Inverse variance weighted	13	0.0749435	0.124321	0.546628	0.197529
CTSH	1-myristoyl-2-palmitoyl-gpc (14:0/16:0)	Inverse variance weighted	9	0.0693043	0.115033	0.54686	0.134393
CTSH	Hydantoin-5-propionate	Inverse variance weighted	8	0.0673255	0.111789	0.547006	0.137057
CTSH	Ceramide (d18:1/16:0)	Inverse variance weighted	13	0.0640337	0.106632	0.548168	0.205933
CTSH	Oleoyl ethanolamide	Inverse variance weighted	18	0.0402823	0.0671151	0.548375	0.392246
CTSH	13-HODE + 9-HODE	Inverse variance weighted	10	-0.0665804	0.111005	0.548643	0.150757
CTSH	4-hydroxyphenylacetate	Inverse variance weighted	15	-0.0579459	0.0972561	0.551304	0.230056
CTSH	Pipecolate	Inverse variance weighted	18	-0.0559188	0.0938618	0.551338	0.272039
CTSH	Imidazole propionate	Inverse variance weighted	18	0.0453377	0.0762236	0.551978	0.310682
CTSH	Gamma-glutamyl-alpha-lysine	Inverse variance weighted	21	-0.0455253	0.0774359	0.556593	0.33527
CTSH	5-(galactosylhydroxy)-L-lysine	Inverse variance weighted	7	0.0885114	0.150915	0.55754	0.119193
CTSH	Sphingomyelin (d18:2/24:2)	Inverse variance weighted	13	0.0595895	0.101633	0.55766	0.205053
CTSH	Eicosanedioate (C20-DC)	Inverse variance weighted	7	0.098199	0.168193	0.559324	0.109327
CTSH	Glycine	Inverse variance weighted	10	-0.024932	0.0428602	0.560766	0.661978
CTSH	Citramalate	Inverse variance weighted	19	0.0431646	0.0742336	0.560924	0.284726
CTSH	3-indoleglyoxylic acid	Inverse variance weighted	10	0.0615305	0.106058	0.561809	0.241516
CTSH	Ethylmalonate	Inverse variance weighted	38	-0.0193233	0.0333858	0.562732	1.3825
CTSH	1-oleoyl-2-linoleoyl-GPE (18:1/18:2)	Inverse variance weighted	17	0.0267188	0.0464946	0.565518	0.697111
CTSH	Arabonate/xylonate	Inverse variance weighted	17	0.0517621	0.0902605	0.566323	0.292783
CTSH	1-stearoyl-2-linoleoyl-GPE (18:0/18:2)	Inverse variance weighted	17	-0.0342779	0.0598875	0.567071	0.463282
CTSH	3-hydroxymyristate	Inverse variance weighted	15	-0.0519454	0.0908025	0.567275	0.21954
CTSH	Hydroquinone sulfate	Inverse variance weighted	9	-0.0639941	0.112316	0.568835	0.133323
CTSH	Dopamine 3-o-sulfate	Inverse variance weighted	12	-0.0631446	0.110932	0.569208	0.181291
CTSH	2-acetamidophenol sulfate	Inverse variance weighted	11	0.0554753	0.0981298	0.571852	0.159869
CTSH	Taurochenodeoxycholate	Inverse variance weighted	13	-0.053474	0.0949448	0.573291	0.202727
CTSH	Glycolithocholate	Inverse variance weighted	17	0.0444567	0.0792232	0.57469	0.255797
CTSH	Erythritol in elite athletes	Inverse variance weighted	18	0.0391993	0.0699118	0.575005	0.38053
CTSH	Sphingomyelin (d18:1/20:1,d18:2/20:0)	Inverse variance weighted	16	-0.0468903	0.083846	0.575996	0.373339
CTSH	N-alpha-acetylornithine	Inverse variance weighted	12	-0.0673897	0.120521	0.576057	0.183614
CTSH	Hexadecanedioate (C16-DC)	Inverse variance weighted	7	0.0435094	0.0782534	0.578206	0.427467
CTSH	Lactosyl-N-palmitoyl-sphingosine (d18:1/16:0)	Inverse variance weighted	12	-0.0462259	0.0832485	0.578706	0.249671
CTSH	5-dodecenoate (12:1n7)	Inverse variance weighted	7	0.102074	0.183886	0.578831	0.125167
CTSH	Pentose acid	Inverse variance weighted	10	-0.0670819	0.121322	0.580315	0.152078
CTSH	Homoarginine	Inverse variance weighted	18	0.0361298	0.0653574	0.580398	0.440278
CTSH	Picolinoylglycine	Inverse variance weighted	12	-0.0546603	0.0991338	0.581374	0.179397
CTSH	17alpha-hydroxypregnanolone glucuronide	Inverse variance weighted	14	0.0316192	0.0573665	0.581511	0.479182
CTSH	1-(1-enyl-palmitoyl)-2-arachidonoyl-GPE (p-16:0/20:4)	Inverse variance weighted	10	0.0647238	0.117459	0.581612	0.154288
CTSH	1-palmitoleoyl-2-linolenoyl-GPC (16:1/18:3)	Inverse variance weighted	12	0.0528922	0.0962097	0.582485	0.201656
CTSH	Adenosine 5'-diphosphate (ADP)	Inverse variance weighted	12	0.0420558	0.0766088	0.583027	0.177902
CTSH	Methyl-4-hydroxybenzoate sulfate	Inverse variance weighted	11	-0.0630272	0.115005	0.583664	0.174477
CTSH	Cytidine	Inverse variance weighted	21	0.0426435	0.0779111	0.584148	0.333244
CTSH	2-hydroxy-3-methylvalerate	Inverse variance weighted	17	0.0586758	0.108717	0.589395	0.252803
CTSH	N-lactoyl phenylalanine	Inverse variance weighted	6	0.0813472	0.151333	0.590896	0.0908325
CTSH	Palmitoyl dihydrosphingomyelin (d18:0/16:0)	Inverse variance weighted	13	-0.057193	0.107281	0.593954	0.261311
CTSH	Sphingomyelin (d18:1/24:1,d18:2/24:0)	Inverse variance weighted	13	-0.0521302	0.0978052	0.594033	0.191996
CTSH	Butyrylglycine	Inverse variance weighted	17	-0.0202021	0.0379984	0.594964	0.77434
CTSH	Linoleoyl-arachidonoyl-glycerol (18:2/20:4) [1]	Inverse variance weighted	11	0.0536682	0.101369	0.596506	0.162097
CTSH	6-bromotryptophan	Inverse variance weighted	12	0.0420781	0.0796436	0.59727	0.269368
CTSH	O-sulfo-l-tyrosine	Inverse variance weighted	19	-0.0387272	0.0733387	0.597458	0.360323
CTSH	Gamma-glutamylisoleucine	Inverse variance weighted	10	-0.0611289	0.115864	0.597783	0.163517
CTSH	3-methyl catechol sulfate (1)	Inverse variance weighted	12	0.0550109	0.104327	0.597988	0.174603
CTSH	Docosatrienoate (22:3n6)	Inverse variance weighted	10	-0.0407078	0.0775677	0.59972	0.191915
CTSH	N-acetylkynurenine (2)	Inverse variance weighted	12	-0.02323	0.0443236	0.600209	0.606616
CTSH	5-acetylamino-6-formylamino-3-methyluracil	Inverse variance weighted	12	-0.0399166	0.0761923	0.600353	0.286154
CTSH	Methyl glucopyranoside (alpha + beta)	Inverse variance weighted	11	0.0563553	0.107993	0.601782	0.167869
CTSH	Palmitoleoylcarnitine (C16:1)	Inverse variance weighted	8	0.0848354	0.163163	0.603104	0.143101
CTSH	3-formylindole	Inverse variance weighted	21	-0.0318053	0.0615283	0.605211	0.487985
CTSH	Orotidine	Inverse variance weighted	16	0.0387472	0.0749584	0.605215	0.452271
CTSH	Bilirubin (E,Z or Z,E)	Inverse variance weighted	11	0.0345704	0.0671681	0.606773	0.624659
CTSH	Ethyl alpha-glucopyranoside	Inverse variance weighted	14	0.04212	0.0820696	0.607796	0.206343
CTSH	Docosatrienoate (22:3n3)	Inverse variance weighted	10	0.0391714	0.0769484	0.61071	0.242255
CTSH	4-ethylcatechol sulfate	Inverse variance weighted	13	-0.0506551	0.100272	0.613434	0.194859
CTSH	1-(1-enyl-palmitoyl)-2-arachidonoyl-gpc (p-16:0/20:4)	Inverse variance weighted	19	0.0212477	0.0420657	0.613484	0.813476
CTSH	5alpha-androstan-3beta,17alpha-diol disulfate	Inverse variance weighted	10	-0.0491548	0.0979924	0.615936	0.177497
CTSH	N-stearoyl-sphinganine (d18:0/18:0)	Inverse variance weighted	4	0.0937714	0.187248	0.61652	0.0564313
CTSH	Lysine	Inverse variance weighted	23	-0.0321258	0.0643393	0.617555	0.419527
CTSH	Pseudouridine	Inverse variance weighted	14	0.0560651	0.112755	0.619027	0.229622
CTSH	Octadecanedioate	Inverse variance weighted	15	0.0449614	0.0904387	0.619085	0.340883
CTSH	Caprylate (8:0)	Inverse variance weighted	17	0.0400681	0.0806872	0.619481	0.284383
CTSH	3-(3-amino-3-carboxypropyl)uridine	Inverse variance weighted	9	0.0801722	0.161454	0.619497	0.150442
CTSH	Sphingomyelin (d18:1/21:0,d17:1/22:0,d16:1/23:0)	Inverse variance weighted	12	0.0595885	0.120446	0.620791	0.263618
CTSH	Alpha-hydroxyisocaproate	Inverse variance weighted	11	0.0526747	0.107385	0.623765	0.172138
CTSH	1-dihomo-linolenylglycerol (20:3)	Inverse variance weighted	17	-0.0361826	0.073786	0.62387	0.268816
CTSH	Ximenoylcarnitine (C26:1)	Inverse variance weighted	19	-0.0320131	0.0653035	0.623979	0.508227
CTSH	Alpha-hydroxycaproate	Inverse variance weighted	11	0.0382539	0.0784934	0.626009	0.170068
CTSH	Sphingomyelin (d18:2/23:0,d18:1/23:1,d17:1/24:1)	Inverse variance weighted	14	-0.0696908	0.143543	0.627319	0.207404
CTSH	Nervonoylcarnitine (C24:1)	Inverse variance weighted	12	-0.0485696	0.100078	0.627451	0.184232
CTSH	1-linoleoyl-2-linolenoyl-GPC (18:2/18:3)	Inverse variance weighted	12	0.0368364	0.0759822	0.627816	0.303241
CTSH	Taurocholic acid	Inverse variance weighted	13	0.0479161	0.099318	0.629485	0.198157
CTSH	Phenylpyruvate	Inverse variance weighted	15	-0.0416464	0.0867433	0.631148	0.248485
CTSH	1-oleoyl-GPG (18:1)	Inverse variance weighted	20	0.0280601	0.0586335	0.632246	0.554774
CTSH	1-methylxanthine	Inverse variance weighted	11	-0.0307338	0.0642281	0.632287	0.380516
CTSH	Dihomo-linoleoylcarnitine (C20:2)	Inverse variance weighted	16	-0.0298457	0.0624364	0.632638	0.427953
CTSH	Cortisol (plasma)	Inverse variance weighted	8	0.0552896	0.11626	0.634381	0.136635
CTSH	4-acetamidobutanoate	Inverse variance weighted	11	0.0336256	0.0709827	0.635703	0.357616
CTSH	Sucrose	Inverse variance weighted	8	-0.0584877	0.12395	0.637022	0.120474
CTSH	(R)-3-hydroxybutyrylcarnitine	Inverse variance weighted	13	-0.0502664	0.106663	0.637453	0.198355
CTSH	1-palmitoyl-2-palmitoleoyl-gpc (16:0/16:1)	Inverse variance weighted	13	-0.04492	0.0955955	0.638429	0.201555
CTSH	3-methyladipate	Inverse variance weighted	10	0.0554757	0.118234	0.638926	0.152721
CTSH	3-methyl-2-oxobutyrate	Inverse variance weighted	12	0.0459788	0.0981648	0.63951	0.181202
CTSH	Sulfate of piperine metabolite C16H19NO3 (3)	Inverse variance weighted	17	0.0368324	0.0786905	0.639737	0.271841
CTSH	Phenylacetylglutamine	Inverse variance weighted	7	-0.0654669	0.140068	0.640218	0.10636
CTSH	2s,3R-dihydroxybutyrate	Inverse variance weighted	14	-0.0435577	0.093789	0.642345	0.231021
CTSH	N-methyl-2-pyridone-5-carboxamide	Inverse variance weighted	12	0.0470796	0.101531	0.642864	0.18914
CTSH	Dihomo-linoleate (20:2n6)	Inverse variance weighted	9	-0.054888	0.1184	0.642947	0.133811
CTSH	Hexadecenedioate (C16:1-DC)	Inverse variance weighted	14	0.0202439	0.0436939	0.643141	0.761996
CTSH	1-palmitoyl-2-oleoyl-GPE (16:0/18:1)	Inverse variance weighted	18	-0.0280551	0.0609342	0.645218	0.501937
CTSH	Sphingomyelin (d18:2/24:1,d18:1/24:2)	Inverse variance weighted	20	-0.038622	0.0839859	0.645614	0.306331
CTSH	Oleate/vaccenate (18:1)	Inverse variance weighted	10	-0.0650538	0.141847	0.646507	0.152251
CTSH	Caproate (6:0)	Inverse variance weighted	16	-0.0358118	0.0781435	0.646749	0.316351
CTSH	N-acetylisoleucine	Inverse variance weighted	11	0.0449547	0.098153	0.646948	0.161182
CTSH	Undecenoylcarnitine (C11:1)	Inverse variance weighted	17	0.0357475	0.0780812	0.647079	0.333533
CTSH	N-stearoyl-sphingosine (d18:1/18:0)	Inverse variance weighted	11	0.0444372	0.0970914	0.647179	0.227073
CTSH	N-acetyl-3-methylhistidine	Inverse variance weighted	19	0.0287942	0.063048	0.647884	0.544098
CTSH	N-lactoyl tyrosine	Inverse variance weighted	10	0.0459199	0.100638	0.648182	0.14911
CTSH	4-hydroxycoumarin	Inverse variance weighted	14	-0.0386898	0.0850997	0.649367	0.209403
CTSH	Hypotaurine	Inverse variance weighted	16	-0.0388196	0.0854305	0.649541	0.256907
CTSH	Myristoleate (14:1n5)	Inverse variance weighted	11	0.0678139	0.149563	0.650252	0.172068
CTSH	N4-acetylcytidine	Inverse variance weighted	26	-0.0257416	0.0567898	0.650347	0.55457
CTSH	Blood sugar	Inverse variance weighted	14	-0.0457065	0.101188	0.651484	0.216409
CTSH	Gulonate	Inverse variance weighted	11	0.0481779	0.106796	0.651902	0.175496
CTSH	N-oleoyltaurine	Inverse variance weighted	13	-0.0330047	0.0735017	0.653408	0.300466
CTSH	Laurylcarnitine	Inverse variance weighted	13	-0.0428026	0.0957236	0.654768	0.198485
CTSH	5-methyluridine (ribothymidine)	Inverse variance weighted	15	0.0224983	0.0508551	0.6582	0.672264
CTSH	Bilirubin degradation product,C17H18N2O4 (2)	Inverse variance weighted	15	-0.0217068	0.049068	0.658213	0.618072
CTSH	Methionine sulfoxide	Inverse variance weighted	15	0.0393135	0.0891083	0.659077	0.231141
CTSH	Ethyl beta-glucopyranoside	Inverse variance weighted	7	-0.0533268	0.121123	0.659743	0.106402
CTSH	Cis-3,4-methyleneheptanoylglycine	Inverse variance weighted	16	0.0235406	0.0535056	0.659963	0.544439
CTSH	Isoleucine	Inverse variance weighted	15	-0.0398575	0.090884	0.660985	0.225905
CTSH	Carotene diol (3)	Inverse variance weighted	14	-0.0378865	0.0864711	0.661285	0.208488
CTSH	3-hydroxydecanoate	Inverse variance weighted	6	-0.0618021	0.141719	0.662773	0.0906074
CTSH	Alanine	Inverse variance weighted	11	0.0441087	0.102031	0.66552	0.163138
CTSH	Stearate (18:0)	Inverse variance weighted	8	-0.082942	0.194165	0.669254	0.122646
CTSH	Linoleoylcholine	Inverse variance weighted	14	0.0402665	0.0950795	0.671928	0.218243
CTSH	Branched chain 14:0 dicarboxylic acid	Inverse variance weighted	10	-0.0460357	0.109214	0.673376	0.146106
CTSH	2-hydroxyhippurate (salicylurate)	Inverse variance weighted	18	-0.0347261	0.0824123	0.673485	0.2682
CTSH	1-stearoyl-2-arachidonoyl-GPI (18:0/20:4)	Inverse variance weighted	11	-0.0306142	0.0728108	0.674148	0.350652
CTSH	Phenylacetate	Inverse variance weighted	12	0.036272	0.0862779	0.674187	0.224581
CTSH	N2,n2-dimethylguanosine	Inverse variance weighted	8	0.0542731	0.129596	0.675373	0.126835
CTSH	Eicosenedioate (C20:1-DC)	Inverse variance weighted	13	-0.0420816	0.100727	0.676109	0.191212
CTSH	Androstenediol (3beta,17beta) disulfate (2)	Inverse variance weighted	22	0.0415067	0.100034	0.678196	0.364752
CTSH	3-hydroxyoleoylcarnitine	Inverse variance weighted	19	0.0405445	0.0978624	0.678654	0.295259
CTSH	2-stearoyl-GPE (18:0)	Inverse variance weighted	17	-0.0317016	0.0768486	0.679958	0.291265
CTSH	Valine	Inverse variance weighted	11	0.0430948	0.10473	0.680718	0.169137
CTSH	4-vinylphenol sulfate	Inverse variance weighted	12	0.0463314	0.112803	0.681271	0.179533
CTSH	Alpha-ketoglutaramate	Inverse variance weighted	11	0.0557484	0.13584	0.681515	0.161968
CTSH	Paraxanthine in elite athletes	Inverse variance weighted	20	0.0290271	0.0718612	0.686262	0.317782
CTSH	1-methyl-5-imidazoleacetate	Inverse variance weighted	17	-0.0360884	0.0899231	0.688181	0.274692
CTSH	2,2'-Methylenebis(6-tert-butyl-p-cresol)	Inverse variance weighted	15	0.034523	0.0874341	0.692957	0.233256
CTSH	1-palmitoyl-GPG (16:0)	Inverse variance weighted	15	-0.0340536	0.0863328	0.693252	0.244682
CTSH	1-palmitoleoyl-GPC (16:1)	Inverse variance weighted	25	-0.0335728	0.0852054	0.693565	0.425381
CTSH	1-(1-enyl-stearoyl)-2-linoleoyl-GPE (p-18:0/18:2)	Inverse variance weighted	14	0.0478918	0.121708	0.693951	0.248667
CTSH	Glycerophosphoethanolamine	Inverse variance weighted	14	-0.0380073	0.097445	0.696508	0.216047
CTSH	Sphingomyelin (d18:2/16:0,d18:1/16:1)	Inverse variance weighted	13	0.0448264	0.115034	0.696772	0.203049
CTSH	2-furoylcarnitine	Inverse variance weighted	10	0.0380108	0.0977659	0.697428	0.147851
CTSH	Dihydroferulate	Inverse variance weighted	7	-0.0454481	0.117748	0.699514	0.101266
CTSH	Palmitoyl sphingomyelin (d18:1/16:0)	Inverse variance weighted	16	0.0343564	0.0894953	0.701059	0.265371
CTSH	Creatinine	Inverse variance weighted	15	0.0490592	0.128633	0.702915	0.229262
CTSH	4-vinylguaiacol sulfate	Inverse variance weighted	13	-0.0343731	0.0906342	0.704502	0.194705
CTSH	N-palmitoyl-sphinganine (d18:0/16:0)	Inverse variance weighted	13	0.0457296	0.12075	0.704901	0.212297
CTSH	Arachidonoylcholine	Inverse variance weighted	10	-0.0366816	0.0968751	0.704949	0.235358
CTSH	Fructose	Inverse variance weighted	12	0.039676	0.104904	0.705274	0.176324
CTSH	Xanthurenate	Inverse variance weighted	16	0.0279229	0.0740733	0.706201	0.313295
CTSH	Guaiacol sulfate	Inverse variance weighted	19	-0.0286894	0.0768128	0.708778	0.292382
CTSH	Dihydroferulic acid sulfate	Inverse variance weighted	15	-0.0254674	0.0684463	0.709835	0.229597
CTSH	N-acetylalliin	Inverse variance weighted	19	-0.0237303	0.0638266	0.710047	0.286564
CTSH	21-hydroxypregnenolone disulfate	Inverse variance weighted	21	-0.0279587	0.0752173	0.710112	0.468869
CTSH	Pantoate	Inverse variance weighted	23	-0.0267188	0.0719991	0.710564	0.33875
CTSH	Tryptophan	Inverse variance weighted	13	0.0357437	0.0968849	0.71218	0.19852
CTSH	Cholate	Inverse variance weighted	13	-0.0338873	0.0921716	0.713131	0.191982
CTSH	Myo-inositol	Inverse variance weighted	17	0.0311001	0.0847319	0.713588	0.266598
CTSH	Urate	Inverse variance weighted	17	0.0388509	0.107304	0.717303	0.275327
CTSH	Alpha-ketoglutarate	Inverse variance weighted	14	-0.0333979	0.0922591	0.717351	0.211718
CTSH	(S)-a-amino-omega-caprolactam	Inverse variance weighted	6	0.0482186	0.133509	0.717978	0.115721
CTSH	1-stearoyl-2-oleoyl-gpc (18:0/18:1)	Inverse variance weighted	17	-0.0300694	0.0837764	0.719652	0.262038
CTSH	1-palmitoyl-2-oleoyl-gpc (16:0/18:1)	Inverse variance weighted	12	-0.0339204	0.0952462	0.721741	0.19682
CTSH	5alpha-androstan-3alpha,17beta-diol monosulfate (2)	Inverse variance weighted	18	-0.0342616	0.0962661	0.721911	0.263169
CTSH	2,3-dihydroxy-5-methylthio-4-pentenoate (dmtpa)	Inverse variance weighted	16	-0.033396	0.093899	0.722096	0.253148
CTSH	4-allylphenol sulfate	Inverse variance weighted	14	0.0316101	0.088969	0.72237	0.230423
CTSH	3-methoxycatechol sulfate (1)	Inverse variance weighted	12	-0.0342563	0.0965066	0.722617	0.184453
CTSH	Tartronate (hydroxymalonate)	Inverse variance weighted	13	-0.0349358	0.0987821	0.72359	0.201507
CTSH	Piperine	Inverse variance weighted	17	-0.041916	0.11913	0.72495	0.258475
CTSH	Methyl indole-3-acetate	Inverse variance weighted	9	-0.0379263	0.107813	0.725005	0.129961
CTSH	12,13-DiHOME	Inverse variance weighted	14	-0.0314219	0.0893734	0.725153	0.21462
CTSH	Bilirubin degradation product,C16H18N2O5 (2)	Inverse variance weighted	14	0.0330936	0.0949995	0.727573	0.207057
CTSH	5,6-dihydrothymine	Inverse variance weighted	11	0.0378759	0.109154	0.728595	0.16006
CTSH	Androstenediol (3alpha,17alpha) monosulfate (3)	Inverse variance weighted	16	0.0206812	0.0596955	0.729009	0.721739
CTSH	Isoursodeoxycholate	Inverse variance weighted	6	0.0473963	0.137059	0.729487	0.0901692
CTSH	Arachidonoylcarnitine (C20:4)	Inverse variance weighted	23	-0.0150056	0.0434766	0.729987	0.881085
CTSH	2-aminoheptanoate	Inverse variance weighted	17	0.0292841	0.0850585	0.730634	0.246291
CTSH	Oleoylcarnitine	Inverse variance weighted	13	-0.0280938	0.0816257	0.730712	0.274016
CTSH	Cytosine	Inverse variance weighted	10	-0.0493978	0.143811	0.731228	0.149891
CTSH	Cys-gly,oxidized	Inverse variance weighted	18	-0.0247705	0.0722075	0.731564	0.329507
CTSH	Phenol sulfate	Inverse variance weighted	11	-0.0388119	0.114046	0.733616	0.162564
CTSH	Uridine	Inverse variance weighted	16	-0.0257556	0.075717	0.733739	0.303629
CTSH	Threonine	Inverse variance weighted	17	-0.0255491	0.0756777	0.735662	0.30123
CTSH	N-delta-acetylornithine	Inverse variance weighted	15	-0.0157735	0.0467259	0.735684	0.62992
CTSH	Adenosine 3',5'-cyclic monophosphate (camp)	Inverse variance weighted	15	0.0261316	0.0775823	0.736249	0.243784
CTSH	Dodecadienoate (12:2)	Inverse variance weighted	16	0.0240209	0.0715152	0.736957	0.344261
CTSH	Carnitine C5:1	Inverse variance weighted	12	0.0310483	0.0924437	0.736976	0.206801
CTSH	Ascorbic acid 3-sulfate	Inverse variance weighted	12	-0.035381	0.106573	0.739898	0.200253
CTSH	Carnitine C18:2	Inverse variance weighted	12	0.0234486	0.0711067	0.741576	0.353944
CTSH	1-palmitoyl-2-dihomo-linolenoyl-GPC (16:0/20:3n3 or 6)	Inverse variance weighted	12	0.0204743	0.0621583	0.741861	0.416546
CTSH	3-hydroxypyridine sulfate	Inverse variance weighted	11	0.0394486	0.12034	0.743055	0.165815
CTSH	10-nonadecenoate (19:1n9)	Inverse variance weighted	7	-0.0430252	0.131892	0.744261	0.104208
CTSH	1-palmitoyl-2-stearoyl-gpc (16:0/18:0)	Inverse variance weighted	17	0.0214874	0.0659043	0.744394	0.416671
CTSH	Taurine	Inverse variance weighted	12	0.0432543	0.133112	0.745221	0.179985
CTSH	Pristanate	Inverse variance weighted	5	0.0450146	0.138838	0.745769	0.0725544
CTSH	2-hydroxyoctanoate	Inverse variance weighted	8	-0.0368739	0.114062	0.746484	0.136347
CTSH	Glycosyl-N-stearoyl-sphingosine (d18:1/18:0)	Inverse variance weighted	23	-0.0200668	0.0621095	0.74663	0.492217
CTSH	3-hydroxylaurate	Inverse variance weighted	7	-0.0409033	0.126641	0.746706	0.108811
CTSH	Glycine conjugate of C10H14O2 (1)	Inverse variance weighted	12	0.0314238	0.0975349	0.747316	0.189112
CTSH	N2,N5-diacetylornithine	Inverse variance weighted	18	-0.0171314	0.0533921	0.748317	0.556
CTSH	Trigonelline	Inverse variance weighted	15	0.031217	0.097674	0.749268	0.230121
CTSH	Glycerol 3-phosphate	Inverse variance weighted	19	-0.0242392	0.0758839	0.749404	0.299351
CTSH	1-arachidonoyl-gpc (20:4n6)	Inverse variance weighted	20	-0.0134038	0.0420347	0.749821	0.769085
CTSH	Glutamine degradant	Inverse variance weighted	17	0.0246117	0.0779602	0.752233	0.416312
CTSH	N-methyltaurine	Inverse variance weighted	11	-0.0275642	0.0873143	0.752238	0.171836
CTSH	N-lactoyl isoleucine	Inverse variance weighted	9	-0.0363009	0.115554	0.753411	0.131351
CTSH	Carotene diol (2)	Inverse variance weighted	16	-0.0263918	0.0847856	0.75559	0.257465
CTSH	N-acetyltaurine	Inverse variance weighted	19	-0.0260466	0.0839589	0.756386	0.398904
CTSH	Docosadienoate (22:2n6)	Inverse variance weighted	10	0.0499714	0.161696	0.757287	0.148795
CTSH	5alpha-androstan-3alpha,17beta-diol disulfate	Inverse variance weighted	15	0.0252924	0.0820871	0.757994	0.245626
CTSH	Phenol glucuronide	Inverse variance weighted	16	-0.0200295	0.0651386	0.75847	0.241739
CTSH	Docosahexaenoate DHA; 22:6n3	Inverse variance weighted	13	0.0339303	0.110449	0.758688	0.194825
CTSH	Decanoylcarnitine (C10)	Inverse variance weighted	12	0.02634	0.0859876	0.759359	0.253919
CTSH	Aconitate [cis or trans]	Inverse variance weighted	15	-0.0350145	0.114534	0.759823	0.231556
CTSH	Phenylacetylcarnitine	Inverse variance weighted	16	-0.0243966	0.0814753	0.764608	0.284581
CTSH	5-acetylamino-6-amino-3-methyluracil	Inverse variance weighted	20	0.0161192	0.0542945	0.766554	0.53433
CTSH	(2 or 3)-decenoate (10:1n7 or n8)	Inverse variance weighted	17	0.0243181	0.0824149	0.767941	0.280532
CTSH	Methionine	Inverse variance weighted	14	0.0279008	0.0946289	0.768113	0.220089
CTSH	Glycochenodeoxycholate	Inverse variance weighted	16	0.0253452	0.086125	0.768541	0.240519
CTSH	Gamma-glutamylglutamine	Inverse variance weighted	17	0.0237464	0.0807566	0.768721	0.273164
CTSH	Taurolithocholate 3-sulfate	Inverse variance weighted	12	-0.0331783	0.112902	0.768858	0.182004
CTSH	2-methylserine	Inverse variance weighted	12	0.0437455	0.149009	0.769082	0.184483
CTSH	2-hydroxypalmitate	Inverse variance weighted	10	-0.0389452	0.132828	0.769369	0.156377
CTSH	Arabitol/xylitol	Inverse variance weighted	13	0.0298375	0.101794	0.769434	0.19908
CTSH	Glutamine conjugate of C7H12O2	Inverse variance weighted	17	0.0265339	0.0908267	0.770182	0.257453
CTSH	Sphingomyelin (d18:1/25:0,d19:0/24:1,d20:1/23:0,d19:1/24:0)	Inverse variance weighted	15	-0.0271281	0.0933454	0.771341	0.241612
CTSH	Bilirubin degradation product,C16H18N2O5 (1)	Inverse variance weighted	11	-0.0297845	0.102978	0.772403	0.162034
CTSH	3-methylhistidine	Inverse variance weighted	19	0.0226776	0.0784475	0.77252	0.286623
CTSH	Leucine	Inverse variance weighted	14	-0.027373	0.0949716	0.773176	0.21069
CTSH	Eicosenoylcarnitine (C20:1)	Inverse variance weighted	18	-0.0211691	0.0736946	0.773917	0.345938
CTSH	Cysteine-glutathione disulfide	Inverse variance weighted	16	0.0175841	0.0615687	0.775183	0.411717
CTSH	N-acetylneuraminate	Inverse variance weighted	18	0.0223054	0.0786375	0.77668	0.321684
CTSH	(S)-3-hydroxybutyrylcarnitine	Inverse variance weighted	11	-0.0261655	0.0931004	0.778676	0.220004
CTSH	Adipoylcarnitine (C6-DC)	Inverse variance weighted	11	0.0390752	0.139376	0.779203	0.218426
CTSH	Quinate	Inverse variance weighted	8	-0.0409068	0.146189	0.779615	0.125524
CTSH	Furaneol sulfate	Inverse variance weighted	7	-0.0299369	0.109229	0.784026	0.108598
CTSH	1,2-dilinoleoyl-GPE (18:2/18:2)	Inverse variance weighted	16	-0.0189151	0.0692449	0.784728	0.32895
CTSH	Sphingomyelin (d17:1/14:0,d16:1/15:0)	Inverse variance weighted	17	0.0267206	0.0981936	0.785528	0.265632
CTSH	N-acetyltyrosine	Inverse variance weighted	25	0.0093638	0.0348761	0.788324	1.10196
CTSH	Ethylparaben sulfate	Inverse variance weighted	6	0.0544968	0.20464	0.790004	0.0925471
CTSH	2-hydroxyglutarate	Inverse variance weighted	12	-0.0258942	0.0972432	0.790021	0.17699
CTSH	Ceramide (d18:1/17:0,d17:1/18:0)	Inverse variance weighted	12	0.0213652	0.0805692	0.790872	0.200681
CTSH	Vanillic alcohol sulfate	Inverse variance weighted	14	-0.0179121	0.0677019	0.791338	0.225058
CTSH	Gamma-glutamylhistidine	Inverse variance weighted	12	0.0257516	0.0976814	0.792066	0.187992
CTSH	Indolebutyrate	Inverse variance weighted	14	0.0174104	0.0660475	0.792085	0.214365
CTSH	Theophylline	Inverse variance weighted	19	-0.0192571	0.073826	0.794213	0.288855
CTSH	Carotene diol (1)	Inverse variance weighted	18	-0.0209108	0.0809077	0.796058	0.282111
CTSH	3-hydroxydecanoylcarnitine	Inverse variance weighted	14	-0.0313628	0.121834	0.796853	0.207293
CTSH	Sphingomyelin (d18:2/21:0,d16:2/23:0)	Inverse variance weighted	22	0.0294902	0.114635	0.796983	0.357467
CTSH	Homostachydrine	Inverse variance weighted	12	0.0249422	0.097123	0.797325	0.178577
CTSH	Gamma-glutamylleucine	Inverse variance weighted	11	-0.0264127	0.103914	0.799358	0.158604
CTSH	Glycosyl ceramide (d18:1/23:1,d17:1/24:1)	Inverse variance weighted	14	-0.0208633	0.0820901	0.799379	0.240898
CTSH	3-methylcytidine	Inverse variance weighted	9	0.0293859	0.11737	0.802302	0.164021
CTSH	N-acetyl-1-methylhistidine	Inverse variance weighted	25	0.00740623	0.029628	0.802608	1.37013
CTSH	2-hydroxyphenylacetate	Inverse variance weighted	15	-0.0189453	0.0759293	0.802964	0.297193
CTSH	Bilirubin (E,E)	Inverse variance weighted	17	0.0126256	0.0506381	0.803105	0.683557
CTSH	Succinimide	Inverse variance weighted	11	0.0223624	0.0899074	0.803572	0.165362
CTSH	Cinnamoylglycine	Inverse variance weighted	23	-0.0154743	0.0622845	0.80379	0.441501
CTSH	Sphingosine 1-phosphate	Inverse variance weighted	12	0.032981	0.133285	0.804562	0.185129
CTSH	1-methyl-4-imidazoleacetate	Inverse variance weighted	16	0.0141451	0.0576446	0.806158	0.515435
CTSH	Fructosyllysine	Inverse variance weighted	15	0.0209908	0.085981	0.807128	0.235778
CTSH	N-formylphenylalanine	Inverse variance weighted	19	0.0180769	0.0741006	0.807269	0.283766
CTSH	Dopamine 4-sulfate	Inverse variance weighted	12	0.0219926	0.0913724	0.809794	0.192675
CTSH	Dibutyl sulfosuccinate	Inverse variance weighted	25	0.0161048	0.0673239	0.810939	0.374942
CTSH	3,4-dihydroxybutyrate	Inverse variance weighted	11	-0.0266298	0.11151	0.811252	0.165081
CTSH	Stachydrine	Inverse variance weighted	16	-0.0203129	0.0851612	0.811475	0.243018
CTSH	Pentadecanoate (15:0)	Inverse variance weighted	14	-0.0277982	0.117721	0.813327	0.204958
CTSH	2,3-dihydroxypyridine	Inverse variance weighted	11	-0.021835	0.0925123	0.813415	0.165013
CTSH	Sulfate	Inverse variance weighted	15	-0.0207412	0.0880577	0.813789	0.237935
CTSH	N-acetylserine	Inverse variance weighted	17	-0.0279538	0.118785	0.813952	0.266938
CTSH	Glucuronide of piperine metabolite C17H21NO3 (4)	Inverse variance weighted	13	0.0180781	0.0783504	0.817522	0.279261
CTSH	Gamma-glutamylvaline	Inverse variance weighted	13	-0.0226069	0.0984113	0.81831	0.196053
CTSH	1-palmitoyl-2-linoleoyl-GPE (16:0/18:2)	Inverse variance weighted	11	-0.0164008	0.0716868	0.819037	0.421964
CTSH	4-methylhexanoylglutamine	Inverse variance weighted	11	-0.0207498	0.0911288	0.819882	0.15707
CTSH	N-palmitoyl-heptadecasphingosine (d17:1/16:0)	Inverse variance weighted	15	-0.0174285	0.0783946	0.824067	0.305471
CTSH	Linolenoylcarnitine (C18:3)	Inverse variance weighted	12	0.0184234	0.0834559	0.825282	0.262821
CTSH	Pyridoxate	Inverse variance weighted	12	-0.0223336	0.101334	0.825562	0.176864
CTSH	Isobutyrylcarnitine (c4)	Inverse variance weighted	23	-0.0102392	0.0465225	0.8258	0.8693
CTSH	1,2,3-benzenetriol sulfate (2)	Inverse variance weighted	13	0.0205798	0.0936822	0.826123	0.192072
CTSH	Sphingomyelin (d18:2/14:0,d18:1/14:1)	Inverse variance weighted	9	0.0305097	0.139124	0.826417	0.133502
CTSH	3-hydroxyisobutyrate	Inverse variance weighted	10	-0.0266463	0.121757	0.826768	0.160559
CTSH	Levulinoylcarnitine	Inverse variance weighted	10	0.0193928	0.08962	0.828685	0.187266
CTSH	Ergothioneine	Inverse variance weighted	18	-0.0173079	0.0817258	0.832279	0.336985
CTSH	Behenoyl dihydrosphingomyelin (d18:0/22:0)	Inverse variance weighted	16	0.0170936	0.0809186	0.832697	0.291595
CTSH	1-palmitoleoylglycerol (16:1)	Inverse variance weighted	20	-0.0142045	0.0673321	0.832918	0.301956
CTSH	1-stearoyl-2-linoleoyl-gpc (18:0/18:2)	Inverse variance weighted	13	0.0157716	0.0751258	0.833718	0.323756
CTSH	Dodecanedioate	Inverse variance weighted	12	-0.0208587	0.100612	0.835761	0.182446
CTSH	Gamma-CEHC	Inverse variance weighted	24	-0.0140262	0.0680255	0.836642	0.372656
CTSH	N6,n6,n6-trimethyllysine	Inverse variance weighted	13	-0.0172493	0.0837015	0.836727	0.281134
CTSH	Cystine	Inverse variance weighted	8	-0.0252051	0.122316	0.836739	0.119741
CTSH	Campesterol	Inverse variance weighted	10	0.0167903	0.0816733	0.83712	0.165547
CTSH	N-acetyl-beta-alanine	Inverse variance weighted	17	0.0159295	0.0778313	0.837832	0.358023
CTSH	Eicosapentaenoate (EPA; 20:5n3)	Inverse variance weighted	20	-0.0151635	0.0744179	0.83854	0.403183
CTSH	7-methylxanthine	Inverse variance weighted	11	-0.0228491	0.114033	0.841189	0.182537
CTSH	1-oleoylglycerol (18:1)	Inverse variance weighted	18	-0.0152899	0.0766318	0.841853	0.301225
CTSH	2-linoleoylglycerol (18:2)	Inverse variance weighted	16	0.0157823	0.0802713	0.844131	0.231987
CTSH	(N(1) + N(8))-acetylspermidine	Inverse variance weighted	20	-0.0111776	0.0569017	0.844268	0.5656
CTSH	4-hydroxyphenylacetoylcarnitine	Inverse variance weighted	20	0.014538	0.0747188	0.84573	0.306021
CTSH	Gluconate	Inverse variance weighted	9	-0.0163048	0.0838396	0.845803	0.249637
CTSH	Glycosyl ceramide (d18:2/24:1,d18:1/24:2)	Inverse variance weighted	16	-0.0125619	0.0651537	0.847113	0.427324
CTSH	Sarcosine	Inverse variance weighted	13	0.0293308	0.153662	0.848621	0.199275
CTSH	Vanillic acid glycine	Inverse variance weighted	12	0.0165069	0.0868295	0.849225	0.21711
CTSH	N-methylhydroxyproline	Inverse variance weighted	7	-0.0258159	0.136741	0.850254	0.110694
CTSH	DHEAS	Inverse variance weighted	30	0.0120771	0.0640737	0.850495	0.545336
CTSH	Sphingomyelin (d18:1/20:0,d16:1/22:0)	Inverse variance weighted	15	-0.016196	0.0873921	0.852974	0.238188
CTSH	Androstenediol (3beta,17beta) disulfate (1)	Inverse variance weighted	18	-0.015078	0.0821767	0.85442	0.319519
CTSH	1-palmitoyl-2-arachidonoyl-gpc (16:0/20:4n6)	Inverse variance weighted	17	-0.00722719	0.0403412	0.857819	0.76032
CTSH	1-(1-enyl-stearoyl)-2-oleoyl-GPE (p-18:0/18:1)	Inverse variance weighted	10	0.0326429	0.182339	0.857919	0.176815
CTSH	Succinate	Inverse variance weighted	13	-0.0170441	0.096801	0.860236	0.191111
CTSH	Alpha-tocopherol	Inverse variance weighted	14	0.0188184	0.107032	0.860436	0.227935
CTSH	4-hydroxyphenylacetylglutamine	Inverse variance weighted	15	0.0165846	0.0949709	0.861372	0.22609
CTSH	3-ureidopropionate	Inverse variance weighted	8	-0.0199376	0.117986	0.86581	0.119423
CTSH	Lignoceroylcarnitine (C24)	Inverse variance weighted	18	-0.0155869	0.0926468	0.866395	0.455755
CTSH	5alpha-pregnan-3beta,20alpha-diol disulfate	Inverse variance weighted	19	-0.0121222	0.0734078	0.868838	0.33688
CTSH	Pregnanediol-3-glucuronide	Inverse variance weighted	17	0.01224	0.0745143	0.869524	0.33576
CTSH	Arachidonate (20:4n6)	Inverse variance weighted	24	0.00886044	0.0541944	0.87013	0.570759
CTSH	2R,3R-dihydroxybutyrate	Inverse variance weighted	18	-0.0120616	0.0742141	0.870893	0.334978
CTSH	1-(1-enyl-oleoyl)-GPE (p-18:1)	Inverse variance weighted	9	0.0189694	0.118061	0.87235	0.129712
CTSH	Gentisate	Inverse variance weighted	14	-0.0187779	0.117377	0.872897	0.222043
CTSH	Deoxycarnitine	Inverse variance weighted	24	0.00846387	0.0529183	0.872927	0.696842
CTSH	Sphingomyelin (d18:1/14:0,d16:1/16:0)	Inverse variance weighted	20	0.0129969	0.0820683	0.874168	0.3392
CTSH	Sphingomyelin (d18:1/18:1,d18:2/18:0)	Inverse variance weighted	12	-0.0139099	0.0880036	0.874409	0.253167
CTSH	Tryptophan betaine	Inverse variance weighted	17	-0.0125173	0.0798558	0.875443	0.286374
CTSH	S-1-pyrroline-5-carboxylate	Inverse variance weighted	9	0.0202834	0.129598	0.875631	0.136288
CTSH	Serine	Inverse variance weighted	22	0.00943269	0.060958	0.877026	0.485117
CTSH	3b-hydroxy-5-cholenoic acid	Inverse variance weighted	14	-0.0129647	0.0842033	0.877634	0.209096
CTSH	N-acetylglycine	Inverse variance weighted	18	-0.008317	0.0540431	0.877692	0.553778
CTSH	1-arachidonylglycerol (20:4)	Inverse variance weighted	14	0.0148079	0.098465	0.880459	0.215825
CTSH	2-aminooctanoate	Inverse variance weighted	20	0.0066332	0.0443737	0.881171	0.720321
CTSH	2-methoxyresorcinol sulfate	Inverse variance weighted	15	-0.0111894	0.0752058	0.881724	0.22022
CTSH	3-carboxy-4-methyl-5-propyl-2-furanpropanoate (cmpf)	Inverse variance weighted	6	-0.0206623	0.139954	0.88263	0.106103
CTSH	Phytanate	Inverse variance weighted	14	0.0166481	0.113118	0.882994	0.213714
CTSH	2,3-dihydroxyisovalerate	Inverse variance weighted	11	0.0155059	0.105512	0.883164	0.167237
CTSH	S-methylcysteine	Inverse variance weighted	12	0.0144487	0.0997846	0.884869	0.182397
CTSH	Lanthionine	Inverse variance weighted	14	-0.0150965	0.104573	0.885214	0.209686
CTSH	Ribitol	Inverse variance weighted	22	0.0070412	0.0491336	0.886048	0.652698
CTSH	Nonanoylcarnitine (C9)	Inverse variance weighted	11	-0.0119364	0.0835631	0.886414	0.247374
CTSH	2'-o-methylcytidine	Inverse variance weighted	10	0.00544462	0.0382653	0.886854	0.718767
CTSH	Theobromine	Inverse variance weighted	13	-0.0165058	0.117156	0.887959	0.220432
CTSH	Margaroylcarnitine (C17)	Inverse variance weighted	14	-0.0121641	0.0865345	0.88821	0.221472
CTSH	Retinol (Vitamin A)	Inverse variance weighted	15	0.0118396	0.0862037	0.890758	0.233552
CTSH	3-phosphoglycerate	Inverse variance weighted	16	-0.0115756	0.0846379	0.891216	0.240337
CTSH	Citrate	Inverse variance weighted	10	0.0126863	0.0934413	0.892005	0.222689
CTSH	Phenylacetylglutamate	Inverse variance weighted	17	0.0102644	0.075915	0.892447	0.30425
CTSH	Methyl vanillate sulfate	Inverse variance weighted	14	0.0109399	0.0829813	0.895114	0.210784
CTSH	4-hydroxyhippurate	Inverse variance weighted	15	-0.0117757	0.0902226	0.896156	0.225729
CTSH	N-acetyl leucine	Inverse variance weighted	9	-0.0141816	0.109212	0.896682	0.133204
CTSH	Carnitine C4	Inverse variance weighted	33	-0.00519147	0.0400163	0.896777	1.11937
CTSH	Gamma-glutamylmethionine	Inverse variance weighted	13	-0.0121647	0.0955719	0.898716	0.193032
CTSH	Hexanoylglycine	Inverse variance weighted	13	0.00726966	0.0574441	0.899295	0.362506
CTSH	Glycocholate	Inverse variance weighted	21	0.00937854	0.0741307	0.899325	0.330489
CTSH	Pregnenediol sulfate (C21H34O5S)	Inverse variance weighted	17	-0.012525	0.0998284	0.900155	0.310546
CTSH	Androstenediol (3beta,17beta) monosulfate (1)	Inverse variance weighted	21	-0.00983656	0.0785525	0.900347	0.387171
CTSH	Cortolone glucuronide (1)	Inverse variance weighted	15	0.0101606	0.0814928	0.900776	0.299303
CTSH	2-hydroxybutyrate/2-hydroxyisobutyrate	Inverse variance weighted	11	0.0119303	0.0996825	0.904735	0.17218
CTSH	3-aminoisobutyrate	Inverse variance weighted	18	-0.00543489	0.0463196	0.906595	0.881251
CTSH	4-methylguaiacol sulfate	Inverse variance weighted	8	0.0145093	0.134779	0.914271	0.12116
CTSH	Arachidate (20:0)	Inverse variance weighted	12	0.0148712	0.13899	0.914794	0.179311
CTSH	Aspartate	Inverse variance weighted	14	-0.00922529	0.0863677	0.914936	0.272201
CTSH	1,2-dipalmitoyl-gpc (16:0/16:0)	Inverse variance weighted	18	0.00673331	0.0636184	0.91571	0.478714
CTSH	Glucuronide of piperine metabolite C17H21NO3 (5)	Inverse variance weighted	12	0.00810269	0.0772065	0.916417	0.234809
CTSH	1-myristoyl-2-arachidonoyl-GPC (14:0/20:4)	Inverse variance weighted	16	-0.00575987	0.0576862	0.920465	0.497508
CTSH	Sphingomyelin (d18:0/18:0,d19:0/17:0)	Inverse variance weighted	13	0.0111756	0.112107	0.920593	0.201608
CTSH	3-hydroxyphenylacetoylglutamine	Inverse variance weighted	9	-0.00947253	0.0952298	0.920765	0.130594
CTSH	Eicosenoate (20:1)	Inverse variance weighted	11	-0.0164971	0.167281	0.921441	0.166075
CTSH	4-methylcatechol sulfate	Inverse variance weighted	11	-0.010614	0.107928	0.92166	0.168053
CTSH	3-hydroxyhexanoate	Inverse variance weighted	5	-0.0162272	0.165971	0.922114	0.0710251
CTSH	Dihomo-linolenoylcarnitine (C20:3n3 or 6)	Inverse variance weighted	18	0.00525877	0.0544207	0.923019	0.779891
CTSH	Sphinganine	Inverse variance weighted	14	0.00788494	0.0818861	0.923289	0.238705
CTSH	5-hydroxyindole sulfate	Inverse variance weighted	13	-0.00876003	0.0910234	0.92333	0.211065
CTSH	Erucate (22:1n9)	Inverse variance weighted	13	0.00908727	0.0947955	0.92363	0.207728
CTSH	Carboxyethyl-gaba	Inverse variance weighted	12	-0.00825268	0.0861871	0.923717	0.242007
CTSH	Mannose	Inverse variance weighted	14	-0.00836332	0.087728	0.924051	0.234495
CTSH	Palmitoyl-sphingosine-phosphoethanolamine (d18:1/16:0)	Inverse variance weighted	14	-0.00919925	0.0968399	0.924319	0.227632
CTSH	N-acetyl-isoputreanine	Inverse variance weighted	17	-0.0079382	0.0838563	0.924581	0.624671
CTSH	N-methylproline	Inverse variance weighted	12	-0.00915764	0.0978152	0.925409	0.18321
CTSH	1-linoleoyl-gpc (18:2)	Inverse variance weighted	15	-0.00778852	0.0833884	0.925585	0.255495
CTSH	Succinoyltaurine	Inverse variance weighted	18	-0.00607512	0.0654565	0.926053	0.527789
CTSH	Adenosine 5'-monophosphate (AMP)	Inverse variance weighted	5	-0.0159635	0.180037	0.929346	0.0733747
CTSH	Argininate	Inverse variance weighted	17	-0.0066361	0.0749422	0.92944	0.356141
CTSH	4-acetaminophen sulfate	Inverse variance weighted	14	0.0086281	0.0980543	0.929882	0.213717
CTSH	Palmitoylcholine	Inverse variance weighted	11	-0.00918044	0.104551	0.930029	0.174209
CTSH	1-arachidonoyl-GPE (20:4n6)	Inverse variance weighted	19	-0.00458856	0.0523087	0.930099	0.569077
CTSH	Glycine conjugate of C10H12O2	Inverse variance weighted	16	0.00619734	0.0714904	0.93092	0.26199
CTSH	3-hydroxybutyroylglycine	Inverse variance weighted	17	0.00498057	0.0588077	0.932506	0.535241
CTSH	N1-methyladenosine	Inverse variance weighted	23	0.00611713	0.0732554	0.933451	0.359462
CTSH	N-palmitoylglycine	Inverse variance weighted	10	0.00490357	0.0597429	0.934585	0.476135
CTSH	N-carbamoylalanine	Inverse variance weighted	11	0.00832969	0.102083	0.934967	0.158503
CTSH	Chiro-inositol	Inverse variance weighted	8	-0.00654689	0.0893802	0.941609	0.117386
CTSH	1-stearoyl-2-arachidonoyl-gpc (18:0/20:4)	Inverse variance weighted	15	-0.00265794	0.0376939	0.943785	0.804528
CTSH	Glutamine	Inverse variance weighted	22	-0.00561276	0.0801366	0.944162	0.343927
CTSH	Propionylglycine	Inverse variance weighted	12	-0.00410468	0.0589953	0.944531	0.39818
CTSH	N,N-dimethylalanine	Inverse variance weighted	19	0.00489187	0.0705961	0.944756	0.354236
CTSH	Glutamine conjugate of C6H10O2 (2)	Inverse variance weighted	6	0.0088914	0.149615	0.952611	0.0899009
CTSH	Docosadioate (C22-DC)	Inverse variance weighted	19	0.00476171	0.0807386	0.952971	0.281048
CTSH	Thioproline	Inverse variance weighted	13	-0.00565329	0.0969781	0.953514	0.200136
CTSH	5alpha-pregnan-3beta,20alpha-diol monosulfate (2)	Inverse variance weighted	14	0.00615619	0.10987	0.955317	0.337072
CTSH	4-oxo-retinoic acid	Inverse variance weighted	9	0.0093098	0.167999	0.955807	0.155775
CTSH	1-methylhistidine	Inverse variance weighted	21	0.0035878	0.0660198	0.956661	0.419986
CTSH	N1-methylinosine	Inverse variance weighted	18	0.00458537	0.0855057	0.957233	0.27572
CTSH	Pyridoxal	Inverse variance weighted	24	0.00395681	0.0746416	0.957723	0.368234
CTSH	Cerotoylcarnitine (C26)	Inverse variance weighted	16	-0.00486764	0.0934753	0.95847	0.442539
CTSH	Maltotriose	Inverse variance weighted	16	-0.0034752	0.0667661	0.958489	0.246737
CTSH	1-oleoyl-GPI (18:1)	Inverse variance weighted	16	-0.00447033	0.0910101	0.960824	0.268424
CTSH	Caffeine	Inverse variance weighted	15	-0.00430762	0.0932049	0.963138	0.230404
CTSH	Hexadecadienoate (16:2n6)	Inverse variance weighted	10	0.00531733	0.115928	0.963416	0.149713
CTSH	1-palmitoyl-GPE (16:0)	Inverse variance weighted	11	0.00486571	0.107582	0.963926	0.258513
CTSH	N-acetyl-L-alanine	Inverse variance weighted	19	-0.00395596	0.0912693	0.965427	0.295405
CTSH	1-palmitoyl-GPI (16:0)	Inverse variance weighted	11	-0.00453276	0.105753	0.965812	0.172528
CTSH	Propionylcarnitine (c3)	Inverse variance weighted	18	0.00354609	0.08485	0.966664	0.358519
CTSH	Sulfate of piperine metabolite C16H19NO3 (2)	Inverse variance weighted	18	0.00326104	0.0797008	0.967363	0.271641
CTSH	2-piperidinone	Inverse variance weighted	11	0.00593521	0.147802	0.967968	0.171122
CTSH	1-linoleoyl-GPI (18:2)	Inverse variance weighted	14	0.0032271	0.0817425	0.968509	0.273614
CTSH	Glycohyocholate	Inverse variance weighted	8	0.00390334	0.108493	0.9713	0.12644
CTSH	2'-deoxyuridine	Inverse variance weighted	21	-0.00214672	0.062958	0.972799	0.513832
CTSH	3-ethylcatechol sulfate (1)	Inverse variance weighted	8	0.00431114	0.157194	0.97812	0.121573
CTSH	Trans-urocanate	Inverse variance weighted	12	-0.00174996	0.0698783	0.980021	0.376618
CTSH	Dihydrocaffeate sulfate (2)	Inverse variance weighted	20	0.00166961	0.0683144	0.980502	0.294787
CTSH	5alpha-pregnan-3beta,20beta-diol monosulfate (1)	Inverse variance weighted	18	-0.00171306	0.07121	0.980808	0.358285
CTSH	10-heptadecenoate (17:1n7)	Inverse variance weighted	11	0.00279423	0.130782	0.982954	0.167475
CTSH	3-hydroxyoctanoylcarnitine (2)	Inverse variance weighted	6	-0.00295364	0.142288	0.983439	0.0916048
CTSH	1-(1-enyl-stearoyl)-2-arachidonoyl-GPE (p-18:0/20:4)	Inverse variance weighted	14	0.00210131	0.110153	0.98478	0.392411
CTSH	N-acetylcitrulline	Inverse variance weighted	13	-0.000739938	0.0441801	0.986637	0.583811
CTSH	Spermidine	Inverse variance weighted	9	0.00159806	0.101458	0.987433	0.155199
CTSH	Beta-hydroxyisovalerate	Inverse variance weighted	15	0.001154	0.0738886	0.987539	0.353109
CTSH	Betaine	Inverse variance weighted	17	-0.0011857	0.0775431	0.9878	0.463382
CTSH	Perfluorooctanesulfonate (PFOS)	Inverse variance weighted	17	0.00163645	0.107423	0.987846	0.251058
CTSH	4-hydroxy-2-oxoglutaric acid	Inverse variance weighted	20	0.00108941	0.0732449	0.988133	0.314228
CTSH	Methylsuccinoylcarnitine	Inverse variance weighted	20	0.000622563	0.0484244	0.989742	0.712959
CTSH	Quinolinate	Inverse variance weighted	11	-0.00128015	0.110421	0.99075	0.177195
CTSH	Glycosyl ceramide (d18:1/20:0,d16:1/22:0)	Inverse variance weighted	19	0.000653471	0.0705489	0.99261	0.42948
CTSH	Bilirubin degradation product,C16H18N2O5 (4)	Inverse variance weighted	8	-0.00114767	0.124807	0.992663	0.118394
CTSH	Linolenate [alpha or gamma; (18:3n3 or 6)]	Inverse variance weighted	10	-0.00112465	0.12324	0.992719	0.150599
CTSH	Pantothenate	Inverse variance weighted	18	0.000680479	0.0835296	0.9935	0.271687
CTSH	Hippurate	Inverse variance weighted	11	0.000616446	0.105997	0.99536	0.160195
CTSH	Adrenate (22:4n6)	Inverse variance weighted	16	0.000402	0.0781152	0.995894	0.312996
CTSH	Galactonate	Inverse variance weighted	13	0.000418639	0.0910571	0.996332	0.230998
CTSH	N-acetylproline	Inverse variance weighted	9	-0.000390179	0.105237	0.997042	0.1434
CTSH	7-methylguanine	Inverse variance weighted	10	-2.32e-05	0.105257	0.999824	0.174409
outcome	exposure	method	Q	Q_df	Q_pval
outcome	Xanthurenate levels	MR Egger	0.597567	1	0.439508
outcome	Xanthurenate levels	Inverse variance weighted	4.25608	2	0.119071
outcome	5-hydroxylysine levels	MR Egger	0.61069	1	0.434528
outcome	5-hydroxylysine levels	Inverse variance weighted	0.690741	2	0.707958
outcome	Imidazole lactate levels	MR Egger	4.15184	6	0.656137
outcome	Imidazole lactate levels	Inverse variance weighted	4.39264	7	0.733604
outcome	Ribitol levels	Inverse variance weighted	1.59225	1	0.207005
outcome	Theobromine levels	Inverse variance weighted	2.72361	1	0.0988742
outcome	1-stearoyl-2-arachidonoyl-GPI (18:0/20:4) levels	MR Egger	0.00859809	1	0.926121
outcome	1-stearoyl-2-arachidonoyl-GPI (18:0/20:4) levels	Inverse variance weighted	0.0321279	2	0.984064
outcome	1,2-dipalmitoyl-gpc (16:0/16:0) levels	Inverse variance weighted	1.1125	1	0.291539
outcome	Phenyllactate (PLA) levels in elite athletes	Inverse variance weighted	0.468497	1	0.49368
outcome	Erythritol levels in elite athletes	Inverse variance weighted	0.114366	1	0.735227
outcome	Hexanoylcarnitine levels (Biocrates platform)	MR Egger	0.254224	1	0.614117
outcome	Hexanoylcarnitine levels (Biocrates platform)	Inverse variance weighted	0.279849	2	0.869424
outcome	DHEAS levels	MR Egger	6.52589	2	0.0382755
outcome	DHEAS levels	Inverse variance weighted	7.91537	3	0.0477934
outcome	Homoarginine levels	Inverse variance weighted	0.493488	1	0.482376
outcome	1-oleoylglycerol (18:1) levels	Inverse variance weighted	0.00707341	1	0.932974
outcome	Homocitrulline levels	Inverse variance weighted	0.213703	1	0.643881
outcome	1-methylhistidine levels	Inverse variance weighted	0.118932	1	0.730196
outcome	Isobutyrylcarnitine (c4) levels	MR Egger	9.55159	3	0.0227888
outcome	Isobutyrylcarnitine (c4) levels	Inverse variance weighted	11.3078	4	0.0233143
outcome	3-hydroxysebacate levels	Inverse variance weighted	0.0882765	1	0.76638
outcome	Butyrylglycine levels	Inverse variance weighted	0.279544	1	0.597001
outcome	Propionylcarnitine (c3) levels	MR Egger	5.81834	1	0.0158599
outcome	Propionylcarnitine (c3) levels	Inverse variance weighted	7.59627	2	0.0224126
outcome	Octanoylcarnitine (c8) levels	MR Egger	0.381145	1	0.536991
outcome	Octanoylcarnitine (c8) levels	Inverse variance weighted	1.31509	2	0.518123
outcome	Decanoylcarnitine (C10) levels	Inverse variance weighted	1.27671	1	0.258511
outcome	1-stearoyl-gpc (18:0) levels	Inverse variance weighted	0.0321251	1	0.857753
outcome	1-palmitoyl-GPC (16:0) levels	Inverse variance weighted	0.100824	1	0.750842
outcome	N-acetylhistidine levels	MR Egger	1.8776	1	0.170608
outcome	N-acetylhistidine levels	Inverse variance weighted	2.31667	2	0.314009
outcome	Gamma-glutamylglycine levels	Inverse variance weighted	0.938316	1	0.332711
outcome	Stearoylcarnitine levels	MR Egger	0.32687	1	0.567508
outcome	Stearoylcarnitine levels	Inverse variance weighted	0.622863	2	0.732398
outcome	Isovalerylcarnitine (C5) levels	Inverse variance weighted	0.00415683	1	0.948593
outcome	1,3,7-trimethylurate levels	Inverse variance weighted	2.93436	1	0.086713
outcome	N4-acetylcytidine levels	MR Egger	1.18796	3	0.755893
outcome	N4-acetylcytidine levels	Inverse variance weighted	1.53379	4	0.820639
outcome	1-methylxanthine levels	Inverse variance weighted	0.791052	1	0.373782
outcome	3-(3-amino-3-carboxypropyl)uridine levels	Inverse variance weighted	1.33574	1	0.247787
outcome	5,6-dihydrouridine levels	MR Egger	0.97123	2	0.615319
outcome	5,6-dihydrouridine levels	Inverse variance weighted	4.99199	3	0.172384
outcome	1-stearoyl-GPE (18:0) levels	MR Egger	4.53675	2	0.10348
outcome	1-stearoyl-GPE (18:0) levels	Inverse variance weighted	6.04365	3	0.109506
outcome	1-palmitoleoyl-GPC (16:1) levels	Inverse variance weighted	5.27187	1	0.0216727
outcome	Gamma-glutamyl-2-aminobutyrate levels	Inverse variance weighted	0.60973	1	0.434889
outcome	1-stearoyl-GPG (18:0) levels	Inverse variance weighted	2.30353	1	0.12908
outcome	Glutamine degradant levels	MR Egger	0.115311	1	0.734176
outcome	Glutamine degradant levels	Inverse variance weighted	0.796437	2	0.671515
outcome	5-methyluridine (ribothymidine) levels	Inverse variance weighted	0.101082	1	0.750536
outcome	Isovalerylglycine levels	Inverse variance weighted	7.78135e-05	1	0.992962
outcome	1-arachidonoyl-gpc (20:4n6) levels	MR Egger	0.451126	1	0.5018
outcome	1-arachidonoyl-gpc (20:4n6) levels	Inverse variance weighted	0.865208	2	0.648817
outcome	1-arachidonoyl-GPE (20:4n6) levels	Inverse variance weighted	1.02711	1	0.310837
outcome	1-palmitoyl-GPE (16:0) levels	MR Egger	3.08357	1	0.0790867
outcome	1-palmitoyl-GPE (16:0) levels	Inverse variance weighted	3.99394	2	0.135746
outcome	Isobutyrylglycine levels	MR Egger	6.65004e-05	1	0.993494
outcome	Isobutyrylglycine levels	Inverse variance weighted	0.000102426	2	0.999949
outcome	Glutarylcarnitine (c5-dc) levels	MR Egger	1.86413	3	0.60108
outcome	Glutarylcarnitine (c5-dc) levels	Inverse variance weighted	2.99258	4	0.559069
outcome	Tetradecanedioate (C14-DC) levels	MR Egger	0.422402	1	0.515741
outcome	Tetradecanedioate (C14-DC) levels	Inverse variance weighted	1.97733	2	0.372073
outcome	Hexadecanedioate (C16-DC) levels	Inverse variance weighted	1.96158	1	0.161344
outcome	Deoxycarnitine levels	MR Egger	1.30613	2	0.520449
outcome	Deoxycarnitine levels	Inverse variance weighted	2.26035	3	0.520159
outcome	1-ribosyl-imidazoleacetate levels	MR Egger	0.660662	1	0.416326
outcome	1-ribosyl-imidazoleacetate levels	Inverse variance weighted	1.50638	2	0.470863
outcome	Dihomo-linolenate (20:3n3 or n6) levels	Inverse variance weighted	0.0796745	1	0.777739
outcome	1-oleoyl-GPI (18:1) levels	Inverse variance weighted	0.39743	1	0.52842
outcome	Thymol sulfate levels	Inverse variance weighted	3.35238	1	0.0671078
outcome	1-stearoyl-2-oleoyl-GPE (18:0/18:1) levels	MR Egger	0.700052	2	0.70467
outcome	1-stearoyl-2-oleoyl-GPE (18:0/18:1) levels	Inverse variance weighted	1.4801	3	0.68687
outcome	Hexanoylglutamine levels	Inverse variance weighted	0.34649	1	0.556107
outcome	5alpha-androstan-3beta,17beta-diol disulfate levels	MR Egger	0.205509	1	0.65031
outcome	5alpha-androstan-3beta,17beta-diol disulfate levels	Inverse variance weighted	3.57496	2	0.167382
outcome	Taurocholenate sulfate levels	Inverse variance weighted	0.00406192	1	0.949183
outcome	Pregnenediol disulfate (C21H34O8S2) levels	Inverse variance weighted	0.0436604	1	0.834487
outcome	Glycocholenate sulfate levels	MR Egger	0.784147	5	0.978033
outcome	Glycocholenate sulfate levels	Inverse variance weighted	1.9478	6	0.924436
outcome	1-palmitoyl-2-linoleoyl-GPE (16:0/18:2) levels	Inverse variance weighted	0.675066	1	0.411291
outcome	Glycosyl-N-stearoyl-sphingosine (d18:1/18:0) levels	MR Egger	1.38601	2	0.50007
outcome	Glycosyl-N-stearoyl-sphingosine (d18:1/18:0) levels	Inverse variance weighted	1.73763	3	0.6286
outcome	Succinylcarnitine levels	MR Egger	1.15893	1	0.281687
outcome	Succinylcarnitine levels	Inverse variance weighted	3.21726	2	0.200162
outcome	21-hydroxypregnenolone disulfate levels	MR Egger	3.85751	1	0.0495238
outcome	21-hydroxypregnenolone disulfate levels	Inverse variance weighted	6.68897	2	0.0352783
outcome	5alpha-androstan-3alpha,17alpha-diol monosulfate levels	MR Egger	0.782092	2	0.676349
outcome	5alpha-androstan-3alpha,17alpha-diol monosulfate levels	Inverse variance weighted	1.81463	3	0.611757
outcome	Androstenediol (3beta,17beta) disulfate (2) levels	Inverse variance weighted	0.779494	1	0.377296
outcome	5alpha-pregnan-3beta,20beta-diol monosulfate (1) levels	Inverse variance weighted	0.87846	1	0.348624
outcome	5alpha-pregnan-3beta,20alpha-diol monosulfate (2) levels	MR Egger	1.41715	1	0.233873
outcome	5alpha-pregnan-3beta,20alpha-diol monosulfate (2) levels	Inverse variance weighted	3.44573	2	0.178554
outcome	5alpha-androstan-3beta,17beta-diol monosulfate (2) levels	MR Egger	0.0291381	1	0.86446
outcome	5alpha-androstan-3beta,17beta-diol monosulfate (2) levels	Inverse variance weighted	1.55322	2	0.459963
outcome	Androstenediol (3alpha, 17alpha) monosulfate (3) levels	MR Egger	1.55961	3	0.668582
outcome	Androstenediol (3alpha, 17alpha) monosulfate (3) levels	Inverse variance weighted	2.87769	4	0.578497
outcome	5alpha-androstan-3alpha,17beta-diol monosulfate (1) levels	MR Egger	2.63817	2	0.26738
outcome	5alpha-androstan-3alpha,17beta-diol monosulfate (1) levels	Inverse variance weighted	3.27544	3	0.351076
outcome	5alpha-androstan-3alpha,17beta-diol disulfate levels	Inverse variance weighted	0.91268	1	0.339404
outcome	Andro steroid monosulfate C19H28O6S (1) levels	Inverse variance weighted	5.39704	1	0.0201709
outcome	Pregnenediol sulfate (C21H34O5S) levels	MR Egger	6.9849	2	0.0304262
outcome	Pregnenediol sulfate (C21H34O5S) levels	Inverse variance weighted	7.57168	3	0.0557451
outcome	N-acetyl-3-methylhistidine levels	Inverse variance weighted	0.692238	1	0.405404
outcome	Androstenediol (3beta,17beta) monosulfate (2) levels	MR Egger	0.931768	1	0.334404
outcome	Androstenediol (3beta,17beta) monosulfate (2) levels	Inverse variance weighted	1.31934	2	0.517021
outcome	Androstenediol (3beta,17beta) monosulfate (1) levels	MR Egger	0.478952	1	0.488898
outcome	Androstenediol (3beta,17beta) monosulfate (1) levels	Inverse variance weighted	3.87936	2	0.14375
outcome	Pregnenolone sulfate levels	Inverse variance weighted	3.04254	1	0.0811087
outcome	Palmitoyl sphingomyelin (d18:1/16:0) levels	Inverse variance weighted	1.49267	1	0.221802
outcome	Cis-4-decenoylcarnitine (C10:1) levels	Inverse variance weighted	0.764949	1	0.381784
outcome	2R,3R-dihydroxybutyrate levels	MR Egger	0.0162182	1	0.898663
outcome	2R,3R-dihydroxybutyrate levels	Inverse variance weighted	0.454241	2	0.796825
outcome	1-(1-enyl-palmitoyl)-GPC (p-16:0) levels	MR Egger	0.121044	1	0.727905
outcome	1-(1-enyl-palmitoyl)-GPC (p-16:0) levels	Inverse variance weighted	0.39314	2	0.821544
outcome	Argininate levels	MR Egger	4.65648	1	0.0309365
outcome	Argininate levels	Inverse variance weighted	6.25405	2	0.043848
outcome	Hydantoin-5-propionate levels	Inverse variance weighted	0.0810526	1	0.775876
outcome	N-oleoyltaurine levels	Inverse variance weighted	0.0990195	1	0.753009
outcome	Oleoyl-linoleoyl-glycerol (18:1/18:2) [2] levels	MR Egger	4.25371	3	0.235339
outcome	Oleoyl-linoleoyl-glycerol (18:1/18:2) [2] levels	Inverse variance weighted	5.55324	4	0.235089
outcome	Carnitine C18:2 levels	Inverse variance weighted	0.0950643	1	0.757835
outcome	Pregnanediol-3-glucuronide levels	Inverse variance weighted	5.295	1	0.0213867
outcome	Carboxyethyl-gaba levels	Inverse variance weighted	1.17797	1	0.277769
outcome	N-palmitoylglycine levels	Inverse variance weighted	0.383716	1	0.535621
outcome	Histidine betaine (hercynine) levels	MR Egger	1.04001	1	0.30782
outcome	Histidine betaine (hercynine) levels	Inverse variance weighted	1.13235	2	0.567694
outcome	2-stearoyl-GPE (18:0) levels	Inverse variance weighted	0.763054	1	0.382375
outcome	2-aminooctanoate levels	MR Egger	0.0231332	1	0.879111
outcome	2-aminooctanoate levels	Inverse variance weighted	0.635916	2	0.727633
outcome	Dimethyl sulfone levels	Inverse variance weighted	0.0343698	1	0.852923
outcome	1-linolenoyl-GPC (18:3) levels	Inverse variance weighted	0.00663975	1	0.935057
outcome	O-sulfo-l-tyrosine levels	Inverse variance weighted	0.126984	1	0.72158
outcome	N-formylanthranilic acid levels	Inverse variance weighted	1.25367	1	0.262852
outcome	Methionine sulfone levels	MR Egger	1.20985	3	0.750643
outcome	Methionine sulfone levels	Inverse variance weighted	2.26162	4	0.687765
outcome	Acisoga levels	MR Egger	14.8517	3	0.00194783
outcome	Acisoga levels	Inverse variance weighted	14.8581	4	0.00500477
outcome	Etiocholanolone glucuronide levels	MR Egger	3.06716	2	0.215762
outcome	Etiocholanolone glucuronide levels	Inverse variance weighted	3.84688	3	0.27848
outcome	N-acetyltaurine levels	Inverse variance weighted	2.32819	1	0.12705
outcome	1-oleoyl-GPG (18:1) levels	Inverse variance weighted	0.0803872	1	0.776773
outcome	Octadecenedioylcarnitine (C18:1-DC) levels	Inverse variance weighted	0.0930967	1	0.760277
outcome	3-methylglutarylcarnitine (2) levels	MR Egger	7.50201	4	0.111621
outcome	3-methylglutarylcarnitine (2) levels	Inverse variance weighted	7.98089	5	0.157292
outcome	Vanillactate levels	Inverse variance weighted	0.0164945	1	0.897808
outcome	Octadecanedioylcarnitine (C18-DC) levels	Inverse variance weighted	0.122535	1	0.726301
outcome	Sphingomyelin (d18:1/20:2, d18:2/20:1, d16:1/22:2) levels	Inverse variance weighted	6.22928	1	0.0125655
outcome	Sphingomyelin (d18:1/20:1, d18:2/20:0) levels	Inverse variance weighted	2.47774	1	0.115468
outcome	C-glycosyltryptophan levels	Inverse variance weighted	4.04544	1	0.0442909
outcome	N-acetylkynurenine (2) levels	MR Egger	2.79351	1	0.0946469
outcome	N-acetylkynurenine (2) levels	Inverse variance weighted	5.50322	2	0.0638249
outcome	Adipoylcarnitine (C6-DC) levels	MR Egger	6.80189	2	0.0333418
outcome	Adipoylcarnitine (C6-DC) levels	Inverse variance weighted	6.89689	3	0.0752579
outcome	Glycochenodeoxycholate 3-sulfate levels	MR Egger	1.02887	1	0.310425
outcome	Glycochenodeoxycholate 3-sulfate levels	Inverse variance weighted	1.11606	2	0.572334
outcome	Taurodeoxycholic acid 3-sulfate levels	Inverse variance weighted	2.66257	1	0.102734
outcome	Glycodeoxycholate 3-sulfate levels	Inverse variance weighted	0.138355	1	0.709922
outcome	Nonanoylcarnitine (C9) levels	MR Egger	0.197835	1	0.656474
outcome	Nonanoylcarnitine (C9) levels	Inverse variance weighted	1.41922	2	0.491837
outcome	1-stearoyl-2-linoleoyl-gpc (18:0/18:2) levels	Inverse variance weighted	0.827374	1	0.363033
outcome	1-stearoyl-2-linoleoyl-GPE (18:0/18:2) levels	MR Egger	0.501599	1	0.478798
outcome	1-stearoyl-2-linoleoyl-GPE (18:0/18:2) levels	Inverse variance weighted	1.2356	2	0.539129
outcome	1-palmitoyl-2-stearoyl-gpc (16:0/18:0) levels	MR Egger	0.00182996	1	0.965879
outcome	1-palmitoyl-2-stearoyl-gpc (16:0/18:0) levels	Inverse variance weighted	0.00877518	2	0.995622
outcome	1-palmitoyl-2-docosahexaenoyl-gpc (16:0/22:6) levels	Inverse variance weighted	0.00246077	1	0.960436
outcome	1-stearoyl-2-arachidonoyl-GPE (18:0/20:4) levels	MR Egger	0.237368	2	0.888088
outcome	1-stearoyl-2-arachidonoyl-GPE (18:0/20:4) levels	Inverse variance weighted	0.862931	3	0.834363
outcome	Sphingomyelin (d18:1/17:0, d17:1/18:0, d19:1/16:0) levels	Inverse variance weighted	7.34138	1	0.00673852
outcome	5-hydroxyindole sulfate levels	Inverse variance weighted	0.202937	1	0.65236
outcome	1-(1-enyl-palmitoyl)-2-arachidonoyl-gpc (p-16:0/20:4) levels	MR Egger	0.600898	1	0.438236
outcome	1-(1-enyl-palmitoyl)-2-arachidonoyl-gpc (p-16:0/20:4) levels	Inverse variance weighted	0.852419	2	0.65298
outcome	1-palmitoyl-2-arachidonoyl-GPE (16:0/20:4) levels	MR Egger	1.0289	2	0.597829
outcome	1-palmitoyl-2-arachidonoyl-GPE (16:0/20:4) levels	Inverse variance weighted	2.95844	3	0.398077
outcome	Lactosyl-N-palmitoyl-sphingosine (d18:1/16:0) levels	MR Egger	0.284948	1	0.593476
outcome	Lactosyl-N-palmitoyl-sphingosine (d18:1/16:0) levels	Inverse variance weighted	1.25298	2	0.534465
outcome	1-(1-enyl-palmitoyl)-2-oleoyl-gpc (p-16:0/18:1) levels	MR Egger	2.69011	2	0.260525
outcome	1-(1-enyl-palmitoyl)-2-oleoyl-gpc (p-16:0/18:1) levels	Inverse variance weighted	2.99122	3	0.392981
outcome	1-(1-enyl-stearoyl)-2-arachidonoyl-GPE (p-18:0/20:4) levels	Inverse variance weighted	15.5226	1	8.15242e-05
outcome	Behenoyl dihydrosphingomyelin (d18:0/22:0) levels	Inverse variance weighted	0.00228819	1	0.961848
outcome	1-palmitoyl-2-arachidonoyl-GPI (16:0/20:4) levels	Inverse variance weighted	0.203752	1	0.651709
outcome	1-palmitoyl-2-docosahexaenoyl-GPE (16:0/22:6) levels	MR Egger	1.58179	2	0.453439
outcome	1-palmitoyl-2-docosahexaenoyl-GPE (16:0/22:6) levels	Inverse variance weighted	1.79441	3	0.616152
outcome	1-stearoyl-2-docosahexaenoyl-GPE (18:0/22:6) levels	MR Egger	2.22582	1	0.135721
outcome	1-stearoyl-2-docosahexaenoyl-GPE (18:0/22:6) levels	Inverse variance weighted	2.22999	2	0.327918
outcome	1-(1-enyl-palmitoyl)-2-palmitoleoyl-GPC (P-16:0/16:1) levels	MR Egger	7.63541	1	0.00572334
outcome	1-(1-enyl-palmitoyl)-2-palmitoleoyl-GPC (P-16:0/16:1) levels	Inverse variance weighted	8.76817	2	0.0124743
outcome	1-linoleoyl-2-arachidonoyl-GPC (18:2/20:4n6) levels	Inverse variance weighted	0.223666	1	0.636261
outcome	1-linoleoyl-GPG (18:2) levels	Inverse variance weighted	0.11101	1	0.738997
outcome	1-stearoyl-2-oleoyl-GPI (18:0/18:1) levels	MR Egger	0.00193473	1	0.964916
outcome	1-stearoyl-2-oleoyl-GPI (18:0/18:1) levels	Inverse variance weighted	0.0117006	2	0.994167
outcome	1-palmitoyl-2-oleoyl-GPI (16:0/18:1) levels	Inverse variance weighted	0.0231428	1	0.879086
outcome	1-oleoyl-2-docosahexaenoyl-GPC (18:1/22:6) levels	Inverse variance weighted	0.676654	1	0.410741
outcome	1-oleoyl-2-linoleoyl-GPE (18:1/18:2) levels	MR Egger	0.506984	2	0.776086
outcome	1-oleoyl-2-linoleoyl-GPE (18:1/18:2) levels	Inverse variance weighted	1.2218	3	0.74778
outcome	1-(1-enyl-palmitoyl)-2-palmitoyl-GPC (P-16:0/16:0) levels	MR Egger	1.3394	2	0.511863
outcome	1-(1-enyl-palmitoyl)-2-palmitoyl-GPC (P-16:0/16:0) levels	Inverse variance weighted	4.0571	3	0.255364
outcome	Glycosyl-N-palmitoyl-sphingosine (d18:1/16:0) levels	MR Egger	7.1826	2	0.0275625
outcome	Glycosyl-N-palmitoyl-sphingosine (d18:1/16:0) levels	Inverse variance weighted	7.25235	3	0.0642749
outcome	Methylsuccinoylcarnitine levels	MR Egger	3.14192	2	0.207845
outcome	Methylsuccinoylcarnitine levels	Inverse variance weighted	3.19038	3	0.363193
outcome	Ceramide (d18:1/24:1) levels	Inverse variance weighted	0.0833735	1	0.772777
outcome	Pimeloylcarnitine/3-methyladipoylcarnitine (C7-DC) levels	MR Egger	1.1854	1	0.276259
outcome	Pimeloylcarnitine/3-methyladipoylcarnitine (C7-DC) levels	Inverse variance weighted	2.43448	2	0.296046
outcome	Linoleoyl-arachidonoyl-glycerol (18:2/20:4) [2] levels	Inverse variance weighted	0.424699	1	0.514602
outcome	Glycosyl-N-(2-hydroxynervonoyl)-sphingosine (d18:1/24:1(2OH)) levels	MR Egger	0.131409	1	0.716976
outcome	Glycosyl-N-(2-hydroxynervonoyl)-sphingosine (d18:1/24:1(2OH)) levels	Inverse variance weighted	0.803176	2	0.669256
outcome	Glycosyl ceramide (d18:1/23:1, d17:1/24:1) levels	Inverse variance weighted	5.6585	1	0.017371
outcome	Sphingomyelin (d18:0/20:0, d16:0/22:0) levels	MR Egger	0.286355	1	0.592566
outcome	Sphingomyelin (d18:0/20:0, d16:0/22:0) levels	Inverse variance weighted	0.524837	2	0.769189
outcome	Behenoylcarnitine (C22) levels	Inverse variance weighted	1.72589	1	0.188936
outcome	Sphingomyelin (d18:2/21:0, d16:2/23:0) levels	Inverse variance weighted	1.61143	1	0.20429
outcome	Sphingomyelin (d18:1/19:0, d19:1/18:0) levels	MR Egger	3.36439	1	0.0666202
outcome	Sphingomyelin (d18:1/19:0, d19:1/18:0) levels	Inverse variance weighted	4.48943	2	0.105958
outcome	Linolenoylcarnitine (C18:3) levels	Inverse variance weighted	1.2936	1	0.255385
outcome	Arachidoylcarnitine (C20) levels	Inverse variance weighted	0.126585	1	0.722
outcome	Cerotoylcarnitine (C26) levels	MR Egger	3.01742	1	0.0823744
outcome	Cerotoylcarnitine (C26) levels	Inverse variance weighted	6.50067	2	0.0387612
outcome	Dihomo-linolenoylcarnitine (C20:3n3 or 6) levels	MR Egger	0.487575	2	0.783654
outcome	Dihomo-linolenoylcarnitine (C20:3n3 or 6) levels	Inverse variance weighted	2.88781	3	0.409248
outcome	Dihomo-linoleoylcarnitine (C20:2) levels	Inverse variance weighted	0.0456705	1	0.830776
outcome	Glycosyl ceramide (d18:1/20:0, d16:1/22:0) levels	MR Egger	1.0656	1	0.301942
outcome	Glycosyl ceramide (d18:1/20:0, d16:1/22:0) levels	Inverse variance weighted	6.68572	2	0.0353357
outcome	Docosahexaenoylcarnitine (C22:6) levels	Inverse variance weighted	3.62761	1	0.0568283
outcome	N,N,N-trimethyl-5-aminovalerate levels	MR Egger	2.13614	2	0.343671
outcome	N,N,N-trimethyl-5-aminovalerate levels	Inverse variance weighted	4.76221	3	0.190061
outcome	Eicosenoylcarnitine (C20:1) levels	Inverse variance weighted	0.266135	1	0.605937
outcome	Ximenoylcarnitine (C26:1) levels	MR Egger	0.253187	1	0.61484
outcome	Ximenoylcarnitine (C26:1) levels	Inverse variance weighted	1.93621	2	0.379803
outcome	Arachidonoylcarnitine (C20:4) levels	MR Egger	2.80497	2	0.245984
outcome	Arachidonoylcarnitine (C20:4) levels	Inverse variance weighted	3.32266	3	0.344502
outcome	(N(1) + N(8))-acetylspermidine levels	MR Egger	2.45648	1	0.117041
outcome	(N(1) + N(8))-acetylspermidine levels	Inverse variance weighted	4.95833	2	0.0838132
outcome	Hexadecenedioate (C16:1-DC) levels	Inverse variance weighted	0.15015	1	0.698392
outcome	Octadecenedioate (C18:1-DC) levels	Inverse variance weighted	0.162353	1	0.686999
outcome	Octadecadienedioate (C18:2-DC) levels	MR Egger	0.653808	1	0.418754
outcome	Octadecadienedioate (C18:2-DC) levels	Inverse variance weighted	0.784937	2	0.675387
outcome	3-carboxy-4-methyl-5-pentyl-2-furanpropionate (3-CMPFP) levels	MR Egger	4.14107	1	0.0418546
outcome	3-carboxy-4-methyl-5-pentyl-2-furanpropionate (3-CMPFP) levels	Inverse variance weighted	9.99335	2	0.0067604
outcome	3-hydroxybutyroylglycine levels	Inverse variance weighted	0.0323658	1	0.857227
outcome	Glyco-beta-muricholate levels	Inverse variance weighted	0.157783	1	0.691206
outcome	Glycine conjugate of C10H12O2 levels	Inverse variance weighted	0.0314318	1	0.85928
outcome	N-acetyl-2-aminooctanoate levels	MR Egger	0.522974	1	0.469576
outcome	N-acetyl-2-aminooctanoate levels	Inverse variance weighted	1.98223	2	0.371163
outcome	3-formylindole levels	Inverse variance weighted	0.327127	1	0.567356
outcome	Gamma-glutamylcitrulline levels	MR Egger	2.85197	2	0.240271
outcome	Gamma-glutamylcitrulline levels	Inverse variance weighted	2.89699	3	0.407781
outcome	N,N-dimethylalanine levels	MR Egger	0.795571	1	0.372421
outcome	N,N-dimethylalanine levels	Inverse variance weighted	1.33159	2	0.513865
outcome	N-acetyl-isoputreanine levels	MR Egger	5.35885	2	0.0686027
outcome	N-acetyl-isoputreanine levels	Inverse variance weighted	5.3786	3	0.146083
outcome	2-hydroxysebacate levels	Inverse variance weighted	0.679381	1	0.4098
outcome	Ascorbic acid 3-sulfate levels	Inverse variance weighted	0.32577	1	0.568161
outcome	6-bromotryptophan levels	MR Egger	0.818407	1	0.365646
outcome	6-bromotryptophan levels	Inverse variance weighted	1.35698	2	0.507384
outcome	11beta-hydroxyandrosterone glucuronide levels	MR Egger	2.0901	2	0.351674
outcome	11beta-hydroxyandrosterone glucuronide levels	Inverse variance weighted	2.10711	3	0.550476
outcome	2-ketocaprylate levels	Inverse variance weighted	0.939752	1	0.332342
outcome	3-hydroxyhexanoylcarnitine (1) levels	Inverse variance weighted	0.000233364	1	0.987812
outcome	Succinoyltaurine levels	Inverse variance weighted	0.730559	1	0.392702
outcome	Undecenoylcarnitine (C11:1) levels	Inverse variance weighted	4.35455	1	0.0369102
outcome	Pregnenetriol disulfate levels	Inverse variance weighted	0.0223873	1	0.881061
outcome	Tetradecadienedioate (C14:2-DC) levels	Inverse variance weighted	0.374821	1	0.540388
outcome	Pregnenetriol sulfate levels	MR Egger	2.80088	2	0.246489
outcome	Pregnenetriol sulfate levels	Inverse variance weighted	2.80365	3	0.4229
outcome	Levulinoylcarnitine levels	Inverse variance weighted	0.00500773	1	0.943585
outcome	Deoxycholic acid 12-sulfate levels	MR Egger	0.206629	1	0.649422
outcome	Deoxycholic acid 12-sulfate levels	Inverse variance weighted	0.408827	2	0.815125
outcome	Vanillic acid glycine levels	MR Egger	0.53747	1	0.463483
outcome	Vanillic acid glycine levels	Inverse variance weighted	0.718599	2	0.698165
outcome	(S)-a-amino-omega-caprolactam levels	Inverse variance weighted	0.00128767	1	0.971375
outcome	Metabolonic lactone sulfate levels	MR Egger	0.839223	2	0.657302
outcome	Metabolonic lactone sulfate levels	Inverse variance weighted	1.34722	3	0.717953
outcome	Cis-3,4-methyleneheptanoylcarnitine levels	Inverse variance weighted	5.91927	1	0.0149761
outcome	Cis-3,4-methyleneheptanoylglycine levels	MR Egger	0.0427521	1	0.836193
outcome	Cis-3,4-methyleneheptanoylglycine levels	Inverse variance weighted	0.27765	2	0.87038
outcome	5-oxoproline levels	Inverse variance weighted	2.3282e-05	1	0.99615
outcome	Picolinate levels	Inverse variance weighted	0.3495	1	0.554396
outcome	Eicosenedioate (C20:1-DC) levels	Inverse variance weighted	2.15784	1	0.141844
outcome	Trans-4-hydroxyproline levels	Inverse variance weighted	2.87938	1	0.0897207
outcome	Gamma-glutamyltyrosine levels	MR Egger	0.0137516	1	0.906648
outcome	Gamma-glutamyltyrosine levels	Inverse variance weighted	0.696177	2	0.706036
outcome	Citrate levels	MR Egger	5.47842	1	0.0192527
outcome	Citrate levels	Inverse variance weighted	5.68656	2	0.0582342
outcome	Urate levels	Inverse variance weighted	0.617834	1	0.431853
outcome	Vanillylmandelate (VMA) levels	Inverse variance weighted	1.35348	1	0.244671
outcome	3-aminoisobutyrate levels	Inverse variance weighted	1.85095	1	0.173673
outcome	4-acetamidobutanoate levels	Inverse variance weighted	0.128382	1	0.720115
outcome	N-acetylneuraminate levels	Inverse variance weighted	0.649416	1	0.420322
outcome	N-acetylglucosaminylasparagine levels	MR Egger	2.17963	1	0.139848
outcome	N-acetylglucosaminylasparagine levels	Inverse variance weighted	2.32341	2	0.312952
outcome	Beta-hydroxyisovalerate levels	MR Egger	3.57473	3	0.311198
outcome	Beta-hydroxyisovalerate levels	Inverse variance weighted	5.04253	4	0.282961
outcome	3-methoxytyrosine levels	MR Egger	0.765323	2	0.682044
outcome	3-methoxytyrosine levels	Inverse variance weighted	0.848531	3	0.837827
outcome	1-palmitoyl-2-linoleoyl-gpc (16:0/18:2) levels	Inverse variance weighted	0.432625	1	0.510703
outcome	1-palmitoyl-2-oleoyl-GPE (16:0/18:1) levels	MR Egger	0.0480819	1	0.826435
outcome	1-palmitoyl-2-oleoyl-GPE (16:0/18:1) levels	Inverse variance weighted	1.27154	2	0.529528
outcome	1-palmitoyl-2-linoleoyl-GPI (16:0/18:2) levels	Inverse variance weighted	9.40239	1	0.00216702
outcome	Stearoyl sphingomyelin (d18:1/18:0) levels	Inverse variance weighted	0.834595	1	0.360947
outcome	1-palmitoyl-2-oleoyl-gpc (16:0/18:1) levels	Inverse variance weighted	0.0515306	1	0.820421
outcome	N6,n6,n6-trimethyllysine levels	Inverse variance weighted	1.80476	1	0.179138
outcome	N-acetylputrescine levels	MR Egger	0.728086	2	0.694861
outcome	N-acetylputrescine levels	Inverse variance weighted	3.80745	3	0.28302
outcome	Adenosine 3',5'-cyclic monophosphate (camp) levels	Inverse variance weighted	0.00112285	1	0.973269
outcome	5-methylthioadenosine (mta) levels	MR Egger	0.749936	1	0.386496
outcome	5-methylthioadenosine (mta) levels	Inverse variance weighted	4.07205	2	0.130547
outcome	Cysteinylglycine levels	Inverse variance weighted	1.29879	1	0.254434
outcome	2-hydroxyphenylacetate levels	Inverse variance weighted	0.206954	1	0.649165
outcome	Gluconate levels	Inverse variance weighted	1.60574	1	0.205092
outcome	Flavin adenine dinucleotide (FAD) levels	MR Egger	0.000173624	1	0.989487
outcome	Flavin adenine dinucleotide (FAD) levels	Inverse variance weighted	4.78774	2	0.0912756
outcome	Guanidinoacetate levels	MR Egger	2.51203	1	0.112981
outcome	Guanidinoacetate levels	Inverse variance weighted	2.51391	2	0.284519
outcome	Orotate levels	Inverse variance weighted	0.14087	1	0.707417
outcome	Lysine levels	MR Egger	1.88237	1	0.170065
outcome	Lysine levels	Inverse variance weighted	2.6185	2	0.270023
outcome	Citrulline levels	Inverse variance weighted	0.122581	1	0.726252
outcome	Uridine levels	Inverse variance weighted	0.121692	1	0.727207
outcome	2'-deoxyuridine levels	Inverse variance weighted	0.025213	1	0.873837
outcome	Serine levels	Inverse variance weighted	1.64539	1	0.199588
outcome	Dimethylglycine levels	Inverse variance weighted	0.210041	1	0.646735
outcome	Betaine levels	MR Egger	8.30699	4	0.0809583
outcome	Betaine levels	Inverse variance weighted	9.28363	5	0.0982721
outcome	Tyrosine levels	Inverse variance weighted	0.211041	1	0.645953
outcome	Threonine levels	MR Egger	0.198527	1	0.655912
outcome	Threonine levels	Inverse variance weighted	1.67956	2	0.431806
outcome	Pseudouridine levels	Inverse variance weighted	3.88982	1	0.0485795
outcome	Dihydroorotate levels	Inverse variance weighted	2.09614	1	0.147672
outcome	Plasma free asparagine levels	Inverse variance weighted	1.53118	1	0.215936
outcome	Kynurenate levels	Inverse variance weighted	0.00589896	1	0.938779
outcome	X-10458 levels	Inverse variance weighted	0.276345	1	0.599107
outcome	X-11478 levels	MR Egger	0.0718168	1	0.78871
outcome	X-11478 levels	Inverse variance weighted	1.00139	2	0.606108
outcome	X-11470 levels	MR Egger	3.73639	3	0.291372
outcome	X-11470 levels	Inverse variance weighted	5.50465	4	0.239321
outcome	X-11381 levels	Inverse variance weighted	1.99605	1	0.15771
outcome	X-11444 levels	MR Egger	1.29392	2	0.523634
outcome	X-11444 levels	Inverse variance weighted	2.20527	3	0.530911
outcome	X-12216 levels	Inverse variance weighted	2.51688	1	0.112633
outcome	X-12117 levels	Inverse variance weighted	0.157536	1	0.691435
outcome	X-12026 levels	Inverse variance weighted	0.069387	1	0.792231
outcome	X-12707 levels	MR Egger	1.61895	2	0.445091
outcome	X-12707 levels	Inverse variance weighted	2.82838	3	0.418849
outcome	X-13684 levels	Inverse variance weighted	0.746753	1	0.387506
outcome	X-12851 levels	Inverse variance weighted	0.433325	1	0.510362
outcome	X-16397 levels	Inverse variance weighted	5.57431	1	0.0182258
outcome	X-16087 levels	MR Egger	0.125944	1	0.722675
outcome	X-16087 levels	Inverse variance weighted	1.76063	2	0.414651
outcome	X-14939 levels	Inverse variance weighted	0.0133652	1	0.907963
outcome	X-15523 levels	Inverse variance weighted	0.867994	1	0.351511
outcome	X-17654 levels	MR Egger	2.07415	2	0.35449
outcome	X-17654 levels	Inverse variance weighted	3.84714	3	0.278451
outcome	X-17367 levels	Inverse variance weighted	0.885676	1	0.346652
outcome	X-17357 levels	Inverse variance weighted	0.391345	1	0.531593
outcome	X-17653 levels	Inverse variance weighted	0.0730238	1	0.786984
outcome	X-17690 levels	Inverse variance weighted	0.208108	1	0.648254
outcome	X-21286 levels	Inverse variance weighted	0.34248	1	0.558401
outcome	X-18922 levels	Inverse variance weighted	0.364044	1	0.546269
outcome	X-21441 levels	MR Egger	0.160458	2	0.922905
outcome	X-21441 levels	Inverse variance weighted	3.98566	3	0.263017
outcome	X-21829 levels	Inverse variance weighted	1.11223	1	0.291597
outcome	X-21471 levels	MR Egger	0.461582	2	0.793905
outcome	X-21471 levels	Inverse variance weighted	0.569245	3	0.903436
outcome	X-21733 levels	MR Egger	3.36516	1	0.0665891
outcome	X-21733 levels	Inverse variance weighted	6.91926	2	0.0314414
outcome	X-21470 levels	Inverse variance weighted	0.390108	1	0.532243
outcome	X-21607 levels	Inverse variance weighted	1.22214	1	0.268942
outcome	X-21467 levels	MR Egger	0.250959	3	0.968972
outcome	X-21467 levels	Inverse variance weighted	1.79435	4	0.773517
outcome	X-23639 levels	Inverse variance weighted	0.0676624	1	0.794771
outcome	X-23654 levels	MR Egger	0.000453618	1	0.983008
outcome	X-23654 levels	Inverse variance weighted	0.226317	2	0.893009
outcome	X-23641 levels	Inverse variance weighted	0.39884	1	0.527689
outcome	X-22162 levels	MR Egger	0.754979	3	0.860202
outcome	X-22162 levels	Inverse variance weighted	2.55982	4	0.633958
outcome	X-24243 levels	Inverse variance weighted	0.162344	1	0.687008
outcome	X-23739 levels	Inverse variance weighted	0.753636	1	0.385328
outcome	X-24241 levels	MR Egger	4.48229	1	0.0342479
outcome	X-24241 levels	Inverse variance weighted	5.24521	2	0.0726133
outcome	X-24328 levels	MR Egger	0.108159	1	0.742249
outcome	X-24328 levels	Inverse variance weighted	3.31312	2	0.190794
outcome	X-24418 levels	Inverse variance weighted	2.19411	1	0.13854
outcome	X-24556 levels	MR Egger	2.1833	1	0.139515
outcome	X-24556 levels	Inverse variance weighted	2.99171	2	0.224056
outcome	X-24546 levels	Inverse variance weighted	0.0837986	1	0.772214
outcome	X-24518 levels	Inverse variance weighted	0.125443	1	0.723204
outcome	X-24494 levels	MR Egger	0.147811	1	0.700636
outcome	X-24494 levels	Inverse variance weighted	0.147881	2	0.928727
outcome	X-24801 levels	MR Egger	0.999472	4	0.909876
outcome	X-24801 levels	Inverse variance weighted	1.57302	5	0.904492
outcome	X-24736 levels	MR Egger	1.19413	1	0.274498
outcome	X-24736 levels	Inverse variance weighted	5.22865	2	0.0732171
outcome	X-24588 levels	Inverse variance weighted	0.0135428	1	0.907356
outcome	X-24947 levels	MR Egger	4.9256	3	0.177327
outcome	X-24947 levels	Inverse variance weighted	5.03017	4	0.284215
outcome	X-24949 levels	Inverse variance weighted	0.0533349	1	0.817359
outcome	X-25371 levels	Inverse variance weighted	9.27121	1	0.00232784
outcome	X-25422 levels	MR Egger	0.0324107	2	0.983925
outcome	X-25422 levels	Inverse variance weighted	0.251838	3	0.968816
outcome	X-25810 levels	MR Egger	1.25934	2	0.532768
outcome	X-25810 levels	Inverse variance weighted	1.25943	3	0.738788
outcome	X-25433 levels	MR Egger	6.81946	1	0.00901701
outcome	X-25433 levels	Inverse variance weighted	6.88896	2	0.0319214
outcome	X-26109 levels	MR Egger	0.840693	1	0.359199
outcome	X-26109 levels	Inverse variance weighted	1.37354	2	0.503198
outcome	X-26054 levels	Inverse variance weighted	0.153691	1	0.695033
outcome	Carnitine C4 levels	MR Egger	10.9603	4	0.0270137
outcome	Carnitine C4 levels	Inverse variance weighted	12.3911	5	0.0298046
outcome	Androsterone sulfate levels	Inverse variance weighted	0.760697	1	0.383111
outcome	N-acetyl-L-glutamine levels	MR Egger	0.496565	1	0.481013
outcome	N-acetyl-L-glutamine levels	Inverse variance weighted	0.696774	2	0.705826
outcome	N-acetylphenylalanine levels	Inverse variance weighted	0.426742	1	0.513592
outcome	N-acetylasparagine levels	MR Egger	0.773266	1	0.379209
outcome	N-acetylasparagine levels	Inverse variance weighted	0.999229	2	0.606765
outcome	N-acetylarginine levels	MR Egger	2.17382	2	0.337258
outcome	N-acetylarginine levels	Inverse variance weighted	2.25425	3	0.521342
outcome	5-acetylamino-6-formylamino-3-methyluracil levels	Inverse variance weighted	0.272854	1	0.601424
outcome	Orotidine levels	Inverse variance weighted	1.0283	1	0.310559
outcome	N-acetylcitrulline levels	MR Egger	0.862511	1	0.353037
outcome	N-acetylcitrulline levels	Inverse variance weighted	1.67217	2	0.433405
outcome	1-stearoyl-2-arachidonoyl-gpc (18:0/20:4) levels	Inverse variance weighted	0.726286	1	0.39409
outcome	Bilirubin (E,E) levels	MR Egger	4.38537	2	0.111617
outcome	Bilirubin (E,E) levels	Inverse variance weighted	4.82546	3	0.185033
outcome	Bilirubin (E,Z or Z,E) levels	Inverse variance weighted	1.23075	1	0.267261
outcome	Androsterone glucuronide levels	MR Egger	5.09147	3	0.16522
outcome	Androsterone glucuronide levels	Inverse variance weighted	5.83774	4	0.211598
outcome	N-acetyl-1-methylhistidine levels	MR Egger	1.32927	2	0.514462
outcome	N-acetyl-1-methylhistidine levels	Inverse variance weighted	1.96249	3	0.580228
outcome	N-delta-acetylornithine levels	Inverse variance weighted	0.503252	1	0.478075
outcome	1-palmitoyl-2-arachidonoyl-gpc (16:0/20:4n6) levels	Inverse variance weighted	0.736928	1	0.390647
outcome	Glycochenodeoxycholate glucuronide (1) levels	MR Egger	0.276066	1	0.599292
outcome	Glycochenodeoxycholate glucuronide (1) levels	Inverse variance weighted	1.85284	2	0.395969
outcome	N2-acetyl,N6-methyllysine levels	MR Egger	0.652395	1	0.419258
outcome	N2-acetyl,N6-methyllysine levels	Inverse variance weighted	3.52056	2	0.171997
outcome	Deoxycholic acid glucuronide levels	Inverse variance weighted	0.172425	1	0.677966
outcome	Decadienedioic acid (C10:2-DC) levels	Inverse variance weighted	4.43514	1	0.0352064
outcome	Bilirubin degradation product, C17H18N2O4 (2) levels	Inverse variance weighted	0.477631	1	0.489497
outcome	Ethylmalonate levels	MR Egger	7.94506	7	0.337463
outcome	Ethylmalonate levels	Inverse variance weighted	11.8894	8	0.156206
outcome	Biliverdin levels	MR Egger	2.18741	1	0.139143
outcome	Biliverdin levels	Inverse variance weighted	2.2054	2	0.331973
outcome	Glycine levels	Inverse variance weighted	0.914506	1	0.338922
outcome	X-12112 levels	MR Egger	0.0220528	1	0.881947
outcome	X-12112 levels	Inverse variance weighted	0.0345271	2	0.982885
outcome	X-12798 levels	MR Egger	1.01899	1	0.312759
outcome	X-12798 levels	Inverse variance weighted	2.41465	2	0.298996
outcome	X-13431 levels	MR Egger	0.330496	1	0.565367
outcome	X-13431 levels	Inverse variance weighted	0.427085	2	0.807718
outcome	S-adenosylhomocysteine (SAH) to 5-methyluridine (ribothymidine) ratio	Inverse variance weighted	0.155662	1	0.693182
outcome	N-acetylputrescine to (N(1) + N(8))-acetylspermidine ratio	MR Egger	0.0409876	1	0.839562
outcome	N-acetylputrescine to (N(1) + N(8))-acetylspermidine ratio	Inverse variance weighted	2.21967	2	0.329613
outcome	Arginine to ornithine ratio	MR Egger	3.32817	2	0.189364
outcome	Arginine to ornithine ratio	Inverse variance weighted	4.06466	3	0.254566
outcome	Aspartate to glutamate ratio	Inverse variance weighted	0.558655	1	0.454803
outcome	Aspartate to asparagine ratio	MR Egger	0.0663067	1	0.796792
outcome	Aspartate to asparagine ratio	Inverse variance weighted	0.166021	2	0.920341
outcome	Sphingosine to phosphate ratio	Inverse variance weighted	0.973586	1	0.323787
outcome	Glycine to serine ratio	Inverse variance weighted	1.00085	1	0.317104
outcome	Citrulline to dimethylarginine (SDMA + ADMA) ratio	MR Egger	0.295113	2	0.862814
outcome	Citrulline to dimethylarginine (SDMA + ADMA) ratio	Inverse variance weighted	1.73479	3	0.629227
outcome	Phosphate to 2'-deoxyuridine ratio	Inverse variance weighted	0.026776	1	0.870019
outcome	Phenylalanine to tyrosine ratio	Inverse variance weighted	0.503532	1	0.477952
outcome	Serine to pyruvate ratio	Inverse variance weighted	1.18829	1	0.275674
outcome	Mannose to trans-4-hydroxyproline ratio	Inverse variance weighted	0.187243	1	0.665221
outcome	Glutamine to asparagine ratio	MR Egger	2.81041	3	0.421789
outcome	Glutamine to asparagine ratio	Inverse variance weighted	3.58842	4	0.464562
outcome	Oleoyl-linoleoyl-glycerol (18:1 to 18:2) [2] to linoleoyl-arachidonoyl-glycerol (18:2 to 20:4) [1] ratio	MR Egger	1.82087	2	0.40235
outcome	Oleoyl-linoleoyl-glycerol (18:1 to 18:2) [2] to linoleoyl-arachidonoyl-glycerol (18:2 to 20:4) [1] ratio	Inverse variance weighted	1.97395	3	0.577831
outcome	Spermidine to N-acetylputrescine ratio	Inverse variance weighted	0.107637	1	0.742851
outcome	5-methylthioadenosine (MTA) to phosphate ratio	Inverse variance weighted	0.490432	1	0.483735
outcome	Choline to taurocholate ratio	Inverse variance weighted	0.261976	1	0.608766
outcome	Bilirubin (Z,Z) to taurocholate ratio	Inverse variance weighted	0.0246273	1	0.875299
outcome	Phosphate to threonine ratio	Inverse variance weighted	1.00696	1	0.315632
outcome	Phosphate to tyrosine ratio	Inverse variance weighted	0.421439	1	0.51622
outcome	Adenosine 5'-monophosphate (AMP) to serine ratio	Inverse variance weighted	1.41311	1	0.234541
outcome	phosphate to asparagine ratio	Inverse variance weighted	0.506561	1	0.476631
outcome	Aspartate to N-acetylglucosamine to N-acetylgalactosamine ratio	Inverse variance weighted	0.0620882	1	0.803225
outcome	Aspartate to mannose ratio	MR Egger	0.68924	1	0.406423
outcome	Aspartate to mannose ratio	Inverse variance weighted	0.720152	2	0.697623
outcome	Phosphate to oleoyl-linoleoyl-glycerol (18:1 to 18:2) [2] ratio	MR Egger	4.46681	2	0.107163
outcome	Phosphate to oleoyl-linoleoyl-glycerol (18:1 to 18:2) [2] ratio	Inverse variance weighted	4.75746	3	0.190443
outcome	Ornithine to phosphate ratio	Inverse variance weighted	0.544032	1	0.460766
outcome	Phosphate to linoleoyl-arachidonoyl-glycerol (18:2 to 20:4) [2] ratio	MR Egger	2.19871	1	0.138126
outcome	Phosphate to linoleoyl-arachidonoyl-glycerol (18:2 to 20:4) [2] ratio	Inverse variance weighted	2.20071	2	0.332753
outcome	Phosphate to linoleoyl-arachidonoyl-glycerol (18:2 to 20:4) [1] ratio	Inverse variance weighted	2.3481	1	0.125436
outcome	Retinol (Vitamin A) to linoleoyl-arachidonoyl-glycerol (18:2 to 20:4) [1] ratio	Inverse variance weighted	0.522963	1	0.46958
outcome	Retinol (Vitamin A) to linoleoyl-arachidonoyl-glycerol (18:2 to 20:4) [2] ratio	Inverse variance weighted	1.62043	1	0.203032
outcome	Retinol (Vitamin A) to oleoyl-linoleoyl-glycerol (18:1 to 18:2) [2] ratio	MR Egger	2.95022	3	0.399364
outcome	Retinol (Vitamin A) to oleoyl-linoleoyl-glycerol (18:1 to 18:2) [2] ratio	Inverse variance weighted	3.02009	4	0.554469
outcome	tryptophan to tyrosine ratio	Inverse variance weighted	0.739538	1	0.389809
outcome	N-stearoyl-sphingosine (d18:1 to 18:0) to N-palmitoyl-sphinganine (d18:0 to 16:0) ratio	Inverse variance weighted	0.104646	1	0.746324
outcome	N-palmitoyl-sphingosine (d18:1 to 16:0) to N-stearoyl-sphingosine (d18:1 to 18:0) ratio	Inverse variance weighted	0.0411813	1	0.839188
outcome	Alpha-ketoglutarate to proline ratio	Inverse variance weighted	6.70798	1	0.00959824
outcome	Cytidine to N-acetylglucosamine to N-acetylgalactosamine ratio	Inverse variance weighted	0.701017	1	0.402442
outcome	N-acetylneuraminate to N-acetylglucosamine to N-acetylgalactosamine ratio	Inverse variance weighted	0.178933	1	0.672291
outcome	Choline phosphate to phosphoethanolamine ratio	Inverse variance weighted	1.03055	1	0.31003
outcome	Phosphate to proline ratio	Inverse variance weighted	0.496736	1	0.480938
outcome	Caffeine to paraxanthine ratio	Inverse variance weighted	0.0236506	1	0.877777
outcome	Cholesterol to oleoyl-linoleoyl-glycerol (18:1 to 18:2) [2] ratio	MR Egger	4.79469	6	0.570402
outcome	Cholesterol to oleoyl-linoleoyl-glycerol (18:1 to 18:2) [2] ratio	Inverse variance weighted	6.13676	7	0.523875
outcome	Benzoate to linoleoyl-arachidonoyl-glycerol (18:2 to 20:4) [2] ratio	Inverse variance weighted	1.38151	1	0.239844
outcome	Alanine to asparagine ratio	Inverse variance weighted	0.692334	1	0.405372
outcome	Serine to threonine ratio	Inverse variance weighted	0.00646792	1	0.935901
outcome	Serine to alpha-ketobutyrate ratio	Inverse variance weighted	0.843211	1	0.35848
outcome	Androsterone glucuronide to etiocholanolone glucuronide ratio	MR Egger	2.54447	3	0.467307
outcome	Androsterone glucuronide to etiocholanolone glucuronide ratio	Inverse variance weighted	2.58518	4	0.629451
outcome	Glucuronate to androsterone glucuronide ratio	Inverse variance weighted	0.0127348	1	0.910151
outcome	Bilirubin (Z,Z) to androsterone glucuronide ratio	MR Egger	0.770621	3	0.856481
outcome	Bilirubin (Z,Z) to androsterone glucuronide ratio	Inverse variance weighted	4.88659	4	0.299133
outcome	Bilirubin (Z,Z) to etiocholanolone glucuronide ratio	MR Egger	1.58958	1	0.207386
outcome	Bilirubin (Z,Z) to etiocholanolone glucuronide ratio	Inverse variance weighted	2.55695	2	0.278462
outcome	Glucuronate to etiocholanolone glucuronide ratio	MR Egger	3.58369	2	0.166653
outcome	Glucuronate to etiocholanolone glucuronide ratio	Inverse variance weighted	4.15469	3	0.245238
outcome	Paraxanthine to 5-acetylamino-6-formylamino-3-methyluracil ratio	MR Egger	0.664291	1	0.415049
outcome	Paraxanthine to 5-acetylamino-6-formylamino-3-methyluracil ratio	Inverse variance weighted	1.41489	2	0.492902
outcome	exposure	egger_intercept	se	pval
outcome	Xanthurenate levels	-0.143713	0.0751353	0.30668
outcome	5-hydroxylysine levels	-0.102009	0.36054	0.824467
outcome	Imidazole lactate levels	-0.00971311	0.019794	0.64106
outcome	Ribitol levels	NA	NA	NA
outcome	Theobromine levels	NA	NA	NA
outcome	1-stearoyl-2-arachidonoyl-GPI (18:0/20:4) levels	-0.0120785	0.0787414	0.903101
outcome	1,2-dipalmitoyl-gpc (16:0/16:0) levels	NA	NA	NA
outcome	Phenyllactate (PLA) levels in elite athletes	NA	NA	NA
outcome	Erythritol levels in elite athletes	NA	NA	NA
outcome	Hexanoylcarnitine levels (Biocrates platform)	-0.00862003	0.0538488	0.898948
outcome	DHEAS levels	0.0334229	0.0512179	0.581022
outcome	Homoarginine levels	NA	NA	NA
outcome	1-oleoylglycerol (18:1) levels	NA	NA	NA
outcome	Homocitrulline levels	NA	NA	NA
outcome	1-methylhistidine levels	NA	NA	NA
outcome	Isobutyrylcarnitine (c4) levels	0.0326438	0.0439533	0.511536
outcome	3-hydroxysebacate levels	NA	NA	NA
outcome	Butyrylglycine levels	NA	NA	NA
outcome	Propionylcarnitine (c3) levels	0.0676438	0.122369	0.678519
outcome	Octanoylcarnitine (c8) levels	-0.045619	0.0472048	0.510875
outcome	Decanoylcarnitine (C10) levels	NA	NA	NA
outcome	1-stearoyl-gpc (18:0) levels	NA	NA	NA
outcome	1-palmitoyl-GPC (16:0) levels	NA	NA	NA
outcome	N-acetylhistidine levels	-0.0229045	0.0473648	0.713252
outcome	Gamma-glutamylglycine levels	NA	NA	NA
outcome	Stearoylcarnitine levels	-0.0331317	0.0608981	0.682794
outcome	Isovalerylcarnitine (C5) levels	NA	NA	NA
outcome	1,3,7-trimethylurate levels	NA	NA	NA
outcome	N4-acetylcytidine levels	0.0227057	0.0386102	0.597819
outcome	1-methylxanthine levels	NA	NA	NA
outcome	3-(3-amino-3-carboxypropyl)uridine levels	NA	NA	NA
outcome	5,6-dihydrouridine levels	0.0728837	0.0363476	0.1828
outcome	1-stearoyl-GPE (18:0) levels	0.0554006	0.0679719	0.500664
outcome	1-palmitoleoyl-GPC (16:1) levels	NA	NA	NA
outcome	Gamma-glutamyl-2-aminobutyrate levels	NA	NA	NA
outcome	1-stearoyl-GPG (18:0) levels	NA	NA	NA
outcome	Glutamine degradant levels	0.0511171	0.0619373	0.560745
outcome	5-methyluridine (ribothymidine) levels	NA	NA	NA
outcome	Isovalerylglycine levels	NA	NA	NA
outcome	1-arachidonoyl-gpc (20:4n6) levels	0.0152993	0.0237754	0.635989
outcome	1-arachidonoyl-GPE (20:4n6) levels	NA	NA	NA
outcome	1-palmitoyl-GPE (16:0) levels	0.223807	0.4119	0.683138
outcome	Isobutyrylglycine levels	0.0002399	0.0400247	0.996184
outcome	Glutarylcarnitine (c5-dc) levels	0.0561712	0.0528778	0.366042
outcome	Tetradecanedioate (C14-DC) levels	-0.0374552	0.030037	0.430308
outcome	Hexadecanedioate (C16-DC) levels	NA	NA	NA
outcome	Deoxycarnitine levels	0.0255408	0.0261463	0.431666
outcome	1-ribosyl-imidazoleacetate levels	0.0606027	0.0658992	0.526639
outcome	Dihomo-linolenate (20:3n3 or n6) levels	NA	NA	NA
outcome	1-oleoyl-GPI (18:1) levels	NA	NA	NA
outcome	Thymol sulfate levels	NA	NA	NA
outcome	1-stearoyl-2-oleoyl-GPE (18:0/18:1) levels	0.0433484	0.0490808	0.470293
outcome	Hexanoylglutamine levels	NA	NA	NA
outcome	5alpha-androstan-3beta,17beta-diol disulfate levels	0.0854225	0.0465364	0.317563
outcome	Taurocholenate sulfate levels	NA	NA	NA
outcome	Pregnenediol disulfate (C21H34O8S2) levels	NA	NA	NA
outcome	Glycocholenate sulfate levels	-0.0216353	0.0200563	0.329977
outcome	1-palmitoyl-2-linoleoyl-GPE (16:0/18:2) levels	NA	NA	NA
outcome	Glycosyl-N-stearoyl-sphingosine (d18:1/18:0) levels	0.0238504	0.0402215	0.613318
outcome	Succinylcarnitine levels	0.333726	0.250416	0.409814
outcome	21-hydroxypregnenolone disulfate levels	0.18415	0.214941	0.54902
outcome	5alpha-androstan-3alpha,17alpha-diol monosulfate levels	0.0350638	0.0345069	0.416488
outcome	Androstenediol (3beta,17beta) disulfate (2) levels	NA	NA	NA
outcome	5alpha-pregnan-3beta,20beta-diol monosulfate (1) levels	NA	NA	NA
outcome	5alpha-pregnan-3beta,20alpha-diol monosulfate (2) levels	-0.0468348	0.0391454	0.443217
outcome	5alpha-androstan-3beta,17beta-diol monosulfate (2) levels	0.0381744	0.0309221	0.433424
outcome	Androstenediol (3alpha, 17alpha) monosulfate (3) levels	0.0220245	0.0191838	0.334183
outcome	5alpha-androstan-3alpha,17beta-diol monosulfate (1) levels	0.0196893	0.0283273	0.558911
outcome	5alpha-androstan-3alpha,17beta-diol disulfate levels	NA	NA	NA
outcome	Andro steroid monosulfate C19H28O6S (1) levels	NA	NA	NA
outcome	Pregnenediol sulfate (C21H34O5S) levels	-0.0514009	0.125401	0.721619
outcome	N-acetyl-3-methylhistidine levels	NA	NA	NA
outcome	Androstenediol (3beta,17beta) monosulfate (2) levels	0.0280277	0.0450203	0.645505
outcome	Androstenediol (3beta,17beta) monosulfate (1) levels	0.0977387	0.053003	0.316341
outcome	Pregnenolone sulfate levels	NA	NA	NA
outcome	Palmitoyl sphingomyelin (d18:1/16:0) levels	NA	NA	NA
outcome	Cis-4-decenoylcarnitine (C10:1) levels	NA	NA	NA
outcome	2R,3R-dihydroxybutyrate levels	-0.0567696	0.0857763	0.627801
outcome	1-(1-enyl-palmitoyl)-GPC (p-16:0) levels	-0.0354895	0.068036	0.693913
outcome	Argininate levels	1.05413	1.79968	0.662678
outcome	Hydantoin-5-propionate levels	NA	NA	NA
outcome	N-oleoyltaurine levels	NA	NA	NA
outcome	Oleoyl-linoleoyl-glycerol (18:1/18:2) [2] levels	-0.0393005	0.0410515	0.409017
outcome	Carnitine C18:2 levels	NA	NA	NA
outcome	Pregnanediol-3-glucuronide levels	NA	NA	NA
outcome	Carboxyethyl-gaba levels	NA	NA	NA
outcome	N-palmitoylglycine levels	NA	NA	NA
outcome	Histidine betaine (hercynine) levels	0.322946	1.08382	0.815639
outcome	2-stearoyl-GPE (18:0) levels	NA	NA	NA
outcome	2-aminooctanoate levels	-0.0342639	0.0437707	0.577178
outcome	Dimethyl sulfone levels	NA	NA	NA
outcome	1-linolenoyl-GPC (18:3) levels	NA	NA	NA
outcome	O-sulfo-l-tyrosine levels	NA	NA	NA
outcome	N-formylanthranilic acid levels	NA	NA	NA
outcome	Methionine sulfone levels	0.0243883	0.0237805	0.380568
outcome	Acisoga levels	-0.00308769	0.0862038	0.973677
outcome	Etiocholanolone glucuronide levels	-0.0634531	0.0889886	0.549788
outcome	N-acetyltaurine levels	NA	NA	NA
outcome	1-oleoyl-GPG (18:1) levels	NA	NA	NA
outcome	Octadecenedioylcarnitine (C18:1-DC) levels	NA	NA	NA
outcome	3-methylglutarylcarnitine (2) levels	-0.0276452	0.0547099	0.639916
outcome	Vanillactate levels	NA	NA	NA
outcome	Octadecanedioylcarnitine (C18-DC) levels	NA	NA	NA
outcome	Sphingomyelin (d18:1/20:2, d18:2/20:1, d16:1/22:2) levels	NA	NA	NA
outcome	Sphingomyelin (d18:1/20:1, d18:2/20:0) levels	NA	NA	NA
outcome	C-glycosyltryptophan levels	NA	NA	NA
outcome	N-acetylkynurenine (2) levels	-0.0508939	0.0516748	0.504847
outcome	Adipoylcarnitine (C6-DC) levels	-0.0319572	0.191206	0.882635
outcome	Glycochenodeoxycholate 3-sulfate levels	-0.0304401	0.104561	0.819651
outcome	Taurodeoxycholic acid 3-sulfate levels	NA	NA	NA
outcome	Glycodeoxycholate 3-sulfate levels	NA	NA	NA
outcome	Nonanoylcarnitine (C9) levels	-0.0485765	0.0439542	0.468225
outcome	1-stearoyl-2-linoleoyl-gpc (18:0/18:2) levels	NA	NA	NA
outcome	1-stearoyl-2-linoleoyl-GPE (18:0/18:2) levels	0.0428263	0.0499876	0.549023
outcome	1-palmitoyl-2-stearoyl-gpc (16:0/18:0) levels	-0.00499891	0.0599835	0.947068
outcome	1-palmitoyl-2-docosahexaenoyl-gpc (16:0/22:6) levels	NA	NA	NA
outcome	1-stearoyl-2-arachidonoyl-GPE (18:0/20:4) levels	-0.0643361	0.0813429	0.511883
outcome	Sphingomyelin (d18:1/17:0, d17:1/18:0, d19:1/16:0) levels	NA	NA	NA
outcome	5-hydroxyindole sulfate levels	NA	NA	NA
outcome	1-(1-enyl-palmitoyl)-2-arachidonoyl-gpc (p-16:0/20:4) levels	0.0154136	0.030734	0.70406
outcome	1-palmitoyl-2-arachidonoyl-GPE (16:0/20:4) levels	0.191883	0.138137	0.299261
outcome	Lactosyl-N-palmitoyl-sphingosine (d18:1/16:0) levels	0.0649702	0.0660343	0.505171
outcome	1-(1-enyl-palmitoyl)-2-oleoyl-gpc (p-16:0/18:1) levels	0.0722447	0.152692	0.682725
outcome	1-(1-enyl-stearoyl)-2-arachidonoyl-GPE (p-18:0/20:4) levels	NA	NA	NA
outcome	Behenoyl dihydrosphingomyelin (d18:0/22:0) levels	NA	NA	NA
outcome	1-palmitoyl-2-arachidonoyl-GPI (16:0/20:4) levels	NA	NA	NA
outcome	1-palmitoyl-2-docosahexaenoyl-GPE (16:0/22:6) levels	-0.0333906	0.0724142	0.69001
outcome	1-stearoyl-2-docosahexaenoyl-GPE (18:0/22:6) levels	-0.00748472	0.172975	0.97247
outcome	1-(1-enyl-palmitoyl)-2-palmitoleoyl-GPC (P-16:0/16:1) levels	0.039323	0.102092	0.765942
outcome	1-linoleoyl-2-arachidonoyl-GPC (18:2/20:4n6) levels	NA	NA	NA
outcome	1-linoleoyl-GPG (18:2) levels	NA	NA	NA
outcome	1-stearoyl-2-oleoyl-GPI (18:0/18:1) levels	-0.022059	0.223218	0.937291
outcome	1-palmitoyl-2-oleoyl-GPI (16:0/18:1) levels	NA	NA	NA
outcome	1-oleoyl-2-docosahexaenoyl-GPC (18:1/22:6) levels	NA	NA	NA
outcome	1-oleoyl-2-linoleoyl-GPE (18:1/18:2) levels	0.0257438	0.0304492	0.48687
outcome	1-(1-enyl-palmitoyl)-2-palmitoyl-GPC (P-16:0/16:0) levels	0.0442955	0.0268695	0.241011
outcome	Glycosyl-N-palmitoyl-sphingosine (d18:1/16:0) levels	0.00908962	0.0652194	0.901926
outcome	Methylsuccinoylcarnitine levels	-0.0156957	0.0893672	0.876756
outcome	Ceramide (d18:1/24:1) levels	NA	NA	NA
outcome	Pimeloylcarnitine/3-methyladipoylcarnitine (C7-DC) levels	0.0485463	0.0472928	0.491674
outcome	Linoleoyl-arachidonoyl-glycerol (18:2/20:4) [2] levels	NA	NA	NA
outcome	Glycosyl-N-(2-hydroxynervonoyl)-sphingosine (d18:1/24:1(2OH)) levels	-0.0347005	0.0423376	0.562905
outcome	Glycosyl ceramide (d18:1/23:1, d17:1/24:1) levels	NA	NA	NA
outcome	Sphingomyelin (d18:0/20:0, d16:0/22:0) levels	0.130492	0.267212	0.710796
outcome	Behenoylcarnitine (C22) levels	NA	NA	NA
outcome	Sphingomyelin (d18:2/21:0, d16:2/23:0) levels	NA	NA	NA
outcome	Sphingomyelin (d18:1/19:0, d19:1/18:0) levels	0.157555	0.272458	0.666227
outcome	Linolenoylcarnitine (C18:3) levels	NA	NA	NA
outcome	Arachidoylcarnitine (C20) levels	NA	NA	NA
outcome	Cerotoylcarnitine (C26) levels	0.084913	0.0790315	0.477171
outcome	Dihomo-linolenoylcarnitine (C20:3n3 or 6) levels	0.0462168	0.0298314	0.261435
outcome	Dihomo-linoleoylcarnitine (C20:2) levels	NA	NA	NA
outcome	Glycosyl ceramide (d18:1/20:0, d16:1/22:0) levels	0.0869546	0.037863	0.261444
outcome	Docosahexaenoylcarnitine (C22:6) levels	NA	NA	NA
outcome	N,N,N-trimethyl-5-aminovalerate levels	-0.0978389	0.0623962	0.25741
outcome	Eicosenoylcarnitine (C20:1) levels	NA	NA	NA
outcome	Ximenoylcarnitine (C26:1) levels	-0.0611022	0.0470991	0.418066
outcome	Arachidonoylcarnitine (C20:4) levels	0.0168603	0.0277512	0.60528
outcome	(N(1) + N(8))-acetylspermidine levels	-0.059911	0.0593653	0.497087
outcome	Hexadecenedioate (C16:1-DC) levels	NA	NA	NA
outcome	Octadecenedioate (C18:1-DC) levels	NA	NA	NA
outcome	Octadecadienedioate (C18:2-DC) levels	-0.0196308	0.0542112	0.77882
outcome	3-carboxy-4-methyl-5-pentyl-2-furanpropionate (3-CMPFP) levels	-0.227725	0.19156	0.445225
outcome	3-hydroxybutyroylglycine levels	NA	NA	NA
outcome	Glyco-beta-muricholate levels	NA	NA	NA
outcome	Glycine conjugate of C10H12O2 levels	NA	NA	NA
outcome	N-acetyl-2-aminooctanoate levels	-0.0883307	0.0731217	0.440206
outcome	3-formylindole levels	NA	NA	NA
outcome	Gamma-glutamylcitrulline levels	0.0313346	0.176353	0.87534
outcome	N,N-dimethylalanine levels	-0.0653046	0.0891977	0.597677
outcome	N-acetyl-isoputreanine levels	0.00802738	0.0934927	0.939399
outcome	2-hydroxysebacate levels	NA	NA	NA
outcome	Ascorbic acid 3-sulfate levels	NA	NA	NA
outcome	6-bromotryptophan levels	-0.12414	0.169158	0.596957
outcome	11beta-hydroxyandrosterone glucuronide levels	0.0284812	0.223257	0.910158
outcome	2-ketocaprylate levels	NA	NA	NA
outcome	3-hydroxyhexanoylcarnitine (1) levels	NA	NA	NA
outcome	Succinoyltaurine levels	NA	NA	NA
outcome	Undecenoylcarnitine (C11:1) levels	NA	NA	NA
outcome	Pregnenetriol disulfate levels	NA	NA	NA
outcome	Tetradecadienedioate (C14:2-DC) levels	NA	NA	NA
outcome	Pregnenetriol sulfate levels	-0.00266176	0.0598641	0.968575
outcome	Levulinoylcarnitine levels	NA	NA	NA
outcome	Deoxycholic acid 12-sulfate levels	0.0361167	0.0803193	0.730981
outcome	Vanillic acid glycine levels	-0.0212085	0.0498329	0.743842
outcome	(S)-a-amino-omega-caprolactam levels	NA	NA	NA
outcome	Metabolonic lactone sulfate levels	0.019917	0.0279443	0.549945
outcome	Cis-3,4-methyleneheptanoylcarnitine levels	NA	NA	NA
outcome	Cis-3,4-methyleneheptanoylglycine levels	0.0138587	0.0285945	0.712692
outcome	5-oxoproline levels	NA	NA	NA
outcome	Picolinate levels	NA	NA	NA
outcome	Eicosenedioate (C20:1-DC) levels	NA	NA	NA
outcome	Trans-4-hydroxyproline levels	NA	NA	NA
outcome	Gamma-glutamyltyrosine levels	0.0379694	0.0459628	0.560447
outcome	Citrate levels	0.0275189	0.141181	0.877447
outcome	Urate levels	NA	NA	NA
outcome	Vanillylmandelate (VMA) levels	NA	NA	NA
outcome	3-aminoisobutyrate levels	NA	NA	NA
outcome	4-acetamidobutanoate levels	NA	NA	NA
outcome	N-acetylneuraminate levels	NA	NA	NA
outcome	N-acetylglucosaminylasparagine levels	-0.0143721	0.0559574	0.83995
outcome	Beta-hydroxyisovalerate levels	-0.0527704	0.0475464	0.348017
outcome	3-methoxytyrosine levels	0.0090475	0.031365	0.800144
outcome	1-palmitoyl-2-linoleoyl-gpc (16:0/18:2) levels	NA	NA	NA
outcome	1-palmitoyl-2-oleoyl-GPE (16:0/18:1) levels	-0.0371135	0.0335534	0.467956
outcome	1-palmitoyl-2-linoleoyl-GPI (16:0/18:2) levels	NA	NA	NA
outcome	Stearoyl sphingomyelin (d18:1/18:0) levels	NA	NA	NA
outcome	1-palmitoyl-2-oleoyl-gpc (16:0/18:1) levels	NA	NA	NA
outcome	N6,n6,n6-trimethyllysine levels	NA	NA	NA
outcome	N-acetylputrescine levels	-0.0959505	0.0546785	0.221379
outcome	Adenosine 3',5'-cyclic monophosphate (camp) levels	NA	NA	NA
outcome	5-methylthioadenosine (mta) levels	-0.0988091	0.0542113	0.319458
outcome	Cysteinylglycine levels	NA	NA	NA
outcome	2-hydroxyphenylacetate levels	NA	NA	NA
outcome	Gluconate levels	NA	NA	NA
outcome	Flavin adenine dinucleotide (FAD) levels	0.199785	0.0913074	0.272908
outcome	Guanidinoacetate levels	-0.00215362	0.0786499	0.982572
outcome	Orotate levels	NA	NA	NA
outcome	Lysine levels	0.0495891	0.0792983	0.644225
outcome	Citrulline levels	NA	NA	NA
outcome	Uridine levels	NA	NA	NA
outcome	2'-deoxyuridine levels	NA	NA	NA
outcome	Serine levels	NA	NA	NA
outcome	Dimethylglycine levels	NA	NA	NA
outcome	Betaine levels	0.0870237	0.1269	0.530543
outcome	Tyrosine levels	NA	NA	NA
outcome	Threonine levels	-0.0577812	0.0474793	0.437892
outcome	Pseudouridine levels	NA	NA	NA
outcome	Dihydroorotate levels	NA	NA	NA
outcome	Plasma free asparagine levels	NA	NA	NA
outcome	Kynurenate levels	NA	NA	NA
outcome	X-10458 levels	NA	NA	NA
outcome	X-11478 levels	0.0334255	0.0346685	0.51162
outcome	X-11470 levels	-0.0403511	0.0338648	0.319116
outcome	X-11381 levels	NA	NA	NA
outcome	X-11444 levels	0.0634703	0.0664858	0.440507
outcome	X-12216 levels	NA	NA	NA
outcome	X-12117 levels	NA	NA	NA
outcome	X-12026 levels	NA	NA	NA
outcome	X-12707 levels	0.118978	0.108188	0.38613
outcome	X-13684 levels	NA	NA	NA
outcome	X-12851 levels	NA	NA	NA
outcome	X-16397 levels	NA	NA	NA
outcome	X-16087 levels	-0.103917	0.0812769	0.422558
outcome	X-14939 levels	NA	NA	NA
outcome	X-15523 levels	NA	NA	NA
outcome	X-17654 levels	0.0741952	0.056745	0.321134
outcome	X-17367 levels	NA	NA	NA
outcome	X-17357 levels	NA	NA	NA
outcome	X-17653 levels	NA	NA	NA
outcome	X-17690 levels	NA	NA	NA
outcome	X-21286 levels	NA	NA	NA
outcome	X-18922 levels	NA	NA	NA
outcome	X-21441 levels	-0.110489	0.0564927	0.189652
outcome	X-21829 levels	NA	NA	NA
outcome	X-21471 levels	-0.0146509	0.044651	0.773987
outcome	X-21733 levels	-0.383644	0.373307	0.491307
outcome	X-21470 levels	NA	NA	NA
outcome	X-21607 levels	NA	NA	NA
outcome	X-21467 levels	-0.0440669	0.0354711	0.302377
outcome	X-23639 levels	NA	NA	NA
outcome	X-23654 levels	-0.025178	0.0529784	0.717561
outcome	X-23641 levels	NA	NA	NA
outcome	X-22162 levels	-0.0910733	0.067791	0.271712
outcome	X-24243 levels	NA	NA	NA
outcome	X-23739 levels	NA	NA	NA
outcome	X-24241 levels	-0.0478099	0.115885	0.750896
outcome	X-24328 levels	-0.117779	0.0657892	0.3243
outcome	X-24418 levels	NA	NA	NA
outcome	X-24556 levels	-0.0876602	0.14406	0.651995
outcome	X-24546 levels	NA	NA	NA
outcome	X-24518 levels	NA	NA	NA
outcome	X-24494 levels	-0.000458573	0.0548196	0.994675
outcome	X-24801 levels	-0.0186694	0.0246516	0.491015
outcome	X-24736 levels	-0.0857387	0.0466451	0.317199
outcome	X-24588 levels	NA	NA	NA
outcome	X-24947 levels	-0.0103697	0.0410882	0.817053
outcome	X-24949 levels	NA	NA	NA
outcome	X-25371 levels	NA	NA	NA
outcome	X-25422 levels	-0.0192365	0.0410657	0.685569
outcome	X-25810 levels	0.000377554	0.0391884	0.993188
outcome	X-25433 levels	-0.00966205	0.0957075	0.935948
outcome	X-26109 levels	0.0201396	0.0275898	0.598576
outcome	X-26054 levels	NA	NA	NA
outcome	Carnitine C4 levels	0.046162	0.0638822	0.509909
outcome	Androsterone sulfate levels	NA	NA	NA
outcome	N-acetyl-L-glutamine levels	-0.0205193	0.0458585	0.732155
outcome	N-acetylphenylalanine levels	NA	NA	NA
outcome	N-acetylasparagine levels	-0.0988492	0.207948	0.717507
outcome	N-acetylarginine levels	0.00788475	0.0289843	0.811105
outcome	5-acetylamino-6-formylamino-3-methyluracil levels	NA	NA	NA
outcome	Orotidine levels	NA	NA	NA
outcome	N-acetylcitrulline levels	-0.0582898	0.0647802	0.533543
outcome	1-stearoyl-2-arachidonoyl-gpc (18:0/20:4) levels	NA	NA	NA
outcome	Bilirubin (E,E) levels	-0.0211456	0.0471994	0.698004
outcome	Bilirubin (E,Z or Z,E) levels	NA	NA	NA
outcome	Androsterone glucuronide levels	-0.0258428	0.038972	0.554659
outcome	N-acetyl-1-methylhistidine levels	-0.017696	0.0222379	0.509617
outcome	N-delta-acetylornithine levels	NA	NA	NA
outcome	1-palmitoyl-2-arachidonoyl-gpc (16:0/20:4n6) levels	NA	NA	NA
outcome	Glycochenodeoxycholate glucuronide (1) levels	0.099721	0.0794149	0.428142
outcome	N2-acetyl,N6-methyllysine levels	-0.0507532	0.0299682	0.339562
outcome	Deoxycholic acid glucuronide levels	NA	NA	NA
outcome	Decadienedioic acid (C10:2-DC) levels	NA	NA	NA
outcome	Bilirubin degradation product, C17H18N2O4 (2) levels	NA	NA	NA
outcome	Ethylmalonate levels	0.066397	0.0356171	0.104567
outcome	Biliverdin levels	0.00533335	0.058817	0.942431
outcome	Glycine levels	NA	NA	NA
outcome	X-12112 levels	-0.00572651	0.0512723	0.92919
outcome	X-12798 levels	0.0358584	0.0306398	0.450142
outcome	X-13431 levels	0.0171448	0.0551657	0.808171
outcome	S-adenosylhomocysteine (SAH) to 5-methyluridine (ribothymidine) ratio	NA	NA	NA
outcome	N-acetylputrescine to (N(1) + N(8))-acetylspermidine ratio	0.0504397	0.0341724	0.37908
outcome	Arginine to ornithine ratio	0.027406	0.0411953	0.57433
outcome	Aspartate to glutamate ratio	NA	NA	NA
outcome	Aspartate to asparagine ratio	0.0113986	0.036097	0.805279
outcome	Sphingosine to phosphate ratio	NA	NA	NA
outcome	Glycine to serine ratio	NA	NA	NA
outcome	Citrulline to dimethylarginine (SDMA + ADMA) ratio	-0.0629306	0.052448	0.353045
outcome	Phosphate to 2'-deoxyuridine ratio	NA	NA	NA
outcome	Phenylalanine to tyrosine ratio	NA	NA	NA
outcome	Serine to pyruvate ratio	NA	NA	NA
outcome	Mannose to trans-4-hydroxyproline ratio	NA	NA	NA
outcome	Glutamine to asparagine ratio	-0.0499514	0.056631	0.442701
outcome	Oleoyl-linoleoyl-glycerol (18:1 to 18:2) [2] to linoleoyl-arachidonoyl-glycerol (18:2 to 20:4) [1] ratio	-0.0108772	0.0278005	0.733355
outcome	Spermidine to N-acetylputrescine ratio	NA	NA	NA
outcome	5-methylthioadenosine (MTA) to phosphate ratio	NA	NA	NA
outcome	Choline to taurocholate ratio	NA	NA	NA
outcome	Bilirubin (Z,Z) to taurocholate ratio	NA	NA	NA
outcome	Phosphate to threonine ratio	NA	NA	NA
outcome	Phosphate to tyrosine ratio	NA	NA	NA
outcome	Adenosine 5'-monophosphate (AMP) to serine ratio	NA	NA	NA
outcome	phosphate to asparagine ratio	NA	NA	NA
outcome	Aspartate to N-acetylglucosamine to N-acetylgalactosamine ratio	NA	NA	NA
outcome	Aspartate to mannose ratio	0.00864798	0.0491876	0.889204
outcome	Phosphate to oleoyl-linoleoyl-glycerol (18:1 to 18:2) [2] ratio	0.0182509	0.0505918	0.752828
outcome	Ornithine to phosphate ratio	NA	NA	NA
outcome	Phosphate to linoleoyl-arachidonoyl-glycerol (18:2 to 20:4) [2] ratio	-0.0276284	0.915675	0.980797
outcome	Phosphate to linoleoyl-arachidonoyl-glycerol (18:2 to 20:4) [1] ratio	NA	NA	NA
outcome	Retinol (Vitamin A) to linoleoyl-arachidonoyl-glycerol (18:2 to 20:4) [1] ratio	NA	NA	NA
outcome	Retinol (Vitamin A) to linoleoyl-arachidonoyl-glycerol (18:2 to 20:4) [2] ratio	NA	NA	NA
outcome	Retinol (Vitamin A) to oleoyl-linoleoyl-glycerol (18:1 to 18:2) [2] ratio	-0.00828495	0.0313424	0.80864
outcome	tryptophan to tyrosine ratio	NA	NA	NA
outcome	N-stearoyl-sphingosine (d18:1 to 18:0) to N-palmitoyl-sphinganine (d18:0 to 16:0) ratio	NA	NA	NA
outcome	N-palmitoyl-sphingosine (d18:1 to 16:0) to N-stearoyl-sphingosine (d18:1 to 18:0) ratio	NA	NA	NA
outcome	Alpha-ketoglutarate to proline ratio	NA	NA	NA
outcome	Cytidine to N-acetylglucosamine to N-acetylgalactosamine ratio	NA	NA	NA
outcome	N-acetylneuraminate to N-acetylglucosamine to N-acetylgalactosamine ratio	NA	NA	NA
outcome	Choline phosphate to phosphoethanolamine ratio	NA	NA	NA
outcome	Phosphate to proline ratio	NA	NA	NA
outcome	Caffeine to paraxanthine ratio	NA	NA	NA
outcome	Cholesterol to oleoyl-linoleoyl-glycerol (18:1 to 18:2) [2] ratio	0.0351114	0.0303083	0.290692
outcome	Benzoate to linoleoyl-arachidonoyl-glycerol (18:2 to 20:4) [2] ratio	NA	NA	NA
outcome	Alanine to asparagine ratio	NA	NA	NA
outcome	Serine to threonine ratio	NA	NA	NA
outcome	Serine to alpha-ketobutyrate ratio	NA	NA	NA
outcome	Androsterone glucuronide to etiocholanolone glucuronide ratio	-0.00659591	0.0326936	0.853018
outcome	Glucuronate to androsterone glucuronide ratio	NA	NA	NA
outcome	Bilirubin (Z,Z) to androsterone glucuronide ratio	0.0625374	0.0308251	0.135503
outcome	Bilirubin (Z,Z) to etiocholanolone glucuronide ratio	-0.296523	0.380106	0.578244
outcome	Glucuronate to etiocholanolone glucuronide ratio	0.0619665	0.109771	0.629277
outcome	Paraxanthine to 5-acetylamino-6-formylamino-3-methyluracil ratio	-0.0297873	0.0343817	0.545504

## Sheet: Table S27
Table S27 MR results for blood and Urine metabolites（GCKD）
id.exposure	outcome	method	nsnp	b	se	pval	lo_ci	up_ci	or	or_lci95	or_uci95
GCST90265631.txt	PDR	Inverse variance weighted	34	-0.274136	0.0525803	1.85e-07	-0.377193	-0.171078	0.760229	0.685784	0.842756
GCST90265627.txt	PDR	Inverse variance weighted	21	-0.64023	0.139587	4.51e-06	-0.913821	-0.366639	0.527171	0.400989	0.69306
GCST90264755.txt	PDR	Inverse variance weighted	8	-0.75599	0.166538	5.64e-06	-1.0824	-0.429576	0.469545	0.33878	0.650785
GCST90266301.txt	PDR	Inverse variance weighted	41	-0.0801316	0.0178013	6.75e-06	-0.115022	-0.0452411	0.922995	0.891346	0.955767
GCST90265633.txt	PDR	Inverse variance weighted	34	-0.249186	0.0572656	1.35e-05	-0.361426	-0.136945	0.779435	0.696682	0.872018
GCST90266302.txt	PDR	Inverse variance weighted	37	-0.0786793	0.0187095	2.61e-05	-0.11535	-0.0420087	0.924336	0.891054	0.958861
GCST90265394.txt	PDR	Inverse variance weighted	38	-0.20679	0.0579226	0.000356839	-0.320318	-0.0932614	0.813191	0.725918	0.910955
GCST90266135.txt	PDR	Inverse variance weighted	37	0.0891893	0.0255614	0.000484429	0.039089	0.13929	1.09329	1.03986	1.14946
GCST90266479.txt	PDR	Inverse variance weighted	6	-0.161319	0.0481894	0.000815122	-0.25577	-0.0668679	0.85102	0.77432	0.935319
GCST90265104.txt	PDR	Inverse variance weighted	18	-0.0546467	0.0167311	0.00109008	-0.0874396	-0.0218538	0.94682	0.916274	0.978383
GCST90265647.txt	PDR	Inverse variance weighted	20	0.0554209	0.018094	0.00219166	0.0199567	0.0908851	1.05699	1.02016	1.09514
GCST90265989.txt	PDR	Inverse variance weighted	15	-0.0805965	0.0266163	0.00246105	-0.132764	-0.0284286	0.922566	0.875671	0.971972
GCST90264260.txt	PDR	Inverse variance weighted	9	-0.127986	0.0437322	0.00342697	-0.213701	-0.0422712	0.879865	0.80759	0.95861
GCST90264344.txt	PDR	Inverse variance weighted	20	-0.0789017	0.0273993	0.00398058	-0.132604	-0.025199	0.924131	0.875812	0.975116
GCST90264204.txt	PDR	Wald ratio	1	0.582979	0.203573	0.00418688	0.183975	0.981983	1.79137	1.20199	2.66974
GCST90265607.txt	PDR	Inverse variance weighted	24	-0.106957	0.0375307	0.00437387	-0.180517	-0.033397	0.898564	0.834838	0.967154
GCST90265318.txt	PDR	Inverse variance weighted	32	0.0492025	0.0172984	0.00445037	0.0152976	0.0831073	1.05043	1.01542	1.08666
GCST90266607.txt	PDR	Inverse variance weighted	24	-0.0993706	0.0349533	0.00446971	-0.167879	-0.0308622	0.905407	0.845456	0.969609
GCST90265334.txt	PDR	Inverse variance weighted	53	0.0849953	0.0302753	0.00499417	0.0256556	0.144335	1.08871	1.02599	1.15527
GCST90265306.txt	PDR	Inverse variance weighted	2	0.388321	0.138436	0.00503062	0.116987	0.659655	1.4745	1.12411	1.93412
GCST90264492.txt	PDR	Inverse variance weighted	18	0.0326624	0.0118527	0.0058569	0.00943106	0.0558937	1.0332	1.00948	1.05749
GCST90266027.txt	PDR	Inverse variance weighted	16	0.0703629	0.0256213	0.00602786	0.0201451	0.120581	1.0729	1.02035	1.12815
GCST90266691.txt	PDR	Inverse variance weighted	35	-0.056356	0.0207224	0.00653663	-0.0969718	-0.0157402	0.945203	0.907582	0.984383
GCST90264470.txt	PDR	Inverse variance weighted	20	0.0885035	0.0326512	0.00671676	0.0245071	0.1525	1.09254	1.02481	1.16474
GCST90265408.txt	PDR	Inverse variance weighted	21	-0.0918157	0.0338877	0.00674025	-0.158236	-0.0253959	0.912273	0.853649	0.974924
GCST90265365.txt	PDR	Inverse variance weighted	15	-0.0710804	0.0264394	0.00717902	-0.122902	-0.0192591	0.931387	0.884351	0.980925
GCST90266802.txt	PDR	Inverse variance weighted	37	-0.0508258	0.019158	0.00797833	-0.0883754	-0.0132762	0.950444	0.915417	0.986812
GCST90264466.txt	PDR	Inverse variance weighted	17	0.078935	0.0297852	0.00804575	0.0205561	0.137314	1.08213	1.02077	1.14719
GCST90266805.txt	PDR	Inverse variance weighted	2	0.33232	0.125422	0.00805829	0.0864932	0.578147	1.3942	1.09034	1.78273
GCST90264284.txt	PDR	Inverse variance weighted	6	-0.160998	0.0607841	0.00808045	-0.280135	-0.0418614	0.851294	0.755682	0.959003
GCST90265629.txt	PDR	Inverse variance weighted	41	-0.160839	0.0610122	0.00838461	-0.280423	-0.041255	0.851429	0.755464	0.959584
GCST90265254.txt	PDR	Inverse variance weighted	22	-0.103845	0.0399141	0.00927597	-0.182076	-0.0256133	0.901365	0.833538	0.974712
GCST90264862.txt	PDR	Inverse variance weighted	48	-0.0570933	0.0221296	0.00988131	-0.100467	-0.0137193	0.944506	0.904415	0.986374
GCST90264970.txt	PDR	Inverse variance weighted	16	0.0785529	0.0305058	0.0100235	0.0187616	0.138344	1.08172	1.01894	1.14837
GCST90265196.txt	PDR	Inverse variance weighted	20	-0.0588905	0.0230993	0.0107892	-0.104165	-0.0136159	0.94281	0.901076	0.986476
GCST90266056.txt	PDR	Inverse variance weighted	31	-0.0810551	0.0318296	0.0108799	-0.143441	-0.0186691	0.922143	0.866372	0.981504
GCST90264184.txt	PDR	Inverse variance weighted	18	-0.114609	0.0452492	0.0113143	-0.203297	-0.0259205	0.891715	0.816036	0.974413
GCST90266149.txt	PDR	Inverse variance weighted	8	-0.0996475	0.0394431	0.0115251	-0.176956	-0.022339	0.905156	0.837817	0.977909
GCST90266099.txt	PDR	Inverse variance weighted	41	0.0286668	0.0114379	0.0122005	0.00624845	0.0510851	1.02908	1.00627	1.05241
GCST90266417.txt	PDR	Inverse variance weighted	19	0.0948991	0.0379319	0.0123553	0.0205527	0.169246	1.09955	1.02077	1.18441
GCST90265700.txt	PDR	Inverse variance weighted	2	0.325905	0.130546	0.0125432	0.0700356	0.581775	1.38528	1.07255	1.78921
GCST90266624.txt	PDR	Inverse variance weighted	2	0.270095	0.108748	0.0130035	0.0569485	0.483242	1.31009	1.0586	1.62132
GCST90266803.txt	PDR	Inverse variance weighted	38	0.032255	0.0130344	0.013338	0.00670768	0.0578024	1.03278	1.00673	1.05951
GCST90265405.txt	PDR	Inverse variance weighted	39	0.0635294	0.0259392	0.0143187	0.0126886	0.11437	1.06559	1.01277	1.12117
GCST90265930.txt	PDR	Inverse variance weighted	15	0.034564	0.0141947	0.0148916	0.00674252	0.0623856	1.03517	1.00677	1.06437
GCST90266258.txt	PDR	Inverse variance weighted	24	-0.0847189	0.034919	0.0152598	-0.15316	-0.0162776	0.91877	0.857992	0.983854
GCST90264317.txt	PDR	Inverse variance weighted	16	0.100085	0.0413235	0.0154363	0.0190906	0.181079	1.10526	1.01927	1.19851
GCST90266203.txt	PDR	Inverse variance weighted	31	-0.0216105	0.00892614	0.0154765	-0.0391057	-0.00411525	0.978621	0.961649	0.995893
GCST90265890.txt	PDR	Inverse variance weighted	33	0.0301637	0.0125875	0.0165606	0.00549218	0.0548352	1.03062	1.00551	1.05637
GCST90265276.txt	PDR	Inverse variance weighted	25	-0.0285006	0.0119245	0.016844	-0.0518725	-0.00512864	0.971902	0.94945	0.994884
GCST90266345.txt	PDR	Inverse variance weighted	18	-0.0740242	0.0310424	0.017097	-0.134867	-0.0131811	0.928649	0.873832	0.986905
GCST90266365.txt	PDR	Inverse variance weighted	21	-0.0251876	0.0105849	0.017332	-0.0459339	-0.00444127	0.975127	0.955105	0.995569
GCST90264872.txt	PDR	Inverse variance weighted	28	-0.0656097	0.0276595	0.0176898	-0.119822	-0.0113971	0.936496	0.887078	0.988668
GCST90266633.txt	PDR	Inverse variance weighted	20	0.0180561	0.0076282	0.0179317	0.00310488	0.0330074	1.01822	1.00311	1.03356
GCST90265059.txt	PDR	Inverse variance weighted	32	0.0478485	0.0203782	0.0188733	0.00790723	0.0877897	1.04901	1.00794	1.09176
GCST90265797.txt	PDR	Inverse variance weighted	25	-0.0608969	0.0259635	0.0190026	-0.111785	-0.0100084	0.94092	0.894236	0.990042
GCST90266799.txt	PDR	Inverse variance weighted	17	0.0543588	0.0231952	0.0191017	0.00889628	0.0998214	1.05586	1.00894	1.10497
GCST90266543.txt	PDR	Inverse variance weighted	11	-0.0585309	0.025125	0.0198279	-0.107776	-0.00928592	0.943149	0.897829	0.990757
GCST90265687.txt	PDR	Inverse variance weighted	32	-0.0188178	0.00810907	0.020309	-0.0347116	-0.00292405	0.981358	0.965884	0.99708
GCST90265562.txt	PDR	Inverse variance weighted	23	-0.0525237	0.022715	0.0207619	-0.0970452	-0.00800221	0.948832	0.907515	0.99203
GCST90265710.txt	PDR	Inverse variance weighted	29	-0.0355395	0.015376	0.0208129	-0.0656765	-0.00540254	0.965085	0.936434	0.994612
GCST90265377.txt	PDR	Inverse variance weighted	18	0.0734384	0.0318179	0.0209942	0.0110754	0.135801	1.0762	1.01114	1.14545
GCST90266580.txt	PDR	Inverse variance weighted	23	0.0509682	0.0221333	0.0212908	0.00758702	0.0943495	1.05229	1.00762	1.09894
GCST90264210.txt	PDR	Inverse variance weighted	21	0.0795835	0.0346357	0.0215771	0.0116975	0.14747	1.08284	1.01177	1.1589
GCST90266112.txt	PDR	Inverse variance weighted	5	0.165246	0.0721116	0.0219331	0.0239068	0.306584	1.17968	1.02419	1.35878
GCST90264658.txt	PDR	Inverse variance weighted	31	0.053802	0.0236022	0.0226355	0.00754165	0.100062	1.05528	1.00757	1.10524
GCST90266766.txt	PDR	Inverse variance weighted	21	-0.038756	0.0170149	0.0227401	-0.0721052	-0.00540688	0.961985	0.930433	0.994608
GCST90265429.txt	PDR	Inverse variance weighted	22	0.0607131	0.0266828	0.0228841	0.00841478	0.113011	1.06259	1.00845	1.11964
GCST90265672.txt	PDR	Inverse variance weighted	16	-0.0749324	0.0329442	0.0229344	-0.139503	-0.0103618	0.927806	0.86979	0.989692
GCST90265407.txt	PDR	Wald ratio	1	-1.00142	0.44039	0.0229691	-1.86459	-0.13826	0.367356	0.15496	0.870872
GCST90266377.txt	PDR	Inverse variance weighted	19	-0.0586756	0.025893	0.0234467	-0.109426	-0.00792526	0.943013	0.896349	0.992106
GCST90264271.txt	PDR	Inverse variance weighted	21	-0.0889117	0.0393455	0.0238356	-0.166029	-0.0117946	0.914926	0.847022	0.988275
GCST90266174.txt	PDR	Inverse variance weighted	12	-0.0473044	0.0209623	0.0240307	-0.0883905	-0.00621821	0.953797	0.915403	0.993801
GCST90265880.txt	PDR	Inverse variance weighted	14	0.0355142	0.0157808	0.0244195	0.00458376	0.0664446	1.03615	1.00459	1.0687
GCST90266480.txt	PDR	Wald ratio	1	-0.294745	0.131313	0.0247938	-0.552119	-0.0373718	0.744721	0.575729	0.963318
GCST90265439.txt	PDR	Inverse variance weighted	14	-0.121272	0.0540814	0.0249353	-0.227272	-0.0152728	0.885793	0.796704	0.984843
GCST90265625.txt	PDR	Inverse variance weighted	2	0.430938	0.19244	0.025134	0.0537555	0.80812	1.5387	1.05523	2.24369
GCST90265745.txt	PDR	Inverse variance weighted	16	0.0884205	0.0395725	0.0254573	0.0108584	0.165983	1.09245	1.01092	1.18055
GCST90264561.txt	PDR	Inverse variance weighted	4	0.195863	0.0877012	0.0255294	0.0239684	0.367757	1.21636	1.02426	1.44449
GCST90265226.txt	PDR	Inverse variance weighted	33	0.028729	0.0128957	0.0258948	0.0034533	0.0540046	1.02915	1.00346	1.05549
GCST90266813.txt	PDR	Inverse variance weighted	19	-0.0329484	0.0148126	0.0261248	-0.061981	-0.00391573	0.967589	0.939901	0.996092
GCST90266067.txt	PDR	Inverse variance weighted	16	-0.0919813	0.0413804	0.0262279	-0.173087	-0.0108756	0.912122	0.841064	0.989183
GCST90265018.txt	PDR	Inverse variance weighted	45	-0.0518519	0.0233955	0.0266696	-0.097707	-0.00599674	0.94947	0.906915	0.994021
GCST90266652.txt	PDR	Inverse variance weighted	16	-0.0296525	0.0133861	0.0267483	-0.0558893	-0.00341575	0.970783	0.945644	0.99659
GCST90264997.txt	PDR	Inverse variance weighted	20	0.0983877	0.0444385	0.0268274	0.0112883	0.185487	1.10339	1.01135	1.2038
GCST90266378.txt	PDR	Inverse variance weighted	18	0.0605575	0.0273598	0.0268714	0.00693242	0.114183	1.06243	1.00696	1.12096
GCST90264462.txt	PDR	Inverse variance weighted	31	-0.0438538	0.0198199	0.0269243	-0.0827008	-0.00500677	0.957094	0.920627	0.995006
GCST90265545.txt	PDR	Inverse variance weighted	17	-0.143193	0.0647599	0.027026	-0.270123	-0.016264	0.866586	0.763286	0.983868
GCST90265748.txt	PDR	Inverse variance weighted	30	-0.0598947	0.0271097	0.0271508	-0.11303	-0.00675961	0.941864	0.893124	0.993263
GCST90265045.txt	PDR	Inverse variance weighted	32	-0.0505027	0.0228618	0.027172	-0.0953119	-0.00569347	0.950751	0.909089	0.994323
GCST90266759.txt	PDR	Inverse variance weighted	17	0.055243	0.0250245	0.0272751	0.006195	0.104291	1.0568	1.00621	1.10992
GCST90264660.txt	PDR	Inverse variance weighted	14	0.0855775	0.0389085	0.0278455	0.00931686	0.161838	1.08935	1.00936	1.17567
GCST90266072.txt	PDR	Inverse variance weighted	6	0.122384	0.05569	0.0279785	0.0132312	0.231536	1.13019	1.01332	1.26053
GCST90266123.txt	PDR	Inverse variance weighted	18	-0.100536	0.0457641	0.0280322	-0.190234	-0.0108386	0.904352	0.826766	0.98922
GCST90265793.txt	PDR	Inverse variance weighted	20	0.0958166	0.043616	0.028033	0.0103293	0.181304	1.10056	1.01038	1.19878
GCST90266331.txt	PDR	Inverse variance weighted	29	0.184514	0.084038	0.0281206	0.0197993	0.349228	1.20263	1.02	1.41797
GCST90264349.txt	PDR	Inverse variance weighted	18	-0.0434501	0.0198862	0.0288938	-0.0824271	-0.00447307	0.95748	0.920879	0.995537
GCST90264770.txt	PDR	Inverse variance weighted	14	-0.0841219	0.0387547	0.0299595	-0.160081	-0.00816271	0.919319	0.852075	0.991871
GCST90266535.txt	PDR	Inverse variance weighted	18	0.0442142	0.0203877	0.0301081	0.00425422	0.0841741	1.04521	1.00426	1.08782
GCST90265246.txt	PDR	Inverse variance weighted	15	-0.126397	0.0583064	0.0301741	-0.240677	-0.0121159	0.881265	0.786095	0.987957
GCST90265453.txt	PDR	Inverse variance weighted	20	-0.0673796	0.031343	0.0315752	-0.128812	-0.00594726	0.93484	0.879139	0.99407
GCST90265132.txt	PDR	Inverse variance weighted	60	-0.00554916	0.00258332	0.0317076	-0.0106125	-0.000485862	0.994466	0.989444	0.999514
GCST90265067.txt	PDR	Inverse variance weighted	23	0.0640338	0.0298232	0.0317841	0.00558037	0.122487	1.06613	1.0056	1.1303
GCST90266581.txt	PDR	Inverse variance weighted	22	0.0522929	0.0243674	0.0318712	0.00453288	0.100053	1.05368	1.00454	1.10523
GCST90266425.txt	PDR	Inverse variance weighted	27	-0.0364473	0.0170203	0.032242	-0.0698071	-0.00308745	0.964209	0.932574	0.996917
GCST90264297.txt	PDR	Inverse variance weighted	3	-0.238759	0.1116	0.0324012	-0.457494	-0.0200239	0.787605	0.632868	0.980175
GCST90265029.txt	PDR	Inverse variance weighted	16	-0.0904806	0.0424021	0.0328534	-0.173589	-0.00737245	0.913492	0.840643	0.992655
GCST90265855.txt	PDR	Inverse variance weighted	20	0.00977092	0.00458116	0.0329373	0.000791842	0.01875	1.00982	1.00079	1.01893
GCST90264657.txt	PDR	Inverse variance weighted	30	0.0464238	0.0217739	0.0329998	0.00374699	0.0891007	1.04752	1.00375	1.09319
GCST90266552.txt	PDR	Inverse variance weighted	11	-0.0612641	0.028737	0.0330159	-0.117589	-0.00493959	0.940575	0.889062	0.995073
GCST90266001.txt	PDR	Inverse variance weighted	19	-0.0523437	0.0245927	0.0333016	-0.100545	-0.0041421	0.949003	0.904344	0.995866
GCST90264580.txt	PDR	Inverse variance weighted	2	0.297112	0.139754	0.0335065	0.0231938	0.571031	1.34597	1.02346	1.77009
GCST90266107.txt	PDR	Inverse variance weighted	20	-0.063776	0.0299996	0.0335123	-0.122575	-0.00497669	0.938215	0.884639	0.995036
GCST90266130.txt	PDR	Inverse variance weighted	12	-0.125609	0.0590909	0.0335287	-0.241428	-0.00979104	0.881959	0.785506	0.990257
GCST90266188.txt	PDR	Inverse variance weighted	19	0.0362184	0.0170449	0.0335963	0.00281043	0.0696263	1.03688	1.00281	1.07211
GCST90266248.txt	PDR	Inverse variance weighted	14	-0.0489556	0.0230774	0.0338911	-0.0941874	-0.00372388	0.952223	0.910112	0.996283
GCST90266338.txt	PDR	Inverse variance weighted	22	-0.0838664	0.0396015	0.0341955	-0.161485	-0.0062475	0.919554	0.850879	0.993772
GCST90266405.txt	PDR	Inverse variance weighted	15	-0.0520736	0.0245923	0.0342192	-0.100274	-0.00387276	0.949259	0.904589	0.996135
GCST90264276.txt	PDR	Inverse variance weighted	3	-0.249064	0.117768	0.0344413	-0.47989	-0.0182384	0.77953	0.618851	0.981927
GCST90264318.txt	PDR	Inverse variance weighted	11	-0.0918857	0.0435124	0.034711	-0.17717	-0.00660145	0.912209	0.837637	0.99342
GCST90264866.txt	PDR	Inverse variance weighted	40	-0.04209	0.019955	0.0349236	-0.0812018	-0.00297815	0.958784	0.922008	0.997026
GCST90264221.txt	PDR	Inverse variance weighted	25	0.0819598	0.0388958	0.0351032	0.00572412	0.158195	1.08541	1.00574	1.1714
GCST90266189.txt	PDR	Inverse variance weighted	8	-0.161243	0.0765253	0.0351123	-0.311233	-0.0112539	0.851085	0.732543	0.988809
GCST90266663.txt	PDR	Inverse variance weighted	23	-0.0534559	0.0254503	0.0356932	-0.103338	-0.00357335	0.947948	0.901822	0.996433
GCST90264757.txt	PDR	Inverse variance weighted	24	0.060643	0.0289189	0.0359931	0.00396204	0.117324	1.06252	1.00397	1.12448
GCST90266353.txt	PDR	Inverse variance weighted	12	0.0263448	0.0125693	0.0360855	0.00170895	0.0509807	1.02669	1.00171	1.0523
GCST90266574.txt	PDR	Inverse variance weighted	23	0.0734856	0.0350969	0.0362785	0.0046957	0.142275	1.07625	1.00471	1.15289
GCST90265299.txt	PDR	Inverse variance weighted	16	0.0579469	0.0276861	0.0363494	0.00368217	0.112212	1.05966	1.00369	1.11875
GCST90264345.txt	PDR	Inverse variance weighted	18	0.0645441	0.0309064	0.0367641	0.00396758	0.125121	1.06667	1.00398	1.13329
GCST90264668.txt	PDR	Inverse variance weighted	8	0.0970694	0.0465104	0.0368841	0.00590891	0.18823	1.10194	1.00593	1.20711
GCST90265836.txt	PDR	Inverse variance weighted	28	0.0355472	0.017045	0.0370242	0.0021391	0.0689553	1.03619	1.00214	1.07139
GCST90265539.txt	PDR	Inverse variance weighted	4	-0.188056	0.0903829	0.0374647	-0.365207	-0.010906	0.828568	0.694053	0.989153
GCST90265812.txt	PDR	Inverse variance weighted	20	0.0658903	0.0317766	0.0381211	0.00360824	0.128172	1.06811	1.00361	1.13675
GCST90264985.txt	PDR	Inverse variance weighted	24	-0.0766373	0.0369797	0.0382266	-0.149117	-0.00415714	0.926226	0.861468	0.995851
GCST90266096.txt	PDR	Inverse variance weighted	12	-0.0907069	0.044	0.0392534	-0.176947	-0.00446692	0.913285	0.837824	0.995543
GCST90266757.txt	PDR	Inverse variance weighted	30	0.059265	0.028764	0.0393616	0.00288751	0.115642	1.06106	1.00289	1.12259
GCST90264579.txt	PDR	Inverse variance weighted	10	-0.153716	0.0748157	0.0399185	-0.300355	-0.00707688	0.857516	0.740556	0.992948
GCST90264497.txt	PDR	Inverse variance weighted	32	0.0766058	0.0374481	0.0407907	0.00320748	0.150004	1.07962	1.00321	1.16184
GCST90264758.txt	PDR	Inverse variance weighted	26	-0.0582325	0.0286244	0.0419143	-0.114336	-0.00212879	0.943431	0.891958	0.997873
GCST90265424.txt	PDR	Inverse variance weighted	35	-0.0869445	0.0427609	0.0420254	-0.170756	-0.00313303	0.916728	0.843027	0.996872
GCST90266817.txt	PDR	Inverse variance weighted	23	-0.0764214	0.0377396	0.0428709	-0.150391	-0.00245177	0.926426	0.860371	0.997551
GCST90266354.txt	PDR	Inverse variance weighted	17	0.0203861	0.0101001	0.0435487	0.000589932	0.0401823	1.0206	1.00059	1.041
GCST90265675.txt	PDR	Inverse variance weighted	7	-0.175518	0.0871001	0.0438908	-0.346234	-0.00480205	0.839022	0.707347	0.995209
GCST90266687.txt	PDR	Inverse variance weighted	18	-0.0920167	0.0458211	0.0446249	-0.181826	-0.00220733	0.91209	0.833746	0.997795
GCST90266492.txt	PDR	Inverse variance weighted	21	0.0836258	0.0416881	0.0448579	0.00191702	0.165335	1.08722	1.00192	1.17979
GCST90265732.txt	PDR	Inverse variance weighted	30	-0.015104	0.00754247	0.0452286	-0.0298872	-0.000320722	0.98501	0.970555	0.999679
GCST90266285.txt	PDR	Inverse variance weighted	30	0.0977797	0.0490205	0.046079	0.00169951	0.19386	1.10272	1.0017	1.21393
GCST90265938.txt	PDR	Inverse variance weighted	14	-0.0750129	0.0376451	0.0463014	-0.148797	-0.00122857	0.927731	0.861744	0.998772
GCST90264483.txt	PDR	Inverse variance weighted	20	-0.092876	0.0466886	0.0466722	-0.184386	-0.00136624	0.911307	0.831615	0.998635
GCST90266796.txt	PDR	Inverse variance weighted	18	0.047266	0.0237913	0.046956	0.000635155	0.0938969	1.0484	1.00064	1.09845
GCST90266679.txt	PDR	Inverse variance weighted	19	0.0642677	0.0323609	0.0470367	0.000840409	0.127695	1.06638	1.00084	1.13621
GCST90266625.txt	PDR	Inverse variance weighted	2	0.271584	0.137132	0.0476523	0.00280516	0.540363	1.31204	1.00281	1.71663
GCST90265712.txt	PDR	Wald ratio	1	0.223598	0.113024	0.0478923	0.00207092	0.445125	1.25057	1.00207	1.56069
GCST90265056.txt	PDR	Inverse variance weighted	23	-0.0804908	0.0407021	0.0479785	-0.160267	-0.000714695	0.922663	0.851916	0.999286
GCST90265626.txt	PDR	Inverse variance weighted	21	-0.0872195	0.044156	0.0482386	-0.173765	-0.000673822	0.916476	0.840494	0.999326
GCST90265936.txt	PDR	Inverse variance weighted	7	-0.0414851	0.0210264	0.0484959	-0.0826969	-0.000273272	0.959364	0.92063	0.999727
GCST90266325.txt	PDR	Inverse variance weighted	14	0.0522068	0.0264625	0.0485119	0.000340225	0.104073	1.05359	1.00034	1.10968
GCST90266317.txt	PDR	Inverse variance weighted	16	0.0412995	0.0209956	0.0491765	0.00014819	0.0824509	1.04216	1.00015	1.08595
GCST90265720.txt	PDR	Inverse variance weighted	14	0.0460754	0.0234555	0.0494864	0.000102666	0.0920482	1.04715	1.0001	1.09642
GCST90266269.txt	PDR	Inverse variance weighted	13	0.0433166	0.0220876	0.0498642	2.4898e-05	0.0866083	1.04427	1.00002	1.09047
GCST90265266.txt	PDR	Inverse variance weighted	18	0.0729717	0.0373086	0.0504776	-0.000153165	0.146096	1.0757	0.999847	1.15731
GCST90265345.txt	PDR	Inverse variance weighted	7	0.118311	0.0606821	0.0512131	-0.000625624	0.237248	1.12559	0.999375	1.26776
GCST90265307.txt	PDR	Inverse variance weighted	4	0.282879	0.145118	0.0512587	-0.00155166	0.567309	1.32694	0.99845	1.76352
GCST90264354.txt	PDR	Inverse variance weighted	12	0.0883826	0.0455441	0.0523073	-0.000883749	0.177649	1.09241	0.999117	1.19441
GCST90266657.txt	PDR	Inverse variance weighted	25	-0.0672718	0.0346746	0.052369	-0.135234	0.000690431	0.934941	0.873511	1.00069
GCST90266744.txt	PDR	Inverse variance weighted	17	0.144845	0.0747157	0.0525473	-0.00159724	0.291288	1.15586	0.998404	1.33815
GCST90264696.txt	PDR	Wald ratio	1	0.748014	0.386853	0.0531638	-0.0102177	1.50625	2.1128	0.989834	4.50977
GCST90266646.txt	PDR	Wald ratio	1	0.0999066	0.0516819	0.0532231	-0.00138993	0.201203	1.10507	0.998611	1.22287
GCST90265517.txt	PDR	Wald ratio	1	0.0251142	0.0130175	0.0536976	-0.000400057	0.0506285	1.02543	0.9996	1.05193
GCST90264223.txt	PDR	Inverse variance weighted	4	-0.151205	0.0785998	0.0543887	-0.30526	0.00285095	0.859672	0.736932	1.00286
GCST90265958.txt	PDR	Inverse variance weighted	6	0.1849	0.0967729	0.056048	-0.00477459	0.374575	1.2031	0.995237	1.45437
GCST90264778.txt	PDR	Inverse variance weighted	24	0.0454014	0.0237922	0.0563594	-0.00123134	0.0920342	1.04645	0.998769	1.0964
GCST90265533.txt	PDR	Inverse variance weighted	36	0.0294744	0.0154782	0.0568771	-0.00086284	0.0598116	1.02991	0.999138	1.06164
GCST90266467.txt	PDR	Inverse variance weighted	27	0.0418438	0.0220075	0.0572574	-0.00129095	0.0849786	1.04273	0.99871	1.08869
GCST90265597.txt	PDR	Inverse variance weighted	33	0.0486361	0.025658	0.0580191	-0.00165357	0.0989258	1.04984	0.998348	1.10398
GCST90265481.txt	PDR	Inverse variance weighted	5	0.177147	0.093487	0.0581085	-0.006088	0.360381	1.19381	0.99393	1.43388
GCST90266264.txt	PDR	Inverse variance weighted	24	0.0588869	0.0311576	0.0587622	-0.00218201	0.119956	1.06066	0.99782	1.12745
GCST90266039.txt	PDR	Inverse variance weighted	72	0.00667695	0.00353399	0.0588443	-0.000249659	0.0136036	1.0067	0.99975	1.0137
GCST90264871.txt	PDR	Inverse variance weighted	22	-0.0424562	0.0224731	0.0588649	-0.0865034	0.00159107	0.958432	0.917132	1.00159
GCST90264362.txt	PDR	Inverse variance weighted	17	0.096776	0.0513618	0.0595376	-0.00389309	0.197445	1.10161	0.996114	1.21829
GCST90264472.txt	PDR	Inverse variance weighted	12	-0.0828972	0.0440498	0.05985	-0.169235	0.00344041	0.920446	0.844311	1.00345
GCST90265201.txt	PDR	Inverse variance weighted	21	-0.0268247	0.0142542	0.0598532	-0.054763	0.00111364	0.973532	0.946709	1.00111
GCST90264816.txt	PDR	Inverse variance weighted	22	-0.0831294	0.0441924	0.0599611	-0.169746	0.00348767	0.920232	0.843879	1.00349
GCST90264264.txt	PDR	Inverse variance weighted	34	-0.0598675	0.0318265	0.0599643	-0.122247	0.00251252	0.941889	0.884929	1.00252
GCST90265333.txt	PDR	Inverse variance weighted	39	0.0599664	0.0319152	0.060254	-0.00258734	0.12252	1.0618	0.997416	1.13034
GCST90265742.txt	PDR	Inverse variance weighted	28	0.0585175	0.0311761	0.0605182	-0.00258764	0.119623	1.06026	0.997416	1.12707
GCST90265464.txt	PDR	Inverse variance weighted	22	0.077511	0.0413177	0.060659	-0.0034718	0.158494	1.08059	0.996534	1.17174
GCST90266735.txt	PDR	Inverse variance weighted	13	0.118731	0.0633507	0.0609056	-0.00543675	0.242898	1.12607	0.994578	1.27494
GCST90265148.txt	PDR	Inverse variance weighted	18	0.100558	0.0536626	0.0609462	-0.00462114	0.205736	1.10579	0.99539	1.22843
GCST90265640.txt	PDR	Inverse variance weighted	26	-0.0271125	0.0144776	0.0611078	-0.0554887	0.00126369	0.973252	0.946023	1.00126
GCST90266752.txt	PDR	Inverse variance weighted	25	-0.0439481	0.0234912	0.0613681	-0.0899908	0.00209462	0.957004	0.91394	1.0021
GCST90265002.txt	PDR	Inverse variance weighted	26	0.0389429	0.0208819	0.0621936	-0.0019856	0.0798714	1.03971	0.998016	1.08315
GCST90265060.txt	PDR	Inverse variance weighted	22	-0.0924853	0.0498344	0.0634748	-0.190161	0.00519021	0.911663	0.826826	1.0052
GCST90266586.txt	PDR	Inverse variance weighted	15	-0.0766738	0.0413166	0.0634874	-0.157654	0.00430673	0.926192	0.854145	1.00432
GCST90265437.txt	PDR	Inverse variance weighted	15	-0.0802529	0.0432487	0.0635087	-0.16502	0.00451458	0.922883	0.847876	1.00452
GCST90265852.txt	PDR	Inverse variance weighted	20	-0.0378438	0.0204502	0.0642366	-0.0779261	0.0022386	0.962863	0.925033	1.00224
GCST90266722.txt	PDR	Inverse variance weighted	2	0.256733	0.138799	0.0643607	-0.0153133	0.528779	1.2927	0.984803	1.69686
GCST90265188.txt	PDR	Inverse variance weighted	22	-0.0701822	0.0380252	0.0649388	-0.144712	0.00434707	0.932224	0.865272	1.00436
GCST90266327.txt	PDR	Inverse variance weighted	25	0.0300715	0.0163358	0.0656465	-0.00194674	0.0620897	1.03053	0.998055	1.06406
GCST90266283.txt	PDR	Inverse variance weighted	18	-0.0437639	0.0237939	0.0658719	-0.0903999	0.00287205	0.95718	0.913566	1.00288
GCST90265825.txt	PDR	Inverse variance weighted	16	0.0670055	0.0364924	0.0663356	-0.00451961	0.138531	1.0693	0.995491	1.14858
GCST90265495.txt	PDR	Inverse variance weighted	20	-0.0728743	0.0397078	0.0664662	-0.150702	0.00495288	0.929718	0.860104	1.00497
GCST90266384.txt	PDR	Inverse variance weighted	22	-0.0899929	0.0491381	0.0670368	-0.186304	0.00631782	0.913938	0.830022	1.00634
GCST90265019.txt	PDR	Inverse variance weighted	23	-0.0325524	0.0177882	0.0672494	-0.0674172	0.0023124	0.967972	0.934805	1.00232
GCST90264340.txt	PDR	Inverse variance weighted	21	0.0371387	0.0203294	0.0677227	-0.00270691	0.0769843	1.03784	0.997297	1.08003
GCST90264809.txt	PDR	Inverse variance weighted	37	0.0330296	0.0180803	0.0677266	-0.00240791	0.0684671	1.03358	0.997595	1.07087
GCST90264773.txt	PDR	Inverse variance weighted	34	-0.0133025	0.00729043	0.0680541	-0.0275917	0.00098677	0.986786	0.972785	1.00099
GCST90265015.txt	PDR	Inverse variance weighted	13	0.0650197	0.0356398	0.0680982	-0.0048343	0.134874	1.06718	0.995177	1.14439
GCST90266820.txt	PDR	Inverse variance weighted	31	0.0454019	0.0249039	0.0682906	-0.00340973	0.0942136	1.04645	0.996596	1.09879
GCST90265076.txt	PDR	Inverse variance weighted	10	-0.0490409	0.026977	0.0690833	-0.101916	0.00383412	0.952142	0.903106	1.00384
GCST90265100.txt	PDR	Inverse variance weighted	25	0.0419657	0.023121	0.0695173	-0.00335155	0.0872829	1.04286	0.996654	1.09121
GCST90266789.txt	PDR	Inverse variance weighted	6	-0.128863	0.0712324	0.070444	-0.268478	0.0107529	0.879095	0.764542	1.01081
GCST90264240.txt	PDR	Inverse variance weighted	20	-0.0362507	0.0200982	0.0712814	-0.075643	0.00314173	0.964399	0.927147	1.00315
GCST90266448.txt	PDR	Inverse variance weighted	14	-0.0403376	0.0223763	0.071437	-0.0841952	0.00352003	0.960465	0.919252	1.00353
GCST90265114.txt	PDR	Inverse variance weighted	19	-0.0340572	0.0189183	0.0718252	-0.0711371	0.00302268	0.966516	0.931334	1.00303
GCST90264863.txt	PDR	Inverse variance weighted	31	-0.0424345	0.0236007	0.0721741	-0.0886919	0.00382288	0.958453	0.915128	1.00383
GCST90264515.txt	PDR	Inverse variance weighted	20	-0.0706439	0.0393074	0.072301	-0.147686	0.00639853	0.931794	0.862702	1.00642
GCST90265112.txt	PDR	Inverse variance weighted	20	0.0386697	0.0215431	0.0726549	-0.00355477	0.0808941	1.03943	0.996452	1.08426
GCST90264650.txt	PDR	Inverse variance weighted	26	-0.0544248	0.0304329	0.0737189	-0.114073	0.00522369	0.94703	0.892193	1.00524
GCST90266486.txt	PDR	Inverse variance weighted	17	-0.0600026	0.0336632	0.074678	-0.125982	0.00597733	0.941762	0.88163	1.006
GCST90265121.txt	PDR	Inverse variance weighted	22	-0.0273668	0.0153747	0.0750777	-0.0575013	0.00276762	0.973004	0.944121	1.00277
GCST90264923.txt	PDR	Inverse variance weighted	15	0.0318434	0.0179614	0.0762486	-0.00336093	0.0670477	1.03236	0.996645	1.06935
GCST90264590.txt	PDR	Inverse variance weighted	12	0.108343	0.0612167	0.0767554	-0.0116416	0.228328	1.11443	0.988426	1.2565
GCST90265149.txt	PDR	Inverse variance weighted	18	0.079135	0.0448388	0.0775842	-0.008749	0.167019	1.08235	0.991289	1.18178
GCST90265576.txt	PDR	Inverse variance weighted	8	-0.106501	0.060389	0.0778028	-0.224863	0.0118616	0.898974	0.798625	1.01193
GCST90266163.txt	PDR	Inverse variance weighted	17	-0.070685	0.0401041	0.0779785	-0.149289	0.00791905	0.931755	0.86132	1.00795
GCST90265858.txt	PDR	Inverse variance weighted	24	-0.0429944	0.0244236	0.078346	-0.0908645	0.0048758	0.957917	0.913141	1.00489
GCST90266515.txt	PDR	Inverse variance weighted	13	0.0249702	0.01424	0.0795122	-0.00294024	0.0528807	1.02528	0.997064	1.0543
GCST90265175.txt	PDR	Inverse variance weighted	28	-0.0285973	0.0163152	0.0796348	-0.060575	0.00338035	0.971808	0.941223	1.00339
GCST90265594.txt	PDR	Inverse variance weighted	17	-0.0998439	0.0570605	0.0801546	-0.211683	0.0119947	0.904979	0.809221	1.01207
GCST90266641.txt	PDR	Inverse variance weighted	16	-0.0889999	0.0509151	0.0804628	-0.188794	0.0107937	0.914846	0.827957	1.01085
GCST90266387.txt	PDR	Inverse variance weighted	18	-0.0381158	0.0218224	0.0807013	-0.0808877	0.00465623	0.962602	0.922297	1.00467
GCST90264383.txt	PDR	Inverse variance weighted	44	-0.00925296	0.00530235	0.0809731	-0.0196456	0.00113965	0.99079	0.980546	1.00114
GCST90265215.txt	PDR	Inverse variance weighted	22	-0.0656618	0.0377187	0.0817139	-0.13959	0.00826692	0.936448	0.869714	1.0083
GCST90266579.txt	PDR	Inverse variance weighted	22	0.0336685	0.0194004	0.0826609	-0.00435634	0.0716933	1.03424	0.995653	1.07433
GCST90265739.txt	PDR	Inverse variance weighted	36	-0.0400914	0.0231328	0.0830782	-0.0854317	0.00524887	0.960702	0.918116	1.00526
GCST90266775.txt	PDR	Inverse variance weighted	26	-0.0254288	0.0147415	0.0845302	-0.0543222	0.00346448	0.974892	0.947127	1.00347
GCST90266274.txt	PDR	Inverse variance weighted	15	0.0465505	0.0270186	0.0849059	-0.006406	0.099507	1.04765	0.993614	1.10463
GCST90265305.txt	PDR	Inverse variance weighted	12	0.136172	0.0790532	0.0849719	-0.018772	0.291117	1.14588	0.981403	1.33792
GCST90266214.txt	PDR	Inverse variance weighted	12	0.117276	0.068221	0.0856035	-0.0164372	0.250989	1.12443	0.983697	1.2853
GCST90264831.txt	PDR	Inverse variance weighted	15	0.0177892	0.0103526	0.0857354	-0.00250184	0.0380802	1.01795	0.997501	1.03881
GCST90264861.txt	PDR	Inverse variance weighted	36	-0.037613	0.0218937	0.0857991	-0.0805246	0.00529856	0.963086	0.922632	1.00531
GCST90264604.txt	PDR	Inverse variance weighted	11	-0.0736238	0.0428992	0.0861246	-0.157706	0.0104586	0.929021	0.854101	1.01051
GCST90266465.txt	PDR	Inverse variance weighted	4	-0.133275	0.0777429	0.0864731	-0.285651	0.0191012	0.875224	0.751525	1.01928
GCST90266316.txt	PDR	Inverse variance weighted	13	-0.0662739	0.0386795	0.0866369	-0.142086	0.00953793	0.935874	0.867547	1.00958
GCST90265135.txt	PDR	Inverse variance weighted	22	0.0688144	0.0402076	0.086993	-0.0099925	0.147621	1.07124	0.990057	1.15907
GCST90265099.txt	PDR	Inverse variance weighted	7	0.0503863	0.0294828	0.0874493	-0.00739992	0.108173	1.05168	0.992627	1.11424
GCST90264693.txt	PDR	Inverse variance weighted	16	-0.0511276	0.0299408	0.087707	-0.109812	0.00755649	0.950157	0.896003	1.00759
GCST90266004.txt	PDR	Inverse variance weighted	18	0.0395607	0.0231896	0.0880138	-0.00589087	0.0850122	1.04035	0.994126	1.08873
GCST90264776.txt	PDR	Inverse variance weighted	22	-0.025027	0.0146808	0.0882413	-0.0538013	0.00374729	0.975284	0.94762	1.00375
GCST90264457.txt	PDR	Inverse variance weighted	15	-0.0645067	0.0378693	0.088492	-0.13873	0.00971701	0.93753	0.870463	1.00976
GCST90265632.txt	PDR	Inverse variance weighted	17	0.100333	0.058908	0.0885295	-0.0151272	0.215792	1.10554	0.984987	1.24084
GCST90264937.txt	PDR	Inverse variance weighted	18	0.0728972	0.042846	0.0888719	-0.0110809	0.156875	1.07562	0.98898	1.16985
GCST90264222.txt	PDR	Inverse variance weighted	22	-0.0710246	0.0418525	0.0896922	-0.153055	0.0110062	0.931439	0.858082	1.01107
GCST90266052.txt	PDR	Inverse variance weighted	36	-0.0377894	0.0222838	0.0899184	-0.0814656	0.00588674	0.962916	0.921764	1.0059
GCST90266339.txt	PDR	Inverse variance weighted	23	0.0229958	0.0135763	0.0903002	-0.0036138	0.0496054	1.02326	0.996393	1.05086
GCST90265479.txt	PDR	Wald ratio	1	0.324558	0.191814	0.0906372	-0.0513973	0.700513	1.38342	0.949901	2.01479
GCST90264305.txt	PDR	Inverse variance weighted	21	-0.0393482	0.0232669	0.090805	-0.0849514	0.00625494	0.961416	0.918557	1.00627
GCST90265683.txt	PDR	Inverse variance weighted	21	0.0593686	0.0351103	0.090853	-0.00944766	0.128185	1.06117	0.990597	1.13676
GCST90265074.txt	PDR	Inverse variance weighted	23	-0.00450739	0.00267026	0.0914118	-0.00974109	0.000726318	0.995503	0.990306	1.00073
GCST90265401.txt	PDR	Inverse variance weighted	36	0.0414928	0.0246041	0.0917148	-0.00673116	0.0897167	1.04237	0.993291	1.09386
GCST90264873.txt	PDR	Inverse variance weighted	32	-0.0375462	0.0222656	0.0917412	-0.0811869	0.00609448	0.96315	0.922021	1.00611
GCST90264232.txt	PDR	Inverse variance weighted	16	0.103801	0.0616126	0.0920384	-0.0169594	0.224562	1.10938	0.983184	1.25177
GCST90265935.txt	PDR	Inverse variance weighted	20	-0.0204481	0.0121602	0.0926555	-0.0442821	0.00338598	0.97976	0.956684	1.00339
GCST90265688.txt	PDR	Inverse variance weighted	24	0.0263983	0.0157092	0.0928718	-0.00439166	0.0571882	1.02675	0.995618	1.05886
GCST90266160.txt	PDR	Inverse variance weighted	29	0.0446873	0.026665	0.0937619	-0.00757609	0.0969508	1.0457	0.992453	1.10181
GCST90266436.txt	PDR	Inverse variance weighted	13	-0.0395892	0.02365	0.0941379	-0.0859431	0.00676477	0.961184	0.917646	1.00679
GCST90266606.txt	PDR	Inverse variance weighted	2	-0.34521	0.206458	0.0945128	-0.749867	0.0594477	0.708072	0.472429	1.06125
GCST90265609.txt	PDR	Inverse variance weighted	32	-0.0412324	0.0246603	0.0945211	-0.0895665	0.00710176	0.959606	0.914327	1.00713
GCST90265814.txt	PDR	Inverse variance weighted	22	0.049089	0.0294226	0.0952346	-0.00857938	0.106757	1.05031	0.991457	1.11266
GCST90266276.txt	PDR	Inverse variance weighted	15	-0.0348247	0.020891	0.0955198	-0.0757709	0.00612161	0.965775	0.927029	1.00614
GCST90264188.txt	PDR	Inverse variance weighted	12	0.0807505	0.0484647	0.0956791	-0.0142403	0.175741	1.0841	0.985861	1.19213
GCST90264576.txt	PDR	Inverse variance weighted	22	-0.0541842	0.0325404	0.0958861	-0.117963	0.00959509	0.947258	0.888729	1.00964
GCST90266376.txt	PDR	Inverse variance weighted	25	-0.0563174	0.0338856	0.0965156	-0.122733	0.0100984	0.945239	0.8845	1.01015
GCST90265038.txt	PDR	Inverse variance weighted	20	0.0574474	0.0346162	0.0970043	-0.0104003	0.125295	1.05913	0.989654	1.13348
GCST90264712.txt	PDR	Inverse variance weighted	13	-0.0350364	0.0211253	0.0972147	-0.076442	0.00636907	0.96557	0.926407	1.00639
GCST90266481.txt	PDR	Inverse variance weighted	21	-0.0625043	0.0376884	0.0972273	-0.136374	0.0113651	0.939409	0.872517	1.01143
GCST90264316.txt	PDR	Inverse variance weighted	17	0.0590608	0.0356248	0.0973464	-0.0107638	0.128885	1.06084	0.989294	1.13756
GCST90265098.txt	PDR	Inverse variance weighted	29	0.0339304	0.0205027	0.0979407	-0.00625497	0.0741157	1.03451	0.993765	1.07693
GCST90264293.txt	PDR	Inverse variance weighted	20	-0.0708686	0.0428378	0.0980565	-0.154831	0.0130934	0.931584	0.85656	1.01318
GCST90266431.txt	PDR	Inverse variance weighted	17	0.0630735	0.0381403	0.0981836	-0.0116815	0.137829	1.06511	0.988387	1.14778
GCST90265468.txt	PDR	Inverse variance weighted	23	0.0540711	0.0327192	0.0984162	-0.0100585	0.118201	1.05556	0.989992	1.12547
GCST90266013.txt	PDR	Inverse variance weighted	24	-0.0369028	0.0223805	0.0991713	-0.0807685	0.00696292	0.96377	0.922407	1.00699
GCST90265410.txt	PDR	Inverse variance weighted	16	0.0330097	0.020024	0.0992487	-0.00623733	0.0722566	1.03356	0.993782	1.07493
GCST90266461.txt	PDR	Inverse variance weighted	31	0.0858721	0.052125	0.0994703	-0.0162929	0.188037	1.08967	0.983839	1.20688
GCST90264875.txt	PDR	Inverse variance weighted	30	-0.0103188	0.0062683	0.0997244	-0.0226047	0.00196704	0.989734	0.977649	1.00197
GCST90266394.txt	PDR	Inverse variance weighted	26	-0.0205576	0.0124975	0.0999837	-0.0450527	0.00393756	0.979652	0.955947	1.00395
GCST90265346.txt	PDR	Inverse variance weighted	26	0.0327994	0.0199817	0.1007	-0.00636479	0.0719635	1.03334	0.993655	1.07462
GCST90264600.txt	PDR	Inverse variance weighted	30	-0.0132508	0.0080843	0.101196	-0.0290961	0.00259439	0.986837	0.971323	1.0026
GCST90265886.txt	PDR	Inverse variance weighted	20	0.0424071	0.0258891	0.101416	-0.00833559	0.0931497	1.04332	0.991699	1.09763
GCST90266281.txt	PDR	Inverse variance weighted	13	-0.0615982	0.0376528	0.10185	-0.135398	0.0122014	0.940261	0.873368	1.01228
GCST90264915.txt	PDR	Inverse variance weighted	15	-0.0314733	0.0192572	0.102182	-0.0692174	0.00627079	0.969017	0.933124	1.00629
GCST90266243.txt	PDR	Inverse variance weighted	19	-0.079986	0.0490411	0.10289	-0.176106	0.0161345	0.923129	0.838529	1.01627
GCST90266414.txt	PDR	Inverse variance weighted	20	-0.0371568	0.0227982	0.103141	-0.0818412	0.00752763	0.963525	0.921418	1.00756
GCST90266010.txt	PDR	Inverse variance weighted	22	-0.0438056	0.0270245	0.105027	-0.0967736	0.00916248	0.95714	0.907761	1.0092
GCST90265355.txt	PDR	Inverse variance weighted	18	0.0388121	0.0239555	0.105195	-0.00814074	0.085765	1.03958	0.991892	1.08955
GCST90266180.txt	PDR	Inverse variance weighted	16	0.0251342	0.0155398	0.10579	-0.00532382	0.0555923	1.02545	0.99469	1.05717
GCST90265102.txt	PDR	Inverse variance weighted	21	0.0284505	0.0176125	0.106233	-0.00606997	0.062971	1.02886	0.993948	1.065
GCST90264980.txt	PDR	Wald ratio	1	0.320267	0.198386	0.106449	-0.0685702	0.709104	1.3775	0.933728	2.03217
GCST90265199.txt	PDR	Inverse variance weighted	19	0.031786	0.0197294	0.107158	-0.00688358	0.0704556	1.0323	0.99314	1.073
GCST90265558.txt	PDR	Inverse variance weighted	15	-0.107055	0.0665022	0.107442	-0.237399	0.0232893	0.898476	0.788676	1.02356
GCST90265885.txt	PDR	Inverse variance weighted	43	0.0224965	0.014011	0.108356	-0.00496516	0.0499581	1.02275	0.995047	1.05123
GCST90266148.txt	PDR	Inverse variance weighted	22	0.0488167	0.0304176	0.108519	-0.0108017	0.108435	1.05003	0.989256	1.11453
GCST90265641.txt	PDR	Inverse variance weighted	21	0.0264345	0.0165484	0.110175	-0.00600033	0.0588694	1.02679	0.994018	1.06064
GCST90265709.txt	PDR	Inverse variance weighted	24	-0.062394	0.0391085	0.110621	-0.139047	0.0142585	0.939513	0.870187	1.01436
GCST90266733.txt	PDR	Inverse variance weighted	20	0.0576671	0.0362272	0.111425	-0.0133382	0.128672	1.05936	0.98675	1.13732
GCST90264689.txt	PDR	Inverse variance weighted	14	0.0595672	0.0374212	0.111429	-0.0137784	0.132913	1.06138	0.986316	1.14215
GCST90266400.txt	PDR	Inverse variance weighted	25	0.049343	0.0310062	0.111522	-0.0114292	0.110115	1.05058	0.988636	1.11641
GCST90266459.txt	PDR	Wald ratio	1	-0.354484	0.222863	0.111702	-0.791296	0.0823277	0.701535	0.453257	1.08581
GCST90265164.txt	PDR	Inverse variance weighted	26	0.0384235	0.0241607	0.111761	-0.0089315	0.0857785	1.03917	0.991108	1.08957
GCST90264589.txt	PDR	Inverse variance weighted	29	-0.100322	0.0632424	0.112668	-0.224277	0.0236327	0.904546	0.799093	1.02391
GCST90265994.txt	PDR	Inverse variance weighted	51	-0.0338165	0.0213271	0.112828	-0.0756177	0.00798472	0.966749	0.927171	1.00802
GCST90264247.txt	PDR	Inverse variance weighted	23	-0.0557752	0.0352401	0.113486	-0.124846	0.0132955	0.945752	0.882633	1.01338
GCST90266186.txt	PDR	Inverse variance weighted	26	-0.0437353	0.0276654	0.113909	-0.0979594	0.0104889	0.957207	0.906686	1.01054
GCST90265194.txt	PDR	Inverse variance weighted	20	0.0292606	0.0185185	0.11409	-0.00703568	0.0655568	1.02969	0.992989	1.06775
GCST90264392.txt	PDR	Inverse variance weighted	24	-0.051559	0.0326892	0.114738	-0.11563	0.0125117	0.949748	0.890805	1.01259
GCST90264844.txt	PDR	Inverse variance weighted	2	-0.302624	0.191956	0.114905	-0.678859	0.0736104	0.738877	0.507196	1.07639
GCST90265945.txt	PDR	Inverse variance weighted	15	0.0792833	0.0503231	0.115145	-0.0193501	0.177917	1.08251	0.980836	1.19473
GCST90266485.txt	PDR	Inverse variance weighted	15	0.0510265	0.0324045	0.115332	-0.0124864	0.114539	1.05235	0.987591	1.12136
GCST90264338.txt	PDR	Inverse variance weighted	26	0.0400558	0.025445	0.115438	-0.00981635	0.089928	1.04087	0.990232	1.0941
GCST90265634.txt	PDR	Inverse variance weighted	5	-0.189823	0.120589	0.115455	-0.426178	0.0465306	0.827105	0.653	1.04763
GCST90265602.txt	PDR	Inverse variance weighted	16	-0.0621052	0.0394911	0.115803	-0.139508	0.0152975	0.939784	0.869786	1.01542
GCST90265756.txt	PDR	Inverse variance weighted	15	-0.0514853	0.0328052	0.116548	-0.115783	0.0128128	0.949818	0.890668	1.0129
GCST90264605.txt	PDR	Inverse variance weighted	23	-0.0473285	0.0302643	0.117856	-0.106647	0.0119896	0.953774	0.898843	1.01206
GCST90265755.txt	PDR	Inverse variance weighted	26	-0.00557294	0.00356406	0.1179	-0.0125585	0.00141262	0.994443	0.98752	1.00141
GCST90265676.txt	PDR	Inverse variance weighted	13	-0.0969058	0.0619833	0.117954	-0.218393	0.0245814	0.907642	0.80381	1.02489
GCST90266647.txt	PDR	Inverse variance weighted	14	0.0651552	0.0416787	0.117988	-0.016535	0.146845	1.06732	0.983601	1.15817
GCST90266786.txt	PDR	Inverse variance weighted	15	-0.0451713	0.0288981	0.118023	-0.101812	0.0114689	0.955834	0.9032	1.01153
GCST90266352.txt	PDR	Inverse variance weighted	21	0.0689439	0.0441545	0.118424	-0.0175989	0.155487	1.07138	0.982555	1.16823
GCST90266714.txt	PDR	Inverse variance weighted	17	0.0728785	0.046675	0.118429	-0.0186045	0.164361	1.0756	0.981568	1.17864
GCST90264502.txt	PDR	Inverse variance weighted	21	0.0522408	0.0335033	0.118932	-0.0134258	0.117907	1.05363	0.986664	1.12514
GCST90265211.txt	PDR	Inverse variance weighted	18	-0.0581202	0.0373545	0.11973	-0.131335	0.0150946	0.943537	0.876924	1.01521
GCST90265563.txt	PDR	Inverse variance weighted	16	-0.0288211	0.0185276	0.11981	-0.0651352	0.0074931	0.97159	0.936941	1.00752
GCST90266754.txt	PDR	Inverse variance weighted	21	-0.0247103	0.0158966	0.12008	-0.0558676	0.00644709	0.975593	0.945664	1.00647
GCST90266500.txt	PDR	Inverse variance weighted	31	-0.0972939	0.0627016	0.120735	-0.220189	0.0256013	0.907289	0.802367	1.02593
GCST90265899.txt	PDR	Inverse variance weighted	9	-0.107777	0.069458	0.120738	-0.243914	0.028361	0.897828	0.783555	1.02877
GCST90264684.txt	PDR	Inverse variance weighted	10	-0.0707024	0.0456115	0.121117	-0.160101	0.0186961	0.931739	0.852058	1.01887
GCST90266393.txt	PDR	Inverse variance weighted	18	0.0338244	0.0218513	0.121638	-0.0090042	0.076653	1.0344	0.991036	1.07967
GCST90264958.txt	PDR	Inverse variance weighted	20	0.0118923	0.00769474	0.122224	-0.00318944	0.0269739	1.01196	0.996816	1.02734
GCST90264651.txt	PDR	Inverse variance weighted	124	0.020401	0.0132193	0.122764	-0.00550878	0.0463108	1.02061	0.994506	1.0474
GCST90266105.txt	PDR	Inverse variance weighted	10	-0.0617979	0.0400861	0.123164	-0.140367	0.016771	0.940073	0.869039	1.01691
GCST90264661.txt	PDR	Inverse variance weighted	9	0.0796185	0.0516876	0.123468	-0.0216892	0.180926	1.08287	0.978544	1.19833
GCST90266139.txt	PDR	Inverse variance weighted	29	-0.0325271	0.0211308	0.123725	-0.0739434	0.00888921	0.967996	0.928724	1.00893
GCST90266349.txt	PDR	Inverse variance weighted	13	0.0407533	0.0264754	0.123733	-0.0111384	0.092645	1.0416	0.988923	1.09707
GCST90264675.txt	PDR	Inverse variance weighted	35	0.0147133	0.00956787	0.124103	-0.00403978	0.0334663	1.01482	0.995968	1.03403
GCST90264905.txt	PDR	Inverse variance weighted	12	-0.060467	0.0393572	0.124449	-0.137607	0.0166732	0.941325	0.871441	1.01681
GCST90264513.txt	PDR	Inverse variance weighted	16	0.0660866	0.0431464	0.125601	-0.0184803	0.150654	1.06832	0.981689	1.16259
GCST90264537.txt	PDR	Inverse variance weighted	3	0.119514	0.0780399	0.125659	-0.0334442	0.272472	1.12695	0.967109	1.31321
GCST90266823.txt	PDR	Inverse variance weighted	26	0.0559614	0.0366022	0.126287	-0.0157789	0.127702	1.05756	0.984345	1.13621
GCST90264452.txt	PDR	Inverse variance weighted	27	-0.0651057	0.0426393	0.126787	-0.148679	0.0184672	0.936968	0.861846	1.01864
GCST90265628.txt	PDR	Inverse variance weighted	17	0.0776252	0.0509146	0.127354	-0.0221673	0.177418	1.08072	0.978077	1.19413
GCST90266650.txt	PDR	Inverse variance weighted	20	0.0825078	0.0541259	0.127417	-0.0235791	0.188595	1.08601	0.976697	1.20755
GCST90265543.txt	PDR	Inverse variance weighted	9	0.0887939	0.058344	0.128034	-0.0255604	0.203148	1.09286	0.974764	1.22525
GCST90265431.txt	PDR	Inverse variance weighted	3	0.147026	0.0966738	0.128297	-0.0424542	0.336507	1.15838	0.958434	1.40005
GCST90265316.txt	PDR	Inverse variance weighted	18	0.201473	0.132534	0.12847	-0.0582932	0.46124	1.2232	0.943373	1.58604
GCST90266041.txt	PDR	Inverse variance weighted	25	-0.035567	0.0234041	0.128589	-0.0814391	0.0103051	0.965058	0.921789	1.01036
GCST90264881.txt	PDR	Inverse variance weighted	22	0.0322885	0.0212556	0.128747	-0.00937243	0.0739494	1.03282	0.990671	1.07675
GCST90266710.txt	PDR	Inverse variance weighted	26	0.0419106	0.0276339	0.129358	-0.0122518	0.096073	1.0428	0.987823	1.10084
GCST90266800.txt	PDR	Inverse variance weighted	28	0.0496144	0.0328642	0.131125	-0.0147995	0.114028	1.05087	0.98531	1.12078
GCST90266653.txt	PDR	Inverse variance weighted	25	0.028588	0.0189445	0.131288	-0.00854315	0.0657192	1.029	0.991493	1.06793
GCST90264348.txt	PDR	Inverse variance weighted	16	0.0284994	0.0188933	0.131441	-0.00853134	0.0655302	1.02891	0.991505	1.06773
GCST90264546.txt	PDR	Inverse variance weighted	21	0.0398313	0.0264299	0.131797	-0.0119714	0.0916339	1.04064	0.9881	1.09596
GCST90264633.txt	PDR	Inverse variance weighted	22	0.0639325	0.0424292	0.131861	-0.0192287	0.147094	1.06602	0.980955	1.15846
GCST90266155.txt	PDR	Inverse variance weighted	26	-0.0650559	0.0432085	0.132162	-0.149745	0.0196327	0.937015	0.860928	1.01983
GCST90264867.txt	PDR	Inverse variance weighted	39	-0.0619428	0.0412372	0.133069	-0.142768	0.0188821	0.939937	0.866955	1.01906
GCST90265335.txt	PDR	Inverse variance weighted	25	0.040091	0.0266932	0.133118	-0.0122277	0.0924097	1.04091	0.987847	1.09681
GCST90266370.txt	PDR	Inverse variance weighted	14	0.0269408	0.0179625	0.133656	-0.00826559	0.0621473	1.02731	0.991768	1.06412
GCST90266356.txt	PDR	Inverse variance weighted	17	0.0862646	0.0575633	0.133976	-0.0265594	0.199089	1.09009	0.97379	1.22029
GCST90265530.txt	PDR	Inverse variance weighted	20	0.0238179	0.0158956	0.13403	-0.00733745	0.0549732	1.0241	0.992689	1.05651
GCST90266470.txt	PDR	Inverse variance weighted	48	-0.0291346	0.0194766	0.134685	-0.0673087	0.0090395	0.971286	0.934907	1.00908
GCST90265759.txt	PDR	Inverse variance weighted	18	-0.0353663	0.023682	0.135337	-0.0817832	0.0110505	0.965252	0.921472	1.01111
GCST90265853.txt	PDR	Inverse variance weighted	19	0.0321557	0.0215541	0.135736	-0.0100904	0.0744019	1.03268	0.98996	1.07724
GCST90265057.txt	PDR	Inverse variance weighted	23	-0.0690292	0.0462848	0.135856	-0.159747	0.021689	0.933299	0.852359	1.02193
GCST90266840.txt	PDR	Inverse variance weighted	22	-0.0483741	0.0324389	0.1359	-0.111954	0.0152063	0.952777	0.894085	1.01532
GCST90265635.txt	PDR	Inverse variance weighted	9	-0.387038	0.259814	0.13631	-0.896274	0.122197	0.679065	0.408087	1.12998
GCST90265838.txt	PDR	Inverse variance weighted	46	0.0432351	0.0290242	0.136324	-0.0136524	0.100123	1.04418	0.98644	1.10531
GCST90265580.txt	PDR	Inverse variance weighted	21	0.0746188	0.0501679	0.136914	-0.0237103	0.172948	1.07747	0.976569	1.1888
GCST90265380.txt	PDR	Inverse variance weighted	21	-0.0538144	0.0362185	0.137325	-0.124803	0.0171739	0.947608	0.882671	1.01732
GCST90266819.txt	PDR	Inverse variance weighted	18	0.0739602	0.049858	0.137963	-0.0237614	0.171682	1.07676	0.976519	1.1873
GCST90265915.txt	PDR	Inverse variance weighted	21	0.0391553	0.0264096	0.138177	-0.0126075	0.090918	1.03993	0.987472	1.09518
GCST90266644.txt	PDR	Inverse variance weighted	16	0.0563317	0.0380043	0.138275	-0.0181567	0.13082	1.05795	0.982007	1.13976
GCST90265101.txt	PDR	Inverse variance weighted	20	0.0368292	0.0248493	0.138314	-0.0118756	0.0855339	1.03752	0.988195	1.0893
GCST90266634.txt	PDR	Inverse variance weighted	35	0.00713718	0.00481804	0.138515	-0.00230619	0.0165805	1.00716	0.997696	1.01672
GCST90264230.txt	PDR	Inverse variance weighted	20	0.0775578	0.0523649	0.138579	-0.0250774	0.180193	1.08064	0.975234	1.19745
GCST90266260.txt	PDR	Inverse variance weighted	32	0.0251575	0.0170002	0.138916	-0.00816281	0.0584779	1.02548	0.99187	1.06022
GCST90265357.txt	PDR	Inverse variance weighted	86	0.0132587	0.00896227	0.139036	-0.00430735	0.0308247	1.01335	0.995702	1.0313
GCST90264319.txt	PDR	Inverse variance weighted	12	-0.0469527	0.0317467	0.139146	-0.109176	0.0152709	0.954133	0.896572	1.01539
GCST90265133.txt	PDR	Inverse variance weighted	22	0.0367269	0.0248692	0.139728	-0.0120166	0.0854705	1.03741	0.988055	1.08923
GCST90265022.txt	PDR	Inverse variance weighted	18	-0.0348319	0.0235868	0.139742	-0.081062	0.0113982	0.965768	0.922136	1.01146
GCST90264464.txt	PDR	Inverse variance weighted	27	0.0530904	0.036034	0.140659	-0.0175363	0.123717	1.05452	0.982617	1.1317
GCST90266024.txt	PDR	Inverse variance weighted	23	-0.031806	0.021604	0.14096	-0.0741499	0.0105379	0.968694	0.928532	1.01059
GCST90264682.txt	PDR	Inverse variance weighted	23	0.0213117	0.0144975	0.141553	-0.00710327	0.0497268	1.02154	0.992922	1.05098
GCST90264943.txt	PDR	Inverse variance weighted	10	0.120784	0.0823832	0.142615	-0.0406872	0.282255	1.12838	0.960129	1.32612
GCST90264321.txt	PDR	Inverse variance weighted	26	0.0454432	0.0310688	0.143559	-0.0154516	0.106338	1.04649	0.984667	1.1122
GCST90266380.txt	PDR	Inverse variance weighted	15	0.046159	0.0315715	0.143729	-0.0157212	0.108039	1.04724	0.984402	1.11409
GCST90265063.txt	PDR	Inverse variance weighted	12	0.0501465	0.0343095	0.143854	-0.0171002	0.117393	1.05143	0.983045	1.12456
GCST90264203.txt	PDR	Wald ratio	1	-0.390822	0.267569	0.144114	-0.915257	0.133613	0.6765	0.400414	1.14295
GCST90265840.txt	PDR	Inverse variance weighted	16	0.0523068	0.0358206	0.144223	-0.0179015	0.122515	1.0537	0.982258	1.13034
GCST90265001.txt	PDR	Inverse variance weighted	14	0.0479089	0.0328825	0.145124	-0.0165408	0.112359	1.04908	0.983595	1.11891
GCST90266241.txt	PDR	Inverse variance weighted	22	0.0194627	0.0133904	0.14609	-0.0067825	0.045708	1.01965	0.99324	1.04677
GCST90264465.txt	PDR	Inverse variance weighted	10	0.0959589	0.0661358	0.146798	-0.0336674	0.225585	1.10071	0.966893	1.25306
GCST90265302.txt	PDR	Inverse variance weighted	5	0.152287	0.104958	0.146801	-0.0534317	0.358005	1.16449	0.947971	1.43047
GCST90265919.txt	PDR	Wald ratio	1	-0.230687	0.159089	0.147044	-0.542501	0.0811269	0.793988	0.581293	1.08451
GCST90266308.txt	PDR	Inverse variance weighted	17	-0.0728612	0.0502831	0.147332	-0.171416	0.0256936	0.92973	0.842471	1.02603
GCST90266736.txt	PDR	Inverse variance weighted	13	0.0917544	0.0634164	0.147937	-0.0325418	0.216051	1.0961	0.967982	1.24117
GCST90265998.txt	PDR	Inverse variance weighted	5	-0.108719	0.0751706	0.148092	-0.256054	0.0386149	0.896982	0.7741	1.03937
GCST90264409.txt	PDR	Inverse variance weighted	21	-0.0546699	0.0379632	0.149846	-0.129078	0.0197379	0.946798	0.878906	1.01993
GCST90265695.txt	PDR	Inverse variance weighted	19	0.0408726	0.0283877	0.149924	-0.0147672	0.0965124	1.04172	0.985341	1.10132
GCST90265833.txt	PDR	Inverse variance weighted	27	-0.0604839	0.0420093	0.149932	-0.142822	0.0218544	0.941309	0.866908	1.02209
GCST90264602.txt	PDR	Inverse variance weighted	16	-0.0625334	0.0434334	0.149937	-0.147663	0.0225961	0.939382	0.862722	1.02285
GCST90264838.txt	PDR	Inverse variance weighted	24	0.056069	0.0389987	0.150516	-0.0203685	0.132506	1.05767	0.979838	1.14169
GCST90265918.txt	PDR	Wald ratio	1	-0.266133	0.185256	0.150839	-0.629234	0.0969679	0.766337	0.533	1.10183
GCST90266852.txt	PDR	Inverse variance weighted	14	-0.0661175	0.0460539	0.151101	-0.156383	0.0241482	0.936021	0.855232	1.02444
GCST90265420.txt	PDR	Inverse variance weighted	27	0.027671	0.0193099	0.15186	-0.0101764	0.0655184	1.02806	0.989875	1.06771
GCST90264198.txt	PDR	Wald ratio	1	-0.140427	0.0980076	0.151911	-0.332522	0.0516681	0.868987	0.717113	1.05303
GCST90264199.txt	PDR	Wald ratio	1	-0.312219	0.217906	0.151911	-0.739314	0.114877	0.731821	0.477441	1.12173
GCST90265729.txt	PDR	Inverse variance weighted	9	0.0902018	0.0630237	0.152363	-0.0333248	0.213728	1.0944	0.967224	1.23829
GCST90265317.txt	PDR	Inverse variance weighted	25	0.0352697	0.0246523	0.152521	-0.0130488	0.0835883	1.0359	0.987036	1.08718
GCST90264192.txt	PDR	Wald ratio	1	-0.345651	0.241723	0.152732	-0.819427	0.128126	0.70776	0.440684	1.1367
GCST90265039.txt	PDR	Inverse variance weighted	22	0.0606898	0.0425413	0.153693	-0.0226912	0.144071	1.06257	0.977564	1.15497
GCST90265619.txt	PDR	Inverse variance weighted	23	-0.0266975	0.0187192	0.153809	-0.0633872	0.00999225	0.973656	0.93858	1.01004
GCST90266026.txt	PDR	Inverse variance weighted	17	0.0224202	0.0157475	0.154525	-0.00844497	0.0532853	1.02267	0.991591	1.05473
GCST90264533.txt	PDR	Inverse variance weighted	27	0.0974409	0.0685317	0.155074	-0.0368812	0.231763	1.10235	0.963791	1.26082
GCST90265894.txt	PDR	Inverse variance weighted	20	0.0455895	0.0321236	0.155843	-0.0173727	0.108552	1.04664	0.982777	1.11466
GCST90266648.txt	PDR	Inverse variance weighted	21	-0.0426896	0.0300987	0.156098	-0.101683	0.016304	0.958209	0.903316	1.01644
GCST90266604.txt	PDR	Inverse variance weighted	2	-0.227548	0.1606	0.156523	-0.542323	0.0872279	0.796485	0.581396	1.09115
GCST90264239.txt	PDR	Inverse variance weighted	14	-0.0646997	0.0457322	0.157141	-0.154335	0.0249353	0.937349	0.856985	1.02525
GCST90266227.txt	PDR	Inverse variance weighted	22	0.0328198	0.0232109	0.157368	-0.0126737	0.0783132	1.03336	0.987406	1.08146
GCST90264623.txt	PDR	Inverse variance weighted	11	-0.0645511	0.0457469	0.15823	-0.154215	0.0251127	0.937488	0.857088	1.02543
GCST90264186.txt	PDR	Inverse variance weighted	11	-0.044388	0.0314613	0.158281	-0.106052	0.0172761	0.956583	0.899378	1.01743
GCST90265396.txt	PDR	Inverse variance weighted	15	0.0396712	0.0281518	0.158778	-0.0155062	0.0948487	1.04047	0.984613	1.09949
GCST90265561.txt	PDR	Inverse variance weighted	22	0.0325483	0.023123	0.159245	-0.0127728	0.0778695	1.03308	0.987308	1.08098
GCST90266726.txt	PDR	Inverse variance weighted	15	-0.0383245	0.0272843	0.160129	-0.0918017	0.0151527	0.962401	0.912286	1.01527
GCST90264897.txt	PDR	Inverse variance weighted	42	-0.00364055	0.00259566	0.160751	-0.00872805	0.00144695	0.996366	0.99131	1.00145
GCST90264977.txt	PDR	Inverse variance weighted	2	-0.335494	0.23924	0.160816	-0.804405	0.133417	0.714985	0.447354	1.14273
GCST90265304.txt	PDR	Inverse variance weighted	29	0.0480454	0.0342831	0.161085	-0.0191495	0.11524	1.04922	0.981033	1.12214
GCST90265227.txt	PDR	Inverse variance weighted	21	0.0430329	0.0307407	0.161553	-0.0172189	0.103285	1.04397	0.982928	1.10881
GCST90266784.txt	PDR	Inverse variance weighted	25	-0.046115	0.0329679	0.161878	-0.110732	0.0185021	0.954932	0.895179	1.01867
GCST90265153.txt	PDR	Inverse variance weighted	22	0.0385629	0.0276071	0.16246	-0.0155471	0.0926728	1.03932	0.984573	1.0971
GCST90265509.txt	PDR	Inverse variance weighted	26	0.0528608	0.037866	0.162716	-0.0213566	0.127078	1.05428	0.97887	1.13551
GCST90266787.txt	PDR	Inverse variance weighted	18	0.0319171	0.0228858	0.163129	-0.012939	0.0767733	1.03243	0.987144	1.0798
GCST90266452.txt	PDR	Inverse variance weighted	9	0.0409767	0.0294277	0.163786	-0.0167017	0.0986551	1.04183	0.983437	1.10369
GCST90265887.txt	PDR	Inverse variance weighted	26	0.0358014	0.0257316	0.164123	-0.0146326	0.0862354	1.03645	0.985474	1.09006
GCST90265384.txt	PDR	Wald ratio	1	0.17661	0.126986	0.164292	-0.072283	0.425502	1.19317	0.930268	1.53036
GCST90266057.txt	PDR	Inverse variance weighted	32	-0.0312765	0.0224961	0.164435	-0.0753689	0.0128158	0.969208	0.927401	1.0129
GCST90266785.txt	PDR	Inverse variance weighted	16	0.0348484	0.0251016	0.165047	-0.0143507	0.0840476	1.03546	0.985752	1.08768
GCST90264995.txt	PDR	Inverse variance weighted	65	-0.0141127	0.0101705	0.165257	-0.0340469	0.00582156	0.985986	0.966526	1.00584
GCST90264364.txt	PDR	Inverse variance weighted	5	0.123414	0.0891236	0.166129	-0.0512683	0.298096	1.13135	0.950024	1.34729
GCST90265485.txt	PDR	Inverse variance weighted	5	0.159422	0.115237	0.166531	-0.0664413	0.385286	1.17283	0.935718	1.47003
GCST90264737.txt	PDR	Inverse variance weighted	11	-0.0287859	0.0208177	0.166738	-0.0695886	0.0120168	0.971624	0.932777	1.01209
GCST90265126.txt	PDR	Inverse variance weighted	21	-0.0156723	0.0113372	0.166856	-0.0378933	0.00654865	0.98445	0.962816	1.00657
GCST90266530.txt	PDR	Inverse variance weighted	20	0.029992	0.0217051	0.167035	-0.01255	0.0725339	1.03045	0.987528	1.07523
GCST90264290.txt	PDR	Inverse variance weighted	14	-0.0634176	0.0459043	0.16712	-0.15339	0.0265549	0.938551	0.857795	1.02691
GCST90266559.txt	PDR	Inverse variance weighted	16	0.0293894	0.0212894	0.167442	-0.0123378	0.0711167	1.02983	0.987738	1.07371
GCST90266562.txt	PDR	Inverse variance weighted	19	-0.0288995	0.0209454	0.167662	-0.0699525	0.0121535	0.971514	0.932438	1.01223
GCST90264436.txt	PDR	Inverse variance weighted	41	-0.00800044	0.0058037	0.168047	-0.0193757	0.00337481	0.992031	0.980811	1.00338
GCST90264614.txt	PDR	Inverse variance weighted	15	0.0298765	0.021694	0.168457	-0.0126438	0.0723968	1.03033	0.987436	1.07508
GCST90265109.txt	PDR	Inverse variance weighted	23	0.027521	0.0199879	0.168547	-0.0116552	0.0666973	1.0279	0.988412	1.06897
GCST90265325.txt	PDR	Inverse variance weighted	29	0.0352741	0.0256381	0.168868	-0.0149764	0.0855247	1.0359	0.985135	1.08929
GCST90265274.txt	PDR	Inverse variance weighted	16	-0.0412698	0.030029	0.169338	-0.100127	0.0175869	0.95957	0.904723	1.01774
GCST90266210.txt	PDR	Inverse variance weighted	11	0.053365	0.0388898	0.169998	-0.022859	0.129589	1.05481	0.9774	1.13836
GCST90265771.txt	PDR	Inverse variance weighted	19	0.0337948	0.024633	0.170084	-0.0144859	0.0820755	1.03437	0.985619	1.08554
GCST90266388.txt	PDR	Inverse variance weighted	5	0.123015	0.089755	0.170511	-0.0529048	0.298935	1.1309	0.94847	1.34842
GCST90265072.txt	PDR	Inverse variance weighted	2	-0.28985	0.211614	0.170776	-0.704613	0.124912	0.748375	0.4943	1.13305
GCST90264475.txt	PDR	Inverse variance weighted	2	0.128905	0.0941426	0.17092	-0.0556142	0.313425	1.13758	0.945904	1.3681
GCST90265990.txt	PDR	Inverse variance weighted	35	-0.0439711	0.0321141	0.170932	-0.106915	0.0189726	0.956982	0.898602	1.01915
GCST90265662.txt	PDR	Inverse variance weighted	3	0.148921	0.108782	0.171006	-0.0642928	0.362134	1.16058	0.93773	1.43639
GCST90265151.txt	PDR	Inverse variance weighted	31	0.0154559	0.0112908	0.171032	-0.00667404	0.0375858	1.01558	0.993348	1.0383
GCST90266275.txt	PDR	Inverse variance weighted	22	0.0320156	0.0234315	0.171831	-0.0139102	0.0779414	1.03253	0.986186	1.08106
GCST90264592.txt	PDR	Inverse variance weighted	292	-0.00456101	0.00334531	0.172756	-0.0111178	0.0019958	0.995449	0.988944	1.002
GCST90266170.txt	PDR	Inverse variance weighted	18	0.0541649	0.0397449	0.172942	-0.0237352	0.132065	1.05566	0.976544	1.14118
GCST90264498.txt	PDR	Inverse variance weighted	6	0.0942984	0.0691964	0.172957	-0.0413265	0.229923	1.09889	0.959516	1.2585
GCST90264775.txt	PDR	Inverse variance weighted	23	-0.03048	0.0223711	0.173048	-0.0743273	0.0133673	0.96998	0.928368	1.01346
GCST90266864.txt	PDR	Inverse variance weighted	14	-0.0330816	0.0243065	0.173507	-0.0807224	0.0145591	0.96746	0.92245	1.01467
GCST90264721.txt	PDR	Inverse variance weighted	24	-0.0350733	0.0257819	0.173708	-0.0856059	0.0154592	0.965535	0.917956	1.01558
GCST90265501.txt	PDR	Inverse variance weighted	13	-0.0270934	0.0199195	0.173785	-0.0661356	0.0119489	0.97327	0.936004	1.01202
GCST90264954.txt	PDR	Inverse variance weighted	26	-0.0454949	0.0334811	0.174202	-0.111118	0.020128	0.955524	0.894833	1.02033
GCST90266228.txt	PDR	Inverse variance weighted	12	-0.0387012	0.02852	0.174786	-0.0946003	0.017198	0.962038	0.909737	1.01735
GCST90264236.txt	PDR	Wald ratio	1	0.260039	0.19241	0.176541	-0.117085	0.637162	1.29698	0.889509	1.89111
GCST90265891.txt	PDR	Inverse variance weighted	23	-0.0592017	0.0438776	0.177257	-0.145202	0.0267983	0.942517	0.864848	1.02716
GCST90264417.txt	PDR	Inverse variance weighted	27	-0.0305993	0.022684	0.177356	-0.0750599	0.0138613	0.969864	0.927688	1.01396
GCST90266328.txt	PDR	Inverse variance weighted	18	-0.0240048	0.017826	0.178103	-0.0589438	0.0109341	0.976281	0.94276	1.01099
GCST90264659.txt	PDR	Inverse variance weighted	6	0.121812	0.0909601	0.180512	-0.0564699	0.300094	1.12954	0.945095	1.34999
GCST90265916.txt	PDR	Wald ratio	1	-0.235198	0.175675	0.180628	-0.579521	0.109125	0.790414	0.560166	1.1153
GCST90265205.txt	PDR	Inverse variance weighted	19	0.0507883	0.0379409	0.180696	-0.0235759	0.125152	1.0521	0.9767	1.13332
GCST90265588.txt	PDR	Inverse variance weighted	28	-0.0644625	0.0481769	0.180884	-0.158889	0.0299642	0.937571	0.853091	1.03042
GCST90264912.txt	PDR	Inverse variance weighted	20	-0.0368747	0.02757	0.181061	-0.0909119	0.0171624	0.963797	0.913098	1.01731
GCST90264893.txt	PDR	Inverse variance weighted	13	-0.0548121	0.0410053	0.181318	-0.135183	0.0255583	0.946663	0.873556	1.02589
GCST90265172.txt	PDR	Inverse variance weighted	15	0.0420395	0.0314955	0.18195	-0.0196918	0.103771	1.04294	0.980501	1.10935
GCST90266358.txt	PDR	Inverse variance weighted	3	-0.179903	0.134842	0.182145	-0.444193	0.0843866	0.835351	0.641341	1.08805
GCST90264416.txt	PDR	Inverse variance weighted	5	-0.130641	0.0979271	0.182184	-0.322578	0.0612964	0.877533	0.72428	1.06321
GCST90265540.txt	PDR	Inverse variance weighted	15	-0.0380513	0.0285289	0.182276	-0.093968	0.0178654	0.962664	0.910312	1.01803
GCST90266309.txt	PDR	Inverse variance weighted	10	0.0817751	0.0613301	0.182413	-0.0384318	0.201982	1.08521	0.962297	1.22383
GCST90265643.txt	PDR	Inverse variance weighted	15	-0.0184883	0.013875	0.182699	-0.0456833	0.00870669	0.981682	0.955344	1.00874
GCST90265144.txt	PDR	Inverse variance weighted	18	0.0225556	0.0169317	0.182809	-0.0106305	0.0557417	1.02281	0.989426	1.05732
GCST90266576.txt	PDR	Inverse variance weighted	31	-0.01869	0.0140419	0.183184	-0.0462121	0.00883214	0.981484	0.954839	1.00887
GCST90264245.txt	PDR	Inverse variance weighted	17	0.216425	0.162602	0.183186	-0.102275	0.535125	1.24163	0.902781	1.70766
GCST90265937.txt	PDR	Inverse variance weighted	2	-0.199853	0.150203	0.183334	-0.49425	0.0945438	0.818851	0.610028	1.09916
GCST90265747.txt	PDR	Inverse variance weighted	25	-0.048591	0.0365262	0.183418	-0.120182	0.0230003	0.952571	0.886759	1.02327
GCST90264310.txt	PDR	Inverse variance weighted	26	0.0213684	0.0160662	0.183513	-0.0101214	0.0528582	1.0216	0.98993	1.05428
GCST90265876.txt	PDR	Inverse variance weighted	3	0.167594	0.126125	0.183915	-0.0796105	0.414799	1.18246	0.923476	1.51407
GCST90265917.txt	PDR	Inverse variance weighted	3	-0.137547	0.103551	0.184076	-0.340507	0.065412	0.871493	0.71141	1.0676
GCST90264217.txt	PDR	Inverse variance weighted	16	-0.0712431	0.0536471	0.18418	-0.176391	0.0339053	0.931235	0.83829	1.03449
GCST90264644.txt	PDR	Inverse variance weighted	33	-0.0449988	0.033913	0.184545	-0.111468	0.0214706	0.955999	0.89452	1.0217
GCST90265332.txt	PDR	Inverse variance weighted	16	-0.0679108	0.0512295	0.184965	-0.168321	0.0324989	0.934344	0.845083	1.03303
GCST90266142.txt	PDR	Inverse variance weighted	12	-0.0377958	0.0285281	0.185218	-0.0937109	0.0181194	0.96291	0.910546	1.01828
GCST90266426.txt	PDR	Inverse variance weighted	3	0.223954	0.169387	0.18612	-0.108044	0.555952	1.25101	0.897588	1.7436
GCST90266550.txt	PDR	Inverse variance weighted	29	0.0392014	0.0297415	0.18748	-0.019092	0.0974948	1.03998	0.981089	1.10241
GCST90266145.txt	PDR	Inverse variance weighted	61	0.0223755	0.0169805	0.187597	-0.0109062	0.0556572	1.02263	0.989153	1.05724
GCST90266462.txt	PDR	Inverse variance weighted	13	0.0402842	0.0306197	0.188298	-0.0197304	0.100299	1.04111	0.980463	1.1055
GCST90265242.txt	PDR	Inverse variance weighted	20	-0.0520897	0.0396195	0.188594	-0.129744	0.0255645	0.949244	0.87832	1.02589
GCST90265013.txt	PDR	Inverse variance weighted	13	-0.0233842	0.0177947	0.18881	-0.0582618	0.0114935	0.976887	0.943403	1.01156
GCST90266661.txt	PDR	Inverse variance weighted	26	-0.0111203	0.00846647	0.189032	-0.0277145	0.00547401	0.988941	0.972666	1.00549
GCST90265646.txt	PDR	Inverse variance weighted	12	-0.0360321	0.027453	0.189352	-0.08984	0.0177758	0.964609	0.914077	1.01793
GCST90265141.txt	PDR	Inverse variance weighted	18	-0.0244545	0.0186325	0.189364	-0.0609742	0.0120652	0.975842	0.940847	1.01214
GCST90265532.txt	PDR	Inverse variance weighted	47	0.0240703	0.0183578	0.189798	-0.0119109	0.0600515	1.02436	0.98816	1.06189
GCST90265983.txt	PDR	Inverse variance weighted	14	-0.0330765	0.0252827	0.190784	-0.0826306	0.0164777	0.967465	0.920691	1.01661
GCST90266351.txt	PDR	Inverse variance weighted	24	0.0506099	0.0387487	0.191516	-0.0253375	0.126557	1.05191	0.974981	1.13491
GCST90264664.txt	PDR	Inverse variance weighted	14	-0.0458188	0.0352184	0.193262	-0.114847	0.0232092	0.955215	0.891503	1.02348
GCST90266429.txt	PDR	Inverse variance weighted	20	0.0239168	0.0184172	0.194076	-0.0121808	0.0600144	1.02421	0.987893	1.06185
GCST90266098.txt	PDR	Inverse variance weighted	42	0.0428617	0.0330106	0.194143	-0.0218392	0.107563	1.04379	0.978398	1.11356
GCST90265904.txt	PDR	Inverse variance weighted	34	0.00868699	0.00670441	0.195074	-0.00445365	0.0218276	1.00872	0.995556	1.02207
GCST90265490.txt	PDR	Inverse variance weighted	33	-0.0055367	0.00427627	0.195406	-0.0139182	0.00284479	0.994479	0.986178	1.00285
GCST90264990.txt	PDR	Inverse variance weighted	17	-0.0134781	0.0104179	0.195757	-0.0338972	0.0069411	0.986612	0.966671	1.00697
GCST90264674.txt	PDR	Inverse variance weighted	24	0.0246087	0.0190272	0.195893	-0.0126847	0.061902	1.02491	0.987395	1.06386
GCST90265686.txt	PDR	Inverse variance weighted	35	-0.011891	0.00920563	0.196456	-0.0299341	0.00615198	0.988179	0.97051	1.00617
GCST90266138.txt	PDR	Inverse variance weighted	14	-0.0499099	0.0386449	0.196531	-0.125654	0.0258342	0.951315	0.88192	1.02617
GCST90265581.txt	PDR	Inverse variance weighted	37	0.0257392	0.0199565	0.197131	-0.0133754	0.0648539	1.02607	0.986714	1.067
GCST90264760.txt	PDR	Inverse variance weighted	19	-0.0594981	0.0461505	0.197322	-0.149953	0.0309569	0.942237	0.860748	1.03144
GCST90266259.txt	PDR	Inverse variance weighted	21	0.028629	0.0222363	0.197924	-0.0149542	0.0722121	1.02904	0.985157	1.07488
GCST90266312.txt	PDR	Inverse variance weighted	13	-0.0619445	0.0481826	0.198576	-0.156382	0.0324935	0.939935	0.855232	1.03303
GCST90266310.txt	PDR	Inverse variance weighted	16	-0.0717192	0.0558309	0.198939	-0.181148	0.0377094	0.930792	0.834312	1.03843
GCST90264422.txt	PDR	Inverse variance weighted	13	0.0323744	0.0252086	0.199051	-0.0170345	0.0817834	1.0329	0.98311	1.08522
GCST90264679.txt	PDR	Inverse variance weighted	16	0.0646283	0.0503494	0.199284	-0.0340566	0.163313	1.06676	0.966517	1.17741
GCST90264550.txt	PDR	Inverse variance weighted	17	0.0447566	0.0348799	0.199435	-0.023608	0.113121	1.04577	0.976669	1.11977
GCST90265521.txt	PDR	Inverse variance weighted	18	0.0504634	0.0393324	0.199493	-0.0266281	0.127555	1.05176	0.973723	1.13605
GCST90265819.txt	PDR	Inverse variance weighted	15	0.0930045	0.0725117	0.199627	-0.0491184	0.235127	1.09747	0.952068	1.26507
GCST90265263.txt	PDR	Inverse variance weighted	14	0.0804045	0.0627207	0.199862	-0.042528	0.203337	1.08373	0.958364	1.22549
GCST90266244.txt	PDR	Inverse variance weighted	16	0.0445799	0.034795	0.200117	-0.0236182	0.112778	1.04559	0.976659	1.11938
GCST90266567.txt	PDR	Inverse variance weighted	21	0.0332155	0.0259411	0.200396	-0.017629	0.08406	1.03377	0.982526	1.08769
GCST90264568.txt	PDR	Inverse variance weighted	20	-0.0302779	0.0236804	0.201036	-0.0766915	0.0161357	0.970176	0.926176	1.01627
GCST90266183.txt	PDR	Inverse variance weighted	16	0.0572214	0.0447739	0.201247	-0.0305355	0.144978	1.05889	0.969926	1.15601
GCST90264346.txt	PDR	Inverse variance weighted	23	-0.031949	0.0250319	0.201839	-0.0810115	0.0171135	0.968556	0.922183	1.01726
GCST90265565.txt	PDR	Wald ratio	1	0.281539	0.220585	0.20184	-0.150808	0.713886	1.32517	0.860013	2.04191
GCST90265363.txt	PDR	Inverse variance weighted	13	-0.0539395	0.0424984	0.204365	-0.137236	0.0293573	0.947489	0.871764	1.02979
GCST90266807.txt	PDR	Inverse variance weighted	11	-0.0569561	0.0448875	0.20449	-0.144936	0.0310234	0.944636	0.865078	1.03151
GCST90265766.txt	PDR	Inverse variance weighted	32	-0.0316121	0.0249212	0.204627	-0.0804577	0.0172336	0.968882	0.922694	1.01738
GCST90265949.txt	PDR	Inverse variance weighted	34	-0.0108977	0.00859744	0.204957	-0.0277487	0.00595327	0.989161	0.972633	1.00597
GCST90266104.txt	PDR	Inverse variance weighted	29	-0.0573232	0.0453281	0.206004	-0.146166	0.0315198	0.944289	0.864014	1.03202
GCST90264789.txt	PDR	Wald ratio	1	0.272567	0.216116	0.207235	-0.151021	0.696154	1.31333	0.85983	2.00602
GCST90264796.txt	PDR	Inverse variance weighted	17	0.0260556	0.0206992	0.208114	-0.0145149	0.0666261	1.0264	0.98559	1.0689
GCST90264557.txt	PDR	Inverse variance weighted	14	0.0587305	0.0466896	0.208431	-0.0327811	0.150242	1.06049	0.96775	1.16212
GCST90265415.txt	PDR	Inverse variance weighted	5	-0.102435	0.0814734	0.20865	-0.262123	0.0572523	0.902636	0.769416	1.05892
GCST90266369.txt	PDR	Inverse variance weighted	22	-0.00724647	0.00576677	0.208902	-0.0185493	0.0040564	0.99278	0.981622	1.00406
GCST90265077.txt	PDR	Inverse variance weighted	20	0.0175263	0.0139773	0.209872	-0.00986911	0.0449218	1.01768	0.990179	1.04595
GCST90265571.txt	PDR	Inverse variance weighted	40	0.0181699	0.0144938	0.209975	-0.0102379	0.0465777	1.01834	0.989814	1.04768
GCST90264202.txt	PDR	Inverse variance weighted	2	-0.215606	0.172111	0.21031	-0.552944	0.121732	0.806053	0.575254	1.12945
GCST90265440.txt	PDR	Inverse variance weighted	4	0.114255	0.0912087	0.210324	-0.0645142	0.293024	1.12104	0.937523	1.34047
GCST90266303.txt	PDR	Inverse variance weighted	16	0.0597267	0.047751	0.211009	-0.0338652	0.153319	1.06155	0.966702	1.1657
GCST90264387.txt	PDR	Inverse variance weighted	13	-0.0625126	0.0499908	0.211124	-0.160495	0.0354694	0.939401	0.851722	1.03611
GCST90265787.txt	PDR	Inverse variance weighted	11	-0.0544942	0.0436659	0.212038	-0.140079	0.031091	0.946964	0.869289	1.03158
GCST90264535.txt	PDR	Inverse variance weighted	19	-0.00527839	0.00423386	0.212505	-0.0135768	0.00301998	0.994736	0.986515	1.00302
GCST90265079.txt	PDR	Inverse variance weighted	29	0.0221814	0.0178135	0.213056	-0.012733	0.0570958	1.02243	0.987348	1.05876
GCST90266577.txt	PDR	Inverse variance weighted	24	0.0430267	0.0345571	0.213099	-0.0247053	0.110759	1.04397	0.975597	1.11713
GCST90266207.txt	PDR	Inverse variance weighted	17	0.0358505	0.0288247	0.213594	-0.0206459	0.0923469	1.0365	0.979566	1.09675
GCST90265651.txt	PDR	Inverse variance weighted	24	-0.0202368	0.0162944	0.214256	-0.0521738	0.0117002	0.979967	0.949164	1.01177
GCST90265946.txt	PDR	Inverse variance weighted	19	0.0440321	0.0354769	0.214552	-0.0255027	0.113567	1.04502	0.97482	1.12027
GCST90265113.txt	PDR	Inverse variance weighted	25	0.0270849	0.0218344	0.214802	-0.0157105	0.0698802	1.02745	0.984412	1.07238
GCST90266109.txt	PDR	Inverse variance weighted	32	-0.0400814	0.032334	0.215122	-0.103456	0.0232933	0.960711	0.901716	1.02357
GCST90265645.txt	PDR	Inverse variance weighted	20	-0.0317263	0.0256169	0.215535	-0.0819355	0.0184829	0.968772	0.921331	1.01865
GCST90266033.txt	PDR	Inverse variance weighted	30	-0.0136921	0.0110726	0.216245	-0.0353943	0.00801016	0.986401	0.965225	1.00804
GCST90264625.txt	PDR	Inverse variance weighted	24	-0.0369642	0.0298971	0.216317	-0.0955624	0.0216341	0.963711	0.908862	1.02187
GCST90265774.txt	PDR	Inverse variance weighted	17	0.0698566	0.0565147	0.216429	-0.0409122	0.180625	1.07235	0.959913	1.19797
GCST90264195.txt	PDR	Inverse variance weighted	2	0.192907	0.156229	0.216916	-0.113302	0.499116	1.21277	0.892881	1.64726
GCST90266424.txt	PDR	Inverse variance weighted	20	-0.0455928	0.0369342	0.217041	-0.117984	0.0267982	0.955431	0.88871	1.02716
GCST90264254.txt	PDR	Inverse variance weighted	23	-0.0333101	0.0270334	0.21788	-0.0862955	0.0196753	0.967239	0.917323	1.01987
GCST90264916.txt	PDR	Inverse variance weighted	22	-0.0180264	0.0146482	0.218463	-0.0467369	0.010684	0.982135	0.954338	1.01074
GCST90264945.txt	PDR	Inverse variance weighted	21	0.0349118	0.0283711	0.218494	-0.0206955	0.0905191	1.03553	0.979517	1.09474
GCST90265648.txt	PDR	Inverse variance weighted	20	-0.0260227	0.021148	0.218507	-0.0674728	0.0154273	0.974313	0.934753	1.01555
GCST90265846.txt	PDR	Inverse variance weighted	16	-0.0452129	0.0367817	0.218988	-0.117305	0.0268791	0.955794	0.889314	1.02724
GCST90266318.txt	PDR	Inverse variance weighted	15	-0.0418727	0.0340691	0.219052	-0.108648	0.0249027	0.958992	0.897046	1.02522
GCST90265665.txt	PDR	Inverse variance weighted	17	-0.0304009	0.0247538	0.219398	-0.0789185	0.0181166	0.970057	0.924115	1.01828
GCST90266195.txt	PDR	Wald ratio	1	-0.271408	0.221074	0.219568	-0.704713	0.161898	0.762306	0.49425	1.17574
GCST90266291.txt	PDR	Inverse variance weighted	20	-0.0301526	0.0245631	0.219613	-0.0782963	0.017991	0.970297	0.92469	1.01815
GCST90265572.txt	PDR	Inverse variance weighted	20	0.0484308	0.0394545	0.219631	-0.0289	0.125762	1.04962	0.971514	1.13401
GCST90265959.txt	PDR	Inverse variance weighted	7	0.0935928	0.0762932	0.219916	-0.0559419	0.243127	1.09811	0.945594	1.27523
GCST90264707.txt	PDR	Inverse variance weighted	23	-0.0270237	0.0220367	0.220084	-0.0702157	0.0161682	0.973338	0.932193	1.0163
GCST90264932.txt	PDR	Inverse variance weighted	20	-0.0463826	0.037872	0.220681	-0.120612	0.0278466	0.954677	0.886378	1.02824
GCST90266231.txt	PDR	Inverse variance weighted	14	0.0303161	0.0247586	0.220775	-0.0182106	0.0788429	1.03078	0.981954	1.08203
GCST90266680.txt	PDR	Inverse variance weighted	38	0.0501099	0.0409606	0.221191	-0.0301729	0.130393	1.05139	0.970278	1.13928
GCST90265007.txt	PDR	Wald ratio	1	-0.187796	0.153537	0.22128	-0.488729	0.113137	0.828783	0.613405	1.11979
GCST90265423.txt	PDR	Wald ratio	1	-0.251009	0.20579	0.222565	-0.654357	0.152338	0.778015	0.519776	1.16455
GCST90266196.txt	PDR	Wald ratio	1	-0.262132	0.214908	0.222565	-0.683352	0.159089	0.76941	0.504921	1.17244
GCST90265767.txt	PDR	Inverse variance weighted	19	0.00756346	0.0062031	0.22273	-0.00459463	0.0197215	1.00759	0.995416	1.01992
GCST90266801.txt	PDR	Inverse variance weighted	17	0.0355867	0.0291951	0.222872	-0.0216357	0.0928091	1.03623	0.978597	1.09725
GCST90265315.txt	PDR	Inverse variance weighted	23	-0.0353342	0.029029	0.223527	-0.0922311	0.0215626	0.965283	0.911894	1.0218
GCST90266597.txt	PDR	Inverse variance weighted	12	0.0361815	0.0297975	0.224654	-0.0222216	0.0945845	1.03684	0.978024	1.0992
GCST90265087.txt	PDR	Inverse variance weighted	2	0.13822	0.113869	0.224802	-0.0849622	0.361403	1.14823	0.918547	1.43534
GCST90265433.txt	PDR	Inverse variance weighted	17	0.0518721	0.0427675	0.225174	-0.0319522	0.135696	1.05324	0.968553	1.14533
GCST90266415.txt	PDR	Inverse variance weighted	20	0.0351917	0.0290173	0.225212	-0.0216821	0.0920656	1.03582	0.978551	1.09644
GCST90265376.txt	PDR	Inverse variance weighted	18	-0.0453482	0.0374101	0.225439	-0.118672	0.0279756	0.955665	0.888099	1.02837
GCST90266071.txt	PDR	Inverse variance weighted	21	-0.0541367	0.0446647	0.225485	-0.14168	0.033406	0.947303	0.867899	1.03397
GCST90266151.txt	PDR	Wald ratio	1	0.50969	0.421144	0.226183	-0.315753	1.33513	1.66478	0.72924	3.8005
GCST90265122.txt	PDR	Inverse variance weighted	12	-0.0770655	0.0636908	0.226281	-0.201899	0.0477685	0.925829	0.817177	1.04893
GCST90265551.txt	PDR	Inverse variance weighted	16	0.0307973	0.0254544	0.226318	-0.0190934	0.0806879	1.03128	0.981088	1.08403
GCST90265358.txt	PDR	Inverse variance weighted	19	-0.0455299	0.0376713	0.226813	-0.119366	0.0283059	0.955491	0.887483	1.02871
GCST90266609.txt	PDR	Inverse variance weighted	22	-0.0432732	0.0358073	0.226854	-0.113455	0.0269091	0.95765	0.892744	1.02727
GCST90265138.txt	PDR	Inverse variance weighted	22	0.0431737	0.035742	0.227075	-0.0268806	0.113228	1.04412	0.973477	1.11989
GCST90265245.txt	PDR	Inverse variance weighted	13	-0.0454451	0.0376253	0.227111	-0.119191	0.0283004	0.955572	0.887638	1.0287
GCST90264631.txt	PDR	Inverse variance weighted	19	-0.0348265	0.0288387	0.22719	-0.0913504	0.0216974	0.965773	0.912698	1.02193
GCST90265932.txt	PDR	Inverse variance weighted	13	-0.0427862	0.0354794	0.227838	-0.112326	0.0267534	0.958116	0.893753	1.02711
GCST90264330.txt	PDR	Inverse variance weighted	28	0.0316306	0.0262439	0.228105	-0.0198075	0.0830687	1.03214	0.980387	1.08662
GCST90265526.txt	PDR	Inverse variance weighted	2	0.172759	0.143526	0.228713	-0.108552	0.454071	1.18858	0.897132	1.57471
GCST90265744.txt	PDR	Wald ratio	1	0.305377	0.253794	0.22888	-0.192059	0.802812	1.35714	0.825258	2.23181
GCST90265206.txt	PDR	Inverse variance weighted	18	-0.054298	0.0451297	0.228916	-0.142752	0.0341561	0.94715	0.866969	1.03475
GCST90266601.txt	PDR	Inverse variance weighted	16	0.0357084	0.02969	0.229089	-0.0224839	0.0939007	1.03635	0.977767	1.09845
GCST90265615.txt	PDR	Inverse variance weighted	17	0.167086	0.138929	0.229103	-0.105214	0.439386	1.18186	0.900132	1.55175
GCST90264882.txt	PDR	Inverse variance weighted	32	0.0197346	0.0164172	0.229337	-0.0124431	0.0519122	1.01993	0.987634	1.05328
GCST90265690.txt	PDR	Inverse variance weighted	22	0.0284943	0.0237509	0.23025	-0.0180574	0.0750461	1.0289	0.982105	1.07793
GCST90266616.txt	PDR	Inverse variance weighted	20	-0.014569	0.0121457	0.230325	-0.0383745	0.00923651	0.985537	0.962352	1.00928
GCST90266856.txt	PDR	Inverse variance weighted	10	-0.154576	0.128933	0.230574	-0.407285	0.0981337	0.856779	0.665454	1.10311
GCST90265908.txt	PDR	Inverse variance weighted	26	-0.00807263	0.00673412	0.230619	-0.0212715	0.00512624	0.99196	0.978953	1.00514
GCST90266666.txt	PDR	Inverse variance weighted	19	-0.023271	0.0194124	0.230619	-0.0613194	0.0147774	0.976998	0.940523	1.01489
GCST90265068.txt	PDR	Inverse variance weighted	14	0.0422566	0.0352829	0.231053	-0.0268979	0.111411	1.04316	0.973461	1.11785
GCST90265951.txt	PDR	Inverse variance weighted	19	-0.0354982	0.0296474	0.231172	-0.0936072	0.0226107	0.965124	0.91064	1.02287
GCST90265914.txt	PDR	Inverse variance weighted	21	-0.0170002	0.0141985	0.231181	-0.0448293	0.0108289	0.983143	0.956161	1.01089
GCST90266589.txt	PDR	Inverse variance weighted	26	-0.0286556	0.0239472	0.231456	-0.0755922	0.0182809	0.971751	0.927194	1.01845
GCST90264426.txt	PDR	Inverse variance weighted	25	0.0189729	0.0158623	0.231656	-0.0121171	0.0500629	1.01915	0.987956	1.05134
GCST90265663.txt	PDR	Inverse variance weighted	19	-0.0491785	0.0412404	0.233072	-0.13001	0.0316527	0.952011	0.878087	1.03216
GCST90265721.txt	PDR	Inverse variance weighted	27	0.0367065	0.0307898	0.233197	-0.0236415	0.0970544	1.03739	0.976636	1.10192
GCST90264891.txt	PDR	Inverse variance weighted	31	0.0100561	0.00844426	0.233699	-0.00649461	0.0266069	1.01011	0.993526	1.02696
GCST90266632.txt	PDR	Inverse variance weighted	28	0.0206654	0.0173614	0.233925	-0.0133629	0.0546936	1.02088	0.986726	1.05622
GCST90264868.txt	PDR	Inverse variance weighted	35	-0.0277911	0.0233567	0.234102	-0.0735702	0.0179879	0.972591	0.929071	1.01815
GCST90266432.txt	PDR	Inverse variance weighted	8	0.0409019	0.0345045	0.235857	-0.026727	0.108531	1.04175	0.973627	1.11464
GCST90265697.txt	PDR	Inverse variance weighted	16	-0.0528938	0.0446466	0.236127	-0.140401	0.0346135	0.948481	0.86901	1.03522
GCST90265862.txt	PDR	Inverse variance weighted	14	0.0520825	0.0439724	0.236241	-0.0341035	0.138268	1.05346	0.966472	1.14828
GCST90266684.txt	PDR	Inverse variance weighted	23	0.0375135	0.0316946	0.236574	-0.0246079	0.0996349	1.03823	0.975692	1.10477
GCST90264624.txt	PDR	Inverse variance weighted	20	-0.0290313	0.0245762	0.237493	-0.0772007	0.0191381	0.971386	0.925704	1.01932
GCST90265820.txt	PDR	Inverse variance weighted	16	-0.0401274	0.0339963	0.237863	-0.10676	0.0265054	0.960667	0.898741	1.02686
GCST90264301.txt	PDR	Inverse variance weighted	17	-0.0428948	0.036347	0.237942	-0.114135	0.0283453	0.958012	0.892138	1.02875
GCST90265823.txt	PDR	Inverse variance weighted	18	-0.0367597	0.0312579	0.239589	-0.0980251	0.0245057	0.963908	0.906626	1.02481
GCST90266090.txt	PDR	Inverse variance weighted	17	0.0625986	0.0532309	0.239602	-0.0417339	0.166931	1.0646	0.959125	1.18167
GCST90266435.txt	PDR	Inverse variance weighted	21	-0.0254692	0.0216703	0.239873	-0.067943	0.0170046	0.974852	0.934314	1.01715
GCST90265900.txt	PDR	Inverse variance weighted	4	-0.0971659	0.0826799	0.239913	-0.259219	0.0648868	0.907405	0.771654	1.06704
GCST90265356.txt	PDR	Inverse variance weighted	29	0.0196034	0.016686	0.240058	-0.0131011	0.052308	1.0198	0.986984	1.0537
GCST90266611.txt	PDR	Inverse variance weighted	19	0.0271464	0.0231164	0.240261	-0.0181617	0.0724544	1.02752	0.982002	1.07514
GCST90265116.txt	PDR	Inverse variance weighted	10	-0.0438722	0.037398	0.240749	-0.117172	0.0294279	0.957076	0.889432	1.02987
GCST90265170.txt	PDR	Inverse variance weighted	16	0.0617336	0.052624	0.240752	-0.0414094	0.164877	1.06368	0.959436	1.17925
GCST90266342.txt	PDR	Inverse variance weighted	4	-0.213598	0.182433	0.241669	-0.571167	0.143972	0.807673	0.564866	1.15485
GCST90264902.txt	PDR	Inverse variance weighted	24	0.0538016	0.0459689	0.241844	-0.0362975	0.143901	1.05528	0.964353	1.15477
GCST90265796.txt	PDR	Inverse variance weighted	24	-0.0398929	0.0340891	0.241898	-0.106707	0.0269217	0.960892	0.898789	1.02729
GCST90265234.txt	PDR	Inverse variance weighted	15	0.0350481	0.02998	0.242384	-0.0237128	0.093809	1.03567	0.976566	1.09835
GCST90266518.txt	PDR	Inverse variance weighted	2	0.189144	0.161807	0.242424	-0.127997	0.506285	1.20821	0.879856	1.65912
GCST90265723.txt	PDR	Inverse variance weighted	23	-0.0463405	0.0396488	0.242495	-0.124052	0.0313712	0.954717	0.883334	1.03187
GCST90266835.txt	PDR	Inverse variance weighted	33	-0.0124528	0.0106552	0.242521	-0.0333369	0.00843136	0.987624	0.967213	1.00847
GCST90264963.txt	PDR	Inverse variance weighted	19	0.0330603	0.0284068	0.244498	-0.022617	0.0887377	1.03361	0.977637	1.09279
GCST90264936.txt	PDR	Inverse variance weighted	34	0.0245318	0.0210819	0.244569	-0.0167888	0.0658524	1.02484	0.983351	1.06807
GCST90266184.txt	PDR	Wald ratio	1	-0.537895	0.462647	0.244972	-1.44468	0.368892	0.583976	0.235821	1.44613
GCST90264176.txt	PDR	Inverse variance weighted	15	0.0701673	0.060367	0.245095	-0.048152	0.188487	1.07269	0.952989	1.20742
GCST90265217.txt	PDR	Inverse variance weighted	17	-0.0221541	0.0190609	0.245122	-0.0595135	0.0152053	0.978089	0.942223	1.01532
GCST90266768.txt	PDR	Inverse variance weighted	18	-0.0672589	0.0578714	0.245149	-0.180687	0.0461691	0.934953	0.834697	1.04725
GCST90265105.txt	PDR	Inverse variance weighted	17	0.0449948	0.038797	0.246151	-0.0310473	0.121037	1.04602	0.96943	1.12867
GCST90265566.txt	PDR	Inverse variance weighted	5	-0.0783224	0.0675664	0.246378	-0.210752	0.0541076	0.924666	0.809975	1.0556
GCST90264676.txt	PDR	Inverse variance weighted	38	0.011153	0.00962228	0.246422	-0.00770665	0.0300127	1.01122	0.992323	1.03047
GCST90266849.txt	PDR	Inverse variance weighted	7	-0.101344	0.0875038	0.246797	-0.272851	0.0701636	0.903622	0.761206	1.07268
GCST90264996.txt	PDR	Inverse variance weighted	51	-0.0168692	0.0145664	0.246828	-0.0454195	0.011681	0.983272	0.955597	1.01175
GCST90265111.txt	PDR	Inverse variance weighted	20	-0.0158466	0.01369	0.247058	-0.042679	0.0109859	0.984278	0.958219	1.01105
GCST90265911.txt	PDR	Inverse variance weighted	17	0.0177671	0.0153578	0.247322	-0.0123342	0.0478683	1.01793	0.987742	1.04903
GCST90266131.txt	PDR	Inverse variance weighted	56	-0.00433272	0.00374585	0.247406	-0.0116746	0.00300914	0.995677	0.988393	1.00301
GCST90265903.txt	PDR	Inverse variance weighted	35	0.00777686	0.00672715	0.247664	-0.00540835	0.0209621	1.00781	0.994606	1.02118
GCST90265416.txt	PDR	Inverse variance weighted	18	0.0278474	0.0240962	0.247814	-0.0193812	0.075076	1.02824	0.980805	1.07797
GCST90265879.txt	PDR	Inverse variance weighted	27	-0.018806	0.0162787	0.247985	-0.0507122	0.0131001	0.98137	0.950552	1.01319
GCST90266040.txt	PDR	Inverse variance weighted	31	-0.0287757	0.0249149	0.248107	-0.0776089	0.0200575	0.971634	0.925326	1.02026
GCST90266320.txt	PDR	Inverse variance weighted	18	-0.0475175	0.0411447	0.248136	-0.128161	0.0331261	0.953594	0.879712	1.03368
GCST90264608.txt	PDR	Inverse variance weighted	17	-0.0291892	0.0252745	0.248137	-0.0787271	0.0203488	0.971233	0.924292	1.02056
GCST90266368.txt	PDR	Inverse variance weighted	22	-0.00940862	0.00816424	0.249149	-0.0254105	0.00659328	0.990636	0.97491	1.00662
GCST90266205.txt	PDR	Inverse variance weighted	26	-0.0380195	0.0331028	0.250749	-0.102901	0.0268619	0.962694	0.902216	1.02723
GCST90265596.txt	PDR	Inverse variance weighted	5	0.0616605	0.05372	0.251046	-0.0436308	0.166952	1.0636	0.957307	1.1817
GCST90265463.txt	PDR	Inverse variance weighted	21	0.0228539	0.0199167	0.251185	-0.0161828	0.0618906	1.02312	0.983947	1.06385
GCST90265857.txt	PDR	Inverse variance weighted	24	-0.0282795	0.0246785	0.251829	-0.0766493	0.0200903	0.972117	0.926215	1.02029
GCST90265162.txt	PDR	Inverse variance weighted	18	0.0289468	0.025265	0.251908	-0.0205726	0.0784661	1.02937	0.979638	1.08163
GCST90266447.txt	PDR	Inverse variance weighted	25	-0.019679	0.0171846	0.252144	-0.0533607	0.0140027	0.980513	0.948038	1.0141
GCST90264532.txt	PDR	Inverse variance weighted	20	0.0463679	0.0405537	0.252886	-0.0331175	0.125853	1.04746	0.967425	1.13412
GCST90264909.txt	PDR	Inverse variance weighted	24	-0.0401742	0.0351491	0.253053	-0.109066	0.028718	0.960622	0.896671	1.02913
GCST90264538.txt	PDR	Inverse variance weighted	13	-0.0484065	0.0423586	0.25313	-0.131429	0.0346163	0.952746	0.876841	1.03522
GCST90266343.txt	PDR	Inverse variance weighted	14	-0.0554218	0.0486578	0.254698	-0.150791	0.0399474	0.946086	0.860027	1.04076
GCST90264183.txt	PDR	Inverse variance weighted	14	0.0254562	0.0223806	0.255361	-0.0184098	0.0693222	1.02578	0.981759	1.07178
GCST90264400.txt	PDR	Inverse variance weighted	15	-0.0178897	0.0157311	0.255444	-0.0487226	0.0129431	0.982269	0.952445	1.01303
GCST90264587.txt	PDR	Wald ratio	1	-0.522093	0.459306	0.255664	-1.42233	0.378148	0.593278	0.241151	1.45958
GCST90266662.txt	PDR	Wald ratio	1	-0.54735	0.481526	0.255664	-1.49114	0.396442	0.578481	0.225115	1.48653
GCST90265553.txt	PDR	Inverse variance weighted	6	0.0729162	0.0641532	0.255708	-0.0528241	0.198656	1.07564	0.948547	1.21976
GCST90264253.txt	PDR	Inverse variance weighted	21	-0.043526	0.0383036	0.255813	-0.118601	0.031549	0.957408	0.888162	1.03205
GCST90265595.txt	PDR	Inverse variance weighted	4	0.0646186	0.0569667	0.25666	-0.0470362	0.176273	1.06675	0.954053	1.19276
GCST90264747.txt	PDR	Inverse variance weighted	17	0.0116979	0.0103186	0.256929	-0.00852644	0.0319223	1.01177	0.99151	1.03244
GCST90265476.txt	PDR	Inverse variance weighted	24	0.00771448	0.00680922	0.257237	-0.00563159	0.0210605	1.00774	0.994384	1.02128
GCST90266220.txt	PDR	Inverse variance weighted	14	0.0377073	0.0332938	0.257399	-0.0275486	0.102963	1.03843	0.972827	1.10845
GCST90265546.txt	PDR	Inverse variance weighted	22	-0.0165476	0.0146208	0.257725	-0.0452043	0.0121091	0.983589	0.955802	1.01218
GCST90266477.txt	PDR	Inverse variance weighted	31	-0.0210614	0.0186186	0.257971	-0.0575539	0.0154311	0.979159	0.944071	1.01555
GCST90266383.txt	PDR	Inverse variance weighted	16	0.0502005	0.0444339	0.258569	-0.0368899	0.137291	1.05148	0.963782	1.14716
GCST90266332.txt	PDR	Wald ratio	1	-0.571564	0.507233	0.259816	-1.56574	0.422613	0.564642	0.208933	1.52594
GCST90264723.txt	PDR	Inverse variance weighted	32	-0.0166661	0.0148314	0.261139	-0.0457355	0.0124034	0.983472	0.955295	1.01248
GCST90265731.txt	PDR	Inverse variance weighted	21	0.0148224	0.0131988	0.261431	-0.0110472	0.040692	1.01493	0.989014	1.04153
GCST90266062.txt	PDR	Inverse variance weighted	20	0.024336	0.0216939	0.261951	-0.018184	0.066856	1.02463	0.98198	1.06914
GCST90266670.txt	PDR	Inverse variance weighted	19	-0.0477703	0.0427372	0.263666	-0.131535	0.0359946	0.953353	0.876748	1.03665
GCST90266475.txt	PDR	Inverse variance weighted	10	0.0214092	0.019178	0.264275	-0.0161796	0.058998	1.02164	0.983951	1.06077
GCST90264454.txt	PDR	Inverse variance weighted	19	-0.00474619	0.00425495	0.264656	-0.0130859	0.0035935	0.995265	0.986999	1.0036
GCST90266583.txt	PDR	Inverse variance weighted	18	-0.0436762	0.0391951	0.265138	-0.120499	0.0331461	0.957264	0.886478	1.0337
GCST90264849.txt	PDR	Inverse variance weighted	17	-0.0311524	0.027964	0.265272	-0.0859618	0.0236571	0.969328	0.917629	1.02394
GCST90264528.txt	PDR	Inverse variance weighted	18	0.0234141	0.0210329	0.265616	-0.0178103	0.0646386	1.02369	0.982347	1.06677
GCST90264956.txt	PDR	Inverse variance weighted	55	-0.00588415	0.00528769	0.265793	-0.016248	0.00447972	0.994133	0.983883	1.00449
GCST90264229.txt	PDR	Inverse variance weighted	13	0.0220612	0.0198496	0.266388	-0.016844	0.0609663	1.02231	0.983297	1.06286
GCST90264211.txt	PDR	Inverse variance weighted	15	0.0354812	0.031927	0.26643	-0.0270958	0.0980582	1.03612	0.973268	1.10303
GCST90265488.txt	PDR	Inverse variance weighted	48	-0.0139925	0.0126083	0.267092	-0.0387048	0.0107198	0.986105	0.962035	1.01078
GCST90264609.txt	PDR	Inverse variance weighted	17	0.0333442	0.0300547	0.267236	-0.025563	0.0922514	1.03391	0.974761	1.09664
GCST90264324.txt	PDR	Inverse variance weighted	18	0.0159359	0.014374	0.267577	-0.0122372	0.044109	1.01606	0.987837	1.0451
GCST90264648.txt	PDR	Inverse variance weighted	17	0.032297	0.029157	0.267994	-0.0248507	0.0894447	1.03282	0.975456	1.09357
GCST90265395.txt	PDR	Inverse variance weighted	30	0.0226118	0.0204226	0.268209	-0.0174165	0.06264	1.02287	0.982734	1.06464
GCST90265258.txt	PDR	Inverse variance weighted	8	0.0657328	0.0593888	0.268371	-0.0506692	0.182135	1.06794	0.950593	1.19978
GCST90266147.txt	PDR	Inverse variance weighted	15	0.0277305	0.0250708	0.268688	-0.0214082	0.0768692	1.02812	0.978819	1.0799
GCST90265272.txt	PDR	Inverse variance weighted	15	-0.0467228	0.0422569	0.268862	-0.129546	0.0361006	0.954352	0.878494	1.03676
GCST90266055.txt	PDR	Inverse variance weighted	17	0.0367587	0.0332464	0.268879	-0.0284041	0.101922	1.03744	0.971995	1.1073
GCST90265192.txt	PDR	Inverse variance weighted	18	-0.0253898	0.0229691	0.268991	-0.0704092	0.0196296	0.97493	0.932012	1.01982
GCST90266126.txt	PDR	Inverse variance weighted	18	-0.0127618	0.0115481	0.269117	-0.0353962	0.00987252	0.987319	0.965223	1.00992
GCST90264482.txt	PDR	Inverse variance weighted	69	-0.029299	0.0265426	0.26966	-0.0813226	0.0227246	0.971126	0.921896	1.02298
GCST90265181.txt	PDR	Inverse variance weighted	22	0.0312008	0.0282723	0.269775	-0.0242129	0.0866144	1.03169	0.976078	1.09048
GCST90265252.txt	PDR	Inverse variance weighted	16	-0.0329982	0.0299289	0.270221	-0.0916589	0.0256624	0.96754	0.912416	1.02599
GCST90264825.txt	PDR	Inverse variance weighted	4	0.122315	0.111134	0.271066	-0.0955074	0.340138	1.13011	0.908912	1.40514
GCST90265772.txt	PDR	Inverse variance weighted	24	0.0264805	0.0240801	0.271471	-0.0207166	0.0736775	1.02683	0.979496	1.07646
GCST90265230.txt	PDR	Inverse variance weighted	23	0.0280483	0.0255552	0.272398	-0.0220399	0.0781365	1.02845	0.978201	1.08127
GCST90264433.txt	PDR	Inverse variance weighted	24	0.0253857	0.0231381	0.272582	-0.0199651	0.0707364	1.02571	0.980233	1.0733
GCST90264907.txt	PDR	Inverse variance weighted	24	0.0484365	0.0442437	0.273619	-0.0382811	0.135154	1.04963	0.962442	1.14471
GCST90265073.txt	PDR	Inverse variance weighted	21	0.00457407	0.00417883	0.2737	-0.00361643	0.0127646	1.00458	0.99639	1.01285
GCST90266406.txt	PDR	Inverse variance weighted	20	-0.0317999	0.0290792	0.274148	-0.0887951	0.0251954	0.9687	0.915033	1.02552
GCST90266524.txt	PDR	Inverse variance weighted	19	-0.0346734	0.031718	0.274315	-0.0968406	0.0274938	0.965921	0.907701	1.02788
GCST90265097.txt	PDR	Inverse variance weighted	42	0.018694	0.0171018	0.27435	-0.0148256	0.0522136	1.01887	0.985284	1.0536
GCST90266709.txt	PDR	Inverse variance weighted	23	0.0283339	0.0259393	0.274696	-0.0225072	0.079175	1.02874	0.977744	1.08239
GCST90266508.txt	PDR	Inverse variance weighted	28	0.025939	0.0237553	0.274867	-0.0206214	0.0724994	1.02628	0.97959	1.07519
GCST90265014.txt	PDR	Inverse variance weighted	48	-0.0128733	0.0118151	0.275905	-0.0360308	0.0102843	0.987209	0.964611	1.01034
GCST90264390.txt	PDR	Inverse variance weighted	12	-0.0314203	0.0288485	0.276089	-0.0879634	0.0251228	0.969068	0.915794	1.02544
GCST90266797.txt	PDR	Inverse variance weighted	17	-0.0329665	0.030278	0.276245	-0.0923113	0.0263784	0.967571	0.911821	1.02673
GCST90265779.txt	PDR	Inverse variance weighted	24	0.0245449	0.0226116	0.277698	-0.0197737	0.0688636	1.02485	0.980421	1.07129
GCST90265947.txt	PDR	Inverse variance weighted	14	0.0377186	0.0348133	0.278607	-0.0305154	0.105953	1.03844	0.969945	1.11177
GCST90264865.txt	PDR	Inverse variance weighted	4	-0.11409	0.105375	0.27894	-0.320625	0.0924454	0.892178	0.725695	1.09685
GCST90265901.txt	PDR	Inverse variance weighted	14	-0.04003	0.0369967	0.279257	-0.112544	0.0324835	0.960761	0.893558	1.03302
GCST90266541.txt	PDR	Inverse variance weighted	17	0.0287828	0.0266326	0.279815	-0.0234171	0.0809827	1.0292	0.976855	1.08435
GCST90265055.txt	PDR	Inverse variance weighted	23	-0.0348597	0.0323168	0.280728	-0.0982007	0.0284813	0.965741	0.906467	1.02889
GCST90265382.txt	PDR	Inverse variance weighted	21	-0.0328988	0.0305154	0.280987	-0.0927089	0.0269114	0.967636	0.911459	1.02728
GCST90264259.txt	PDR	Inverse variance weighted	19	-0.0108114	0.0100306	0.281106	-0.0304713	0.0088486	0.989247	0.969988	1.00889
GCST90264495.txt	PDR	Inverse variance weighted	18	0.047227	0.0438396	0.28136	-0.0386985	0.133153	1.04836	0.962041	1.14242
GCST90266619.txt	PDR	Inverse variance weighted	2	0.217789	0.202411	0.281939	-0.178936	0.614514	1.24332	0.836159	1.84876
GCST90266476.txt	PDR	Inverse variance weighted	4	0.109606	0.102005	0.282595	-0.090325	0.309536	1.11584	0.913634	1.36279
GCST90265248.txt	PDR	Inverse variance weighted	22	0.0321696	0.0299483	0.282746	-0.0265291	0.0908684	1.03269	0.97382	1.09512
GCST90266473.txt	PDR	Inverse variance weighted	12	-0.0188749	0.0175809	0.283	-0.0533333	0.0155836	0.981302	0.948064	1.01571
GCST90265996.txt	PDR	Inverse variance weighted	16	0.0390147	0.0363407	0.283011	-0.0322132	0.110243	1.03979	0.9683	1.11655
GCST90265012.txt	PDR	Inverse variance weighted	26	0.017224	0.0160565	0.283399	-0.0142466	0.0486947	1.01737	0.985854	1.0499
GCST90266739.txt	PDR	Inverse variance weighted	17	-0.0255075	0.023825	0.284339	-0.0722045	0.0211894	0.974815	0.930341	1.02142
GCST90266307.txt	PDR	Inverse variance weighted	36	-0.0136476	0.0127546	0.284612	-0.0386465	0.0113513	0.986445	0.962091	1.01142
GCST90265656.txt	PDR	Inverse variance weighted	3	-0.156489	0.14626	0.284649	-0.443158	0.130181	0.855141	0.642006	1.13903
GCST90265385.txt	PDR	Inverse variance weighted	24	0.0263767	0.0246832	0.285247	-0.0220025	0.0747558	1.02673	0.978238	1.07762
GCST90265340.txt	PDR	Inverse variance weighted	19	0.0268426	0.025173	0.286277	-0.0224965	0.0761816	1.02721	0.977755	1.07916
GCST90266623.txt	PDR	Inverse variance weighted	17	-0.023114	0.0217153	0.287143	-0.0656759	0.019448	0.977151	0.936434	1.01964
GCST90265461.txt	PDR	Inverse variance weighted	10	-0.0828613	0.0780525	0.288413	-0.235844	0.0701216	0.920479	0.789904	1.07264
GCST90264597.txt	PDR	Inverse variance weighted	34	-0.0125783	0.0118522	0.28857	-0.0358085	0.010652	0.9875	0.964825	1.01071
GCST90264216.txt	PDR	Inverse variance weighted	22	0.0421003	0.0396817	0.288713	-0.0356758	0.119876	1.043	0.964953	1.12736
GCST90266865.txt	PDR	Inverse variance weighted	20	-0.0280179	0.0264096	0.288736	-0.0797809	0.023745	0.972371	0.923319	1.02403
GCST90264512.txt	PDR	Inverse variance weighted	29	0.0331793	0.031304	0.289186	-0.0281764	0.0945351	1.03374	0.972217	1.09915
GCST90264621.txt	PDR	Inverse variance weighted	29	0.022144	0.0209051	0.289479	-0.0188299	0.063118	1.02239	0.981346	1.06515
GCST90265016.txt	PDR	Inverse variance weighted	20	0.0190422	0.0179779	0.289509	-0.0161945	0.054279	1.01922	0.983936	1.05578
GCST90265559.txt	PDR	Inverse variance weighted	22	0.014994	0.0141701	0.28999	-0.0127794	0.0427674	1.01511	0.987302	1.0437
GCST90266053.txt	PDR	Inverse variance weighted	27	-0.0763056	0.0721197	0.290037	-0.21766	0.065049	0.926533	0.804399	1.06721
GCST90266527.txt	PDR	Inverse variance weighted	24	0.021924	0.0207292	0.290222	-0.0187053	0.0625532	1.02217	0.981469	1.06455
GCST90265525.txt	PDR	Inverse variance weighted	22	0.0294792	0.0278992	0.29068	-0.0252033	0.0841616	1.02992	0.975112	1.0878
GCST90265224.txt	PDR	Inverse variance weighted	49	-0.0164531	0.0155915	0.291306	-0.0470124	0.0141062	0.983682	0.954076	1.01421
GCST90266438.txt	PDR	Inverse variance weighted	23	0.0290137	0.027525	0.291843	-0.0249352	0.0829627	1.02944	0.975373	1.0865
GCST90265208.txt	PDR	Inverse variance weighted	26	0.0887518	0.0842078	0.2919	-0.0762954	0.253799	1.09281	0.926542	1.28891
GCST90266725.txt	PDR	Inverse variance weighted	4	0.144652	0.13727	0.291984	-0.124397	0.413701	1.15564	0.883029	1.5124
GCST90264421.txt	PDR	Inverse variance weighted	16	-0.0305335	0.0290243	0.292799	-0.0874211	0.026354	0.969928	0.916291	1.0267
GCST90264965.txt	PDR	Inverse variance weighted	17	0.0316534	0.0300916	0.292845	-0.0273261	0.0906328	1.03216	0.973044	1.09487
GCST90265992.txt	PDR	Inverse variance weighted	27	0.0313964	0.0298479	0.292856	-0.0271056	0.0898983	1.03189	0.973258	1.09406
GCST90264903.txt	PDR	Inverse variance weighted	20	0.052976	0.0503841	0.293056	-0.0457769	0.151729	1.0544	0.955255	1.16384
GCST90265523.txt	PDR	Inverse variance weighted	13	0.0392059	0.0373211	0.293487	-0.0339435	0.112355	1.03998	0.966626	1.11891
GCST90266204.txt	PDR	Inverse variance weighted	20	-0.0131935	0.01256	0.293515	-0.0378111	0.011424	0.986893	0.962895	1.01149
GCST90264447.txt	PDR	Inverse variance weighted	18	-0.0206072	0.0196298	0.293813	-0.0590816	0.0178671	0.979604	0.94263	1.01803
GCST90266731.txt	PDR	Inverse variance weighted	20	-0.0432816	0.0413289	0.294985	-0.124286	0.037723	0.957642	0.883127	1.03844
GCST90265290.txt	PDR	Inverse variance weighted	25	-0.0426835	0.0407801	0.29525	-0.122613	0.0372456	0.958215	0.884606	1.03795
GCST90265910.txt	PDR	Inverse variance weighted	3	0.0612855	0.0585656	0.295358	-0.0535032	0.176074	1.0632	0.947903	1.19253
GCST90266600.txt	PDR	Inverse variance weighted	12	0.017151	0.0164039	0.29577	-0.0150006	0.0493026	1.0173	0.985111	1.05054
GCST90264927.txt	PDR	Inverse variance weighted	18	-0.0513981	0.0491755	0.295932	-0.147782	0.0449859	0.9499	0.862619	1.04601
GCST90264988.txt	PDR	Inverse variance weighted	27	-0.0277905	0.0265978	0.296096	-0.0799222	0.0243412	0.972592	0.923188	1.02464
GCST90265037.txt	PDR	Inverse variance weighted	21	0.0262505	0.0252119	0.297786	-0.0231648	0.0756658	1.0266	0.977101	1.0786
GCST90264531.txt	PDR	Inverse variance weighted	19	-0.0301653	0.0290456	0.299014	-0.0870946	0.026764	0.970285	0.91659	1.02713
GCST90265784.txt	PDR	Inverse variance weighted	15	0.0267777	0.0257863	0.299062	-0.0237634	0.0773188	1.02714	0.976517	1.08039
GCST90264603.txt	PDR	Inverse variance weighted	19	0.0282566	0.0272127	0.299101	-0.0250802	0.0815934	1.02866	0.975232	1.08501
GCST90265714.txt	PDR	Inverse variance weighted	11	0.0246603	0.0237933	0.299999	-0.0219747	0.0712952	1.02497	0.978265	1.0739
GCST90265905.txt	PDR	Inverse variance weighted	10	0.0106739	0.0103014	0.300131	-0.00951697	0.0308647	1.01073	0.990528	1.03135
GCST90265134.txt	PDR	Inverse variance weighted	13	-0.0326632	0.0315858	0.301084	-0.0945713	0.0292449	0.967864	0.909763	1.02968
GCST90264306.txt	PDR	Inverse variance weighted	25	-0.0314187	0.0304082	0.301497	-0.0910188	0.0281815	0.96907	0.913001	1.02858
GCST90264726.txt	PDR	Inverse variance weighted	22	-0.0394289	0.0381837	0.301786	-0.114269	0.0354112	0.961338	0.892018	1.03605
GCST90265364.txt	PDR	Inverse variance weighted	17	-0.0458398	0.0444084	0.301963	-0.13288	0.0412007	0.955195	0.87557	1.04206
GCST90265198.txt	PDR	Inverse variance weighted	15	0.0193653	0.0187669	0.302127	-0.0174179	0.0561485	1.01955	0.982733	1.05775
GCST90265470.txt	PDR	Inverse variance weighted	14	0.0519361	0.0503654	0.302454	-0.0467801	0.150652	1.05331	0.954297	1.16259
GCST90266181.txt	PDR	Inverse variance weighted	14	-0.0175669	0.0170386	0.30254	-0.0509626	0.0158288	0.982587	0.950314	1.01595
GCST90265794.txt	PDR	Inverse variance weighted	18	0.00541078	0.00525107	0.302816	-0.00488132	0.0157029	1.00543	0.995131	1.01583
GCST90266842.txt	PDR	Inverse variance weighted	31	0.0632294	0.0613694	0.302865	-0.0570546	0.183513	1.06527	0.944543	1.20143
GCST90266626.txt	PDR	Inverse variance weighted	13	-0.029814	0.0289815	0.303608	-0.0866177	0.0269897	0.970626	0.917028	1.02736
GCST90265740.txt	PDR	Inverse variance weighted	35	0.0767536	0.0746329	0.303755	-0.0695269	0.223034	1.07978	0.932835	1.24986
GCST90264358.txt	PDR	Inverse variance weighted	13	-0.0562877	0.0548587	0.304869	-0.163811	0.0512353	0.945267	0.848903	1.05257
GCST90266676.txt	PDR	Inverse variance weighted	2	0.162942	0.159052	0.305618	-0.148799	0.474684	1.17697	0.861742	1.60751
GCST90266198.txt	PDR	Inverse variance weighted	21	0.05164	0.0504453	0.305985	-0.0472328	0.150513	1.053	0.953865	1.16243
GCST90265443.txt	PDR	Inverse variance weighted	22	0.0318921	0.0312104	0.306855	-0.0292803	0.0930645	1.03241	0.971144	1.09753
GCST90266620.txt	PDR	Inverse variance weighted	17	-0.0216238	0.0211651	0.306937	-0.0631074	0.0198598	0.978608	0.938843	1.02006
GCST90264840.txt	PDR	Inverse variance weighted	20	0.0311809	0.0305346	0.307176	-0.0286669	0.0910286	1.03167	0.97174	1.0953
GCST90265948.txt	PDR	Inverse variance weighted	16	0.0143926	0.0141351	0.308575	-0.0133122	0.0420974	1.0145	0.986776	1.043
GCST90265454.txt	PDR	Inverse variance weighted	18	0.0329131	0.0323307	0.308671	-0.030455	0.0962813	1.03346	0.970004	1.10107
GCST90266727.txt	PDR	Inverse variance weighted	14	-0.0285882	0.0281129	0.309196	-0.0836894	0.026513	0.971817	0.919717	1.02687
GCST90264713.txt	PDR	Inverse variance weighted	12	0.0197976	0.0194711	0.309264	-0.0183658	0.057961	1.01999	0.981802	1.05967
GCST90264917.txt	PDR	Inverse variance weighted	20	0.011718	0.0115257	0.309306	-0.0108725	0.0343084	1.01179	0.989186	1.0349
GCST90265287.txt	PDR	Inverse variance weighted	31	0.0157068	0.0154512	0.309374	-0.0145777	0.0459912	1.01583	0.985528	1.04707
GCST90266179.txt	PDR	Inverse variance weighted	13	0.0224886	0.0221388	0.309725	-0.0209035	0.0658807	1.02274	0.979313	1.0681
GCST90265085.txt	PDR	Inverse variance weighted	15	0.0399824	0.039363	0.309756	-0.0371692	0.117134	1.04079	0.963513	1.12427
GCST90265487.txt	PDR	Inverse variance weighted	17	-0.0461086	0.0453967	0.309781	-0.135086	0.0428689	0.954938	0.873641	1.0438
GCST90265851.txt	PDR	Inverse variance weighted	27	0.0240229	0.0236662	0.31007	-0.0223627	0.0704086	1.02431	0.977885	1.07295
GCST90265106.txt	PDR	Inverse variance weighted	29	0.029421	0.0290586	0.311312	-0.0275338	0.0863758	1.02986	0.972842	1.09022
GCST90265465.txt	PDR	Inverse variance weighted	13	-0.0421932	0.041699	0.311609	-0.123923	0.0395369	0.958685	0.883448	1.04033
GCST90264645.txt	PDR	Inverse variance weighted	23	-0.0251533	0.0249048	0.312505	-0.0739666	0.02366	0.97516	0.928703	1.02394
GCST90264999.txt	PDR	Inverse variance weighted	22	0.0323965	0.0321046	0.312931	-0.0305286	0.0953216	1.03293	0.969933	1.10001
GCST90264398.txt	PDR	Inverse variance weighted	3	0.139177	0.138006	0.313224	-0.131316	0.409669	1.14933	0.876941	1.50632
GCST90266224.txt	PDR	Inverse variance weighted	10	0.0268916	0.0267328	0.314445	-0.0255047	0.079288	1.02726	0.974818	1.08252
GCST90264799.txt	PDR	Inverse variance weighted	30	0.0169398	0.0168584	0.314979	-0.0161026	0.0499822	1.01708	0.984026	1.05125
GCST90266848.txt	PDR	Inverse variance weighted	14	-0.0305231	0.0303953	0.31528	-0.0900979	0.0290517	0.969938	0.913842	1.02948
GCST90264924.txt	PDR	Wald ratio	1	-0.234536	0.23375	0.315685	-0.692685	0.223613	0.790938	0.500231	1.25059
GCST90265292.txt	PDR	Inverse variance weighted	29	-0.0193459	0.0192997	0.316152	-0.0571733	0.0184814	0.98084	0.94443	1.01865
GCST90264473.txt	PDR	Inverse variance weighted	18	-0.0264912	0.0264514	0.316583	-0.078336	0.0253535	0.973857	0.924654	1.02568
GCST90265849.txt	PDR	Inverse variance weighted	28	0.0340192	0.0340313	0.317483	-0.0326822	0.100721	1.0346	0.967846	1.10597
GCST90265184.txt	PDR	Inverse variance weighted	19	0.0308392	0.0308529	0.317526	-0.0296326	0.091311	1.03132	0.970802	1.09561
GCST90265271.txt	PDR	Inverse variance weighted	2	-0.0680695	0.0681774	0.318077	-0.201697	0.0655583	0.934196	0.817342	1.06775
GCST90264509.txt	PDR	Inverse variance weighted	15	-0.04386	0.0439306	0.318089	-0.129964	0.0422439	0.957088	0.878127	1.04315
GCST90265603.txt	PDR	Inverse variance weighted	12	-0.00821498	0.00822864	0.318115	-0.0243431	0.00791316	0.991819	0.975951	1.00794
GCST90264385.txt	PDR	Inverse variance weighted	12	0.0376571	0.0377469	0.318463	-0.0363268	0.111641	1.03838	0.964325	1.11811
GCST90266794.txt	PDR	Inverse variance weighted	25	-0.0361886	0.036286	0.318611	-0.107309	0.034932	0.964458	0.898248	1.03555
GCST90266704.txt	PDR	Inverse variance weighted	13	0.0615769	0.0617867	0.318956	-0.059525	0.182679	1.06351	0.942212	1.20043
GCST90264389.txt	PDR	Inverse variance weighted	12	0.0306841	0.0307978	0.3191	-0.0296795	0.0910478	1.03116	0.970757	1.09532
GCST90265341.txt	PDR	Inverse variance weighted	15	0.0528853	0.0530833	0.319118	-0.0511579	0.156929	1.05431	0.950129	1.16991
GCST90266102.txt	PDR	Inverse variance weighted	13	0.0232235	0.0233117	0.319145	-0.0224674	0.0689143	1.0235	0.977783	1.07134
GCST90265738.txt	PDR	Inverse variance weighted	15	-0.0531323	0.0534304	0.320017	-0.157856	0.0515912	0.948255	0.853973	1.05295
GCST90266344.txt	PDR	Inverse variance weighted	24	-0.0381828	0.0384148	0.320241	-0.113476	0.0371101	0.962537	0.892726	1.03781
GCST90266106.txt	PDR	Inverse variance weighted	14	0.0327109	0.032935	0.320615	-0.0318417	0.0972635	1.03325	0.96866	1.10215
GCST90266336.txt	PDR	Inverse variance weighted	25	0.00408859	0.00412071	0.321097	-0.00398799	0.0121652	1.0041	0.99602	1.01224
GCST90265026.txt	PDR	Inverse variance weighted	19	-0.0174719	0.0176774	0.322969	-0.0521196	0.0171758	0.98268	0.949215	1.01732
GCST90264526.txt	PDR	Inverse variance weighted	22	0.0330158	0.033416	0.323142	-0.0324796	0.0985111	1.03357	0.968042	1.10353
GCST90265997.txt	PDR	Inverse variance weighted	25	-0.031638	0.0320266	0.323217	-0.0944101	0.031134	0.968857	0.90991	1.03162
GCST90266651.txt	PDR	Inverse variance weighted	17	-0.0275052	0.027858	0.323478	-0.0821069	0.0270965	0.97287	0.921173	1.02747
GCST90265024.txt	PDR	Inverse variance weighted	15	-0.03121	0.0316319	0.323808	-0.0932085	0.0307885	0.969272	0.911004	1.03127
GCST90266006.txt	PDR	Inverse variance weighted	26	0.017141	0.0173816	0.324056	-0.016927	0.0512089	1.01729	0.983215	1.05254
GCST90266152.txt	PDR	Inverse variance weighted	16	-0.021521	0.0218232	0.324059	-0.0642944	0.0212525	0.978709	0.937729	1.02148
GCST90265362.txt	PDR	Inverse variance weighted	18	-0.0183787	0.0186709	0.324944	-0.0549735	0.0182162	0.981789	0.94651	1.01838
GCST90265023.txt	PDR	Inverse variance weighted	20	0.0288177	0.0292951	0.32526	-0.0286006	0.0862361	1.02924	0.971805	1.09006
GCST90264244.txt	PDR	Inverse variance weighted	14	0.0452946	0.0461309	0.326163	-0.0451219	0.135711	1.04634	0.955881	1.14535
GCST90264964.txt	PDR	Inverse variance weighted	8	0.0635412	0.0648377	0.327084	-0.0635406	0.190623	1.0656	0.938436	1.21
GCST90266792.txt	PDR	Inverse variance weighted	24	-0.0259831	0.026516	0.327136	-0.0779545	0.0259884	0.974352	0.925007	1.02633
GCST90266192.txt	PDR	Inverse variance weighted	19	0.0252309	0.0257629	0.327407	-0.0252644	0.0757262	1.02555	0.975052	1.07867
GCST90265557.txt	PDR	Inverse variance weighted	10	0.0616754	0.0630166	0.32772	-0.0618372	0.185188	1.06362	0.940036	1.20344
GCST90266081.txt	PDR	Inverse variance weighted	18	0.0331244	0.0338507	0.327804	-0.0332229	0.0994717	1.03368	0.967323	1.10459
GCST90266729.txt	PDR	Inverse variance weighted	9	-0.0608103	0.0623106	0.329103	-0.182939	0.0613185	0.941002	0.832819	1.06324
GCST90264601.txt	PDR	Inverse variance weighted	17	-0.0265981	0.0272804	0.329565	-0.0800676	0.0268714	0.973753	0.923054	1.02724
GCST90264517.txt	PDR	Inverse variance weighted	12	0.0551772	0.0566466	0.330026	-0.0558501	0.166205	1.05673	0.945681	1.18081
GCST90264709.txt	PDR	Inverse variance weighted	22	0.0205544	0.0211098	0.330209	-0.0208208	0.0619297	1.02077	0.979394	1.06389
GCST90266080.txt	PDR	Inverse variance weighted	21	-0.00715235	0.00736234	0.331311	-0.0215825	0.00727784	0.992873	0.978649	1.0073
GCST90265418.txt	PDR	Inverse variance weighted	7	-0.0545792	0.0561895	0.331378	-0.164711	0.0555522	0.946883	0.848139	1.05712
GCST90265593.txt	PDR	Inverse variance weighted	4	0.134859	0.138851	0.331425	-0.137289	0.407006	1.14438	0.871718	1.50231
GCST90265618.txt	PDR	Inverse variance weighted	16	0.0482839	0.0497876	0.332147	-0.0492997	0.145868	1.04947	0.951896	1.15704
GCST90266125.txt	PDR	Inverse variance weighted	10	-0.0109858	0.0113619	0.333596	-0.033255	0.0112835	0.989074	0.967292	1.01135
GCST90266540.txt	PDR	Inverse variance weighted	20	-0.0241745	0.0250099	0.333745	-0.0731939	0.0248448	0.976115	0.929421	1.02516
GCST90265428.txt	PDR	Inverse variance weighted	19	0.0278061	0.0287696	0.333789	-0.0285823	0.0841944	1.0282	0.971822	1.08784
GCST90265397.txt	PDR	Inverse variance weighted	27	0.0216561	0.0224262	0.334214	-0.0222992	0.0656114	1.02189	0.977948	1.06781
GCST90264618.txt	PDR	Inverse variance weighted	22	-0.0270481	0.0280463	0.334841	-0.0820189	0.0279226	0.973314	0.921255	1.02832
GCST90266330.txt	PDR	Inverse variance weighted	21	0.0220745	0.0229016	0.335104	-0.0228127	0.0669618	1.02232	0.977446	1.06925
GCST90264325.txt	PDR	Inverse variance weighted	11	0.0577244	0.0600026	0.336034	-0.0598807	0.175329	1.05942	0.941877	1.19164
GCST90264734.txt	PDR	Inverse variance weighted	11	0.0162077	0.0168746	0.336816	-0.0168666	0.0492819	1.01634	0.983275	1.05052
GCST90266137.txt	PDR	Inverse variance weighted	28	-0.019387	0.0202005	0.337192	-0.0589801	0.020206	0.9808	0.942726	1.02041
GCST90266737.txt	PDR	Inverse variance weighted	17	-0.0249593	0.0260531	0.338055	-0.0760233	0.0261048	0.97535	0.926795	1.02645
GCST90266177.txt	PDR	Inverse variance weighted	17	0.014486	0.0151299	0.338344	-0.0151686	0.0441406	1.01459	0.984946	1.04513
GCST90266172.txt	PDR	Inverse variance weighted	20	0.0175294	0.0183372	0.339099	-0.0184115	0.0534704	1.01768	0.981757	1.05493
GCST90264266.txt	PDR	Inverse variance weighted	16	-0.0147581	0.0154509	0.339493	-0.0450418	0.0155255	0.98535	0.955958	1.01565
GCST90264506.txt	PDR	Inverse variance weighted	18	0.0228295	0.0239136	0.339748	-0.0240413	0.0697002	1.02309	0.976245	1.07219
GCST90266811.txt	PDR	Inverse variance weighted	28	0.0352061	0.0368834	0.339819	-0.0370854	0.107498	1.03583	0.963594	1.11349
GCST90265336.txt	PDR	Inverse variance weighted	31	0.0212907	0.0223146	0.340027	-0.022446	0.0650273	1.02152	0.977804	1.06719
GCST90265281.txt	PDR	Inverse variance weighted	26	-0.0142216	0.0149194	0.340475	-0.0434636	0.0150205	0.985879	0.957467	1.01513
GCST90265375.txt	PDR	Inverse variance weighted	12	0.0222897	0.023387	0.340549	-0.0235488	0.0681281	1.02254	0.976726	1.0705
GCST90265210.txt	PDR	Inverse variance weighted	17	0.0268424	0.028167	0.340605	-0.028365	0.0820498	1.02721	0.972033	1.08551
GCST90265200.txt	PDR	Inverse variance weighted	15	0.0175834	0.0184916	0.341661	-0.0186601	0.0538269	1.01774	0.981513	1.0553
GCST90265843.txt	PDR	Inverse variance weighted	26	0.0332224	0.0349644	0.342022	-0.0353078	0.101753	1.03378	0.965308	1.10711
GCST90266272.txt	PDR	Inverse variance weighted	38	-0.0237232	0.02497	0.342077	-0.0726643	0.0252179	0.976556	0.929913	1.02554
GCST90266419.txt	PDR	Inverse variance weighted	12	-0.0103794	0.0109325	0.342414	-0.0318072	0.0110484	0.989674	0.968693	1.01111
GCST90265212.txt	PDR	Inverse variance weighted	19	0.0431674	0.0454949	0.342701	-0.0460025	0.132337	1.04411	0.95504	1.14149
GCST90264925.txt	PDR	Inverse variance weighted	15	0.0253989	0.0267871	0.34304	-0.0271038	0.0779016	1.02572	0.97326	1.08102
GCST90264688.txt	PDR	Inverse variance weighted	26	0.0179038	0.0189036	0.343582	-0.0191472	0.0549548	1.01807	0.981035	1.05649
GCST90265884.txt	PDR	Inverse variance weighted	26	0.0232444	0.0245438	0.343611	-0.0248616	0.0713503	1.02352	0.975445	1.07396
GCST90264665.txt	PDR	Inverse variance weighted	11	0.0244193	0.0257958	0.343823	-0.0261404	0.074979	1.02472	0.974198	1.07786
GCST90265719.txt	PDR	Inverse variance weighted	17	0.0629298	0.0665044	0.344021	-0.0674188	0.193278	1.06495	0.934804	1.21322
GCST90266595.txt	PDR	Inverse variance weighted	20	0.0187439	0.0198235	0.344383	-0.0201101	0.0575979	1.01892	0.980091	1.05929
GCST90265312.txt	PDR	Inverse variance weighted	13	0.0432756	0.0457758	0.344464	-0.0464449	0.132996	1.04423	0.954617	1.14225
GCST90264323.txt	PDR	Inverse variance weighted	16	0.160405	0.169737	0.344649	-0.172279	0.493089	1.17399	0.841744	1.63737
GCST90265620.txt	PDR	Inverse variance weighted	21	-0.0130548	0.0138224	0.344928	-0.0401467	0.014037	0.98703	0.960649	1.01414
GCST90265058.txt	PDR	Inverse variance weighted	21	-0.0506338	0.0536765	0.34552	-0.15584	0.054572	0.950627	0.855696	1.05609
GCST90266249.txt	PDR	Inverse variance weighted	37	-0.0342548	0.0363733	0.346317	-0.105546	0.0370368	0.966325	0.899833	1.03773
GCST90264878.txt	PDR	Inverse variance weighted	21	-0.0338214	0.0359973	0.347447	-0.104376	0.0367333	0.966744	0.900886	1.03742
GCST90265660.txt	PDR	Inverse variance weighted	20	-0.0299312	0.0319188	0.348385	-0.0924921	0.0326298	0.970512	0.911656	1.03317
GCST90264242.txt	PDR	Inverse variance weighted	21	-0.0183989	0.0196449	0.348978	-0.056903	0.0201052	0.981769	0.944686	1.02031
GCST90266491.txt	PDR	Inverse variance weighted	9	-0.0666198	0.0713143	0.350215	-0.206396	0.0731562	0.935551	0.813511	1.0759
GCST90265195.txt	PDR	Inverse variance weighted	53	-0.00680915	0.00729297	0.350479	-0.0211034	0.00748507	0.993214	0.979118	1.00751
GCST90265727.txt	PDR	Wald ratio	1	0.243448	0.260778	0.350538	-0.267676	0.754572	1.27564	0.765156	2.1267
GCST90266240.txt	PDR	Inverse variance weighted	27	-0.0184586	0.0197828	0.350789	-0.0572329	0.0203158	0.981711	0.944374	1.02052
GCST90264339.txt	PDR	Wald ratio	1	-0.200599	0.215376	0.35165	-0.622736	0.221537	0.81824	0.536475	1.24799
GCST90265552.txt	PDR	Inverse variance weighted	22	0.0233593	0.0250871	0.351786	-0.0258113	0.07253	1.02363	0.974519	1.07523
GCST90264934.txt	PDR	Inverse variance weighted	15	-0.033662	0.0361745	0.35209	-0.104564	0.0372401	0.966898	0.900717	1.03794
GCST90265388.txt	PDR	Inverse variance weighted	18	0.018758	0.0201712	0.352401	-0.0207775	0.0582936	1.01894	0.979437	1.06003
GCST90266468.txt	PDR	Inverse variance weighted	10	0.0354431	0.0381135	0.352404	-0.0392593	0.110146	1.03608	0.961501	1.11644
GCST90264869.txt	PDR	Inverse variance weighted	38	-0.0203926	0.0219367	0.352574	-0.0633885	0.0226034	0.979814	0.938579	1.02286
GCST90264610.txt	PDR	Inverse variance weighted	16	-0.0358569	0.0385927	0.352831	-0.111499	0.0397847	0.964778	0.894493	1.04059
GCST90265666.txt	PDR	Inverse variance weighted	20	-0.0104861	0.0112961	0.353259	-0.0326265	0.0116544	0.989569	0.9679	1.01172
GCST90264638.txt	PDR	Inverse variance weighted	23	0.0475477	0.0512371	0.353411	-0.052877	0.147972	1.0487	0.948497	1.15948
GCST90264481.txt	PDR	Inverse variance weighted	2	-0.11848	0.127747	0.35369	-0.368864	0.131905	0.88827	0.691519	1.141
GCST90265993.txt	PDR	Inverse variance weighted	33	-0.0247371	0.0266828	0.353885	-0.0770353	0.0275611	0.975566	0.925857	1.02794
GCST90266517.txt	PDR	Inverse variance weighted	24	-0.0291248	0.0314333	0.354156	-0.0907341	0.0324845	0.971295	0.913261	1.03302
GCST90265351.txt	PDR	Inverse variance weighted	14	0.016864	0.0182283	0.354887	-0.0188636	0.0525915	1.01701	0.981313	1.054
GCST90264745.txt	PDR	Inverse variance weighted	16	0.0237802	0.0257086	0.354971	-0.0266086	0.074169	1.02407	0.973742	1.07699
GCST90264622.txt	PDR	Inverse variance weighted	21	-0.0419645	0.0456129	0.357565	-0.131366	0.0474368	0.958904	0.876897	1.04858
GCST90264846.txt	PDR	Inverse variance weighted	20	-0.0329048	0.0358085	0.358142	-0.103089	0.0372798	0.967631	0.902046	1.03798
GCST90266282.txt	PDR	Inverse variance weighted	13	-0.0319946	0.0348408	0.358457	-0.100283	0.0362934	0.968512	0.904582	1.03696
GCST90266007.txt	PDR	Inverse variance weighted	18	-0.0260486	0.0283793	0.358685	-0.0816719	0.0295747	0.974288	0.921574	1.03002
GCST90265535.txt	PDR	Inverse variance weighted	25	0.0130258	0.0141917	0.358702	-0.01479	0.0408416	1.01311	0.985319	1.04169
GCST90265762.txt	PDR	Inverse variance weighted	23	-0.0211501	0.0231249	0.3604	-0.0664749	0.0241747	0.979072	0.935686	1.02447
GCST90266111.txt	PDR	Inverse variance weighted	16	-0.0199094	0.0218081	0.361276	-0.0626532	0.0228344	0.980287	0.939269	1.0231
GCST90264367.txt	PDR	Inverse variance weighted	28	0.00256413	0.00280988	0.361484	-0.00294324	0.0080715	1.00257	0.997061	1.0081
GCST90266578.txt	PDR	Inverse variance weighted	15	-0.0277255	0.0304049	0.361834	-0.087319	0.0318681	0.972655	0.916385	1.03238
GCST90264949.txt	PDR	Inverse variance weighted	23	-0.0198616	0.0217953	0.362148	-0.0625804	0.0228572	0.980334	0.939338	1.02312
GCST90266128.txt	PDR	Inverse variance weighted	18	-0.03111	0.0341447	0.362231	-0.0980337	0.0358137	0.969369	0.906618	1.03646
GCST90264588.txt	PDR	Inverse variance weighted	19	0.0448792	0.0492868	0.362521	-0.0517229	0.141481	1.0459	0.949592	1.15198
GCST90265536.txt	PDR	Inverse variance weighted	45	-0.0152945	0.0168087	0.362865	-0.0482395	0.0176504	0.984822	0.952906	1.01781
GCST90265582.txt	PDR	Inverse variance weighted	17	0.0209737	0.0230527	0.362918	-0.0242095	0.066157	1.0212	0.976081	1.06839
GCST90264911.txt	PDR	Inverse variance weighted	6	-0.0799325	0.0878907	0.363111	-0.252198	0.0923332	0.923179	0.777091	1.09673
GCST90265508.txt	PDR	Inverse variance weighted	34	0.0253443	0.0278764	0.363261	-0.0292933	0.079982	1.02567	0.971132	1.08327
GCST90264534.txt	PDR	Inverse variance weighted	17	-0.0144765	0.0159301	0.363482	-0.0456995	0.0167465	0.985628	0.955329	1.01689
GCST90264594.txt	PDR	Inverse variance weighted	2	0.0748421	0.0824524	0.364037	-0.0867647	0.236449	1.07771	0.916893	1.26674
GCST90264453.txt	PDR	Inverse variance weighted	38	0.00347669	0.00383191	0.364248	-0.00403385	0.0109872	1.00348	0.995974	1.01105
GCST90266591.txt	PDR	Inverse variance weighted	21	-0.0317516	0.035066	0.365211	-0.100481	0.0369777	0.968747	0.904402	1.03767
GCST90264450.txt	PDR	Inverse variance weighted	24	-0.0114742	0.0126824	0.365608	-0.0363318	0.0133834	0.988591	0.96432	1.01347
GCST90265484.txt	PDR	Inverse variance weighted	15	0.0622984	0.0688922	0.365842	-0.0727302	0.197327	1.06428	0.929852	1.21814
GCST90264738.txt	PDR	Inverse variance weighted	11	0.0379897	0.0420351	0.366121	-0.044399	0.120378	1.03872	0.956572	1.12792
GCST90264299.txt	PDR	Inverse variance weighted	13	0.0499894	0.0553481	0.36643	-0.0584929	0.158472	1.05126	0.943185	1.17172
GCST90266206.txt	PDR	Inverse variance weighted	26	0.0254504	0.0281816	0.36648	-0.0297855	0.0806864	1.02578	0.970654	1.08403
GCST90266278.txt	PDR	Inverse variance weighted	13	-0.0125196	0.0138701	0.36672	-0.0397051	0.0146658	0.987558	0.961073	1.01477
GCST90265507.txt	PDR	Inverse variance weighted	48	-0.0228759	0.0253675	0.367176	-0.0725962	0.0268445	0.977384	0.929976	1.02721
GCST90265693.txt	PDR	Inverse variance weighted	22	0.0290671	0.0322476	0.367391	-0.0341383	0.0922724	1.02949	0.966438	1.09666
GCST90265472.txt	PDR	Inverse variance weighted	17	-0.0500311	0.0556163	0.368346	-0.159039	0.0589769	0.9512	0.852963	1.06075
GCST90265987.txt	PDR	Inverse variance weighted	16	-0.0256276	0.0285139	0.368773	-0.0815149	0.0302597	0.974698	0.921719	1.03072
GCST90265829.txt	PDR	Inverse variance weighted	5	-0.089733	0.100259	0.370779	-0.28624	0.106774	0.914175	0.751082	1.11268
GCST90265392.txt	PDR	Inverse variance weighted	30	0.0196928	0.0220067	0.370865	-0.0234404	0.0628261	1.01989	0.976832	1.06484
GCST90264953.txt	PDR	Inverse variance weighted	30	-0.0342191	0.0382417	0.370888	-0.109173	0.0407346	0.96636	0.896575	1.04158
GCST90264314.txt	PDR	Inverse variance weighted	21	-0.0262286	0.0293298	0.371182	-0.083715	0.0312579	0.974112	0.919693	1.03175
GCST90266367.txt	PDR	Inverse variance weighted	17	0.0177908	0.0199051	0.37144	-0.0212232	0.0568047	1.01795	0.979	1.05845
GCST90264371.txt	PDR	Inverse variance weighted	18	0.0370988	0.0415315	0.371713	-0.044303	0.118501	1.0378	0.956664	1.12581
GCST90265549.txt	PDR	Inverse variance weighted	11	-0.0187732	0.0210168	0.371725	-0.0599661	0.0224197	0.981402	0.941796	1.02267
GCST90265722.txt	PDR	Inverse variance weighted	11	0.0614988	0.0689322	0.372305	-0.0736083	0.196606	1.06343	0.929035	1.21726
GCST90264991.txt	PDR	Inverse variance weighted	41	-0.00415107	0.0046536	0.372385	-0.0132721	0.00496998	0.995858	0.986816	1.00498
GCST90265541.txt	PDR	Inverse variance weighted	18	-0.0194575	0.0218314	0.372789	-0.0622469	0.023332	0.980731	0.939651	1.02361
GCST90265803.txt	PDR	Inverse variance weighted	17	0.0317174	0.0356129	0.373136	-0.0380839	0.101519	1.03223	0.962632	1.10685
GCST90264329.txt	PDR	Inverse variance weighted	12	-0.0172347	0.0193598	0.373342	-0.0551798	0.0207105	0.982913	0.946315	1.02093
GCST90264412.txt	PDR	Inverse variance weighted	16	0.0246754	0.0277536	0.373957	-0.0297217	0.0790725	1.02498	0.970716	1.08228
GCST90264720.txt	PDR	Inverse variance weighted	21	-0.0187441	0.0210933	0.374202	-0.0600869	0.0225987	0.98143	0.941683	1.02286
GCST90266547.txt	PDR	Inverse variance weighted	13	0.026474	0.0298089	0.374474	-0.0319515	0.0848996	1.02683	0.968554	1.08861
GCST90266015.txt	PDR	Inverse variance weighted	21	0.0257703	0.0290337	0.374756	-0.0311357	0.0826763	1.02611	0.969344	1.08619
GCST90264687.txt	PDR	Inverse variance weighted	26	-0.104178	0.11744	0.375039	-0.33436	0.126004	0.901065	0.715796	1.13429
GCST90265311.txt	PDR	Inverse variance weighted	29	0.00930428	0.0105082	0.375926	-0.0112918	0.0299004	1.00935	0.988772	1.03035
GCST90265975.txt	PDR	Inverse variance weighted	2	-0.158084	0.178617	0.376131	-0.508173	0.192004	0.853778	0.601594	1.21168
GCST90265519.txt	PDR	Inverse variance weighted	19	0.010176	0.0115068	0.376512	-0.0123774	0.0327294	1.01023	0.987699	1.03327
GCST90264654.txt	PDR	Inverse variance weighted	12	-0.0310953	0.0351861	0.376838	-0.10006	0.0378695	0.969383	0.904783	1.0386
GCST90264639.txt	PDR	Inverse variance weighted	18	-0.0300443	0.0340823	0.378036	-0.0968457	0.0367571	0.970403	0.907696	1.03744
GCST90266791.txt	PDR	Inverse variance weighted	2	0.171537	0.194807	0.378562	-0.210284	0.553358	1.18713	0.810354	1.73908
GCST90264811.txt	PDR	Inverse variance weighted	34	0.00932624	0.0106004	0.378968	-0.0114506	0.030103	1.00937	0.988615	1.03056
GCST90266575.txt	PDR	Inverse variance weighted	24	0.0153642	0.0174646	0.379005	-0.0188665	0.0495949	1.01548	0.98131	1.05085
GCST90265482.txt	PDR	Inverse variance weighted	31	-0.0137772	0.0156696	0.379277	-0.0444896	0.0169353	0.986317	0.956486	1.01708
GCST90264225.txt	PDR	Inverse variance weighted	14	0.0403305	0.0458834	0.379413	-0.0496009	0.130262	1.04115	0.951609	1.13913
GCST90265006.txt	PDR	Inverse variance weighted	15	0.0215559	0.0245495	0.379911	-0.026561	0.0696729	1.02179	0.973789	1.07216
GCST90266548.txt	PDR	Inverse variance weighted	17	0.0167242	0.0190795	0.380728	-0.0206716	0.05412	1.01686	0.979541	1.05561
GCST90265806.txt	PDR	Inverse variance weighted	21	0.0163801	0.0186901	0.380809	-0.0202525	0.0530128	1.01652	0.979951	1.05444
GCST90265870.txt	PDR	Inverse variance weighted	10	0.0525755	0.060074	0.381477	-0.0651697	0.170321	1.05398	0.936908	1.18568
GCST90264896.txt	PDR	Inverse variance weighted	15	-0.0432025	0.0494208	0.382023	-0.140067	0.0536623	0.957717	0.8693	1.05513
GCST90265035.txt	PDR	Inverse variance weighted	18	-0.0141561	0.0161967	0.38211	-0.0459016	0.0175893	0.985944	0.955136	1.01774
GCST90264759.txt	PDR	Inverse variance weighted	24	-0.0356717	0.04085	0.382534	-0.115738	0.0443943	0.964957	0.890709	1.04539
GCST90266315.txt	PDR	Inverse variance weighted	21	-0.0241346	0.0276435	0.382628	-0.0783159	0.0300467	0.976154	0.924672	1.0305
GCST90265928.txt	PDR	Inverse variance weighted	29	0.0122478	0.0140354	0.38286	-0.0152616	0.0397572	1.01232	0.984854	1.04056
GCST90266482.txt	PDR	Inverse variance weighted	13	-0.0647307	0.0742018	0.383012	-0.210166	0.0807048	0.93732	0.810449	1.08405
GCST90266233.txt	PDR	Inverse variance weighted	22	0.0275507	0.0315838	0.383042	-0.0343535	0.0894548	1.02793	0.96623	1.09358
GCST90264315.txt	PDR	Inverse variance weighted	24	0.017682	0.0202737	0.383118	-0.0220545	0.0574185	1.01784	0.978187	1.0591
GCST90264256.txt	PDR	Inverse variance weighted	2	-0.1321	0.151849	0.38433	-0.429724	0.165523	0.876253	0.650689	1.18001
GCST90266416.txt	PDR	Inverse variance weighted	19	-0.0359974	0.0413834	0.384381	-0.117109	0.045114	0.964643	0.889488	1.04615
GCST90264549.txt	PDR	Inverse variance weighted	15	0.0240475	0.0276635	0.384691	-0.0301729	0.0782678	1.02434	0.970278	1.08141
GCST90266798.txt	PDR	Inverse variance weighted	14	-0.0195407	0.0224853	0.384821	-0.0636119	0.0245304	0.980649	0.938369	1.02483
GCST90264298.txt	PDR	Inverse variance weighted	10	0.0479459	0.0551788	0.384891	-0.0602045	0.156096	1.04911	0.941572	1.16894
GCST90266250.txt	PDR	Inverse variance weighted	12	-0.0492576	0.0567376	0.385304	-0.160463	0.061948	0.951936	0.851749	1.06391
GCST90264641.txt	PDR	Inverse variance weighted	18	0.0327991	0.0378164	0.385763	-0.0413209	0.106919	1.03334	0.959521	1.11284
GCST90265817.txt	PDR	Inverse variance weighted	18	-0.0334787	0.0386577	0.386473	-0.109248	0.0422903	0.967075	0.896508	1.0432
GCST90266457.txt	PDR	Inverse variance weighted	10	-0.0567051	0.0656165	0.387484	-0.185314	0.0719033	0.944873	0.830844	1.07455
GCST90265260.txt	PDR	Inverse variance weighted	22	-0.038365	0.0443961	0.387505	-0.125381	0.0486514	0.962362	0.88216	1.04985
GCST90266271.txt	PDR	Inverse variance weighted	15	0.0141859	0.016421	0.387649	-0.0179992	0.046371	1.01429	0.982162	1.04746
GCST90264231.txt	PDR	Inverse variance weighted	3	0.113933	0.13215	0.388604	-0.145081	0.372948	1.12068	0.864952	1.45201
GCST90264938.txt	PDR	Inverse variance weighted	21	0.0234355	0.0271948	0.388817	-0.0298663	0.0767373	1.02371	0.970575	1.07976
GCST90266846.txt	PDR	Inverse variance weighted	17	0.051015	0.0592184	0.388978	-0.0650531	0.167083	1.05234	0.937018	1.18185
GCST90264278.txt	PDR	Inverse variance weighted	22	-0.0278859	0.032435	0.389928	-0.0914585	0.0356867	0.972499	0.912599	1.03633
GCST90266778.txt	PDR	Inverse variance weighted	18	-0.0207176	0.0241165	0.390307	-0.067986	0.0265508	0.979496	0.934274	1.02691
GCST90264961.txt	PDR	Inverse variance weighted	14	0.0236447	0.0275363	0.390521	-0.0303265	0.0776159	1.02393	0.970129	1.08071
GCST90266804.txt	PDR	Inverse variance weighted	2	0.21551	0.251414	0.391338	-0.277261	0.708281	1.24049	0.757857	2.0305
GCST90265255.txt	PDR	Inverse variance weighted	25	0.0280247	0.0327226	0.391759	-0.0361116	0.0921609	1.02842	0.964533	1.09654
GCST90265560.txt	PDR	Inverse variance weighted	21	0.013829	0.0161638	0.392245	-0.0178521	0.0455101	1.01393	0.982306	1.04656
GCST90264946.txt	PDR	Inverse variance weighted	20	-0.0313638	0.0366741	0.392439	-0.103245	0.0405175	0.969123	0.901906	1.04135
GCST90265971.txt	PDR	Inverse variance weighted	7	0.0520644	0.0609305	0.392834	-0.0673594	0.171488	1.05344	0.934859	1.18707
GCST90266032.txt	PDR	Inverse variance weighted	13	-0.0265214	0.0310693	0.393314	-0.0874172	0.0343743	0.973827	0.916295	1.03497
GCST90265082.txt	PDR	Inverse variance weighted	102	-0.002019	0.00236591	0.393454	-0.00665619	0.00261819	0.997983	0.993366	1.00262
GCST90265689.txt	PDR	Inverse variance weighted	20	-0.0384014	0.0450892	0.394394	-0.126776	0.0499734	0.962327	0.880931	1.05124
GCST90265259.txt	PDR	Wald ratio	1	-0.357577	0.421342	0.39607	-1.18341	0.468254	0.699369	0.306233	1.5972
GCST90266815.txt	PDR	Inverse variance weighted	19	0.0175294	0.0206719	0.396448	-0.0229876	0.0580464	1.01768	0.977275	1.05976
GCST90264717.txt	PDR	Inverse variance weighted	16	-0.0101037	0.0119344	0.397217	-0.033495	0.0132877	0.989947	0.96706	1.01338
GCST90264369.txt	PDR	Inverse variance weighted	10	0.0571759	0.0675853	0.397563	-0.0752912	0.189643	1.05884	0.927473	1.20882
GCST90264972.txt	PDR	Inverse variance weighted	15	-0.0282989	0.0334587	0.397672	-0.093878	0.0372802	0.972098	0.910394	1.03798
GCST90264519.txt	PDR	Inverse variance weighted	8	0.0605366	0.0715824	0.397725	-0.0797649	0.200838	1.06241	0.923333	1.22243
GCST90265513.txt	PDR	Inverse variance weighted	27	-0.00587492	0.00695788	0.398471	-0.0195124	0.00776252	0.994142	0.980677	1.00779
GCST90264832.txt	PDR	Inverse variance weighted	6	0.0619326	0.0733734	0.398628	-0.0818793	0.205745	1.06389	0.921383	1.22844
GCST90264440.txt	PDR	Inverse variance weighted	38	-0.0166078	0.0197336	0.400011	-0.0552856	0.02207	0.983529	0.946215	1.02232
GCST90264598.txt	PDR	Inverse variance weighted	42	-0.00489548	0.00582987	0.401063	-0.016322	0.00653106	0.995116	0.98381	1.00655
GCST90265649.txt	PDR	Inverse variance weighted	4	-0.174732	0.208323	0.401607	-0.583045	0.233581	0.839682	0.558196	1.26312
GCST90266816.txt	PDR	Inverse variance weighted	47	-0.00926918	0.0110538	0.401722	-0.0309347	0.0123963	0.990774	0.969539	1.01247
GCST90265898.txt	PDR	Inverse variance weighted	22	0.0239248	0.0285366	0.401811	-0.0320069	0.0798566	1.02421	0.9685	1.08313
GCST90265524.txt	PDR	Inverse variance weighted	20	0.0368462	0.0439686	0.402025	-0.0493324	0.123025	1.03753	0.951865	1.13091
GCST90265698.txt	PDR	Inverse variance weighted	2	-0.131875	0.157404	0.402136	-0.440387	0.176637	0.87645	0.643787	1.1932
GCST90265653.txt	PDR	Inverse variance weighted	21	-0.0344586	0.0411827	0.402747	-0.115177	0.0462594	0.966128	0.891209	1.04735
GCST90265054.txt	PDR	Inverse variance weighted	24	-0.0324552	0.0388052	0.402952	-0.108513	0.0436031	0.968066	0.897167	1.04457
GCST90264397.txt	PDR	Inverse variance weighted	12	0.075142	0.0899486	0.403499	-0.101157	0.251441	1.07804	0.903791	1.28588
GCST90264987.txt	PDR	Inverse variance weighted	22	-0.0361313	0.0433557	0.404637	-0.121108	0.0488459	0.964514	0.885938	1.05006
GCST90264823.txt	PDR	Inverse variance weighted	33	0.0238077	0.0286094	0.405316	-0.0322667	0.0798822	1.02409	0.968248	1.08316
GCST90266703.txt	PDR	Inverse variance weighted	14	-0.0279692	0.0336352	0.405665	-0.0938943	0.0379558	0.972418	0.910379	1.03869
GCST90264983.txt	PDR	Inverse variance weighted	9	-0.042378	0.050963	0.405666	-0.142266	0.0575095	0.958507	0.867391	1.0592
GCST90266091.txt	PDR	Inverse variance weighted	18	0.0207935	0.0251279	0.40795	-0.0284572	0.0700442	1.02101	0.971944	1.07256
GCST90265373.txt	PDR	Inverse variance weighted	22	-0.0185302	0.0224602	0.409358	-0.0625522	0.0254918	0.98164	0.939364	1.02582
GCST90264434.txt	PDR	Inverse variance weighted	15	-0.0304115	0.0369081	0.409952	-0.102751	0.0419284	0.970046	0.902351	1.04282
GCST90266867.txt	PDR	Inverse variance weighted	24	-0.0237309	0.0288712	0.411101	-0.0803186	0.0328567	0.976548	0.922822	1.0334
GCST90265108.txt	PDR	Inverse variance weighted	18	0.0116408	0.0141623	0.411103	-0.0161174	0.0393989	1.01171	0.984012	1.04019
GCST90264459.txt	PDR	Inverse variance weighted	20	0.0159698	0.0194376	0.41131	-0.022128	0.0540675	1.0161	0.978115	1.05556
GCST90264283.txt	PDR	Inverse variance weighted	17	-0.00601658	0.0073242	0.411381	-0.020372	0.00833885	0.994001	0.979834	1.00837
GCST90266779.txt	PDR	Inverse variance weighted	18	-0.0187145	0.0227827	0.411398	-0.0633686	0.0259396	0.98146	0.938597	1.02628
GCST90265402.txt	PDR	Inverse variance weighted	30	0.0264761	0.0322606	0.41182	-0.0367546	0.0897067	1.02683	0.963913	1.09385
GCST90266509.txt	PDR	Inverse variance weighted	34	0.0252992	0.0308925	0.412819	-0.0352501	0.0858485	1.02562	0.965364	1.08964
GCST90266525.txt	PDR	Inverse variance weighted	11	-0.0191961	0.023444	0.412897	-0.0651464	0.0267541	0.980987	0.93693	1.02712
GCST90265534.txt	PDR	Inverse variance weighted	22	0.0161012	0.019673	0.413105	-0.0224578	0.0546602	1.01623	0.977792	1.05618
GCST90266219.txt	PDR	Inverse variance weighted	15	0.0290285	0.0355069	0.413616	-0.040565	0.0986221	1.02945	0.960247	1.10365
GCST90265421.txt	PDR	Wald ratio	1	0.0761335	0.0931248	0.413618	-0.106391	0.258658	1.07911	0.899073	1.29519
GCST90264331.txt	PDR	Inverse variance weighted	15	-0.0292743	0.0358203	0.413783	-0.0994821	0.0409335	0.97115	0.905306	1.04178
GCST90265925.txt	PDR	Inverse variance weighted	25	0.0274046	0.0335402	0.41389	-0.0383341	0.0931433	1.02778	0.962391	1.09762
GCST90265422.txt	PDR	Inverse variance weighted	2	0.0733737	0.0898142	0.413957	-0.102662	0.24941	1.07613	0.902432	1.28327
GCST90266329.txt	PDR	Inverse variance weighted	30	0.0206407	0.0252671	0.413985	-0.0288829	0.0701644	1.02086	0.97153	1.07268
GCST90265398.txt	PDR	Inverse variance weighted	10	0.0940452	0.115146	0.414072	-0.131641	0.319731	1.09861	0.876656	1.37676
GCST90266154.txt	PDR	Inverse variance weighted	17	0.0248717	0.0304633	0.414245	-0.0348365	0.0845798	1.02518	0.965763	1.08826
GCST90265301.txt	PDR	Inverse variance weighted	28	0.0144376	0.017693	0.414496	-0.0202407	0.049116	1.01454	0.979963	1.05034
GCST90266216.txt	PDR	Inverse variance weighted	20	0.0377386	0.0463072	0.415094	-0.0530235	0.128501	1.03846	0.948358	1.13712
GCST90264880.txt	PDR	Inverse variance weighted	5	-0.0566676	0.0695347	0.415099	-0.192956	0.0796205	0.944908	0.824519	1.08288
GCST90265578.txt	PDR	Inverse variance weighted	20	0.012604	0.0155141	0.41655	-0.0178037	0.0430116	1.01268	0.982354	1.04395
GCST90264437.txt	PDR	Inverse variance weighted	6	-0.0446016	0.0549068	0.416611	-0.152219	0.0630157	0.956378	0.8588	1.06504
GCST90264431.txt	PDR	Inverse variance weighted	11	-0.0257947	0.0317592	0.416679	-0.0880426	0.0364533	0.974535	0.915722	1.03713
GCST90265492.txt	PDR	Inverse variance weighted	11	-0.0524651	0.0646576	0.417119	-0.179194	0.0742638	0.948887	0.835944	1.07709
GCST90264219.txt	PDR	Inverse variance weighted	3	-0.078848	0.0972748	0.417613	-0.269507	0.111811	0.92418	0.763756	1.1183
GCST90265083.txt	PDR	Inverse variance weighted	19	-0.0278639	0.0344111	0.418093	-0.0953097	0.0395819	0.972521	0.909091	1.04038
GCST90266063.txt	PDR	Inverse variance weighted	16	0.0253387	0.0313097	0.418348	-0.0360284	0.0867057	1.02566	0.964613	1.09058
GCST90265244.txt	PDR	Inverse variance weighted	14	0.0323422	0.0399797	0.418535	-0.0460181	0.110702	1.03287	0.955025	1.11706
GCST90264815.txt	PDR	Inverse variance weighted	28	-0.0240225	0.0297406	0.419244	-0.0823141	0.0342691	0.976264	0.920983	1.03486
GCST90265737.txt	PDR	Inverse variance weighted	27	0.0209532	0.0259523	0.419453	-0.0299134	0.0718198	1.02117	0.97053	1.07446
GCST90266497.txt	PDR	Inverse variance weighted	14	0.0295706	0.0366654	0.419956	-0.0422936	0.101435	1.03001	0.958588	1.10676
GCST90266385.txt	PDR	Inverse variance weighted	26	-0.0264052	0.0328231	0.421126	-0.0907384	0.0379281	0.97394	0.913257	1.03866
GCST90266503.txt	PDR	Inverse variance weighted	16	0.0160311	0.0199742	0.422212	-0.0231183	0.0551806	1.01616	0.977147	1.05673
GCST90266311.txt	PDR	Inverse variance weighted	17	0.0363707	0.0453399	0.42245	-0.0524955	0.125237	1.03704	0.948859	1.13342
GCST90266167.txt	PDR	Inverse variance weighted	3	-0.0953104	0.118898	0.422776	-0.32835	0.13773	0.909091	0.720111	1.14767
GCST90266536.txt	PDR	Inverse variance weighted	17	0.0141067	0.0176174	0.423291	-0.0204234	0.0486368	1.01421	0.979784	1.04984
GCST90264374.txt	PDR	Inverse variance weighted	6	0.0613019	0.0766464	0.423825	-0.088925	0.211529	1.06322	0.914914	1.23557
GCST90266242.txt	PDR	Inverse variance weighted	11	0.0503192	0.0629879	0.424365	-0.073137	0.173775	1.05161	0.929474	1.18979
GCST90266755.txt	PDR	Inverse variance weighted	16	0.0177041	0.0221892	0.424946	-0.0257867	0.0611949	1.01786	0.974543	1.06311
GCST90264669.txt	PDR	Inverse variance weighted	17	-0.0233612	0.029288	0.425081	-0.0807658	0.0340433	0.97691	0.92241	1.03463
GCST90266510.txt	PDR	Inverse variance weighted	14	0.0236557	0.0296601	0.425126	-0.0344781	0.0817894	1.02394	0.96611	1.08523
GCST90264295.txt	PDR	Inverse variance weighted	20	-0.0184471	0.0231401	0.42534	-0.0638017	0.0269075	0.981722	0.938191	1.02727
GCST90265661.txt	PDR	Inverse variance weighted	20	0.0373975	0.0469707	0.425923	-0.0546651	0.12946	1.03811	0.946802	1.13821
GCST90264591.txt	PDR	Inverse variance weighted	15	-0.0478159	0.0601015	0.426273	-0.165615	0.0699831	0.953309	0.847373	1.07249
GCST90264667.txt	PDR	Inverse variance weighted	10	-0.0261755	0.0329305	0.426689	-0.0907192	0.0383683	0.974164	0.913274	1.03911
GCST90264921.txt	PDR	Wald ratio	1	0.078505	0.0988875	0.427264	-0.115315	0.272324	1.08167	0.891086	1.31301
GCST90264947.txt	PDR	Inverse variance weighted	19	-0.0406194	0.0514567	0.429884	-0.141475	0.0602358	0.960194	0.868077	1.06209
GCST90266478.txt	PDR	Inverse variance weighted	22	-0.016705	0.0211668	0.42999	-0.058192	0.0247819	0.983434	0.943469	1.02509
GCST90265021.txt	PDR	Inverse variance weighted	14	0.042767	0.0542063	0.430131	-0.0634774	0.149011	1.04369	0.938495	1.16069
GCST90266696.txt	PDR	Inverse variance weighted	31	0.0173881	0.0220482	0.430322	-0.0258264	0.0606027	1.01754	0.974504	1.06248
GCST90265893.txt	PDR	Inverse variance weighted	15	0.0366649	0.0465466	0.43087	-0.0545663	0.127896	1.03735	0.946896	1.13644
GCST90264581.txt	PDR	Inverse variance weighted	17	-0.0369159	0.0468987	0.431199	-0.128837	0.0550056	0.963757	0.879117	1.05655
GCST90266721.txt	PDR	Inverse variance weighted	2	0.103319	0.131276	0.43126	-0.153982	0.36062	1.10885	0.857288	1.43422
GCST90266529.txt	PDR	Inverse variance weighted	18	-0.0252132	0.0320609	0.431624	-0.0880526	0.0376262	0.975102	0.915713	1.03834
GCST90265225.txt	PDR	Inverse variance weighted	17	-0.022718	0.02897	0.432927	-0.0794992	0.0340631	0.977538	0.923579	1.03465
GCST90265241.txt	PDR	Inverse variance weighted	18	-0.0399658	0.051009	0.433331	-0.139943	0.0600119	0.960822	0.869407	1.06185
GCST90264543.txt	PDR	Inverse variance weighted	9	0.043806	0.0559533	0.433685	-0.0658626	0.153475	1.04478	0.93626	1.16588
GCST90266262.txt	PDR	Inverse variance weighted	16	-0.0159011	0.0203612	0.434833	-0.0558091	0.0240069	0.984225	0.94572	1.0243
GCST90265912.txt	PDR	Inverse variance weighted	4	-0.149967	0.192063	0.434908	-0.52641	0.226476	0.860737	0.590722	1.25417
GCST90266382.txt	PDR	Inverse variance weighted	2	0.160831	0.206153	0.4353	-0.243228	0.56489	1.17449	0.784092	1.75926
GCST90264857.txt	PDR	Wald ratio	1	0.128291	0.164555	0.435612	-0.194236	0.450818	1.13688	0.823463	1.5696
GCST90264227.txt	PDR	Inverse variance weighted	13	0.0392394	0.0505219	0.437347	-0.0597835	0.138262	1.04002	0.941968	1.14828
GCST90265240.txt	PDR	Inverse variance weighted	16	-0.0395583	0.0509879	0.437846	-0.139495	0.0603781	0.961214	0.869798	1.06224
GCST90265412.txt	PDR	Inverse variance weighted	9	-0.0290746	0.0374829	0.437941	-0.102541	0.0443919	0.971344	0.902541	1.04539
GCST90264813.txt	PDR	Inverse variance weighted	24	0.00656684	0.00848475	0.438955	-0.0100633	0.023197	1.00659	0.989987	1.02347
GCST90265036.txt	PDR	Inverse variance weighted	15	-0.0168857	0.0218285	0.43919	-0.0596696	0.0258982	0.983256	0.942076	1.02624
GCST90264524.txt	PDR	Inverse variance weighted	19	-0.0151895	0.0196427	0.43935	-0.0536892	0.0233101	0.984925	0.947727	1.02358
GCST90266300.txt	PDR	Inverse variance weighted	13	0.0487338	0.0632161	0.440761	-0.0751698	0.172637	1.04994	0.927586	1.18844
GCST90265327.txt	PDR	Inverse variance weighted	17	0.0476479	0.0619069	0.441496	-0.0736896	0.168985	1.0488	0.92896	1.1841
GCST90265032.txt	PDR	Inverse variance weighted	20	0.0281473	0.0366071	0.44195	-0.0436026	0.0998973	1.02855	0.957334	1.10506
GCST90264900.txt	PDR	Inverse variance weighted	22	-0.019989	0.0260054	0.442102	-0.0709597	0.0309816	0.980209	0.931499	1.03147
GCST90265815.txt	PDR	Inverse variance weighted	18	0.0414718	0.0539787	0.442309	-0.0643263	0.14727	1.04234	0.937699	1.15867
GCST90266698.txt	PDR	Inverse variance weighted	17	0.0257944	0.0335756	0.44234	-0.0400138	0.0916027	1.02613	0.960776	1.09593
GCST90266366.txt	PDR	Inverse variance weighted	27	0.0108217	0.014087	0.442364	-0.0167888	0.0384323	1.01088	0.983351	1.03918
GCST90264756.txt	PDR	Inverse variance weighted	13	0.0315807	0.0411613	0.442938	-0.0490955	0.112257	1.03208	0.95209	1.1188
GCST90266173.txt	PDR	Inverse variance weighted	27	-0.0106087	0.0138477	0.443616	-0.0377501	0.0165327	0.989447	0.962954	1.01667
GCST90264685.txt	PDR	Inverse variance weighted	32	0.0188866	0.0246666	0.44387	-0.02946	0.0672332	1.01907	0.97097	1.06954
GCST90264890.txt	PDR	Inverse variance weighted	14	-0.0229288	0.0299535	0.443985	-0.0816377	0.03578	0.977332	0.921606	1.03643
GCST90265326.txt	PDR	Inverse variance weighted	10	0.0732259	0.095666	0.444014	-0.114279	0.260731	1.07597	0.892009	1.29788
GCST90266094.txt	PDR	Inverse variance weighted	20	0.0211949	0.0277033	0.444232	-0.0331036	0.0754935	1.02142	0.967438	1.07842
GCST90266780.txt	PDR	Inverse variance weighted	21	0.0119585	0.0156444	0.44463	-0.0187044	0.0426214	1.01203	0.981469	1.04354
GCST90266795.txt	PDR	Inverse variance weighted	20	-0.0147079	0.0192522	0.444891	-0.0524423	0.0230265	0.9854	0.948909	1.02329
GCST90266088.txt	PDR	Inverse variance weighted	15	-0.0423949	0.0555249	0.445147	-0.151224	0.0664338	0.958491	0.859655	1.06869
GCST90266305.txt	PDR	Inverse variance weighted	2	-0.198466	0.260027	0.445314	-0.708118	0.311187	0.819988	0.49257	1.36504
GCST90266003.txt	PDR	Inverse variance weighted	21	0.0215286	0.0282107	0.445382	-0.0337643	0.0768216	1.02176	0.966799	1.07985
GCST90265692.txt	PDR	Wald ratio	1	-0.162313	0.212833	0.445683	-0.579466	0.254839	0.850175	0.560197	1.29025
GCST90265370.txt	PDR	Inverse variance weighted	17	-0.00509892	0.00668959	0.445931	-0.0182105	0.00801268	0.994914	0.981954	1.00804
GCST90266713.txt	PDR	Inverse variance weighted	16	0.0386497	0.0507159	0.44601	-0.0607533	0.138053	1.03941	0.941055	1.14804
GCST90266749.txt	PDR	Inverse variance weighted	24	-0.0231701	0.0304701	0.447002	-0.0828915	0.0365512	0.977096	0.920451	1.03723
GCST90266654.txt	PDR	Inverse variance weighted	23	0.0220616	0.0290203	0.447127	-0.0348182	0.0789414	1.02231	0.965781	1.08214
GCST90264570.txt	PDR	Inverse variance weighted	21	0.0183282	0.0241298	0.447514	-0.0289663	0.0656227	1.0185	0.971449	1.06782
GCST90264733.txt	PDR	Inverse variance weighted	25	0.0160827	0.0211916	0.447901	-0.0254528	0.0576181	1.01621	0.974868	1.05931
GCST90264413.txt	PDR	Inverse variance weighted	14	-0.0451379	0.0594903	0.448005	-0.161739	0.071463	0.955866	0.850663	1.07408
GCST90265386.txt	PDR	Inverse variance weighted	15	-0.0373084	0.0492561	0.448788	-0.13385	0.0592335	0.963379	0.874721	1.06102
GCST90265795.txt	PDR	Inverse variance weighted	7	-0.0625487	0.0825913	0.448854	-0.224428	0.0993303	0.939367	0.798973	1.10443
GCST90264469.txt	PDR	Inverse variance weighted	8	-0.0405628	0.0536978	0.450015	-0.145811	0.0646849	0.960249	0.864321	1.06682
GCST90264270.txt	PDR	Inverse variance weighted	21	0.0112807	0.0149356	0.450076	-0.0179931	0.0405545	1.01134	0.982168	1.04139
GCST90264252.txt	PDR	Inverse variance weighted	17	0.0505356	0.0669183	0.450139	-0.0806242	0.181695	1.05183	0.92254	1.19925
GCST90265075.txt	PDR	Inverse variance weighted	39	-0.00411339	0.00544804	0.450236	-0.0147915	0.00656477	0.995895	0.985317	1.00659
GCST90266361.txt	PDR	Inverse variance weighted	23	-0.0185119	0.0245261	0.450379	-0.0665831	0.0295593	0.981658	0.935585	1.03
GCST90266133.txt	PDR	Inverse variance weighted	18	-0.022395	0.0296938	0.450732	-0.0805949	0.0358049	0.977854	0.922567	1.03645
GCST90265040.txt	PDR	Inverse variance weighted	22	-0.0260983	0.0346143	0.450863	-0.0939423	0.0417456	0.974239	0.910335	1.04263
GCST90266029.txt	PDR	Inverse variance weighted	17	-0.0117471	0.0156016	0.451487	-0.0423262	0.0188321	0.988322	0.958557	1.01901
GCST90264559.txt	PDR	Inverse variance weighted	5	0.0582652	0.0773965	0.451561	-0.0934319	0.209962	1.06	0.9108	1.23363
GCST90265713.txt	PDR	Inverse variance weighted	9	0.0457062	0.060714	0.451563	-0.0732932	0.164706	1.04677	0.929328	1.17905
GCST90264235.txt	PDR	Inverse variance weighted	24	0.0335638	0.0447013	0.452746	-0.0540508	0.121178	1.03413	0.947384	1.12883
GCST90266421.txt	PDR	Inverse variance weighted	18	-0.0241741	0.0322756	0.453863	-0.0874344	0.0390861	0.976116	0.916279	1.03986
GCST90266279.txt	PDR	Inverse variance weighted	20	0.0128217	0.0171365	0.454334	-0.0207658	0.0464091	1.0129	0.979448	1.0475
GCST90265871.txt	PDR	Inverse variance weighted	2	0.238545	0.318922	0.454476	-0.386542	0.863632	1.2694	0.679402	2.37176
GCST90266121.txt	PDR	Inverse variance weighted	15	0.0374023	0.050028	0.454685	-0.0606525	0.135457	1.03811	0.94115	1.14506
GCST90266489.txt	PDR	Inverse variance weighted	21	-0.0239575	0.0320511	0.454776	-0.0867776	0.0388627	0.976327	0.916881	1.03963
GCST90264443.txt	PDR	Inverse variance weighted	4	0.0665527	0.0890528	0.454858	-0.107991	0.241096	1.06882	0.897636	1.27264
GCST90264728.txt	PDR	Inverse variance weighted	2	0.0923331	0.123698	0.455402	-0.150115	0.334781	1.09673	0.860609	1.39763
GCST90266834.txt	PDR	Inverse variance weighted	11	-0.0195536	0.026233	0.456042	-0.0709703	0.0318632	0.980636	0.93149	1.03238
GCST90266671.txt	PDR	Inverse variance weighted	16	0.0360349	0.048412	0.456672	-0.0588526	0.130922	1.03669	0.942846	1.13988
GCST90264864.txt	PDR	Inverse variance weighted	31	-0.0139324	0.0187438	0.457296	-0.0506702	0.0228054	0.986164	0.950592	1.02307
GCST90265868.txt	PDR	Inverse variance weighted	24	-0.0214132	0.0288382	0.457766	-0.0779362	0.0351097	0.978814	0.925023	1.03573
GCST90264569.txt	PDR	Inverse variance weighted	15	-0.0191322	0.0257717	0.457863	-0.0696448	0.0313804	0.98105	0.932725	1.03188
GCST90266074.txt	PDR	Inverse variance weighted	20	-0.0167142	0.0225168	0.457905	-0.0608472	0.0274187	0.983425	0.940967	1.0278
GCST90266028.txt	PDR	Inverse variance weighted	15	0.018635	0.0251055	0.457925	-0.0305717	0.0678417	1.01881	0.969891	1.0702
GCST90265542.txt	PDR	Inverse variance weighted	11	0.0503073	0.067803	0.45811	-0.0825866	0.183201	1.05159	0.920732	1.20106
GCST90265538.txt	PDR	Wald ratio	1	-0.163429	0.220279	0.458138	-0.595177	0.268319	0.849227	0.551465	1.30776
GCST90265711.txt	PDR	Inverse variance weighted	26	-0.00806161	0.0108704	0.458323	-0.0293676	0.0132444	0.991971	0.971059	1.01333
GCST90264234.txt	PDR	Inverse variance weighted	33	-0.0226831	0.0306207	0.458829	-0.0826997	0.0373335	0.977572	0.920628	1.03804
GCST90265296.txt	PDR	Inverse variance weighted	22	-0.0173242	0.0234182	0.459437	-0.0632239	0.0285755	0.982825	0.938733	1.02899
GCST90266442.txt	PDR	Inverse variance weighted	17	-0.0175739	0.023758	0.459481	-0.0641396	0.0289919	0.98258	0.937874	1.02942
GCST90264994.txt	PDR	Inverse variance weighted	26	0.00531993	0.0071997	0.459962	-0.00879149	0.0194314	1.00533	0.991247	1.01962
GCST90265417.txt	PDR	Inverse variance weighted	22	0.0335995	0.0454769	0.460013	-0.0555352	0.122734	1.03417	0.945979	1.13058
GCST90266284.txt	PDR	Inverse variance weighted	14	0.0360146	0.048755	0.460097	-0.0595451	0.131574	1.03667	0.942193	1.14062
GCST90264634.txt	PDR	Inverse variance weighted	12	-0.0526306	0.0713849	0.460953	-0.192545	0.0872838	0.94873	0.824857	1.09121
GCST90266712.txt	PDR	Inverse variance weighted	9	0.0370599	0.0502826	0.461103	-0.0614941	0.135614	1.03776	0.940359	1.14524
GCST90266420.txt	PDR	Inverse variance weighted	13	0.0219716	0.0298121	0.461121	-0.0364601	0.0804032	1.02221	0.964197	1.08372
GCST90264458.txt	PDR	Inverse variance weighted	16	0.0280471	0.0381084	0.461742	-0.0466453	0.102739	1.02844	0.954426	1.1082
GCST90265783.txt	PDR	Inverse variance weighted	17	0.0182112	0.0247824	0.462435	-0.0303623	0.0667847	1.01838	0.970094	1.06907
GCST90265171.txt	PDR	Inverse variance weighted	40	-0.00284219	0.00387299	0.46304	-0.0104333	0.00474887	0.997162	0.989621	1.00476
GCST90266645.txt	PDR	Inverse variance weighted	15	-0.02841	0.0387348	0.463284	-0.10433	0.0475102	0.97199	0.900928	1.04866
GCST90266558.txt	PDR	Inverse variance weighted	12	-0.0220363	0.0300507	0.463373	-0.0809358	0.0368631	0.978205	0.922253	1.03755
GCST90264750.txt	PDR	Inverse variance weighted	18	0.00497957	0.0067911	0.463407	-0.00833099	0.0182901	1.00499	0.991704	1.01846
GCST90265249.txt	PDR	Inverse variance weighted	17	-0.0210938	0.0287718	0.463472	-0.0774864	0.0352989	0.979127	0.92544	1.03593
GCST90264974.txt	PDR	Inverse variance weighted	29	0.0173162	0.0236309	0.463695	-0.0290005	0.0636328	1.01747	0.971416	1.0657
GCST90265637.txt	PDR	Inverse variance weighted	21	-0.0257296	0.0351163	0.463745	-0.0945576	0.0430985	0.974599	0.909775	1.04404
GCST90264922.txt	PDR	Inverse variance weighted	13	0.0162128	0.0221469	0.464132	-0.027195	0.0596207	1.01634	0.973171	1.06143
GCST90265981.txt	PDR	Inverse variance weighted	20	-0.0285181	0.0389743	0.464342	-0.104908	0.0478716	0.971885	0.900408	1.04904
GCST90265353.txt	PDR	Inverse variance weighted	16	0.0333691	0.0456048	0.46435	-0.0560162	0.122754	1.03393	0.945524	1.13061
GCST90266314.txt	PDR	Inverse variance weighted	22	0.0136351	0.0186481	0.464669	-0.0229151	0.0501853	1.01373	0.977345	1.05147
GCST90266289.txt	PDR	Inverse variance weighted	20	0.0200141	0.027389	0.464943	-0.0336684	0.0736966	1.02022	0.966892	1.07648
GCST90264640.txt	PDR	Inverse variance weighted	21	-0.019726	0.0270298	0.46552	-0.0727044	0.0332523	0.980467	0.929876	1.03381
GCST90266313.txt	PDR	Inverse variance weighted	14	-0.040463	0.0554791	0.465796	-0.149202	0.0682761	0.960345	0.861395	1.07066
GCST90266296.txt	PDR	Inverse variance weighted	19	-0.0218943	0.0300422	0.466133	-0.0807769	0.0369884	0.978344	0.922399	1.03768
GCST90264824.txt	PDR	Inverse variance weighted	14	-0.0215449	0.0296143	0.466909	-0.0795889	0.0364991	0.978686	0.923496	1.03717
GCST90264842.txt	PDR	Inverse variance weighted	8	0.0976348	0.134235	0.467016	-0.165466	0.360736	1.10256	0.847499	1.43438
GCST90265284.txt	PDR	Inverse variance weighted	45	-0.00699823	0.0096271	0.467269	-0.0258674	0.0118709	0.993026	0.974464	1.01194
GCST90266464.txt	PDR	Inverse variance weighted	25	-0.0191198	0.0263056	0.467329	-0.0706787	0.0324392	0.981062	0.931761	1.03297
GCST90264806.txt	PDR	Inverse variance weighted	21	-0.0141615	0.0195105	0.467938	-0.0524021	0.0240791	0.985938	0.948947	1.02437
GCST90265746.txt	PDR	Inverse variance weighted	17	0.0302684	0.0417054	0.467983	-0.0514743	0.112011	1.03073	0.949828	1.11853
GCST90266769.txt	PDR	Inverse variance weighted	2	-0.141105	0.194546	0.468266	-0.522414	0.240205	0.868398	0.593087	1.27151
GCST90266825.txt	PDR	Inverse variance weighted	15	-0.0272271	0.0375519	0.468419	-0.100829	0.0463746	0.97314	0.904088	1.04747
GCST90266299.txt	PDR	Inverse variance weighted	17	-0.0112417	0.0155119	0.468625	-0.041645	0.0191615	0.988821	0.95921	1.01935
GCST90266048.txt	PDR	Inverse variance weighted	30	0.00957262	0.0132196	0.468989	-0.0163378	0.035483	1.00962	0.983795	1.03612
GCST90266392.txt	PDR	Inverse variance weighted	12	0.0311663	0.0430632	0.469229	-0.0532376	0.11557	1.03166	0.948155	1.12251
GCST90266519.txt	PDR	Wald ratio	1	-0.11819	0.163333	0.469303	-0.438323	0.201943	0.888527	0.645117	1.22378
GCST90265752.txt	PDR	Inverse variance weighted	23	0.0246174	0.0340685	0.469934	-0.0421569	0.0913918	1.02492	0.958719	1.0957
GCST90264480.txt	PDR	Inverse variance weighted	9	-0.0247273	0.0342384	0.470166	-0.0918346	0.04238	0.975576	0.912256	1.04329
GCST90265142.txt	PDR	Inverse variance weighted	16	0.0442062	0.0613013	0.47083	-0.0759444	0.164357	1.0452	0.926868	1.17863
GCST90265809.txt	PDR	Inverse variance weighted	12	0.0299311	0.0416083	0.471922	-0.0516212	0.111483	1.03038	0.949689	1.11794
GCST90265777.txt	PDR	Inverse variance weighted	15	0.028598	0.0397774	0.472171	-0.0493657	0.106562	1.02901	0.951833	1.11245
GCST90264238.txt	PDR	Inverse variance weighted	17	-0.0379919	0.0529339	0.472928	-0.141742	0.0657586	0.962721	0.867845	1.06797
GCST90265221.txt	PDR	Inverse variance weighted	19	0.0168114	0.0234478	0.47339	-0.0291462	0.0627691	1.01695	0.971274	1.06478
GCST90266077.txt	PDR	Inverse variance weighted	28	-0.0253279	0.0353496	0.473685	-0.0946132	0.0439574	0.97499	0.909725	1.04494
GCST90265805.txt	PDR	Inverse variance weighted	23	-0.0179262	0.0250643	0.474481	-0.0670523	0.0311999	0.982234	0.935146	1.03169
GCST90265457.txt	PDR	Inverse variance weighted	14	-0.0216171	0.0303696	0.47659	-0.0811416	0.0379074	0.978615	0.922063	1.03864
GCST90266218.txt	PDR	Inverse variance weighted	23	0.0178943	0.0251419	0.476631	-0.0313838	0.0671724	1.01806	0.969104	1.06948
GCST90265169.txt	PDR	Inverse variance weighted	30	0.0223347	0.0314133	0.477088	-0.0392353	0.0839046	1.02259	0.961524	1.08753
GCST90265865.txt	PDR	Inverse variance weighted	24	0.0148455	0.0209016	0.477544	-0.0261216	0.0558127	1.01496	0.974217	1.0574
GCST90264807.txt	PDR	Inverse variance weighted	20	0.0194895	0.0274711	0.478042	-0.0343539	0.0733329	1.01968	0.96623	1.07609
GCST90264220.txt	PDR	Inverse variance weighted	13	0.0324537	0.0457817	0.478399	-0.0572783	0.122186	1.03299	0.944331	1.12996
GCST90265216.txt	PDR	Inverse variance weighted	21	-0.0192221	0.027143	0.478833	-0.0724224	0.0339781	0.980961	0.930138	1.03456
GCST90264918.txt	PDR	Inverse variance weighted	19	-0.0135734	0.0191796	0.479131	-0.0511655	0.0240186	0.986518	0.950121	1.02431
GCST90264478.txt	PDR	Inverse variance weighted	21	-0.0240926	0.0340784	0.479583	-0.0908863	0.0427012	0.976195	0.913122	1.04363
GCST90266451.txt	PDR	Inverse variance weighted	21	-0.0170402	0.0241224	0.479936	-0.0643202	0.0302398	0.983104	0.937705	1.0307
GCST90266116.txt	PDR	Inverse variance weighted	10	-0.0386651	0.0547542	0.48009	-0.145983	0.0686531	0.962073	0.864172	1.07106
GCST90266675.txt	PDR	Inverse variance weighted	7	0.052096	0.0737866	0.480166	-0.0925258	0.196718	1.05348	0.911626	1.2174
GCST90266845.txt	PDR	Inverse variance weighted	21	-0.0138024	0.0195544	0.480285	-0.052129	0.0245242	0.986292	0.949206	1.02483
GCST90264415.txt	PDR	Inverse variance weighted	5	-0.132282	0.187521	0.480544	-0.499823	0.235258	0.876094	0.606638	1.26524
GCST90265493.txt	PDR	Inverse variance weighted	12	-0.0565655	0.0803721	0.48156	-0.214095	0.100964	0.945005	0.807272	1.10624
GCST90265574.txt	PDR	Inverse variance weighted	32	-0.00459258	0.0065425	0.482703	-0.0174159	0.00823072	0.995418	0.982735	1.00826
GCST90266522.txt	PDR	Inverse variance weighted	14	0.0105923	0.0151151	0.483441	-0.0190332	0.0402179	1.01065	0.981147	1.04104
GCST90265329.txt	PDR	Inverse variance weighted	33	-0.0182356	0.0260279	0.483542	-0.0692502	0.0327791	0.98193	0.933093	1.03332
GCST90265929.txt	PDR	Inverse variance weighted	22	-0.0195619	0.0279214	0.483548	-0.0742878	0.035164	0.980628	0.928404	1.03579
GCST90266359.txt	PDR	Inverse variance weighted	7	-0.0942726	0.134684	0.483956	-0.358253	0.169708	0.910035	0.698896	1.18496
GCST90264382.txt	PDR	Inverse variance weighted	17	0.0315204	0.045041	0.484043	-0.05676	0.119801	1.03202	0.944821	1.12727
GCST90266538.txt	PDR	Inverse variance weighted	14	0.0218306	0.0312183	0.484373	-0.0393573	0.0830185	1.02207	0.961407	1.08656
GCST90266422.txt	PDR	Inverse variance weighted	21	-0.0156919	0.0224689	0.484938	-0.0597309	0.0283472	0.984431	0.942018	1.02875
GCST90264677.txt	PDR	Inverse variance weighted	27	0.0122226	0.0175374	0.485837	-0.0221507	0.046596	1.0123	0.978093	1.0477
GCST90264350.txt	PDR	Inverse variance weighted	20	0.0214221	0.0308204	0.487016	-0.0389858	0.08183	1.02165	0.961764	1.08527
GCST90264333.txt	PDR	Inverse variance weighted	17	-0.0210132	0.0303038	0.488049	-0.0804086	0.0383823	0.979206	0.922739	1.03913
GCST90265776.txt	PDR	Inverse variance weighted	14	0.0267398	0.0385954	0.48842	-0.0489072	0.102387	1.0271	0.952269	1.10781
GCST90266222.txt	PDR	Inverse variance weighted	9	0.0165457	0.0238952	0.488669	-0.0302889	0.0633802	1.01668	0.970165	1.06543
GCST90264544.txt	PDR	Inverse variance weighted	40	-0.0117914	0.0170397	0.488938	-0.0451891	0.0216063	0.988278	0.955817	1.02184
GCST90264783.txt	PDR	Inverse variance weighted	52	0.00584892	0.00845606	0.489136	-0.010725	0.0224228	1.00587	0.989332	1.02268
GCST90264870.txt	PDR	Inverse variance weighted	44	-0.0154345	0.0223184	0.489214	-0.0591786	0.0283096	0.984684	0.942538	1.02871
GCST90264848.txt	PDR	Inverse variance weighted	2	-0.172428	0.24971	0.489871	-0.661859	0.317003	0.841619	0.515891	1.37301
GCST90266257.txt	PDR	Inverse variance weighted	21	-0.0188075	0.0272539	0.490141	-0.0722251	0.0346101	0.981368	0.930321	1.03522
GCST90265303.txt	PDR	Inverse variance weighted	5	0.116494	0.168916	0.490413	-0.214583	0.44757	1.12355	0.806878	1.56451
GCST90265017.txt	PDR	Inverse variance weighted	15	0.0156673	0.0227234	0.490524	-0.0288707	0.0602052	1.01579	0.971542	1.06205
GCST90266267.txt	PDR	Inverse variance weighted	18	0.0116186	0.0168514	0.490528	-0.0214103	0.0446474	1.01169	0.978817	1.04566
GCST90266483.txt	PDR	Inverse variance weighted	13	0.0334695	0.0486287	0.491285	-0.0618428	0.128782	1.03404	0.940031	1.13744
GCST90266862.txt	PDR	Inverse variance weighted	19	0.0146462	0.0213079	0.491856	-0.0271173	0.0564098	1.01475	0.973247	1.05803
GCST90264343.txt	PDR	Inverse variance weighted	30	0.0103504	0.0150588	0.491874	-0.0191649	0.0398657	1.0104	0.981018	1.04067
GCST90264892.txt	PDR	Inverse variance weighted	32	0.00456927	0.0066559	0.492398	-0.00847629	0.0176148	1.00458	0.99156	1.01777
GCST90265251.txt	PDR	Inverse variance weighted	36	0.0351659	0.0512449	0.492567	-0.0652741	0.135606	1.03579	0.936811	1.14523
GCST90264841.txt	PDR	Inverse variance weighted	14	0.0124054	0.0180897	0.492855	-0.0230503	0.0478612	1.01248	0.977213	1.04903
GCST90265193.txt	PDR	Inverse variance weighted	50	0.00374424	0.00546436	0.493211	-0.0069659	0.0144544	1.00375	0.993058	1.01456
GCST90264547.txt	PDR	Inverse variance weighted	81	0.0117869	0.0172141	0.493517	-0.0219527	0.0455265	1.01186	0.978287	1.04658
GCST90266748.txt	PDR	Inverse variance weighted	11	-0.0366474	0.0535491	0.493741	-0.141604	0.0683089	0.964016	0.867965	1.0707
GCST90264768.txt	PDR	Inverse variance weighted	20	0.0125588	0.0183593	0.493938	-0.0234253	0.048543	1.01264	0.976847	1.04974
GCST90266171.txt	PDR	Inverse variance weighted	18	0.0134016	0.0195946	0.494011	-0.0250038	0.051807	1.01349	0.975306	1.05317
GCST90264352.txt	PDR	Inverse variance weighted	17	0.0351166	0.05135	0.494059	-0.0655294	0.135763	1.03574	0.936571	1.14541
GCST90264933.txt	PDR	Inverse variance weighted	15	-0.0311737	0.0456284	0.494476	-0.120605	0.0582581	0.969307	0.886384	1.05999
GCST90264361.txt	PDR	Inverse variance weighted	12	0.0328477	0.0481313	0.494948	-0.0614896	0.127185	1.03339	0.940363	1.13563
GCST90265802.txt	PDR	Inverse variance weighted	26	-0.0214394	0.0314315	0.495177	-0.0830451	0.0401664	0.978789	0.92031	1.04098
GCST90265286.txt	PDR	Inverse variance weighted	12	0.0353431	0.0518267	0.495272	-0.0662373	0.136923	1.03598	0.935909	1.14674
GCST90266728.txt	PDR	Inverse variance weighted	4	0.06325	0.0928939	0.495945	-0.118822	0.245322	1.06529	0.887966	1.27803
GCST90264342.txt	PDR	Inverse variance weighted	21	-0.0236994	0.0348462	0.496433	-0.091998	0.0445993	0.976579	0.912107	1.04561
GCST90266049.txt	PDR	Inverse variance weighted	28	-0.00642153	0.00946498	0.497485	-0.0249729	0.0121298	0.993599	0.975336	1.0122
GCST90265926.txt	PDR	Inverse variance weighted	13	-0.0239908	0.0353826	0.497747	-0.0933406	0.0453591	0.976295	0.910883	1.0464
GCST90265330.txt	PDR	Inverse variance weighted	29	-0.0149612	0.0220663	0.497765	-0.0582111	0.0282888	0.98515	0.943451	1.02869
GCST90265605.txt	PDR	Inverse variance weighted	26	-0.0239179	0.0352968	0.498011	-0.0930997	0.0452639	0.976366	0.911103	1.0463
GCST90264666.txt	PDR	Inverse variance weighted	16	-0.0149301	0.022047	0.498284	-0.0581422	0.0282821	0.985181	0.943516	1.02869
GCST90265924.txt	PDR	Inverse variance weighted	12	0.0492792	0.0729025	0.499066	-0.0936097	0.192168	1.05051	0.910638	1.21187
GCST90265956.txt	PDR	Wald ratio	1	-0.122685	0.182151	0.500605	-0.479701	0.23433	0.884542	0.618969	1.26406
GCST90265233.txt	PDR	Inverse variance weighted	24	0.0154526	0.0229523	0.500788	-0.0295338	0.060439	1.01557	0.970898	1.0623
GCST90266337.txt	PDR	Inverse variance weighted	15	0.0297386	0.0441795	0.500864	-0.0568532	0.11633	1.03019	0.944733	1.12337
GCST90266532.txt	PDR	Inverse variance weighted	17	0.0270714	0.0402997	0.501743	-0.0519161	0.106059	1.02744	0.949408	1.11189
GCST90265103.txt	PDR	Inverse variance weighted	17	-0.0160963	0.024129	0.504712	-0.0633891	0.0311965	0.984033	0.938578	1.03169
GCST90265644.txt	PDR	Inverse variance weighted	33	-0.00708092	0.0106562	0.50638	-0.0279672	0.0138053	0.992944	0.97242	1.0139
GCST90266669.txt	PDR	Inverse variance weighted	15	-0.0338559	0.050966	0.506508	-0.133749	0.0660374	0.966711	0.874809	1.06827
GCST90264827.txt	PDR	Inverse variance weighted	25	-0.0291772	0.0439721	0.506985	-0.115362	0.0570081	0.971244	0.891043	1.05866
GCST90266501.txt	PDR	Inverse variance weighted	20	-0.0195042	0.0295097	0.50865	-0.0773433	0.0383349	0.980685	0.925572	1.03908
GCST90266403.txt	PDR	Inverse variance weighted	16	0.0125771	0.0190755	0.509681	-0.0248108	0.0499651	1.01266	0.975494	1.05123
GCST90264556.txt	PDR	Inverse variance weighted	22	-0.0220691	0.0335036	0.510084	-0.0877361	0.043598	0.978173	0.916003	1.04456
GCST90265129.txt	PDR	Inverse variance weighted	28	0.0144569	0.0219565	0.51026	-0.0285778	0.0574915	1.01456	0.971827	1.05918
GCST90264289.txt	PDR	Inverse variance weighted	12	-0.00890759	0.013556	0.511121	-0.0354774	0.0176623	0.991132	0.965145	1.01782
GCST90265953.txt	PDR	Inverse variance weighted	20	-0.0277539	0.0422381	0.511129	-0.110541	0.0550328	0.972628	0.89535	1.05658
GCST90264955.txt	PDR	Inverse variance weighted	22	0.00663337	0.0101047	0.511524	-0.0131718	0.0264385	1.00666	0.986915	1.02679
GCST90265991.txt	PDR	Inverse variance weighted	26	0.0345933	0.0527011	0.511563	-0.0687008	0.137887	1.0352	0.933606	1.14785
GCST90265371.txt	PDR	Inverse variance weighted	24	0.00360996	0.00550079	0.511655	-0.00717158	0.0143915	1.00362	0.992854	1.0145
GCST90265736.txt	PDR	Wald ratio	1	0.208673	0.318428	0.512262	-0.415447	0.832792	1.23204	0.660045	2.29973
GCST90265064.txt	PDR	Inverse variance weighted	498	0.00513448	0.00783783	0.51241	-0.0102277	0.0204966	1.00515	0.989824	1.02071
GCST90266750.txt	PDR	Inverse variance weighted	38	0.00886793	0.0135386	0.512463	-0.0176678	0.0354037	1.00891	0.982487	1.03604
GCST90264627.txt	PDR	Inverse variance weighted	23	-0.014534	0.0222186	0.513022	-0.0580824	0.0290144	0.985571	0.943572	1.02944
GCST90266110.txt	PDR	Inverse variance weighted	14	-0.0133895	0.0204846	0.513346	-0.0535394	0.0267604	0.9867	0.947869	1.02712
GCST90264261.txt	PDR	Inverse variance weighted	5	-0.064852	0.099446	0.514315	-0.259766	0.130062	0.937206	0.771232	1.1389
GCST90265701.txt	PDR	Inverse variance weighted	25	-0.0198036	0.0303923	0.514659	-0.0793724	0.0397652	0.980391	0.923696	1.04057
GCST90266618.txt	PDR	Inverse variance weighted	37	-0.0143174	0.0219998	0.515176	-0.057437	0.0288022	0.985785	0.944181	1.02922
GCST90266191.txt	PDR	Inverse variance weighted	5	-0.0651965	0.100364	0.515949	-0.261909	0.131516	0.936883	0.769581	1.14056
GCST90264218.txt	PDR	Wald ratio	1	-0.147717	0.227442	0.516033	-0.593504	0.298069	0.862675	0.552388	1.34726
GCST90265237.txt	PDR	Inverse variance weighted	3	0.129869	0.199995	0.516106	-0.262121	0.521858	1.13868	0.769418	1.68516
GCST90264427.txt	PDR	Inverse variance weighted	31	-0.0132468	0.0204347	0.516823	-0.0532988	0.0268052	0.986841	0.948097	1.02717
GCST90266076.txt	PDR	Inverse variance weighted	20	0.0192915	0.0297657	0.516913	-0.0390493	0.0776322	1.01948	0.961703	1.08073
GCST90265854.txt	PDR	Inverse variance weighted	27	0.00522736	0.0080659	0.516932	-0.0105818	0.0210365	1.00524	0.989474	1.02126
GCST90266208.txt	PDR	Inverse variance weighted	27	0.00590404	0.00911411	0.51712	-0.0119596	0.0237677	1.00592	0.988112	1.02405
GCST90264571.txt	PDR	Inverse variance weighted	16	-0.0214264	0.0330846	0.517228	-0.0862723	0.0434195	0.978801	0.917344	1.04438
GCST90265718.txt	PDR	Inverse variance weighted	17	-0.0208901	0.0322765	0.517488	-0.0841521	0.0423719	0.979327	0.919291	1.04328
GCST90265550.txt	PDR	Inverse variance weighted	15	0.0125337	0.0193753	0.517703	-0.0254419	0.0505094	1.01261	0.974879	1.05181
GCST90264718.txt	PDR	Inverse variance weighted	53	0.00538014	0.00832883	0.518302	-0.0109444	0.0217046	1.00539	0.989115	1.02194
GCST90265291.txt	PDR	Inverse variance weighted	35	-0.0142807	0.0221093	0.518334	-0.0576149	0.0290535	0.985821	0.944013	1.02948
GCST90265020.txt	PDR	Inverse variance weighted	17	0.0184661	0.0286028	0.518535	-0.0375953	0.0745275	1.01864	0.963103	1.07738
GCST90265146.txt	PDR	Inverse variance weighted	35	0.00959647	0.0149003	0.519547	-0.0196082	0.0388011	1.00964	0.980583	1.03956
GCST90266655.txt	PDR	Inverse variance weighted	26	-0.0234416	0.0364875	0.520577	-0.094957	0.0480738	0.976831	0.909412	1.04925
GCST90265638.txt	PDR	Inverse variance weighted	18	-0.0127088	0.0197885	0.520724	-0.0514943	0.0260767	0.987372	0.949809	1.02642
GCST90265280.txt	PDR	Inverse variance weighted	26	-0.0101669	0.0158319	0.520756	-0.0411974	0.0208636	0.989885	0.95964	1.02108
GCST90266408.txt	PDR	Inverse variance weighted	19	0.0213907	0.0333199	0.520887	-0.0439164	0.0866978	1.02162	0.957034	1.09057
GCST90265474.txt	PDR	Inverse variance weighted	21	-0.0135829	0.0211606	0.520942	-0.0550577	0.0278919	0.986509	0.946431	1.02828
GCST90266841.txt	PDR	Inverse variance weighted	15	0.0369704	0.0576581	0.521393	-0.0760396	0.14998	1.03766	0.92678	1.16181
GCST90266326.txt	PDR	Inverse variance weighted	11	-0.0228969	0.0357567	0.521943	-0.09298	0.0471862	0.977363	0.911212	1.04832
GCST90264379.txt	PDR	Inverse variance weighted	19	-0.0139265	0.0217496	0.521969	-0.0565557	0.0287026	0.98617	0.945014	1.02912
GCST90266513.txt	PDR	Inverse variance weighted	11	-0.0285578	0.0446951	0.522858	-0.11616	0.0590446	0.971846	0.890333	1.06082
GCST90266614.txt	PDR	Inverse variance weighted	24	-0.0176138	0.0275943	0.523269	-0.0716985	0.0364709	0.98254	0.930811	1.03714
GCST90265873.txt	PDR	Inverse variance weighted	25	0.0165211	0.0259231	0.52392	-0.034288	0.0673303	1.01666	0.966293	1.06965
GCST90265053.txt	PDR	Inverse variance weighted	19	0.0161221	0.0253061	0.524071	-0.0334779	0.065722	1.01625	0.967076	1.06793
GCST90264185.txt	PDR	Inverse variance weighted	19	0.0233075	0.0366483	0.524791	-0.0485231	0.0951381	1.02358	0.952635	1.09981
GCST90266760.txt	PDR	Inverse variance weighted	24	0.0147278	0.0232115	0.52575	-0.0307666	0.0602223	1.01484	0.969702	1.06207
GCST90264209.txt	PDR	Inverse variance weighted	22	0.0243032	0.0383333	0.526083	-0.0508301	0.0994365	1.0246	0.95044	1.10455
GCST90266688.txt	PDR	Inverse variance weighted	25	0.0225745	0.035665	0.52676	-0.0473288	0.0924779	1.02283	0.953774	1.09689
GCST90264797.txt	PDR	Inverse variance weighted	15	-0.0275939	0.0436034	0.526839	-0.113057	0.0578688	0.972783	0.8931	1.05958
GCST90266753.txt	PDR	Inverse variance weighted	16	-0.0181296	0.0286933	0.52749	-0.0743686	0.0381093	0.982034	0.928329	1.03884
GCST90265455.txt	PDR	Inverse variance weighted	21	0.0198646	0.0314401	0.527502	-0.041758	0.0814872	1.02006	0.959102	1.0849
GCST90266373.txt	PDR	Inverse variance weighted	21	0.00922459	0.0146007	0.527524	-0.0193928	0.037842	1.00927	0.980794	1.03857
GCST90265167.txt	PDR	Inverse variance weighted	20	-0.0109432	0.0173357	0.527875	-0.0449213	0.0230348	0.989116	0.956073	1.0233
GCST90266689.txt	PDR	Inverse variance weighted	16	0.0122903	0.0194837	0.52817	-0.0258976	0.0504783	1.01237	0.974435	1.05177
GCST90266178.txt	PDR	Inverse variance weighted	18	0.00890866	0.0141335	0.528485	-0.0187931	0.0366104	1.00895	0.981382	1.03729
GCST90265264.txt	PDR	Inverse variance weighted	23	0.0155757	0.0247204	0.528644	-0.0328762	0.0640277	1.0157	0.967658	1.06612
GCST90264742.txt	PDR	Inverse variance weighted	14	-0.0415932	0.0660443	0.52884	-0.17104	0.0878536	0.95926	0.842788	1.09183
GCST90264800.txt	PDR	Inverse variance weighted	17	-0.00856815	0.0136239	0.529411	-0.035271	0.0181347	0.991468	0.965344	1.0183
GCST90264563.txt	PDR	Inverse variance weighted	10	0.0246466	0.0391898	0.529412	-0.0521654	0.101459	1.02495	0.949172	1.10678
GCST90264332.txt	PDR	Inverse variance weighted	17	-0.0206471	0.0328579	0.529758	-0.0850487	0.0437544	0.979565	0.918468	1.04473
GCST90266097.txt	PDR	Inverse variance weighted	26	-0.0242136	0.0386417	0.53091	-0.0999513	0.0515242	0.976077	0.904881	1.05287
GCST90266512.txt	PDR	Inverse variance weighted	9	-0.03444	0.055159	0.53238	-0.142552	0.0736717	0.966146	0.867143	1.07645
GCST90264355.txt	PDR	Inverse variance weighted	39	-0.00205232	0.00328812	0.532522	-0.00849704	0.0043924	0.99795	0.991539	1.0044
GCST90264672.txt	PDR	Wald ratio	1	0.143434	0.230165	0.533167	-0.30769	0.594558	1.15423	0.735143	1.81223
GCST90265034.txt	PDR	Inverse variance weighted	24	0.0140664	0.0225758	0.533236	-0.0301822	0.0583149	1.01417	0.970269	1.06005
GCST90265442.txt	PDR	Inverse variance weighted	26	-0.0198814	0.0319152	0.53332	-0.0824353	0.0426724	0.980315	0.920871	1.0436
GCST90264653.txt	PDR	Inverse variance weighted	20	0.0209465	0.0337038	0.53428	-0.045113	0.087006	1.02117	0.955889	1.0909
GCST90264950.txt	PDR	Inverse variance weighted	7	0.0464591	0.0748241	0.534658	-0.100196	0.193114	1.04756	0.90466	1.21302
GCST90266745.txt	PDR	Inverse variance weighted	43	0.0072671	0.0117137	0.535	-0.0156918	0.030226	1.00729	0.984431	1.03069
GCST90264683.txt	PDR	Inverse variance weighted	31	-0.0158813	0.0256024	0.535057	-0.0660619	0.0342994	0.984244	0.936073	1.03489
GCST90266636.txt	PDR	Inverse variance weighted	19	0.00303332	0.00489583	0.53554	-0.00656251	0.0126292	1.00304	0.993459	1.01271
GCST90265203.txt	PDR	Inverse variance weighted	15	-0.0150724	0.0243484	0.535896	-0.0627954	0.0326505	0.985041	0.939136	1.03319
GCST90266717.txt	PDR	Inverse variance weighted	11	-0.033647	0.0544233	0.536412	-0.140317	0.0730226	0.966913	0.869083	1.07575
GCST90264428.txt	PDR	Inverse variance weighted	19	0.0242717	0.0392727	0.536555	-0.0527028	0.101246	1.02457	0.948662	1.10655
GCST90264582.txt	PDR	Inverse variance weighted	22	0.0248466	0.0402391	0.536923	-0.0540221	0.103715	1.02516	0.947411	1.10928
GCST90265770.txt	PDR	Inverse variance weighted	21	0.012639	0.0204754	0.537052	-0.0274928	0.0527707	1.01272	0.972882	1.05419
GCST90266557.txt	PDR	Inverse variance weighted	25	-0.0197267	0.0319763	0.537289	-0.0824002	0.0429468	0.980467	0.920903	1.04388
GCST90265275.txt	PDR	Inverse variance weighted	20	0.0132773	0.0215413	0.537655	-0.0289436	0.0554982	1.01337	0.971471	1.05707
GCST90264401.txt	PDR	Inverse variance weighted	9	-0.0287563	0.0468487	0.53934	-0.12058	0.0630672	0.971653	0.886406	1.0651
GCST90265760.txt	PDR	Inverse variance weighted	19	-0.0126193	0.0205599	0.53936	-0.0529167	0.0276781	0.98746	0.948459	1.02806
GCST90265190.txt	PDR	Inverse variance weighted	14	0.0133957	0.0218419	0.539677	-0.0294144	0.0562058	1.01349	0.971014	1.05782
GCST90265399.txt	PDR	Inverse variance weighted	22	-0.0193951	0.0316384	0.53986	-0.0814063	0.0426161	0.980792	0.921819	1.04354
GCST90265769.txt	PDR	Inverse variance weighted	17	0.015023	0.0245266	0.540195	-0.0330492	0.0630952	1.01514	0.967491	1.06513
GCST90266561.txt	PDR	Inverse variance weighted	25	0.0104008	0.0169812	0.540216	-0.0228824	0.043684	1.01046	0.977377	1.04465
GCST90264402.txt	PDR	Inverse variance weighted	7	-0.0308088	0.0503213	0.540378	-0.129439	0.067821	0.969661	0.878589	1.07017
GCST90266019.txt	PDR	Inverse variance weighted	20	0.0217029	0.035497	0.540933	-0.0478711	0.091277	1.02194	0.953257	1.09557
GCST90265086.txt	PDR	Inverse variance weighted	2	0.292934	0.479592	0.541333	-0.647067	1.23294	1.34035	0.523579	3.43129
GCST90264887.txt	PDR	Inverse variance weighted	14	-0.0161634	0.0265198	0.542204	-0.0681421	0.0358154	0.983967	0.934128	1.03646
GCST90265048.txt	PDR	Inverse variance weighted	10	0.0384068	0.063033	0.542317	-0.0851379	0.161951	1.03915	0.918386	1.1758
GCST90265874.txt	PDR	Inverse variance weighted	16	0.0234262	0.0384901	0.542769	-0.0520144	0.0988668	1.0237	0.949315	1.10392
GCST90265268.txt	PDR	Inverse variance weighted	4	-0.0759574	0.125032	0.543516	-0.32102	0.169105	0.926856	0.725409	1.18424
GCST90265726.txt	PDR	Inverse variance weighted	15	0.0154067	0.0254147	0.544375	-0.0344062	0.0652196	1.01553	0.966179	1.06739
GCST90264384.txt	PDR	Inverse variance weighted	41	-0.00314087	0.00518592	0.544746	-0.0133053	0.00702354	0.996864	0.986783	1.00705
GCST90266702.txt	PDR	Inverse variance weighted	18	0.0173795	0.0286963	0.544757	-0.0388653	0.0736243	1.01753	0.96188	1.0764
GCST90264529.txt	PDR	Inverse variance weighted	14	-0.0191572	0.0316535	0.545035	-0.081198	0.0428836	0.981025	0.922011	1.04382
GCST90266046.txt	PDR	Inverse variance weighted	24	-0.0120635	0.0199644	0.545677	-0.0511936	0.0270667	0.988009	0.950095	1.02744
GCST90265319.txt	PDR	Inverse variance weighted	19	0.0272289	0.0451294	0.546274	-0.0612246	0.115683	1.0276	0.940612	1.12264
GCST90265239.txt	PDR	Inverse variance weighted	26	-0.0151799	0.0251738	0.546507	-0.0645205	0.0341608	0.984935	0.937517	1.03475
GCST90266699.txt	PDR	Inverse variance weighted	12	0.0287264	0.047678	0.546835	-0.0647224	0.122175	1.02914	0.937328	1.12995
GCST90264438.txt	PDR	Inverse variance weighted	18	-0.0211662	0.035132	0.546857	-0.0900249	0.0476925	0.979056	0.913908	1.04885
GCST90264486.txt	PDR	Inverse variance weighted	13	-0.0205921	0.0341819	0.54689	-0.0875885	0.0464044	0.979619	0.916138	1.0475
GCST90264505.txt	PDR	Inverse variance weighted	18	-0.0127542	0.0211792	0.547039	-0.0542653	0.028757	0.987327	0.947181	1.02917
GCST90266270.txt	PDR	Inverse variance weighted	14	-0.00924901	0.0153591	0.547052	-0.0393529	0.0208548	0.990794	0.961411	1.02107
GCST90264279.txt	PDR	Inverse variance weighted	9	-0.044279	0.0735439	0.547124	-0.188425	0.0998671	0.956687	0.828263	1.10502
GCST90266230.txt	PDR	Inverse variance weighted	11	-0.0373632	0.0620998	0.547398	-0.159079	0.0843524	0.963326	0.852929	1.08801
GCST90265743.txt	PDR	Inverse variance weighted	25	0.0205135	0.0341342	0.547863	-0.0463896	0.0874166	1.02073	0.95467	1.09135
GCST90264328.txt	PDR	Inverse variance weighted	26	-0.00953616	0.0158781	0.548115	-0.0406572	0.0215849	0.990509	0.960158	1.02182
GCST90264208.txt	PDR	Inverse variance weighted	13	0.0367556	0.0612251	0.548283	-0.0832457	0.156757	1.03744	0.920125	1.16971
GCST90266782.txt	PDR	Inverse variance weighted	21	0.0257306	0.0429139	0.548782	-0.0583807	0.109842	1.02606	0.943291	1.1161
GCST90265778.txt	PDR	Inverse variance weighted	2	0.0886342	0.147833	0.548803	-0.201119	0.378387	1.09268	0.817815	1.45993
GCST90265173.txt	PDR	Inverse variance weighted	22	-0.0194576	0.0324669	0.548969	-0.0830929	0.0441776	0.98073	0.920266	1.04517
GCST90266280.txt	PDR	Inverse variance weighted	17	-0.00923155	0.0154114	0.549167	-0.0394378	0.0209747	0.990811	0.96133	1.0212
GCST90266692.txt	PDR	Inverse variance weighted	24	0.0192359	0.0321401	0.549505	-0.0437587	0.0822306	1.01942	0.957185	1.08571
GCST90265775.txt	PDR	Inverse variance weighted	8	0.0456368	0.0764627	0.550607	-0.10423	0.195504	1.04669	0.901018	1.21592
GCST90266193.txt	PDR	Inverse variance weighted	28	-0.0145058	0.0243268	0.550983	-0.0621864	0.0331748	0.985599	0.939708	1.03373
GCST90264940.txt	PDR	Inverse variance weighted	15	-0.0192249	0.0322447	0.551028	-0.0824246	0.0439747	0.980959	0.920881	1.04496
GCST90265456.txt	PDR	Inverse variance weighted	2	0.0724786	0.121971	0.552361	-0.166585	0.311542	1.07517	0.846551	1.36553
GCST90265881.txt	PDR	Inverse variance weighted	15	0.00970051	0.01633	0.552493	-0.0223064	0.0417074	1.00975	0.977941	1.04259
GCST90264845.txt	PDR	Inverse variance weighted	20	0.0107245	0.018056	0.552538	-0.0246651	0.0461142	1.01078	0.975637	1.04719
GCST90265952.txt	PDR	Inverse variance weighted	15	-0.00584787	0.00984936	0.552692	-0.0251526	0.0134569	0.994169	0.975161	1.01355
GCST90265847.txt	PDR	Inverse variance weighted	13	-0.0322997	0.0544068	0.552733	-0.138937	0.0743377	0.968216	0.870283	1.07717
GCST90265827.txt	PDR	Inverse variance weighted	16	-0.0219624	0.0370283	0.553097	-0.0945378	0.0506129	0.978277	0.909793	1.05192
GCST90266221.txt	PDR	Inverse variance weighted	16	0.0259595	0.0437842	0.553251	-0.0598576	0.111777	1.0263	0.941899	1.11826
GCST90266212.txt	PDR	Inverse variance weighted	17	0.0670432	0.1131	0.553328	-0.154632	0.288718	1.06934	0.85673	1.33472
GCST90264655.txt	PDR	Inverse variance weighted	23	-0.013405	0.0226212	0.553457	-0.0577426	0.0309325	0.986684	0.943893	1.03142
GCST90264617.txt	PDR	Inverse variance weighted	27	0.0113136	0.0191754	0.555184	-0.02627	0.0488973	1.01138	0.974072	1.05011
GCST90266631.txt	PDR	Inverse variance weighted	10	0.0317468	0.0538786	0.555708	-0.0738552	0.137349	1.03226	0.928806	1.14723
GCST90266016.txt	PDR	Inverse variance weighted	18	-0.0194273	0.0329873	0.555906	-0.0840825	0.0452279	0.98076	0.919355	1.04627
GCST90265267.txt	PDR	Inverse variance weighted	12	-0.0333449	0.0566282	0.555969	-0.144336	0.0776464	0.967205	0.865597	1.08074
GCST90265031.txt	PDR	Inverse variance weighted	7	0.0443474	0.0755713	0.557319	-0.103772	0.192467	1.04535	0.90143	1.21224
GCST90264577.txt	PDR	Inverse variance weighted	16	-0.0252574	0.0432066	0.558835	-0.109942	0.0594276	0.975059	0.895886	1.06123
GCST90266060.txt	PDR	Inverse variance weighted	20	-0.00523209	0.00896426	0.559449	-0.022802	0.0123379	0.994782	0.977456	1.01241
GCST90264855.txt	PDR	Inverse variance weighted	22	-0.0192815	0.0330411	0.559516	-0.0840421	0.0454792	0.980903	0.919393	1.04653
GCST90264463.txt	PDR	Inverse variance weighted	12	-0.00797818	0.0136853	0.55991	-0.0348013	0.0188449	0.992054	0.965797	1.01902
GCST90264294.txt	PDR	Inverse variance weighted	10	0.0359396	0.0616984	0.560227	-0.0849892	0.156868	1.03659	0.918522	1.16984
GCST90266159.txt	PDR	Inverse variance weighted	27	0.0178305	0.0306492	0.560727	-0.0422418	0.0779029	1.01799	0.958638	1.08102
GCST90264487.txt	PDR	Inverse variance weighted	17	-0.0162322	0.0279141	0.5609	-0.070944	0.0384795	0.983899	0.931514	1.03923
GCST90266863.txt	PDR	Inverse variance weighted	19	-0.0250351	0.0430524	0.560902	-0.109418	0.0593476	0.975276	0.896356	1.06114
GCST90266197.txt	PDR	Inverse variance weighted	22	-0.030164	0.0519186	0.56125	-0.131925	0.0715965	0.970286	0.876407	1.07422
GCST90264468.txt	PDR	Inverse variance weighted	17	-0.0146139	0.0251692	0.561491	-0.0639455	0.0347177	0.985492	0.938056	1.03533
GCST90265349.txt	PDR	Inverse variance weighted	17	0.0190293	0.0328009	0.561817	-0.0452604	0.083319	1.01921	0.955749	1.08689
GCST90264584.txt	PDR	Inverse variance weighted	21	-0.0204214	0.0352098	0.561919	-0.0894325	0.0485897	0.979786	0.91445	1.04979
GCST90266570.txt	PDR	Inverse variance weighted	17	-0.0207219	0.035739	0.56204	-0.0907703	0.0493264	0.979491	0.913227	1.05056
GCST90265297.txt	PDR	Inverse variance weighted	15	0.0179464	0.0309759	0.562343	-0.0427665	0.0786592	1.01811	0.958135	1.08184
GCST90264663.txt	PDR	Inverse variance weighted	23	-0.0111751	0.0192902	0.562377	-0.0489838	0.0266337	0.988887	0.952197	1.02699
GCST90264353.txt	PDR	Inverse variance weighted	31	-0.00930947	0.0160745	0.562492	-0.0408156	0.0221966	0.990734	0.960006	1.02244
GCST90265308.txt	PDR	Inverse variance weighted	16	-0.0112814	0.0195227	0.563359	-0.049546	0.0269832	0.988782	0.951661	1.02735
GCST90266095.txt	PDR	Inverse variance weighted	16	-0.0202797	0.0351631	0.56412	-0.0891995	0.04864	0.979925	0.914663	1.04984
GCST90265155.txt	PDR	Inverse variance weighted	22	-0.0125335	0.021739	0.564248	-0.0551419	0.0300749	0.987545	0.946351	1.03053
GCST90265092.txt	PDR	Inverse variance weighted	23	0.00988846	0.0171743	0.56477	-0.0237731	0.0435501	1.00994	0.976507	1.04451
GCST90264695.txt	PDR	Inverse variance weighted	3	0.0767205	0.13326	0.564804	-0.184469	0.33791	1.07974	0.831546	1.40201
GCST90266506.txt	PDR	Inverse variance weighted	18	0.0129749	0.0226025	0.565935	-0.0313259	0.0572758	1.01306	0.96916	1.05895
GCST90266553.txt	PDR	Inverse variance weighted	26	-0.00714196	0.0124529	0.566296	-0.0315497	0.0172658	0.992883	0.968943	1.01742
GCST90264686.txt	PDR	Inverse variance weighted	2	-0.0937866	0.16354	0.566321	-0.414325	0.226752	0.910477	0.660786	1.25452
GCST90265451.txt	PDR	Inverse variance weighted	17	0.0166208	0.029002	0.566583	-0.0402231	0.0734647	1.01676	0.960575	1.07623
GCST90265295.txt	PDR	Inverse variance weighted	16	0.0145772	0.0254396	0.566638	-0.0352845	0.0644388	1.01468	0.965331	1.06656
GCST90266866.txt	PDR	Inverse variance weighted	14	-0.0350767	0.0612705	0.566991	-0.155167	0.0850135	0.965531	0.856272	1.08873
GCST90266168.txt	PDR	Inverse variance weighted	9	0.0457104	0.0798625	0.567076	-0.11082	0.202241	1.04677	0.8951	1.22414
GCST90265786.txt	PDR	Inverse variance weighted	18	0.020502	0.0358243	0.567122	-0.0497135	0.0907176	1.02071	0.951502	1.09496
GCST90266020.txt	PDR	Inverse variance weighted	20	-0.0181915	0.0317908	0.567169	-0.0805014	0.0441184	0.981973	0.922654	1.04511
GCST90265622.txt	PDR	Inverse variance weighted	22	0.0214339	0.0374989	0.567602	-0.0520639	0.0949317	1.02167	0.949268	1.09958
GCST90266433.txt	PDR	Inverse variance weighted	21	0.0122799	0.0214918	0.567746	-0.0298441	0.0544038	1.01236	0.970597	1.05591
GCST90266824.txt	PDR	Inverse variance weighted	22	0.0134234	0.0235804	0.569179	-0.0327942	0.0596411	1.01351	0.967738	1.06146
GCST90266584.txt	PDR	Inverse variance weighted	17	-0.0172134	0.0302399	0.569202	-0.0764836	0.0420569	0.982934	0.926368	1.04295
GCST90265511.txt	PDR	Inverse variance weighted	27	0.0031162	0.00547675	0.569365	-0.00761824	0.0138506	1.00312	0.992411	1.01395
GCST90264376.txt	PDR	Inverse variance weighted	29	0.0308192	0.0541857	0.569512	-0.0753847	0.137023	1.0313	0.927387	1.14685
GCST90266549.txt	PDR	Inverse variance weighted	8	0.0194099	0.0341791	0.570112	-0.0475811	0.0864009	1.0196	0.953533	1.09024
GCST90266685.txt	PDR	Inverse variance weighted	17	-0.0150299	0.026485	0.570385	-0.0669405	0.0368808	0.985083	0.935251	1.03757
GCST90264779.txt	PDR	Inverse variance weighted	14	-0.0125845	0.0221911	0.570648	-0.0560791	0.03091	0.987494	0.945464	1.03139
GCST90264573.txt	PDR	Inverse variance weighted	19	0.0146676	0.0258718	0.570759	-0.0360412	0.0653764	1.01478	0.964601	1.06756
GCST90265300.txt	PDR	Inverse variance weighted	20	0.0100637	0.0177721	0.571214	-0.0247696	0.044897	1.01011	0.975535	1.04592
GCST90264411.txt	PDR	Inverse variance weighted	20	0.0151574	0.0267741	0.571311	-0.0373198	0.0676345	1.01527	0.963368	1.06997
GCST90265531.txt	PDR	Inverse variance weighted	50	-0.00886957	0.0156719	0.571424	-0.0395864	0.0218473	0.99117	0.961187	1.02209
GCST90266398.txt	PDR	Inverse variance weighted	51	-0.00460235	0.00813367	0.571503	-0.0205443	0.0113396	0.995408	0.979665	1.0114
GCST90266629.txt	PDR	Inverse variance weighted	31	-0.0145342	0.0257139	0.571919	-0.0649334	0.0358651	0.985571	0.93713	1.03652
GCST90264620.txt	PDR	Inverse variance weighted	25	0.0172044	0.0304563	0.572151	-0.0424901	0.0768988	1.01735	0.9584	1.07993
GCST90265270.txt	PDR	Inverse variance weighted	15	0.0238057	0.0421689	0.572392	-0.0588453	0.106457	1.02409	0.942853	1.11233
GCST90265066.txt	PDR	Inverse variance weighted	10	0.036964	0.065654	0.573427	-0.0917178	0.165646	1.03766	0.912363	1.18016
GCST90264901.txt	PDR	Inverse variance weighted	21	0.012054	0.0214206	0.573619	-0.0299303	0.0540383	1.01213	0.970513	1.05553
GCST90265309.txt	PDR	Inverse variance weighted	22	0.00970222	0.0172525	0.573867	-0.0241127	0.0435171	1.00975	0.976176	1.04448
GCST90266446.txt	PDR	Inverse variance weighted	44	-0.0020426	0.00363229	0.573881	-0.00916189	0.00507669	0.997959	0.99088	1.00509
GCST90265892.txt	PDR	Inverse variance weighted	13	-0.0257303	0.0457752	0.574046	-0.11545	0.063989	0.974598	0.890965	1.06608
GCST90264525.txt	PDR	Inverse variance weighted	17	0.0148835	0.0264962	0.574305	-0.037049	0.0668159	1.01499	0.963629	1.0691
GCST90265906.txt	PDR	Inverse variance weighted	25	0.00712411	0.0126858	0.574402	-0.0177401	0.0319883	1.00715	0.982416	1.03251
GCST90266430.txt	PDR	Inverse variance weighted	15	-0.0195726	0.0348751	0.574648	-0.0879277	0.0487826	0.980618	0.915827	1.04999
GCST90266454.txt	PDR	Inverse variance weighted	25	-0.0148069	0.0264276	0.575288	-0.0666049	0.0369912	0.985302	0.935565	1.03768
GCST90265957.txt	PDR	Wald ratio	1	-0.102201	0.182459	0.575391	-0.459819	0.255418	0.902848	0.631398	1.291
GCST90265969.txt	PDR	Wald ratio	1	-0.140013	0.249966	0.575391	-0.629946	0.34992	0.869347	0.53262	1.41895
GCST90266101.txt	PDR	Inverse variance weighted	15	-0.00979839	0.0174987	0.575513	-0.0440958	0.024499	0.990249	0.956862	1.0248
GCST90266390.txt	PDR	Inverse variance weighted	23	0.00460206	0.00824994	0.576961	-0.0115678	0.0207719	1.00461	0.988499	1.02099
GCST90264670.txt	PDR	Inverse variance weighted	29	0.00347882	0.00624169	0.577287	-0.0087549	0.0157125	1.00348	0.991283	1.01584
GCST90266683.txt	PDR	Inverse variance weighted	15	-0.0326196	0.058603	0.577787	-0.147482	0.0822423	0.967907	0.862878	1.08572
GCST90266213.txt	PDR	Inverse variance weighted	3	-0.102729	0.184685	0.578049	-0.464712	0.259254	0.902372	0.628316	1.29596
GCST90265243.txt	PDR	Inverse variance weighted	23	-0.0215201	0.038689	0.578052	-0.0973505	0.0543104	0.97871	0.907238	1.05581
GCST90265009.txt	PDR	Inverse variance weighted	14	-0.0189545	0.0340982	0.578293	-0.0857869	0.0478779	0.981224	0.91779	1.04904
GCST90265091.txt	PDR	Inverse variance weighted	16	0.0123096	0.0221723	0.578774	-0.0311482	0.0557673	1.01239	0.969332	1.05735
GCST90265798.txt	PDR	Inverse variance weighted	17	-0.0138377	0.0249259	0.57879	-0.0626925	0.0350171	0.986258	0.939232	1.03564
GCST90264574.txt	PDR	Inverse variance weighted	21	0.0161819	0.0292053	0.579527	-0.0410605	0.0734244	1.01631	0.959771	1.07619
GCST90266047.txt	PDR	Inverse variance weighted	18	-0.0141761	0.0256064	0.579842	-0.0643647	0.0360125	0.985924	0.937663	1.03667
GCST90266660.txt	PDR	Inverse variance weighted	24	-0.0123679	0.0223781	0.580484	-0.0562289	0.0314932	0.987708	0.945323	1.03199
GCST90266776.txt	PDR	Inverse variance weighted	14	0.0230757	0.0417595	0.580546	-0.0587728	0.104924	1.02334	0.942921	1.11063
GCST90264678.txt	PDR	Inverse variance weighted	20	-0.0197292	0.0357321	0.580851	-0.0897642	0.0503057	0.980464	0.914147	1.05159
GCST90266397.txt	PDR	Inverse variance weighted	17	-0.00972327	0.0176127	0.580908	-0.0442442	0.0247977	0.990324	0.95672	1.02511
GCST90264690.txt	PDR	Inverse variance weighted	27	0.0105588	0.0191268	0.580919	-0.0269297	0.0480474	1.01061	0.97343	1.04922
GCST90264408.txt	PDR	Inverse variance weighted	22	-0.0250183	0.0453631	0.581283	-0.11393	0.0638934	0.975292	0.89232	1.06598
GCST90265352.txt	PDR	Inverse variance weighted	22	-0.0226366	0.0410456	0.581291	-0.103086	0.0578127	0.977618	0.902049	1.05952
GCST90265811.txt	PDR	Inverse variance weighted	12	-0.0250377	0.0454557	0.581761	-0.114131	0.0640556	0.975273	0.892141	1.06615
GCST90266496.txt	PDR	Inverse variance weighted	14	-0.0378561	0.0687786	0.582041	-0.172662	0.0969499	0.962851	0.841422	1.10181
GCST90265247.txt	PDR	Inverse variance weighted	20	-0.0223277	0.0405775	0.582148	-0.10186	0.0572041	0.97792	0.903156	1.05887
GCST90265502.txt	PDR	Inverse variance weighted	12	-0.00951088	0.0172991	0.582464	-0.0434172	0.0243954	0.990534	0.957512	1.0247
GCST90266018.txt	PDR	Inverse variance weighted	22	-0.0128347	0.0234076	0.583475	-0.0587135	0.0330441	0.987247	0.942977	1.0336
GCST90264704.txt	PDR	Inverse variance weighted	8	0.0321031	0.0585917	0.583752	-0.0827366	0.146943	1.03262	0.920594	1.15829
GCST90265781.txt	PDR	Wald ratio	1	-0.0680301	0.124416	0.58452	-0.311886	0.175826	0.934232	0.732065	1.19223
GCST90264304.txt	PDR	Inverse variance weighted	14	-0.0118083	0.0216171	0.584894	-0.0541778	0.0305612	0.988261	0.947264	1.03103
GCST90265554.txt	PDR	Inverse variance weighted	19	0.00961293	0.0176013	0.584963	-0.0248855	0.0441114	1.00966	0.975422	1.0451
GCST90264931.txt	PDR	Inverse variance weighted	19	-0.0201141	0.036871	0.585391	-0.0923812	0.052153	0.980087	0.911758	1.05354
GCST90266404.txt	PDR	Inverse variance weighted	17	0.0109122	0.020008	0.585483	-0.0283035	0.0501279	1.01097	0.972093	1.05141
GCST90266868.txt	PDR	Inverse variance weighted	21	-0.0210524	0.0386319	0.58579	-0.0967709	0.0546661	0.979168	0.907764	1.05619
GCST90265715.txt	PDR	Inverse variance weighted	23	-0.00655137	0.0120466	0.586556	-0.0301628	0.01706	0.99347	0.970288	1.01721
GCST90265733.txt	PDR	Inverse variance weighted	25	0.0145578	0.0267834	0.586759	-0.0379377	0.0670533	1.01466	0.962773	1.06935
GCST90265331.txt	PDR	Inverse variance weighted	17	0.0292947	0.0539084	0.586844	-0.0763658	0.134955	1.02973	0.926477	1.14449
GCST90264913.txt	PDR	Inverse variance weighted	16	0.0102742	0.0189084	0.586878	-0.0267863	0.0473346	1.01033	0.973569	1.04847
GCST90265081.txt	PDR	Inverse variance weighted	36	-0.00294394	0.00544264	0.588575	-0.0136115	0.00772364	0.99706	0.986481	1.00775
GCST90266428.txt	PDR	Inverse variance weighted	17	-0.0169306	0.03132	0.588805	-0.0783179	0.0444566	0.983212	0.92467	1.04546
GCST90264928.txt	PDR	Inverse variance weighted	53	-0.00313424	0.00580135	0.589018	-0.0145049	0.00823641	0.996871	0.9856	1.00827
GCST90264792.txt	PDR	Inverse variance weighted	32	0.01526	0.0283281	0.590104	-0.0402632	0.0707831	1.01538	0.960537	1.07335
GCST90265824.txt	PDR	Inverse variance weighted	24	-0.0164276	0.0305292	0.590513	-0.0762648	0.0434097	0.983707	0.926571	1.04437
GCST90266143.txt	PDR	Wald ratio	1	0.0818804	0.152216	0.59063	-0.216462	0.380223	1.08533	0.805363	1.46261
GCST90265529.txt	PDR	Inverse variance weighted	9	0.0175882	0.0327055	0.590733	-0.0465146	0.0816909	1.01774	0.954551	1.08512
GCST90266261.txt	PDR	Inverse variance weighted	20	-0.0119946	0.0223637	0.591723	-0.0558273	0.0318382	0.988077	0.945702	1.03235
GCST90264785.txt	PDR	Inverse variance weighted	18	-0.024946	0.0465232	0.591817	-0.116132	0.0662396	0.975363	0.890358	1.06848
GCST90265950.txt	PDR	Inverse variance weighted	13	-0.0288636	0.0539629	0.592734	-0.134631	0.0769036	0.971549	0.874039	1.07994
GCST90266201.txt	PDR	Inverse variance weighted	21	0.0107058	0.0200373	0.593137	-0.0285672	0.0499789	1.01076	0.971837	1.05125
GCST90266054.txt	PDR	Inverse variance weighted	22	-0.0221738	0.0415421	0.593504	-0.103596	0.0592488	0.97807	0.901589	1.06104
GCST90264378.txt	PDR	Inverse variance weighted	29	0.0109262	0.0204891	0.593847	-0.0292325	0.0510849	1.01099	0.971191	1.05241
GCST90265232.txt	PDR	Inverse variance weighted	16	-0.02003	0.0375797	0.594034	-0.0936863	0.0536263	0.980169	0.910568	1.05509
GCST90264741.txt	PDR	Inverse variance weighted	16	0.0238683	0.0447857	0.594071	-0.0639116	0.111648	1.02416	0.938088	1.11812
GCST90265514.txt	PDR	Inverse variance weighted	67	-0.00164891	0.00309523	0.594223	-0.00771555	0.00441774	0.998352	0.992314	1.00443
GCST90265810.txt	PDR	Inverse variance weighted	12	-0.0202336	0.0380823	0.595202	-0.0948749	0.0544077	0.97997	0.909487	1.05591
GCST90264746.txt	PDR	Inverse variance weighted	9	-0.00588992	0.0111442	0.59714	-0.0277326	0.0159528	0.994127	0.972648	1.01608
GCST90265600.txt	PDR	Inverse variance weighted	22	0.0208554	0.0396117	0.598544	-0.0567835	0.0984943	1.02107	0.944799	1.10351
GCST90266209.txt	PDR	Inverse variance weighted	10	0.0263352	0.0501293	0.599344	-0.0719183	0.124589	1.02669	0.930607	1.13268
GCST90266386.txt	PDR	Inverse variance weighted	18	-0.0100145	0.0190695	0.599472	-0.0473908	0.0273617	0.990035	0.953715	1.02774
GCST90266777.txt	PDR	Inverse variance weighted	46	-0.00225515	0.00429615	0.599637	-0.0106756	0.0061653	0.997747	0.989381	1.00618
GCST90264237.txt	PDR	Inverse variance weighted	29	0.0195899	0.0373573	0.600006	-0.0536305	0.0928103	1.01978	0.947782	1.09725
GCST90265389.txt	PDR	Inverse variance weighted	15	0.00870388	0.0166147	0.600372	-0.023861	0.0412687	1.00874	0.976421	1.04213
GCST90264730.txt	PDR	Inverse variance weighted	18	-0.024753	0.0473038	0.600782	-0.117468	0.0679626	0.975551	0.889169	1.07033
GCST90264939.txt	PDR	Inverse variance weighted	23	-0.0107373	0.0205489	0.601306	-0.0510132	0.0295386	0.98932	0.950266	1.02998
GCST90264703.txt	PDR	Inverse variance weighted	2	0.0898023	0.172071	0.601746	-0.247457	0.427061	1.09396	0.780784	1.53275
GCST90266176.txt	PDR	Inverse variance weighted	16	-0.00914545	0.0175329	0.601937	-0.0435099	0.025219	0.990896	0.957423	1.02554
GCST90266859.txt	PDR	Inverse variance weighted	30	-0.0187263	0.0359729	0.602669	-0.0892333	0.0517806	0.981448	0.914632	1.05314
GCST90265785.txt	PDR	Inverse variance weighted	15	-0.0183473	0.0352454	0.602675	-0.0874283	0.0507338	0.98182	0.916285	1.05204
GCST90264311.txt	PDR	Inverse variance weighted	14	0.0407053	0.0783673	0.60347	-0.112895	0.194305	1.04155	0.893245	1.21447
GCST90264801.txt	PDR	Inverse variance weighted	26	0.00929563	0.0179079	0.603705	-0.0258038	0.0443951	1.00934	0.974526	1.0454
GCST90266182.txt	PDR	Inverse variance weighted	13	0.00843812	0.0162584	0.60376	-0.0234283	0.0403045	1.00847	0.976844	1.04113
GCST90265293.txt	PDR	Inverse variance weighted	37	-0.00702141	0.0135522	0.604387	-0.0335837	0.0195408	0.993003	0.966974	1.01973
GCST90264507.txt	PDR	Inverse variance weighted	11	0.0331778	0.0641365	0.604947	-0.0925297	0.158885	1.03373	0.911622	1.1722
GCST90266847.txt	PDR	Inverse variance weighted	14	0.0212281	0.041062	0.605173	-0.0592535	0.10171	1.02146	0.942468	1.10706
GCST90266715.txt	PDR	Inverse variance weighted	9	-0.0327303	0.0634415	0.605915	-0.157076	0.0916149	0.9678	0.854639	1.09594
GCST90265282.txt	PDR	Inverse variance weighted	34	0.00907592	0.0176532	0.607166	-0.0255244	0.0436762	1.00912	0.974799	1.04464
GCST90265090.txt	PDR	Inverse variance weighted	22	-0.009787	0.0190367	0.607173	-0.0470989	0.0275249	0.990261	0.953993	1.02791
GCST90266672.txt	PDR	Inverse variance weighted	28	-0.00846395	0.01648	0.607539	-0.0407647	0.0238368	0.991572	0.960055	1.02412
GCST90266596.txt	PDR	Inverse variance weighted	20	-0.0164592	0.0320478	0.607543	-0.0792729	0.0463544	0.983675	0.923788	1.04745
GCST90266781.txt	PDR	Wald ratio	1	0.0912663	0.177872	0.60788	-0.257363	0.439895	1.09556	0.773088	1.55254
GCST90264805.txt	PDR	Inverse variance weighted	18	0.0145292	0.0284004	0.608941	-0.0411355	0.0701939	1.01464	0.959699	1.07272
GCST90265839.txt	PDR	Inverse variance weighted	10	-0.0454617	0.0889291	0.609202	-0.219763	0.128839	0.955556	0.802709	1.13751
GCST90266706.txt	PDR	Inverse variance weighted	15	-0.0140358	0.0275003	0.609781	-0.0679364	0.0398648	0.986062	0.93432	1.04067
GCST90265182.txt	PDR	Inverse variance weighted	20	-0.0286048	0.0561263	0.610296	-0.138612	0.0814026	0.9718	0.870566	1.08481
GCST90265406.txt	PDR	Inverse variance weighted	41	0.0116932	0.0229552	0.610479	-0.0332991	0.0566855	1.01176	0.967249	1.05832
GCST90265209.txt	PDR	Inverse variance weighted	22	-0.0118337	0.0232614	0.610945	-0.0574261	0.0337587	0.988236	0.944192	1.03434
GCST90264287.txt	PDR	Inverse variance weighted	32	-0.0225114	0.0443372	0.611641	-0.109412	0.0643894	0.97774	0.896361	1.06651
GCST90264205.txt	PDR	Inverse variance weighted	6	0.028673	0.056542	0.612078	-0.0821493	0.139495	1.02909	0.921134	1.14969
GCST90265863.txt	PDR	Inverse variance weighted	16	0.00898342	0.0177259	0.612298	-0.0257593	0.0437262	1.00902	0.97457	1.0447
GCST90265094.txt	PDR	Inverse variance weighted	10	-0.0063817	0.0125974	0.612442	-0.0310725	0.0183091	0.993639	0.969405	1.01848
GCST90266005.txt	PDR	Inverse variance weighted	17	0.0128355	0.0253477	0.612592	-0.0368461	0.0625171	1.01292	0.963824	1.06451
GCST90266268.txt	PDR	Inverse variance weighted	17	0.00799622	0.0157961	0.612707	-0.0229642	0.0389566	1.00803	0.977297	1.03973
GCST90264430.txt	PDR	Inverse variance weighted	10	0.0176767	0.0349246	0.612759	-0.0507756	0.086129	1.01783	0.950492	1.08995
GCST90266690.txt	PDR	Inverse variance weighted	21	-0.0118054	0.0233741	0.613515	-0.0576186	0.0340079	0.988264	0.94401	1.03459
GCST90264435.txt	PDR	Inverse variance weighted	2	0.0486827	0.0966696	0.614544	-0.14079	0.238155	1.04989	0.868672	1.26891
GCST90264471.txt	PDR	Inverse variance weighted	16	0.012831	0.0255865	0.616035	-0.0373185	0.0629805	1.01291	0.963369	1.06501
GCST90265931.txt	PDR	Inverse variance weighted	12	0.00616216	0.0123056	0.616538	-0.0179568	0.0302811	1.00618	0.982204	1.03074
GCST90265707.txt	PDR	Inverse variance weighted	28	-0.0059073	0.0118023	0.616709	-0.0290399	0.0172253	0.99411	0.971378	1.01737
GCST90266649.txt	PDR	Inverse variance weighted	11	0.027175	0.0543032	0.616772	-0.0792592	0.133609	1.02755	0.9238	1.14295
GCST90265250.txt	PDR	Inverse variance weighted	21	0.011999	0.0241035	0.618616	-0.0352438	0.0592418	1.01207	0.96537	1.06103
GCST90264308.txt	PDR	Inverse variance weighted	12	0.0115878	0.0232926	0.618844	-0.0340656	0.0572412	1.01166	0.966508	1.05891
GCST90265586.txt	PDR	Inverse variance weighted	8	-0.0307525	0.0619092	0.619376	-0.152094	0.0905895	0.969716	0.858907	1.09482
GCST90265658.txt	PDR	Inverse variance weighted	7	-0.0406019	0.0817542	0.619447	-0.20084	0.119636	0.960211	0.818043	1.12709
GCST90266610.txt	PDR	Inverse variance weighted	20	0.00991172	0.0199863	0.619946	-0.0292614	0.0490848	1.00996	0.971163	1.05031
GCST90266599.txt	PDR	Inverse variance weighted	13	-0.0106398	0.0215266	0.621122	-0.0528318	0.0315523	0.989417	0.94854	1.03206
GCST90264973.txt	PDR	Inverse variance weighted	33	0.0127203	0.0257628	0.621484	-0.0377747	0.0632154	1.0128	0.96293	1.06526
GCST90265832.txt	PDR	Inverse variance weighted	13	-0.0279002	0.0565585	0.621802	-0.138755	0.0829544	0.972485	0.870441	1.08649
GCST90266450.txt	PDR	Inverse variance weighted	18	-0.0173874	0.0352491	0.62182	-0.0864757	0.0517009	0.982763	0.917158	1.05306
GCST90266560.txt	PDR	Inverse variance weighted	16	0.0100284	0.0203466	0.622097	-0.0298509	0.0499078	1.01008	0.97059	1.05117
GCST90265446.txt	PDR	Inverse variance weighted	6	0.0310041	0.0629488	0.622345	-0.0923755	0.154384	1.03149	0.911763	1.16694
GCST90266144.txt	PDR	Wald ratio	1	0.0816615	0.165826	0.622398	-0.243357	0.40668	1.08509	0.783992	1.50182
GCST90266762.txt	PDR	Inverse variance weighted	16	-0.0244209	0.0496894	0.623093	-0.121812	0.0729702	0.975875	0.885315	1.0757
GCST90265548.txt	PDR	Inverse variance weighted	15	-0.0217191	0.0442008	0.623161	-0.108353	0.0649144	0.978515	0.897311	1.06707
GCST90265004.txt	PDR	Inverse variance weighted	22	-0.00751897	0.0153072	0.623282	-0.0375211	0.0224832	0.992509	0.963174	1.02274
GCST90264989.txt	PDR	Inverse variance weighted	11	0.0267302	0.0545145	0.623898	-0.0801181	0.133579	1.02709	0.923007	1.14291
GCST90265115.txt	PDR	Inverse variance weighted	22	0.0106523	0.0217633	0.624514	-0.0320037	0.0533083	1.01071	0.968503	1.05475
GCST90264888.txt	PDR	Inverse variance weighted	20	-0.00912675	0.0187085	0.625664	-0.0457955	0.0275419	0.990915	0.955237	1.02792
GCST90264536.txt	PDR	Inverse variance weighted	13	-0.0305601	0.062822	0.626644	-0.153691	0.092571	0.969902	0.857537	1.09699
GCST90265070.txt	PDR	Inverse variance weighted	27	0.0149548	0.0307827	0.627095	-0.0453793	0.075289	1.01507	0.955635	1.0782
GCST90265152.txt	PDR	Wald ratio	1	0.0451503	0.0931753	0.627978	-0.137473	0.227774	1.04619	0.871558	1.2558
GCST90265277.txt	PDR	Wald ratio	1	0.0473757	0.0977677	0.627978	-0.144249	0.239	1.04852	0.865672	1.26998
GCST90264784.txt	PDR	Inverse variance weighted	11	-0.0283147	0.0584617	0.628152	-0.1429	0.0862701	0.972082	0.866841	1.0901
GCST90265185.txt	PDR	Inverse variance weighted	24	-0.00811077	0.0168144	0.629544	-0.0410671	0.0248455	0.991922	0.959765	1.02516
GCST90264500.txt	PDR	Inverse variance weighted	3	-0.138378	0.287194	0.629928	-0.701279	0.424522	0.870769	0.495951	1.52886
GCST90264326.txt	PDR	Inverse variance weighted	8	0.033247	0.0690798	0.630315	-0.102149	0.168643	1.03381	0.902895	1.1837
GCST90265889.txt	PDR	Inverse variance weighted	19	0.0205903	0.042818	0.630601	-0.0633329	0.104514	1.0208	0.938631	1.11017
GCST90265826.txt	PDR	Inverse variance weighted	22	0.0245355	0.0510777	0.630974	-0.0755768	0.124648	1.02484	0.927209	1.13275
GCST90265460.txt	PDR	Inverse variance weighted	28	0.0154732	0.0322643	0.63153	-0.047765	0.0787113	1.01559	0.953358	1.08189
GCST90266828.txt	PDR	Inverse variance weighted	24	-0.0192446	0.0401406	0.631634	-0.0979202	0.0594311	0.980939	0.906721	1.06123
GCST90266413.txt	PDR	Inverse variance weighted	23	-0.0172288	0.0359973	0.632214	-0.0877834	0.0533259	0.982919	0.915959	1.05477
GCST90266014.txt	PDR	Inverse variance weighted	24	0.0144501	0.0301977	0.632283	-0.0447374	0.0736376	1.01455	0.956249	1.07642
GCST90265051.txt	PDR	Inverse variance weighted	27	0.0136529	0.0285489	0.632489	-0.0423031	0.0696088	1.01375	0.958579	1.07209
GCST90266718.txt	PDR	Inverse variance weighted	5	-0.0433698	0.0906919	0.632501	-0.221126	0.134386	0.957557	0.801616	1.14383
GCST90265909.txt	PDR	Wald ratio	1	0.0632913	0.132389	0.632599	-0.19619	0.322773	1.06534	0.821856	1.38095
GCST90264388.txt	PDR	Inverse variance weighted	15	-0.0196871	0.0412469	0.633149	-0.100531	0.0611568	0.980505	0.904357	1.06307
GCST90264484.txt	PDR	Inverse variance weighted	20	-0.0150659	0.0315982	0.633508	-0.0769984	0.0468667	0.985047	0.925891	1.04798
GCST90266399.txt	PDR	Inverse variance weighted	15	-0.0339332	0.0712193	0.633746	-0.173523	0.105657	0.966636	0.840698	1.11144
GCST90265505.txt	PDR	Inverse variance weighted	17	0.00635958	0.0133539	0.633908	-0.0198141	0.0325333	1.00638	0.980381	1.03307
GCST90264335.txt	PDR	Inverse variance weighted	26	-0.0107655	0.0226336	0.634329	-0.0551275	0.0335964	0.989292	0.946364	1.03417
GCST90265096.txt	PDR	Inverse variance weighted	23	-0.0179531	0.0377602	0.634465	-0.0919631	0.0560568	0.982207	0.912139	1.05766
GCST90265897.txt	PDR	Inverse variance weighted	27	0.0095495	0.0200969	0.634664	-0.0298404	0.0489394	1.0096	0.9706	1.05016
GCST90264255.txt	PDR	Inverse variance weighted	24	0.0177117	0.0372823	0.634738	-0.0553616	0.090785	1.01787	0.946143	1.09503
GCST90266667.txt	PDR	Inverse variance weighted	12	-0.0266972	0.0564623	0.636333	-0.137363	0.0839689	0.973656	0.871654	1.0876
GCST90265130.txt	PDR	Inverse variance weighted	23	-0.0102801	0.0217853	0.637013	-0.0529793	0.0324192	0.989773	0.9484	1.03295
GCST90266836.txt	PDR	Inverse variance weighted	13	0.0202833	0.0429955	0.637102	-0.0639879	0.104555	1.02049	0.938016	1.11022
GCST90264251.txt	PDR	Inverse variance weighted	2	-0.0701078	0.148907	0.637771	-0.361965	0.221749	0.932293	0.696307	1.24826
GCST90266225.txt	PDR	Inverse variance weighted	34	-0.0113266	0.0240576	0.637777	-0.0584795	0.0358264	0.988737	0.943198	1.03648
GCST90265963.txt	PDR	Inverse variance weighted	6	0.0396272	0.0843925	0.638671	-0.125782	0.205037	1.04042	0.881807	1.22757
GCST90264403.txt	PDR	Inverse variance weighted	14	-0.0190631	0.0406774	0.639325	-0.0987908	0.0606645	0.981117	0.905932	1.06254
GCST90266831.txt	PDR	Inverse variance weighted	21	0.0205731	0.0439694	0.639859	-0.0656069	0.106753	1.02079	0.936499	1.11266
GCST90265606.txt	PDR	Inverse variance weighted	6	-0.0653224	0.139623	0.639892	-0.338983	0.208338	0.936765	0.712495	1.23163
GCST90265967.txt	PDR	Inverse variance weighted	4	0.0487431	0.104262	0.640137	-0.15561	0.253096	1.04995	0.855893	1.28801
GCST90265750.txt	PDR	Inverse variance weighted	29	0.0161943	0.0347422	0.641124	-0.0519004	0.0842889	1.01633	0.949423	1.08794
GCST90265223.txt	PDR	Inverse variance weighted	21	-0.0126439	0.027132	0.641206	-0.0658227	0.0405349	0.987436	0.936297	1.04137
GCST90264424.txt	PDR	Inverse variance weighted	18	0.020771	0.0445779	0.641252	-0.0666017	0.108144	1.02099	0.935568	1.11421
GCST90264804.txt	PDR	Inverse variance weighted	25	-0.0114236	0.0245312	0.641446	-0.0595049	0.0366576	0.988641	0.942231	1.03734
GCST90265231.txt	PDR	Inverse variance weighted	21	0.0105564	0.0227204	0.642201	-0.0339755	0.0550883	1.01061	0.966595	1.05663
GCST90265159.txt	PDR	Inverse variance weighted	24	0.00868099	0.018755	0.643462	-0.0280788	0.0454408	1.00872	0.972312	1.04649
GCST90264837.txt	PDR	Wald ratio	1	0.0928144	0.20056	0.643525	-0.300283	0.485912	1.09726	0.740609	1.62566
GCST90265768.txt	PDR	Inverse variance weighted	19	0.00256291	0.00555392	0.644469	-0.00832276	0.0134486	1.00257	0.991712	1.01354
GCST90266719.txt	PDR	Inverse variance weighted	15	0.0171972	0.0372815	0.644598	-0.0558745	0.0902689	1.01735	0.945658	1.09447
GCST90265186.txt	PDR	Inverse variance weighted	19	-0.0091907	0.0199615	0.645214	-0.0483153	0.0299339	0.990851	0.952833	1.03039
GCST90266499.txt	PDR	Inverse variance weighted	19	-0.0152342	0.0331001	0.645338	-0.0801104	0.0496419	0.984881	0.923014	1.05089
GCST90264399.txt	PDR	Inverse variance weighted	16	-0.0129178	0.0281366	0.646157	-0.0680656	0.0422301	0.987165	0.934199	1.04313
GCST90266566.txt	PDR	Wald ratio	1	0.158897	0.347261	0.64726	-0.521735	0.839529	1.17222	0.59349	2.31528
GCST90266628.txt	PDR	Inverse variance weighted	15	0.0228651	0.049987	0.647368	-0.0751095	0.12084	1.02313	0.927642	1.12844
GCST90266716.txt	PDR	Inverse variance weighted	18	0.0208675	0.0456248	0.647404	-0.0685572	0.110292	1.02109	0.93374	1.1166
GCST90265499.txt	PDR	Inverse variance weighted	17	-0.00757083	0.016595	0.648237	-0.040097	0.0249553	0.992458	0.960696	1.02527
GCST90265125.txt	PDR	Inverse variance weighted	12	0.035246	0.0772991	0.648412	-0.11626	0.186752	1.03587	0.890244	1.20533
GCST90264366.txt	PDR	Inverse variance weighted	13	-0.00822426	0.0180511	0.648671	-0.0436045	0.027156	0.991809	0.957332	1.02753
GCST90264754.txt	PDR	Inverse variance weighted	19	0.0147178	0.0323514	0.649155	-0.0486909	0.0781265	1.01483	0.952476	1.08126
GCST90265477.txt	PDR	Inverse variance weighted	15	0.013663	0.0300445	0.649283	-0.0452242	0.0725502	1.01376	0.955783	1.07525
GCST90266079.txt	PDR	Inverse variance weighted	2	-0.0786793	0.173484	0.650171	-0.418708	0.261349	0.924336	0.657896	1.29868
GCST90266855.txt	PDR	Inverse variance weighted	2	-0.0434831	0.0961004	0.650926	-0.23184	0.144874	0.957449	0.793073	1.15589
GCST90264491.txt	PDR	Inverse variance weighted	14	0.0121504	0.0268881	0.65135	-0.0405503	0.0648511	1.01222	0.960261	1.067
GCST90265570.txt	PDR	Inverse variance weighted	32	0.012177	0.0270687	0.652815	-0.0408776	0.0652316	1.01225	0.959947	1.06741
GCST90264851.txt	PDR	Inverse variance weighted	10	-0.0304923	0.0679796	0.653756	-0.163732	0.102748	0.969968	0.848969	1.10821
GCST90266141.txt	PDR	Inverse variance weighted	14	-0.00839592	0.0187284	0.653937	-0.0451035	0.0283117	0.991639	0.955899	1.02872
GCST90265500.txt	PDR	Inverse variance weighted	4	0.0613453	0.137282	0.654978	-0.207727	0.330417	1.06327	0.812429	1.39155
GCST90264456.txt	PDR	Inverse variance weighted	29	-0.00221615	0.00496156	0.655119	-0.0119408	0.00750852	0.997786	0.98813	1.00754
GCST90265448.txt	PDR	Inverse variance weighted	10	-0.0292426	0.0654854	0.655199	-0.157594	0.0991087	0.971181	0.854197	1.10419
GCST90264420.txt	PDR	Inverse variance weighted	14	-0.0108423	0.0242845	0.655258	-0.0584398	0.0367552	0.989216	0.943235	1.03744
GCST90265537.txt	PDR	Inverse variance weighted	39	0.00819475	0.0183578	0.655315	-0.0277866	0.0441761	1.00823	0.972596	1.04517
GCST90266556.txt	PDR	Inverse variance weighted	4	-0.0332814	0.0746914	0.655896	-0.179677	0.113114	0.967266	0.83554	1.11976
GCST90264357.txt	PDR	Inverse variance weighted	29	-0.0130281	0.029254	0.656069	-0.0703659	0.0443096	0.987056	0.932053	1.04531
GCST90264910.txt	PDR	Inverse variance weighted	2	-0.0493692	0.110964	0.656384	-0.266859	0.168121	0.95183	0.765781	1.18308
GCST90265279.txt	PDR	Inverse variance weighted	38	-0.0017368	0.00391738	0.657507	-0.00941485	0.00594126	0.998265	0.990629	1.00596
GCST90265000.txt	PDR	Inverse variance weighted	14	-0.0145575	0.0328587	0.657743	-0.0789606	0.0498457	0.985548	0.924076	1.05111
GCST90264975.txt	PDR	Inverse variance weighted	23	-0.00651904	0.0147397	0.658288	-0.0354088	0.0223707	0.993502	0.965211	1.02262
GCST90266295.txt	PDR	Inverse variance weighted	16	-0.0180045	0.0407283	0.658443	-0.0978321	0.061823	0.982157	0.906801	1.06377
GCST90264619.txt	PDR	Inverse variance weighted	18	-0.0136065	0.0308005	0.658662	-0.0739755	0.0467626	0.986486	0.928694	1.04787
GCST90266793.txt	PDR	Inverse variance weighted	15	0.012571	0.0284654	0.658762	-0.0432211	0.0683631	1.01265	0.9577	1.07075
GCST90266488.txt	PDR	Inverse variance weighted	32	0.0094524	0.0214375	0.659265	-0.0325651	0.0514699	1.0095	0.967959	1.05282
GCST90264455.txt	PDR	Inverse variance weighted	21	0.00210744	0.00478629	0.659714	-0.00727369	0.0114886	1.00211	0.992753	1.01155
GCST90265381.txt	PDR	Inverse variance weighted	17	-0.0200767	0.0456829	0.660315	-0.109615	0.0694619	0.980124	0.896179	1.07193
GCST90266407.txt	PDR	Inverse variance weighted	22	-0.00936964	0.0213214	0.660337	-0.0511596	0.0324203	0.990674	0.950127	1.03295
GCST90265741.txt	PDR	Inverse variance weighted	31	-0.00896176	0.0203983	0.660416	-0.0489424	0.0310189	0.991078	0.952236	1.0315
GCST90265273.txt	PDR	Inverse variance weighted	15	0.0189316	0.0431054	0.660522	-0.0655551	0.103418	1.01911	0.936547	1.10896
GCST90264699.txt	PDR	Inverse variance weighted	14	-0.0196948	0.0448494	0.660567	-0.1076	0.06821	0.980498	0.897987	1.07059
GCST90264626.txt	PDR	Inverse variance weighted	19	-0.0125872	0.0286834	0.660783	-0.0688067	0.0436323	0.987492	0.933507	1.0446
GCST90264425.txt	PDR	Inverse variance weighted	13	-0.0264297	0.060249	0.660898	-0.144518	0.0916583	0.973917	0.86544	1.09599
GCST90264521.txt	PDR	Inverse variance weighted	15	-0.0244854	0.055899	0.661365	-0.134047	0.0850766	0.975812	0.874549	1.0888
GCST90264836.txt	PDR	Inverse variance weighted	2	-0.152597	0.349611	0.662492	-0.837835	0.532641	0.858476	0.432646	1.70343
GCST90266396.txt	PDR	Inverse variance weighted	18	0.00900891	0.0206568	0.662747	-0.0314783	0.0494962	1.00905	0.969012	1.05074
GCST90266534.txt	PDR	Inverse variance weighted	22	-0.0173655	0.0398488	0.662992	-0.0954692	0.0607381	0.982784	0.908946	1.06262
GCST90264337.txt	PDR	Inverse variance weighted	8	0.0446168	0.102491	0.663328	-0.156266	0.2455	1.04563	0.855331	1.27826
GCST90264959.txt	PDR	Inverse variance weighted	13	0.0141759	0.0325645	0.663332	-0.0496506	0.0780024	1.01428	0.951562	1.08113
GCST90265378.txt	PDR	Inverse variance weighted	40	-0.00185479	0.00426203	0.663425	-0.0102084	0.00649879	0.998147	0.989844	1.00652
GCST90264381.txt	PDR	Inverse variance weighted	20	-0.0201742	0.0463999	0.663715	-0.111118	0.0707695	0.980028	0.894833	1.07333
GCST90264847.txt	PDR	Inverse variance weighted	14	0.0221748	0.0510465	0.663995	-0.0778764	0.122226	1.02242	0.925079	1.13001
GCST90266756.txt	PDR	Inverse variance weighted	26	0.00765235	0.0176252	0.664165	-0.0268931	0.0421978	1.00768	0.973465	1.0431
GCST90264969.txt	PDR	Inverse variance weighted	20	0.0229806	0.0529904	0.664525	-0.0808806	0.126842	1.02325	0.922304	1.13524
GCST90265821.txt	PDR	Inverse variance weighted	19	0.0213038	0.0491435	0.664651	-0.0750176	0.117625	1.02153	0.927727	1.12482
GCST90266554.txt	PDR	Inverse variance weighted	16	-0.00918831	0.0212882	0.666021	-0.0509132	0.0325366	0.990854	0.950361	1.03307
GCST90265294.txt	PDR	Inverse variance weighted	37	0.006327	0.0146972	0.66684	-0.0224795	0.0351335	1.00635	0.977771	1.03576
GCST90266341.txt	PDR	Inverse variance weighted	21	-0.00917387	0.0213238	0.667038	-0.0509686	0.0326209	0.990868	0.950309	1.03316
GCST90264360.txt	PDR	Inverse variance weighted	9	0.0398375	0.0931305	0.668826	-0.142698	0.222373	1.04064	0.867016	1.24904
GCST90264313.txt	PDR	Inverse variance weighted	19	0.0105245	0.0246189	0.669018	-0.0377285	0.0587775	1.01058	0.962974	1.06054
GCST90265008.txt	PDR	Inverse variance weighted	21	-0.0114359	0.026827	0.669901	-0.0640168	0.041145	0.988629	0.937989	1.042
GCST90264501.txt	PDR	Inverse variance weighted	17	0.023501	0.055313	0.670929	-0.0849125	0.131914	1.02378	0.918593	1.14101
GCST90264575.txt	PDR	Inverse variance weighted	17	0.0159168	0.0374754	0.671035	-0.0575349	0.0893686	1.01604	0.944089	1.09348
GCST90266563.txt	PDR	Inverse variance weighted	16	-0.00846726	0.0199427	0.671143	-0.047555	0.0306204	0.991568	0.953558	1.03109
GCST90266571.txt	PDR	Inverse variance weighted	26	-0.00636811	0.0150144	0.671469	-0.0357964	0.0230601	0.993652	0.964837	1.02333
GCST90265913.txt	PDR	Inverse variance weighted	3	-0.0757339	0.178715	0.671734	-0.426015	0.274547	0.927063	0.653107	1.31593
GCST90264692.txt	PDR	Inverse variance weighted	18	0.0127913	0.0302288	0.672187	-0.0464572	0.0720397	1.01287	0.954605	1.0747
GCST90264777.txt	PDR	Inverse variance weighted	20	-0.00745451	0.0176244	0.672321	-0.0419983	0.0270893	0.992573	0.958871	1.02746
GCST90266252.txt	PDR	Inverse variance weighted	18	0.0389262	0.0922628	0.673094	-0.141909	0.219761	1.03969	0.8677	1.24578
GCST90265050.txt	PDR	Inverse variance weighted	15	0.0126999	0.0301146	0.67323	-0.0463247	0.0717245	1.01278	0.954732	1.07436
GCST90265955.txt	PDR	Inverse variance weighted	8	0.0331566	0.0786329	0.673271	-0.120964	0.187277	1.03371	0.886066	1.20596
GCST90266068.txt	PDR	Wald ratio	1	0.0968094	0.229764	0.673505	-0.353529	0.547148	1.10165	0.702206	1.72832
GCST90265313.txt	PDR	Inverse variance weighted	9	-0.0339625	0.0806594	0.673711	-0.192055	0.12413	0.966608	0.825262	1.13216
GCST90264748.txt	PDR	Wald ratio	1	0.0984355	0.235641	0.676141	-0.363421	0.560292	1.10344	0.695294	1.75118
GCST90266030.txt	PDR	Inverse variance weighted	2	0.07603	0.182237	0.676529	-0.281155	0.433215	1.07899	0.754912	1.54221
GCST90264767.txt	PDR	Inverse variance weighted	12	-0.00858619	0.020629	0.677249	-0.049019	0.0318466	0.991451	0.952163	1.03236
GCST90264241.txt	PDR	Inverse variance weighted	24	0.00862262	0.0207187	0.677281	-0.031986	0.0492312	1.00866	0.96852	1.05046
GCST90264715.txt	PDR	Inverse variance weighted	30	-0.00616813	0.0148239	0.677342	-0.035223	0.0228867	0.993851	0.96539	1.02315
GCST90264790.txt	PDR	Inverse variance weighted	14	-0.0233373	0.056107	0.677452	-0.133307	0.0866324	0.976933	0.875196	1.0905
GCST90266746.txt	PDR	Inverse variance weighted	44	-0.00745189	0.0179183	0.677496	-0.0425717	0.0276679	0.992576	0.958322	1.02805
GCST90265338.txt	PDR	Inverse variance weighted	13	-0.0161971	0.0389569	0.677578	-0.0925526	0.0601584	0.983933	0.911601	1.062
GCST90265025.txt	PDR	Inverse variance weighted	16	0.00618372	0.0148982	0.678095	-0.0230168	0.0353843	1.0062	0.977246	1.03602
GCST90265283.txt	PDR	Inverse variance weighted	28	0.0100808	0.024294	0.678177	-0.0375354	0.057697	1.01013	0.96316	1.05939
GCST90265664.txt	PDR	Inverse variance weighted	18	0.0138554	0.0334252	0.678493	-0.051658	0.0793689	1.01395	0.949654	1.0826
GCST90266449.txt	PDR	Inverse variance weighted	19	0.0115814	0.0279531	0.678642	-0.0432066	0.0663694	1.01165	0.957714	1.06862
GCST90264281.txt	PDR	Inverse variance weighted	21	0.0245615	0.0593451	0.678966	-0.091755	0.140878	1.02487	0.912329	1.15128
GCST90264643.txt	PDR	Inverse variance weighted	9	-0.0290847	0.070346	0.679276	-0.166963	0.108793	0.971334	0.846231	1.11493
GCST90264300.txt	PDR	Wald ratio	1	-0.0420799	0.101849	0.679488	-0.241703	0.157543	0.958793	0.785289	1.17063
GCST90266418.txt	PDR	Inverse variance weighted	22	-0.00281127	0.00681599	0.680008	-0.0161706	0.0105481	0.997193	0.983959	1.0106
GCST90264312.txt	PDR	Inverse variance weighted	15	-0.0161118	0.0391715	0.680843	-0.0928879	0.0606644	0.984017	0.911296	1.06254
GCST90264761.txt	PDR	Inverse variance weighted	20	-0.0150048	0.0365328	0.681278	-0.0866091	0.0565995	0.985107	0.917036	1.05823
GCST90265078.txt	PDR	Inverse variance weighted	17	0.0155626	0.0378936	0.681298	-0.0587089	0.0898342	1.01568	0.942981	1.09399
GCST90265435.txt	PDR	Inverse variance weighted	14	-0.0218531	0.0532727	0.681651	-0.126268	0.0825615	0.978384	0.881379	1.08607
GCST90266837.txt	PDR	Inverse variance weighted	6	0.0447853	0.109176	0.681652	-0.169201	0.258771	1.0458	0.844339	1.29534
GCST90264904.txt	PDR	Inverse variance weighted	22	-0.0139117	0.0339435	0.681917	-0.080441	0.0526176	0.986185	0.922709	1.05403
GCST90264572.txt	PDR	Inverse variance weighted	22	0.0112233	0.0274219	0.682333	-0.0425237	0.0649703	1.01129	0.958368	1.06713
GCST90265062.txt	PDR	Inverse variance weighted	21	0.0135709	0.0331827	0.682558	-0.0514672	0.078609	1.01366	0.949835	1.08178
GCST90266140.txt	PDR	Inverse variance weighted	26	-0.00919963	0.0225092	0.682755	-0.0533176	0.0349183	0.990843	0.948079	1.03554
GCST90264540.txt	PDR	Inverse variance weighted	23	0.0136355	0.033452	0.683556	-0.0519304	0.0792015	1.01373	0.949395	1.08242
GCST90266871.txt	PDR	Inverse variance weighted	23	0.00913322	0.0224242	0.683793	-0.0348182	0.0530846	1.00918	0.965781	1.05452
GCST90265528.txt	PDR	Inverse variance weighted	17	-0.00852167	0.0209253	0.68383	-0.0495352	0.0324919	0.991515	0.951672	1.03303
GCST90264586.txt	PDR	Inverse variance weighted	18	-0.0113195	0.0278037	0.683919	-0.0658148	0.0431758	0.988744	0.936304	1.04412
GCST90265515.txt	PDR	Inverse variance weighted	14	-0.0266652	0.0655863	0.684326	-0.155214	0.101884	0.973687	0.856232	1.10725
GCST90266357.txt	PDR	Inverse variance weighted	22	0.0142913	0.0351563	0.684371	-0.0546152	0.0831977	1.01439	0.946849	1.08676
GCST90264899.txt	PDR	Wald ratio	1	0.0985015	0.242763	0.684925	-0.377314	0.574317	1.10352	0.6857	1.77592
GCST90265921.txt	PDR	Inverse variance weighted	18	-0.00744303	0.0183901	0.685676	-0.0434876	0.0286016	0.992585	0.957444	1.02901
GCST90264410.txt	PDR	Inverse variance weighted	3	-0.059011	0.146159	0.6864	-0.345483	0.227461	0.942696	0.707878	1.25541
GCST90265131.txt	PDR	Inverse variance weighted	49	-0.00136932	0.00339423	0.686634	-0.00802201	0.00528336	0.998632	0.99201	1.0053
GCST90265229.txt	PDR	Inverse variance weighted	16	-0.0118002	0.0292578	0.686713	-0.0691455	0.045545	0.988269	0.933191	1.0466
GCST90264207.txt	PDR	Wald ratio	1	0.0461359	0.11528	0.689005	-0.179814	0.272086	1.04722	0.835426	1.3127
GCST90264258.txt	PDR	Wald ratio	1	0.0448535	0.112076	0.689005	-0.174816	0.264523	1.04587	0.839612	1.30281
GCST90264282.txt	PDR	Wald ratio	1	0.0371488	0.0928241	0.689005	-0.144787	0.219084	1.03785	0.865207	1.24494
GCST90265425.txt	PDR	Inverse variance weighted	27	0.00517639	0.0129437	0.689218	-0.0201932	0.030546	1.00519	0.980009	1.03102
GCST90266443.txt	PDR	Wald ratio	1	0.0684807	0.171356	0.689423	-0.267378	0.404339	1.07088	0.765384	1.49831
GCST90265724.txt	PDR	Inverse variance weighted	11	0.00365724	0.00915419	0.689513	-0.014285	0.0215995	1.00366	0.985817	1.02183
GCST90266569.txt	PDR	Inverse variance weighted	22	0.00263985	0.00660846	0.689551	-0.0103127	0.0155924	1.00264	0.98974	1.01571
GCST90264698.txt	PDR	Inverse variance weighted	3	-0.0355931	0.0892106	0.689909	-0.210446	0.13926	0.965033	0.810223	1.14942
GCST90266639.txt	PDR	Inverse variance weighted	22	-0.0179716	0.0450956	0.690245	-0.106359	0.0704158	0.982189	0.899102	1.07295
GCST90266635.txt	PDR	Inverse variance weighted	9	-0.0328774	0.082539	0.690391	-0.194654	0.128899	0.967657	0.823119	1.13758
GCST90264711.txt	PDR	Inverse variance weighted	18	0.00968735	0.0243886	0.691214	-0.0381143	0.057489	1.00973	0.962603	1.05917
GCST90264795.txt	PDR	Inverse variance weighted	33	0.0105897	0.026665	0.691265	-0.0416737	0.0628531	1.01065	0.959183	1.06487
GCST90265137.txt	PDR	Inverse variance weighted	24	-0.0141514	0.0356394	0.691314	-0.0840047	0.0557018	0.985948	0.919427	1.05728
GCST90266850.txt	PDR	Inverse variance weighted	15	-0.0086548	0.021803	0.691402	-0.0513888	0.0340792	0.991383	0.949909	1.03467
GCST90264637.txt	PDR	Inverse variance weighted	20	-0.0190658	0.0481505	0.692133	-0.113441	0.0753093	0.981115	0.892757	1.07822
GCST90265902.txt	PDR	Inverse variance weighted	31	0.00415329	0.0105123	0.692778	-0.0164508	0.0247574	1.00416	0.983684	1.02507
GCST90265616.txt	PDR	Inverse variance weighted	16	-0.00932087	0.0236228	0.69316	-0.0556216	0.0369799	0.990722	0.945897	1.03767
GCST90264680.txt	PDR	Inverse variance weighted	16	0.0163337	0.0414848	0.693782	-0.0649765	0.097644	1.01647	0.93709	1.10257
GCST90266037.txt	PDR	Inverse variance weighted	26	0.00756114	0.0192322	0.694209	-0.030134	0.0452563	1.00759	0.970316	1.0463
GCST90265988.txt	PDR	Inverse variance weighted	2	-0.0660202	0.167998	0.694333	-0.395297	0.263256	0.936112	0.67348	1.30116
GCST90265204.txt	PDR	Inverse variance weighted	22	-0.0198189	0.0505812	0.695189	-0.118958	0.0793204	0.980376	0.887845	1.08255
GCST90264539.txt	PDR	Inverse variance weighted	22	-0.0148294	0.0378513	0.695221	-0.089018	0.0593593	0.98528	0.914829	1.06116
GCST90265585.txt	PDR	Wald ratio	1	0.0840819	0.214852	0.69554	-0.337028	0.505192	1.08772	0.713889	1.6573
GCST90265599.txt	PDR	Wald ratio	1	0.0974594	0.249035	0.69554	-0.390649	0.585568	1.10237	0.676617	1.79601
GCST90266229.txt	PDR	Inverse variance weighted	17	-0.0164939	0.0421486	0.695555	-0.0991053	0.0661174	0.983641	0.905647	1.06835
GCST90266771.txt	PDR	Inverse variance weighted	14	-0.00930583	0.0237898	0.695672	-0.0559338	0.0373221	0.990737	0.945602	1.03803
GCST90265207.txt	PDR	Inverse variance weighted	21	0.0244782	0.0626317	0.695925	-0.09828	0.147236	1.02478	0.906395	1.15863
GCST90264700.txt	PDR	Wald ratio	1	0.050466	0.129138	0.695951	-0.202644	0.303577	1.05176	0.816569	1.3547
GCST90266298.txt	PDR	Inverse variance weighted	19	0.00599844	0.0153833	0.696587	-0.0241528	0.0361497	1.00602	0.976137	1.03681
GCST90264187.txt	PDR	Inverse variance weighted	15	-0.0247357	0.0635025	0.696889	-0.1492	0.0997291	0.975568	0.861396	1.10487
GCST90266487.txt	PDR	Inverse variance weighted	12	-0.0175093	0.0450098	0.697269	-0.105728	0.0707099	0.982643	0.899669	1.07327
GCST90266598.txt	PDR	Inverse variance weighted	23	-0.0103678	0.0267516	0.698343	-0.0628009	0.0420653	0.989686	0.93913	1.04296
GCST90264380.txt	PDR	Inverse variance weighted	16	-0.0215269	0.0555583	0.698412	-0.130421	0.0873673	0.978703	0.877726	1.0913
GCST90264181.txt	PDR	Inverse variance weighted	20	-0.0142998	0.0369196	0.698518	-0.0866621	0.0580626	0.985802	0.916987	1.05978
GCST90265816.txt	PDR	Inverse variance weighted	24	0.0127261	0.0328831	0.698749	-0.0517248	0.0771769	1.01281	0.94959	1.08023
GCST90266812.txt	PDR	Inverse variance weighted	12	0.0222749	0.0578398	0.700153	-0.0910911	0.135641	1.02252	0.912935	1.14527
GCST90266458.txt	PDR	Inverse variance weighted	7	-0.0350493	0.0911272	0.70052	-0.213659	0.14356	0.965558	0.807624	1.15438
GCST90264291.txt	PDR	Inverse variance weighted	3	0.0320723	0.0835185	0.700968	-0.131624	0.195769	1.03259	0.876671	1.21625
GCST90265864.txt	PDR	Inverse variance weighted	21	-0.0082994	0.0216156	0.701012	-0.0506659	0.0340671	0.991735	0.950596	1.03465
GCST90264215.txt	PDR	Wald ratio	1	0.0591259	0.154205	0.701406	-0.243116	0.361368	1.06091	0.784181	1.43529
GCST90264853.txt	PDR	Inverse variance weighted	30	0.0034333	0.00901514	0.703324	-0.0142364	0.021103	1.00344	0.985864	1.02133
GCST90266542.txt	PDR	Inverse variance weighted	18	-0.00688999	0.0181503	0.704237	-0.0424646	0.0286847	0.993134	0.958424	1.0291
GCST90266441.txt	PDR	Inverse variance weighted	25	0.00523022	0.0137803	0.704285	-0.0217792	0.0322397	1.00524	0.978456	1.03277
GCST90264224.txt	PDR	Inverse variance weighted	10	-0.0327887	0.0866337	0.705078	-0.202591	0.137013	0.967743	0.816612	1.14684
GCST90266758.txt	PDR	Inverse variance weighted	15	0.00711537	0.0188037	0.705131	-0.0297398	0.0439706	1.00714	0.970698	1.04495
GCST90266273.txt	PDR	Inverse variance weighted	18	0.00904947	0.0240436	0.706636	-0.038076	0.056175	1.00909	0.96264	1.05778
GCST90264716.txt	PDR	Inverse variance weighted	26	-0.00833203	0.0221512	0.70681	-0.0517484	0.0350843	0.991703	0.949568	1.03571
GCST90264708.txt	PDR	Inverse variance weighted	17	-0.0114545	0.0305322	0.707541	-0.0712977	0.0483887	0.988611	0.931185	1.04958
GCST90266064.txt	PDR	Inverse variance weighted	21	-0.0109208	0.0291298	0.707733	-0.0680152	0.0461735	0.989139	0.934246	1.04726
GCST90264567.txt	PDR	Inverse variance weighted	37	0.00888019	0.0236884	0.707754	-0.0375492	0.0553095	1.00892	0.963147	1.05687
GCST90265337.txt	PDR	Inverse variance weighted	24	-0.0140793	0.0377371	0.709083	-0.0880441	0.0598855	0.986019	0.915721	1.06171
GCST90264929.txt	PDR	Inverse variance weighted	23	0.00579272	0.0155553	0.709598	-0.0246956	0.0362811	1.00581	0.975607	1.03695
GCST90265071.txt	PDR	Inverse variance weighted	15	0.0180359	0.0484359	0.70962	-0.0768985	0.11297	1.0182	0.925984	1.1196
GCST90264810.txt	PDR	Inverse variance weighted	21	0.0149576	0.0403117	0.710601	-0.0640533	0.0939686	1.01507	0.937955	1.09853
GCST90266402.txt	PDR	Inverse variance weighted	21	-0.00548517	0.014783	0.710604	-0.0344599	0.0234896	0.99453	0.966127	1.02377
GCST90264981.txt	PDR	Inverse variance weighted	16	0.0163672	0.0441953	0.711131	-0.0702556	0.10299	1.0165	0.932155	1.10848
GCST90265202.txt	PDR	Inverse variance weighted	18	0.00721523	0.0195171	0.711615	-0.0310382	0.0454687	1.00724	0.969439	1.04652
GCST90264268.txt	PDR	Inverse variance weighted	20	-0.0173278	0.0469173	0.711884	-0.109286	0.07463	0.982821	0.896474	1.07749
GCST90266774.txt	PDR	Inverse variance weighted	21	-0.0152817	0.0414693	0.712496	-0.0965616	0.0659982	0.984834	0.907954	1.06822
GCST90264596.txt	PDR	Inverse variance weighted	22	-0.00132612	0.00360431	0.71293	-0.00839057	0.00573834	0.998675	0.991645	1.00575
GCST90266084.txt	PDR	Inverse variance weighted	23	0.00918501	0.025036	0.713714	-0.0398856	0.0582556	1.00923	0.960899	1.05999
GCST90265041.txt	PDR	Inverse variance weighted	22	-0.00827535	0.0226123	0.71439	-0.0525955	0.0360448	0.991759	0.948764	1.0367
GCST90266401.txt	PDR	Inverse variance weighted	18	-0.00855942	0.0234469	0.71507	-0.0545154	0.0373966	0.991477	0.946944	1.0381
GCST90265941.txt	PDR	Inverse variance weighted	13	0.0110076	0.0301678	0.7152	-0.0481212	0.0701365	1.01107	0.953018	1.07265
GCST90264599.txt	PDR	Inverse variance weighted	41	0.00129608	0.00355724	0.715596	-0.0056761	0.00826827	1.0013	0.99434	1.0083
GCST90266593.txt	PDR	Inverse variance weighted	17	0.00665855	0.0182995	0.715959	-0.0292085	0.0425256	1.00668	0.971214	1.04344
GCST90265642.txt	PDR	Inverse variance weighted	26	-0.00567676	0.0156144	0.716186	-0.0362809	0.0249274	0.994339	0.964369	1.02524
GCST90266469.txt	PDR	Inverse variance weighted	34	0.00856516	0.0236077	0.716745	-0.037706	0.0548363	1.0086	0.962996	1.05637
GCST90266059.txt	PDR	Inverse variance weighted	20	0.00209306	0.00578356	0.717427	-0.0092427	0.0134288	1.0021	0.9908	1.01352
GCST90264503.txt	PDR	Inverse variance weighted	14	0.00822471	0.0227374	0.717556	-0.0363405	0.05279	1.00826	0.964312	1.05421
GCST90265390.txt	PDR	Inverse variance weighted	30	-0.00621446	0.0171918	0.717743	-0.0399105	0.0274815	0.993805	0.960875	1.02786
GCST90266723.txt	PDR	Inverse variance weighted	21	-0.00701507	0.0194608	0.718494	-0.0451582	0.031128	0.993009	0.955846	1.03162
GCST90266374.txt	PDR	Inverse variance weighted	19	0.00554582	0.0154374	0.719411	-0.0247115	0.0358031	1.00556	0.975591	1.03645
GCST90265480.txt	PDR	Inverse variance weighted	5	0.0210271	0.0586646	0.720022	-0.0939555	0.13601	1.02125	0.910323	1.14569
GCST90266411.txt	PDR	Inverse variance weighted	34	-0.00735489	0.0206134	0.72124	-0.0477571	0.0330473	0.992672	0.953365	1.0336
GCST90264585.txt	PDR	Inverse variance weighted	11	-0.0155114	0.0436908	0.722569	-0.101145	0.0701225	0.984608	0.903802	1.07264
GCST90265107.txt	PDR	Inverse variance weighted	26	-0.00674933	0.0190117	0.722583	-0.0440123	0.0305136	0.993273	0.956942	1.03098
GCST90265844.txt	PDR	Inverse variance weighted	9	0.0241687	0.0680991	0.722661	-0.109306	0.157643	1.02446	0.896456	1.17075
GCST90266065.txt	PDR	Inverse variance weighted	22	0.00738153	0.0208069	0.722766	-0.0333999	0.048163	1.00741	0.967152	1.04934
GCST90264971.txt	PDR	Inverse variance weighted	15	-0.0149833	0.0422431	0.72282	-0.0977797	0.0678131	0.985128	0.906849	1.07017
GCST90265577.txt	PDR	Wald ratio	1	-0.0924521	0.261577	0.723758	-0.605143	0.420239	0.911693	0.545996	1.52233
GCST90265430.txt	PDR	Inverse variance weighted	8	-0.0257471	0.0728988	0.723946	-0.168629	0.117135	0.974581	0.844822	1.12427
GCST90266539.txt	PDR	Inverse variance weighted	13	-0.00260664	0.00739054	0.724313	-0.0170921	0.0118788	0.997397	0.983053	1.01195
GCST90266697.txt	PDR	Inverse variance weighted	16	-0.020518	0.0582061	0.724458	-0.134602	0.0935659	0.979691	0.874064	1.09808
GCST90264646.txt	PDR	Inverse variance weighted	22	0.0103065	0.029369	0.72564	-0.0472567	0.0678696	1.01036	0.953843	1.07023
GCST90266236.txt	PDR	Inverse variance weighted	26	-0.0118006	0.0336397	0.725744	-0.0777345	0.0541333	0.988269	0.92521	1.05563
GCST90265730.txt	PDR	Inverse variance weighted	26	0.00904869	0.0257974	0.725768	-0.0415141	0.0596115	1.00909	0.959336	1.06142
GCST90265751.txt	PDR	Inverse variance weighted	18	-0.0109051	0.0311044	0.72589	-0.0718696	0.0500594	0.989154	0.930652	1.05133
GCST90266185.txt	PDR	Inverse variance weighted	16	-0.0124728	0.0356122	0.726159	-0.0822727	0.0573271	0.987605	0.921021	1.059
GCST90264177.txt	PDR	Inverse variance weighted	20	-0.0212523	0.0607127	0.726304	-0.140249	0.0977447	0.978972	0.869142	1.10268
GCST90265179.txt	PDR	Inverse variance weighted	4	0.018031	0.0515914	0.726716	-0.0830881	0.11915	1.01819	0.92027	1.12654
GCST90266872.txt	PDR	Inverse variance weighted	22	0.0094716	0.0271027	0.726736	-0.0436497	0.0625929	1.00952	0.957289	1.06459
GCST90264739.txt	PDR	Inverse variance weighted	14	-0.0112309	0.0321376	0.726741	-0.0742206	0.0517587	0.988832	0.928467	1.05312
GCST90265708.txt	PDR	Inverse variance weighted	28	0.00259167	0.00741651	0.726754	-0.0119447	0.017128	1.0026	0.988126	1.01728
GCST90264606.txt	PDR	Inverse variance weighted	21	-0.010878	0.0311454	0.72689	-0.0719231	0.050167	0.989181	0.930602	1.05145
GCST90264520.txt	PDR	Inverse variance weighted	18	-0.0103988	0.029782	0.726966	-0.0687716	0.047974	0.989655	0.93354	1.04914
GCST90265197.txt	PDR	Inverse variance weighted	22	0.00411707	0.0118114	0.727414	-0.0190333	0.0272674	1.00413	0.981147	1.02764
GCST90265813.txt	PDR	Inverse variance weighted	13	-0.00921408	0.0264571	0.727642	-0.0610701	0.0426419	0.990828	0.940757	1.04356
GCST90264771.txt	PDR	Inverse variance weighted	16	-0.0157396	0.0453184	0.728357	-0.104564	0.0730844	0.984384	0.900717	1.07582
GCST90266410.txt	PDR	Inverse variance weighted	16	0.00610409	0.0175964	0.728671	-0.0283849	0.0405931	1.00612	0.972014	1.04143
GCST90266322.txt	PDR	Inverse variance weighted	19	-0.00834676	0.0241836	0.729989	-0.0557467	0.0390531	0.991688	0.945779	1.03983
GCST90264889.txt	PDR	Inverse variance weighted	10	-0.00906697	0.0262846	0.730129	-0.0605847	0.0424508	0.990974	0.941214	1.04336
GCST90264780.txt	PDR	Inverse variance weighted	25	0.00357104	0.0103602	0.730328	-0.0167349	0.023877	1.00358	0.983404	1.02416
GCST90266093.txt	PDR	Inverse variance weighted	31	-0.0162131	0.0470691	0.730506	-0.108469	0.0760423	0.983918	0.897207	1.07901
GCST90264356.txt	PDR	Inverse variance weighted	25	-0.00535493	0.0155502	0.730573	-0.0358334	0.0251235	0.994659	0.964801	1.02544
GCST90265123.txt	PDR	Inverse variance weighted	18	-0.00651891	0.018933	0.73061	-0.0436277	0.0305899	0.993502	0.95731	1.03106
GCST90265669.txt	PDR	Inverse variance weighted	18	0.0133273	0.0388204	0.731369	-0.0627608	0.0894153	1.01342	0.939168	1.09353
GCST90265452.txt	PDR	Inverse variance weighted	4	0.0464911	0.135736	0.731967	-0.219552	0.312534	1.04759	0.802878	1.36688
GCST90265256.txt	PDR	Inverse variance weighted	23	-0.0120925	0.0354347	0.732907	-0.0815445	0.0573595	0.98798	0.921692	1.05904
GCST90266588.txt	PDR	Inverse variance weighted	8	0.0200635	0.0588394	0.733113	-0.0952617	0.135389	1.02027	0.909135	1.14498
GCST90265093.txt	PDR	Inverse variance weighted	37	-0.00343454	0.0100836	0.733401	-0.0231985	0.0163294	0.996571	0.977069	1.01646
GCST90265934.txt	PDR	Inverse variance weighted	21	0.00427129	0.0125548	0.733696	-0.020336	0.0288786	1.00428	0.979869	1.0293
GCST90264522.txt	PDR	Inverse variance weighted	22	0.00966636	0.0284412	0.733953	-0.0460783	0.0654111	1.00971	0.954967	1.0676
GCST90266153.txt	PDR	Inverse variance weighted	25	0.00651907	0.0192032	0.734249	-0.0311192	0.0441573	1.00654	0.96936	1.04515
GCST90265861.txt	PDR	Inverse variance weighted	24	-0.0061713	0.0181886	0.734387	-0.0418209	0.0294783	0.993848	0.959042	1.02992
GCST90264647.txt	PDR	Inverse variance weighted	13	0.0142129	0.0419477	0.734742	-0.0680045	0.0964303	1.01431	0.934256	1.10123
GCST90265444.txt	PDR	Inverse variance weighted	15	-0.0118817	0.0353115	0.736507	-0.0810922	0.0573288	0.988189	0.922109	1.059
GCST90265403.txt	PDR	Inverse variance weighted	21	0.0113481	0.0337405	0.736618	-0.0547832	0.0774794	1.01141	0.94669	1.08056
GCST90266187.txt	PDR	Inverse variance weighted	15	-0.00645942	0.0192344	0.737002	-0.0441588	0.03124	0.993561	0.956802	1.03173
GCST90265047.txt	PDR	Inverse variance weighted	20	0.014291	0.0425554	0.737005	-0.0691175	0.0976995	1.01439	0.933217	1.10263
GCST90264786.txt	PDR	Inverse variance weighted	107	0.00147636	0.00441124	0.737865	-0.00716967	0.0101224	1.00148	0.992856	1.01017
GCST90266409.txt	PDR	Inverse variance weighted	20	0.00843245	0.0252418	0.738329	-0.0410414	0.0579063	1.00847	0.959789	1.05962
GCST90266594.txt	PDR	Inverse variance weighted	21	0.0129199	0.0386922	0.738445	-0.0629169	0.0887566	1.013	0.939022	1.09281
GCST90265235.txt	PDR	Inverse variance weighted	25	-0.00607902	0.0182251	0.738717	-0.0418002	0.0296421	0.993939	0.959061	1.03009
GCST90264370.txt	PDR	Inverse variance weighted	6	-0.0267213	0.0801297	0.738775	-0.183776	0.130333	0.973633	0.832123	1.13921
GCST90266466.txt	PDR	Inverse variance weighted	10	-0.0123902	0.0371713	0.738888	-0.085246	0.0604656	0.987686	0.918286	1.06233
GCST90265084.txt	PDR	Inverse variance weighted	24	-0.00356143	0.0107167	0.739644	-0.0245662	0.0174433	0.996445	0.975733	1.0176
GCST90265467.txt	PDR	Inverse variance weighted	15	-0.0117855	0.0355172	0.740021	-0.0813993	0.0578283	0.988284	0.921826	1.05953
GCST90266253.txt	PDR	Inverse variance weighted	22	-0.0110093	0.0332705	0.740717	-0.0762194	0.0542008	0.989051	0.926613	1.0557
GCST90265583.txt	PDR	Inverse variance weighted	2	0.0530825	0.160542	0.740913	-0.26158	0.367745	1.05452	0.769834	1.44447
GCST90264206.txt	PDR	Inverse variance weighted	6	-0.0164765	0.0501191	0.742347	-0.11471	0.0817569	0.983659	0.891625	1.08519
GCST90266674.txt	PDR	Inverse variance weighted	11	-0.0181452	0.0553504	0.743045	-0.126632	0.0903416	0.982018	0.881058	1.09455
GCST90264309.txt	PDR	Inverse variance weighted	20	0.00796435	0.0243155	0.743257	-0.039694	0.0556227	1.008	0.961084	1.0572
GCST90264616.txt	PDR	Inverse variance weighted	22	0.00643559	0.0196671	0.743497	-0.0321119	0.0449831	1.00646	0.968398	1.04601
GCST90265621.txt	PDR	Inverse variance weighted	16	0.0130867	0.0400302	0.743727	-0.0653724	0.0915458	1.01317	0.936719	1.09587
GCST90265613.txt	PDR	Inverse variance weighted	7	-0.028967	0.0891995	0.745375	-0.203798	0.145864	0.971449	0.815627	1.15704
GCST90264743.txt	PDR	Inverse variance weighted	15	0.0130707	0.0402873	0.745607	-0.0658924	0.0920338	1.01316	0.936232	1.0964
GCST90265877.txt	PDR	Inverse variance weighted	19	0.00789942	0.0243738	0.745866	-0.0398732	0.0556721	1.00793	0.960911	1.05725
GCST90265379.txt	PDR	Inverse variance weighted	5	0.0206868	0.0638723	0.746031	-0.104503	0.145876	1.0209	0.900772	1.15705
GCST90266537.txt	PDR	Inverse variance weighted	19	0.00937258	0.0289538	0.746159	-0.0473768	0.066122	1.00942	0.953728	1.06836
GCST90265322.txt	PDR	Inverse variance weighted	26	0.00379924	0.011745	0.746333	-0.0192209	0.0268194	1.00381	0.980963	1.02718
GCST90264560.txt	PDR	Inverse variance weighted	26	0.0101131	0.0313515	0.747021	-0.0513358	0.0715619	1.01016	0.94996	1.07418
GCST90266545.txt	PDR	Inverse variance weighted	27	-0.0048828	0.0151575	0.747349	-0.0345916	0.024826	0.995129	0.966	1.02514
GCST90264595.txt	PDR	Wald ratio	1	0.0330899	0.10287	0.747706	-0.168536	0.234716	1.03364	0.844901	1.26455
GCST90264365.txt	PDR	Inverse variance weighted	19	0.00340188	0.0105897	0.748025	-0.0173539	0.0241577	1.00341	0.982796	1.02445
GCST90266012.txt	PDR	Inverse variance weighted	25	0.00787282	0.0245474	0.748423	-0.0402401	0.0559858	1.0079	0.960559	1.05758
GCST90266127.txt	PDR	Inverse variance weighted	9	0.00942181	0.0293913	0.74854	-0.0481851	0.0670287	1.00947	0.952957	1.06933
GCST90266372.txt	PDR	Inverse variance weighted	27	0.00529098	0.0165222	0.748791	-0.0270926	0.0376745	1.0053	0.973271	1.03839
GCST90266861.txt	PDR	Inverse variance weighted	31	-0.00711849	0.0222338	0.748843	-0.0506967	0.0364597	0.992907	0.950567	1.03713
GCST90265716.txt	PDR	Inverse variance weighted	13	0.0202	0.0631296	0.748986	-0.103534	0.143934	1.02041	0.901645	1.15481
GCST90266463.txt	PDR	Inverse variance weighted	11	0.0176647	0.0554643	0.750115	-0.0910454	0.126375	1.01782	0.912976	1.13471
GCST90266165.txt	PDR	Inverse variance weighted	17	-0.00872908	0.027522	0.751116	-0.0626722	0.045214	0.991309	0.939251	1.04625
GCST90266292.txt	PDR	Inverse variance weighted	37	0.00982903	0.0310317	0.751439	-0.050993	0.0706511	1.00988	0.950285	1.07321
GCST90265498.txt	PDR	Inverse variance weighted	24	0.00686262	0.0216987	0.751798	-0.0356667	0.049392	1.00689	0.964962	1.05063
GCST90264632.txt	PDR	Inverse variance weighted	17	-0.0132671	0.0420389	0.752313	-0.0956633	0.0691291	0.986821	0.90877	1.07157
GCST90265400.txt	PDR	Inverse variance weighted	19	-0.00528245	0.0167518	0.752507	-0.0381161	0.0275512	0.994731	0.962601	1.02793
GCST90264583.txt	PDR	Inverse variance weighted	20	-0.0135543	0.0430366	0.7528	-0.0979062	0.0707975	0.986537	0.906734	1.07336
GCST90265177.txt	PDR	Inverse variance weighted	44	0.00852447	0.0271247	0.753316	-0.0446399	0.0616888	1.00856	0.956342	1.06363
GCST90264850.txt	PDR	Inverse variance weighted	10	-0.0206586	0.0658055	0.753571	-0.149637	0.10832	0.979553	0.86102	1.1144
GCST90265387.txt	PDR	Inverse variance weighted	16	0.0087551	0.0279213	0.753852	-0.0459706	0.0634808	1.00879	0.95507	1.06554
GCST90264191.txt	PDR	Inverse variance weighted	2	-0.0373609	0.119161	0.753877	-0.270917	0.196195	0.963328	0.76268	1.21676
GCST90266659.txt	PDR	Inverse variance weighted	15	-0.00921015	0.0293821	0.75393	-0.0667991	0.0483788	0.990832	0.935383	1.04957
GCST90265920.txt	PDR	Inverse variance weighted	7	-0.0328028	0.104717	0.75409	-0.238049	0.172443	0.967729	0.788164	1.1882
GCST90266017.txt	PDR	Inverse variance weighted	16	-0.0107938	0.0344869	0.754294	-0.0783882	0.0568006	0.989264	0.924605	1.05844
GCST90264877.txt	PDR	Inverse variance weighted	13	0.0109266	0.0350049	0.754929	-0.057683	0.0795363	1.01099	0.943949	1.08278
GCST90265680.txt	PDR	Inverse variance weighted	20	-0.0142106	0.0457997	0.75635	-0.103978	0.0755568	0.98589	0.901245	1.07848
GCST90265145.txt	PDR	Wald ratio	1	-0.0632512	0.204068	0.756597	-0.463224	0.336722	0.938708	0.629252	1.40035
GCST90266323.txt	PDR	Inverse variance weighted	17	-0.00571213	0.0184413	0.756754	-0.0418571	0.0304329	0.994304	0.959007	1.0309
GCST90264407.txt	PDR	Inverse variance weighted	15	0.0183969	0.0594984	0.75717	-0.0982201	0.135014	1.01857	0.906449	1.14455
GCST90264719.txt	PDR	Inverse variance weighted	24	-0.0064954	0.0210101	0.757203	-0.0476753	0.0346845	0.993526	0.953443	1.03529
GCST90265927.txt	PDR	Inverse variance weighted	13	0.00714727	0.0231237	0.757254	-0.0381752	0.0524697	1.00717	0.962544	1.05387
GCST90266592.txt	PDR	Inverse variance weighted	13	0.00752154	0.0243698	0.757594	-0.0402432	0.0552863	1.00755	0.960556	1.05684
GCST90265462.txt	PDR	Inverse variance weighted	9	0.021584	0.06994	0.75762	-0.115498	0.158666	1.02182	0.890922	1.17195
GCST90266114.txt	PDR	Inverse variance weighted	10	-0.00854908	0.0278137	0.758562	-0.0630639	0.0459657	0.991487	0.938884	1.04704
GCST90266051.txt	PDR	Inverse variance weighted	18	0.0127882	0.041641	0.758763	-0.0688281	0.0944045	1.01287	0.933487	1.099
GCST90265360.txt	PDR	Inverse variance weighted	28	0.00609604	0.0199018	0.759372	-0.0329115	0.0451036	1.00611	0.967624	1.04614
GCST90264819.txt	PDR	Inverse variance weighted	2	-0.0537343	0.175436	0.759384	-0.397589	0.29012	0.947684	0.671938	1.33659
GCST90266023.txt	PDR	Inverse variance weighted	31	0.00170554	0.00556839	0.759385	-0.00920851	0.0126196	1.00171	0.990834	1.0127
GCST90266695.txt	PDR	Inverse variance weighted	29	-0.00672089	0.0219944	0.75993	-0.04983	0.0363882	0.993302	0.951391	1.03706
GCST90265183.txt	PDR	Inverse variance weighted	12	0.0259097	0.0848865	0.760193	-0.140468	0.192287	1.02625	0.868952	1.21202
GCST90266621.txt	PDR	Inverse variance weighted	15	0.0066539	0.021826	0.760472	-0.0361251	0.0494329	1.00668	0.96452	1.05068
GCST90265441.txt	PDR	Inverse variance weighted	2	0.0433633	0.142857	0.761475	-0.236636	0.323362	1.04432	0.789279	1.38177
GCST90265486.txt	PDR	Inverse variance weighted	18	0.00793788	0.0261522	0.761488	-0.0433203	0.0591961	1.00797	0.957605	1.06098
GCST90266002.txt	PDR	Inverse variance weighted	19	0.00670903	0.0221261	0.761724	-0.0366582	0.0500762	1.00673	0.964006	1.05135
GCST90266844.txt	PDR	Inverse variance weighted	19	-0.00931765	0.0308433	0.762578	-0.0697704	0.0511351	0.990726	0.932608	1.05247
GCST90265257.txt	PDR	Inverse variance weighted	10	0.0162098	0.0537149	0.762823	-0.0890714	0.121491	1.01634	0.91478	1.12918
GCST90266324.txt	PDR	Inverse variance weighted	11	-0.0115925	0.0384423	0.762991	-0.0869394	0.0637544	0.988474	0.916733	1.06583
GCST90264441.txt	PDR	Inverse variance weighted	23	0.00997626	0.0330875	0.763025	-0.0548753	0.0748278	1.01003	0.946603	1.0777
GCST90265140.txt	PDR	Inverse variance weighted	18	-0.0106447	0.0353691	0.763445	-0.0799681	0.0586787	0.989412	0.923146	1.06043
GCST90265321.txt	PDR	Inverse variance weighted	11	-0.0267511	0.0889481	0.763606	-0.201089	0.147587	0.973604	0.817839	1.15903
GCST90266869.txt	PDR	Inverse variance weighted	28	-0.012654	0.0420888	0.763682	-0.095148	0.0698401	0.987426	0.909238	1.07234
GCST90264885.txt	PDR	Inverse variance weighted	10	-0.0100015	0.033288	0.763831	-0.0752459	0.0552429	0.990048	0.927515	1.0568
GCST90264267.txt	PDR	Inverse variance weighted	33	-0.0102796	0.0342187	0.763866	-0.0773483	0.0567892	0.989773	0.925567	1.05843
GCST90266265.txt	PDR	Inverse variance weighted	15	-0.00709036	0.0236585	0.764409	-0.053461	0.0392803	0.992935	0.947943	1.04006
GCST90264952.txt	PDR	Inverse variance weighted	21	-0.0131611	0.0439919	0.764809	-0.0993852	0.073063	0.986925	0.905394	1.0758
GCST90266453.txt	PDR	Inverse variance weighted	26	-0.00182918	0.00612915	0.765367	-0.0138423	0.0101839	0.998172	0.986253	1.01024
GCST90266362.txt	PDR	Inverse variance weighted	15	0.00567455	0.0191031	0.766429	-0.0317675	0.0431166	1.00569	0.968732	1.04406
GCST90266232.txt	PDR	Inverse variance weighted	16	0.00758051	0.0255883	0.76704	-0.0425725	0.0577335	1.00761	0.958321	1.05943
GCST90266034.txt	PDR	Inverse variance weighted	24	-0.00386699	0.0130736	0.767393	-0.0294912	0.0217572	0.99614	0.970939	1.022
GCST90265944.txt	PDR	Inverse variance weighted	14	-0.0164751	0.0558025	0.767812	-0.125848	0.0928979	0.98366	0.881749	1.09735
GCST90266505.txt	PDR	Inverse variance weighted	27	-0.00760631	0.0258118	0.768236	-0.0581974	0.0429848	0.992423	0.943464	1.04392
GCST90266711.txt	PDR	Inverse variance weighted	16	0.0113621	0.0385606	0.768257	-0.0642167	0.0869409	1.01143	0.937802	1.09083
GCST90266134.txt	PDR	Inverse variance weighted	14	0.00887747	0.0303208	0.769687	-0.0505513	0.0683062	1.00892	0.950705	1.07069
GCST90266708.txt	PDR	Inverse variance weighted	10	-0.0149352	0.0510426	0.769826	-0.114979	0.0851084	0.985176	0.891385	1.08884
GCST90265374.txt	PDR	Inverse variance weighted	2	-0.0423685	0.145198	0.770441	-0.326956	0.242219	0.958517	0.721115	1.27407
GCST90264725.txt	PDR	Inverse variance weighted	3	0.0545887	0.187453	0.770889	-0.31282	0.421997	1.05611	0.731382	1.525
GCST90265504.txt	PDR	Inverse variance weighted	31	-0.00591807	0.0203339	0.771018	-0.0457726	0.0339365	0.994099	0.955259	1.03452
GCST90264307.txt	PDR	Inverse variance weighted	14	0.00934834	0.0321978	0.771556	-0.0537594	0.0724561	1.00939	0.94766	1.07515
GCST90266564.txt	PDR	Inverse variance weighted	25	-0.00723103	0.0249227	0.771711	-0.0560796	0.0416175	0.992795	0.945464	1.0425
GCST90265218.txt	PDR	Inverse variance weighted	11	0.00706945	0.024398	0.772003	-0.0407506	0.0548895	1.00709	0.960069	1.05642
GCST90266615.txt	PDR	Inverse variance weighted	19	-0.0106207	0.03671	0.772343	-0.0825723	0.061331	0.989436	0.920745	1.06325
GCST90266175.txt	PDR	Inverse variance weighted	17	-0.00569683	0.0197161	0.772625	-0.0443404	0.0329468	0.994319	0.956628	1.0335
GCST90264193.txt	PDR	Inverse variance weighted	15	0.00970132	0.0335819	0.772669	-0.0561192	0.0755218	1.00975	0.945426	1.07845
GCST90264962.txt	PDR	Inverse variance weighted	14	-0.00956834	0.0331673	0.772974	-0.0745763	0.0554397	0.990477	0.928137	1.05701
GCST90264489.txt	PDR	Inverse variance weighted	23	-0.00271197	0.00940868	0.773162	-0.021153	0.0157291	0.997292	0.979069	1.01585
GCST90265052.txt	PDR	Inverse variance weighted	10	-0.0202544	0.0703306	0.773355	-0.158102	0.117594	0.979949	0.853762	1.12479
GCST90264541.txt	PDR	Inverse variance weighted	23	0.00852409	0.0296276	0.773571	-0.0495461	0.0665943	1.00856	0.951661	1.06886
GCST90265792.txt	PDR	Inverse variance weighted	15	-0.0141783	0.049591	0.774952	-0.111377	0.0830201	0.985922	0.894602	1.08656
GCST90265866.txt	PDR	Inverse variance weighted	14	-0.0150931	0.0528401	0.775156	-0.11866	0.0884734	0.98502	0.88811	1.09251
GCST90264351.txt	PDR	Inverse variance weighted	12	0.00902499	0.0316739	0.775695	-0.053056	0.0711059	1.00907	0.948327	1.07369
GCST90266474.txt	PDR	Inverse variance weighted	9	-0.0220421	0.077433	0.775904	-0.173811	0.129727	0.978199	0.840456	1.13852
GCST90265372.txt	PDR	Wald ratio	1	-0.0524983	0.185265	0.776894	-0.415617	0.310621	0.948856	0.659933	1.36427
GCST90266830.txt	PDR	Inverse variance weighted	5	0.0148386	0.0523752	0.776937	-0.0878168	0.117494	1.01495	0.915929	1.12467
GCST90264613.txt	PDR	Inverse variance weighted	9	-0.0108115	0.0382206	0.777275	-0.0857238	0.0641007	0.989247	0.917848	1.0662
GCST90264190.txt	PDR	Inverse variance weighted	14	0.0149197	0.0529911	0.778288	-0.0889429	0.118782	1.01503	0.914898	1.12612
GCST90266853.txt	PDR	Wald ratio	1	0.0428469	0.15221	0.778328	-0.255485	0.341179	1.04378	0.774541	1.4066
GCST90264551.txt	PDR	Inverse variance weighted	17	-0.00795461	0.0282896	0.778569	-0.0634023	0.047493	0.992077	0.938566	1.04864
GCST90264548.txt	PDR	Inverse variance weighted	35	0.00852236	0.0303526	0.778881	-0.0509688	0.0680135	1.00856	0.950308	1.07038
GCST90264774.txt	PDR	Inverse variance weighted	14	0.0021574	0.00769622	0.779233	-0.0129272	0.017242	1.00216	0.987156	1.01739
GCST90266528.txt	PDR	Inverse variance weighted	21	-0.00309165	0.0110354	0.779356	-0.024721	0.0185377	0.996913	0.975582	1.01871
GCST90266234.txt	PDR	Inverse variance weighted	26	0.00812394	0.0290062	0.779419	-0.0487281	0.064976	1.00816	0.95244	1.06713
GCST90266161.txt	PDR	Inverse variance weighted	37	-0.016332	0.0584	0.77974	-0.130796	0.0981321	0.983801	0.877397	1.10311
GCST90266642.txt	PDR	Wald ratio	1	0.0548279	0.196142	0.779837	-0.32961	0.439266	1.05636	0.719204	1.55157
GCST90264751.txt	PDR	Inverse variance weighted	25	0.0130811	0.0468	0.779854	-0.0786469	0.104809	1.01317	0.924366	1.1105
GCST90265261.txt	PDR	Inverse variance weighted	21	0.0115665	0.0414022	0.779962	-0.0695818	0.0927147	1.01163	0.932784	1.09715
GCST90265694.txt	PDR	Inverse variance weighted	6	0.0211045	0.0758606	0.780858	-0.127582	0.169791	1.02133	0.880221	1.18506
GCST90264414.txt	PDR	Inverse variance weighted	26	-0.00729521	0.0262881	0.781388	-0.0588198	0.0442294	0.992731	0.942877	1.04522
GCST90266247.txt	PDR	Inverse variance weighted	30	-0.00447363	0.0162026	0.782467	-0.0362307	0.0272834	0.995536	0.964418	1.02766
GCST90266810.txt	PDR	Inverse variance weighted	16	0.00627962	0.0227674	0.782689	-0.0383445	0.0509037	1.0063	0.962381	1.05222
GCST90265344.txt	PDR	Inverse variance weighted	23	0.00769634	0.0279366	0.782938	-0.0470594	0.0624521	1.00773	0.954031	1.06444
GCST90265147.txt	PDR	Inverse variance weighted	2	-0.0603274	0.219295	0.783242	-0.490146	0.369491	0.941456	0.612537	1.447
GCST90264545.txt	PDR	Inverse variance weighted	34	-0.0102612	0.0373677	0.783622	-0.083502	0.0629795	0.989791	0.919889	1.06501
GCST90264286.txt	PDR	Wald ratio	1	0.0483805	0.176443	0.783932	-0.297448	0.394209	1.04957	0.742711	1.48321
GCST90265717.txt	PDR	Inverse variance weighted	6	-0.0209927	0.0769011	0.784866	-0.171719	0.129733	0.979226	0.842216	1.13852
GCST90264334.txt	PDR	Inverse variance weighted	19	0.00732498	0.0268419	0.784935	-0.0452851	0.059935	1.00735	0.955725	1.06177
GCST90265409.txt	PDR	Inverse variance weighted	10	-0.00743998	0.0275255	0.786934	-0.06139	0.0465101	0.992588	0.940456	1.04761
GCST90266638.txt	PDR	Inverse variance weighted	12	-0.0153176	0.0567662	0.787286	-0.126579	0.0959442	0.984799	0.881104	1.1007
GCST90265995.txt	PDR	Inverse variance weighted	23	-0.0058199	0.0215858	0.787455	-0.048128	0.0364882	0.994197	0.953012	1.03716
GCST90265841.txt	PDR	Inverse variance weighted	15	-0.0100806	0.037525	0.78821	-0.0836295	0.0634683	0.98997	0.919772	1.06553
GCST90264876.txt	PDR	Inverse variance weighted	16	0.0082408	0.0307471	0.788685	-0.0520235	0.0685051	1.00827	0.949307	1.07091
GCST90265734.txt	PDR	Inverse variance weighted	18	-0.00729185	0.0272087	0.788702	-0.0606209	0.0460372	0.992735	0.94118	1.04711
GCST90266360.txt	PDR	Inverse variance weighted	19	0.00528435	0.0197325	0.788854	-0.0333913	0.04396	1.0053	0.96716	1.04494
GCST90266439.txt	PDR	Inverse variance weighted	51	0.0014754	0.0055348	0.789801	-0.00937279	0.0123236	1.00148	0.990671	1.0124
GCST90265236.txt	PDR	Inverse variance weighted	11	0.010279	0.0387813	0.79097	-0.0657323	0.0862904	1.01033	0.936381	1.09012
GCST90266705.txt	PDR	Inverse variance weighted	19	-0.0116852	0.0442136	0.791557	-0.0983439	0.0749736	0.988383	0.906337	1.07786
GCST90266237.txt	PDR	Inverse variance weighted	28	0.00541064	0.0204825	0.791657	-0.034735	0.0455563	1.00543	0.965861	1.04661
[truncated: 7,489 more rows]

## Sheet: Table S28
Table S28 Causal relationship between CTSH and PDR mediated by metabolites
[truncated: 9 more rows]
