# Supplementary material for: Cathepsin H drives hypoxia-associated inflammatory and angiogenic programs in diabetic retinopathy and represents a potential therapeutic target
Source: Int J Biol Sci. 2026 Apr 23;22(9):4647–69. doi: 10.7150/ijbs.134125 (PMC13182238; doi:10.7150/ijbs.134125)
Supplement: Supplementary file 2 — Supplementary tables. [file ijbsv22p4647s2.zip › Supplement Tables 6.xlsx]

## Sheet: Table S29
Table S29 Molecular docking results of CTSH with candidate ligands
Index	mol	Catalog_NO	Name	CAS	a_acc	a_don	b_1rotN	logP(o/w)	Weight	r_i_docking_score	r_psp_MMGBSA_dG_Bind
L2000	[P@@](=O)(OC[C@@H]1[C@@H](O)[C@](F)(C)[C@H](N2C(=O)NC(=O)C=C2)O1)(Oc1ccccc1)N[C@H](C(=O)OC(C)C)C	Sofosbuvir	Sofosbuvir	1190307-88-0	8	3	10	0.81	529.458	-6.05871	-73.9433
L2000	O=C(O[C@H]1[C@H](O)[C@@H](CO)O[C@]1(O[C@@H]1[C@H](O)[C@@H](O)[C@H](O)[C@@H](COC(=O)c2ccc(O)cc2)O1)CO)/C=C/c1cc(OC)c(O)c(OC)c1	Tenuifoliside B	Tenuifoliside B	139726-36-6	15	8	12	-0.10226	668.601	-6.72904	-73.0917
HY-L001	Fc1ccc(CNc2nc(NCC3CCCCC3)nc(Nc3ccc(CC(=O)NCCOCCOCCN)cc3)n2)cc1	HY-15858	AP-III-a4	1177827-73-4	7	5	18	2.39574	594.736	-6.14116	-72.9503
HY-L001	S(=O)(=O)(N)c1cc(c(O)cc1)-c1c(O)c(-c2[nH]c3c(n2)ccc(C(=N)N)c3)cc(CC(=O)N[C@H](C(=O)O)CC(=O)O)c1	HY-16382	PCI-27483	871266-63-6	12	12	10	1.189	596.577	-6.66664	-71.9791
L2000	O(C[C@@H]1[C@@H](O)[C@H](O)[C@@H](O)[C@H](Oc2cc(O)c3C(=O)C[C@@H](c4cc(O)c(O)cc4)Oc3c2)O1)[C@H]1[C@H](O)[C@H](O)[C@@H](O)[C@H](C)O1	Eriocitrin	Eriocitrin	13463-28-0	15	9	6	-1.038	596.538	-7.62932	-71.8753
HY-L001	Clc1nc(N)nc2n(Cc3c(C)c(OC)c(C)cn3)cc(C#CCCNc3c4C(=O)N([C@@H]5C(=O)NC(=O)CC5)C(=O)c4ccc3)c12	HY-115997	PROTAC HSP90 degrader BP3	2669072-88-0	8	3	9	3.15453	641.088	-6.16488	-69.5311
HY-L001	O([C@@H](C(=O)O)Cc1cc(O)c(O)cc1)C(=O)/C=C/c1c2[C@H](C(=O)O)[C@@H](c3cc(O)c(O)cc3)Oc2c(O)cc1	HY-N0823	Lithospermic acid	28831-65-4	11	9	8	3.652	538.461	-8.90081	-69.4843
HY-L001	O=C(OCc1ccccc1)N[C@H](C(=O)N[C@H](C(=O)N[C@H](C(=O)Nc1cc2OC(=O)C=C(C)c2cc1)CC(=O)N)C)C	HY-136626	Z-Ala-Ala-Asn-AMC	149697-16-5	6	5	11	0.906	565.583	-6.01098	-68.6309
HY-L001	O=C(/C=C/c1ccc(O)cc1)c1c(O)cc(O[C@H]2[C@H](O[C@H]3[C@H](O)[C@@](O)(CO)CO3)[C@@H](O)[C@H](O)[C@@H](CO)O2)cc1	HY-N6987	Licraside	29913-71-1	13	8	9	-0.73426	550.513	-6.31556	-68.4285
L2000	FC(F)(F)c1cc(CN(C(=O)NCc2ccccc2)CC)c(-c2c(OC)ccc(CC(=O)O)c2)cc1	AM211	AM211	1175526-27-8	4	3	10	5.98676	500.517	-6.86768	-66.3395
L2000	Brc1cc(F)c(Nc2c(F)c3ncn(C)c3cc2C(=O)NOCCO)cc1	Binimetinib	Binimetinib	606143-89-9	4	3	6	2.977	441.232	-6.18691	-65.9579
L2000	Clc1c(Nc2nc(c(C)cn2)-c2cc(C(=O)N[C@H](CO)c3cc(Cl)ccc3)[nH]c2)ccc(F)c1	VX-11e	VX-11e	896720-20-0	4	4	7	4.35	500.361	-6.21166	-65.7449
HY-L001	S(CC[C@H](NC(=O)[C@@H](N)Cc1c2c([nH]c1)cccc2)C(=O)N[C@H](C(=O)N[C@H](C(=O)N)Cc1ccccc1)CC(=O)O)C	HY-125556	Tetragastrin	1947-37-1	7	8	16	0.717	596.709	-7.04713	-65.3025
L2000	Clc1c(NC(=O)c2c(O[C@H](C(F)(F)F)C)cc(N3C(=O)N(CC)C(CO)=N3)c(F)c2)c(F)ccc1	BAY-2402234	BAY-2402234	2225819-06-5	5	2	7	4.42376	520.842	-6.25636	-63.534
L2000	Brc1cc(Cl)c(Nc2c(F)c3ncn(C)c3cc2C(=O)NOCCO)cc1	Selumetinib	Selumetinib	606143-52-6	4	3	6	3.416	457.687	-6.2971	-63.4636
L2000	FC(F)(F)c1cc(NC(=O)Nc2c(F)cc(-c3c(COC)c(CN4CCOCC4)n4N=CN=C(N)c34)cc2)c(F)cc1	EOC317	EOC317	939805-30-8	6	3	7	3.78176	591.541	-6.68777	-63.3935
HY-L001	Brc1c(O)c(Br)cc(C[C@@H](NC(=O)N2CCC(N3C(=O)Nc4c(cccc4)C3)CC2)C(=O)N[C@H](C(=O)N2CCN(c3ccncc3)CC2)CCCCN)c1	HY-10095	Olcegepant	204697-65-4	7	5	14	2.887	869.66	-6.5944	-62.7809
HY-L001	O=C(O[C@@H]1[C@@H](O)[C@@H](O)[C@@H](CO)O[C@H]1OC1=C(c2cc(O)c(O)cc2)Oc2c(c(O)cc(O)c2)C1=O)c1cc(O)c(O)c(O)c1	HY-N0526	2"-O-Galloylhyperin	53209-27-1	14	10	6	0.91674	616.484	-8.37047	-62.7378
HY-L001	S(C(=O)c1ccccc1)C[C@H](C(=O)N1[C@H](C(=O)O)C[C@H](Sc2ccccc2)C1)C	HY-B0655	Zofenopril (calcium)	81938-43-4	2	0	8	4.431	428.553	-6.72533	-61.8815
HY-L001	Fc1ccc(C[C@H](N)C(=O)N2[C@H](C(=O)N[C@H](C(=O)NCC(=O)N[C@H](C(=O)N)Cc3c4c([nH]c3)cccc4)CCCNC(=N)N)C[C@@H](O)C2)cc1	HY-105077A	Nemifitide (diTFA)	204992-09-6	8	10	17	-0.676	694.769	-6.46574	-61.7553
HY-L001	O=C(N[C@H](C(=O)NCC(=O)N)C(C)C)[C@@H](NC(=O)[C@@H](NC(=O)[C@@H](NC(=O)[C@H](NC(=O)[C@@H](N)Cc1ccc(O)cc1)C)Cc1ccccc1)CCC(=O)O)C(C)C	HY-P1013A	Deltorphin 2 (TFA)		11	11	22	0.079	782.896	-7.81203	-61.6624
HY-L001	Clc1c(NC(=O)c2c(O[C@H](C(F)(F)F)C)cc(N3C(=O)N(CC)C(CO)=N3)c(F)c2)c(F)ccc1	HY-112645	BAY-2402234	2225819-06-5	5	2	7	4.42376	520.842	-6.24145	-60.3756
HY-L001	O(C[C@@H]1[C@@H](O)[C@H](O)[C@@H](O)[C@H](Oc2cc(O)c3C(=O)C(O[C@H]4[C@H](O)[C@@H](O)[C@H](O)[C@@H](CO)O4)=C(c4cc(O)c(O)cc4)Oc3c2)O1)[C@H]1[C@H](O)[C@@H](O)[C@H](O)[C@@H](CO)O1	HY-N1968	Quercetin-3-O-尾-D-glucose-7-O-尾-D-gentiobiosiden	60778-02-1	21	14	10	-4.412	788.661	-10.2435	-59.9474
HY-L001	O=C(/C=C(\O)/C=C/c1cc(OC)c(O)cc1)/C=C/c1cc(OC)c(O[C@H]2[C@H](O)[C@@H](O)[C@H](O)[C@@H](C(=O)O)O2)cc1	HY-138795	Curcumin-尾-D-glucuronide	227466-72-0	12	6	11	1.40474	544.509	-6.7656	-59.9172
L2000	OCCNc1nc(NCCc2ccccc2)c2c(n(/C=C/c3ccccc3)nc2)n1	SI-113	SI-113	1392816-46-4	4	3	9	2.60553	400.486	-6.38254	-59.213
L2000	O=C(O)[C@@H](NC(=O)[C@@H](N)CCC(=O)O)Cc1c2c([nH]c1)cccc2	Oglufanide	Oglufanide	38101-59-6	6	7	8	0.525	333.344	-7.113	-59.045
HY-L001	Clc1cc(Cl)cc([C@H](NC(=O)[C@@H](NC(=O)CCCCNc2ncccc2)COCc2ccccc2)CC(=O)O)c1	HY-101473	EMD527040	851333-14-7	6	5	16	4.576	587.504	-6.71069	-58.9441
HY-L001	O=C(NCc1ccc(O)cc1)[C@H](NC(=O)C(c1ccccc1)c1ccccc1)CCCNC(=N)N	HY-107726	BIBP3226 (TFA)	1068148-47-9	4	6	11	3.868	473.577	-6.95529	-58.8133
HY-L001	O([C@H]1[C@H](O)[C@@H](O)[C@H](c2c(O)cc(O)c3C(=O)C=C(c4ccc(O)cc4)Oc23)O[C@@H]1CO)[C@H]1[C@H](O)[C@@H](O)[C@H](O)[C@@H](CO)O1	HY-N5073	Vitexin-4''-O-glucoside	178468-00-3	14	10	6	-1.856	594.522	-9.09259	-58.7365
L2000	Clc1cc(Oc2n(Cc3ccc(Cl)cc3)c3C(=O)N(CCCO)C(=O)N(C)c3n2)ccc1	HC-070	HC-070	1628291-95-1	4	1	7	4.13	475.332	-6.09715	-58.5843
HY-L001	Fc1c(CNC(=O)c2c(COC)nn(Cc3ccc(CN4C(=O)C=CC=C4)cc3)c2)nccc1OC	HY-132830	Sebetralstat	1933514-13-6	6	1	10	1.652	491.523	-6.26262	-58.5551
HY-L001	O=C(N[C@@H](C(=O)N)Cc1ccccc1)[C@H](NC(=O)[C@H](NC(=O)C)Cc1ccc(O)cc1)CCCNC(=N)N	HY-100538A	DTP3 (TFA)		6	8	14	0.577	525.61	-8.5369	-58.3203
L2000	Clc1cc(Nc2nc(-c3cc(NCCCO)ncc3)ccn2)ccc1	CGP60474	CGP60474	164658-13-3	4	3	7	2.434	355.829	-6.47275	-56.3588
HY-L001	O=C(O)C[C@H](N1C(=O)N(CCCc2nc3NCCCc3cc2)CC1)c1cnc(OC)cc1	HY-15102	MK-0429	227963-15-7	5	3	9	1.306	439.516	-6.24088	-56.2033
HY-L001	O(C)c1c(O)c2C(=O)C(c3cc(OC)c(OC)c(O)c3)=COc2cc1O[C@H]1[C@H](O)[C@@H](O)[C@H](O)[C@@H](CO)O1	HY-N3011	Iridin	491-74-7	12	6	7	-0.94852	522.459	-9.27869	-55.5451
L2000	Brc1cc(CNCCO)c(OCc2cc(C(F)(F)F)c(F)cc2)cc1	USP25/28 inhibitor AZ1	USP25/28 inhibitor AZ1	2165322-94-9	3	2	7	4.69276	422.216	-6.19261	-54.9548
HY-L001	O=C(O)[C@@H](N)CN1C(=O)N(Cc2c(C(=O)O)scc2)C(=O)C(C)=C1	HY-107602	UBP310	902464-46-4	7	5	6	-3.34773	353.355	-7.18536	-54.8394
L2000	O=C1c2c(O)c([C@H]3[C@H](O)[C@@H](O)[C@H](O)[C@@H](CO)O3)c(O)cc2OC(c2cc(O)c(O)cc2)=C1	Isoorientin	Isoorientin	4261-42-1	10	8	3	-0.213	448.38	-7.42282	-54.382
HY-L001	Fc1c(-c2ccc(CNCc3n[nH]nc3)cc2)ccc(N2C(=O)O[C@@H](CNC(=O)C)C2)c1	HY-14800	Radezolid	869884-78-6	6	4	8	2.319	438.463	-6.05162	-54.323
L2000	O=C(O[C@H]1[C@H](c2cc(O)c(O)cc2)Oc2c(c(O)cc(O)c2)C1)c1cc(O)c(O)c(O)c1	(-)-Catechin gallate	(-)-Catechin gallate	130405-40-2	9	7	3	3.376	442.376	-6.66846	-54.2549
HY-L001	Fc1c(CNC2Cc3c(cccc3)C2)c(F)cc(-c2cc(-c3[nH]ncn3)ccc2)c1	HY-115066	GSK1521498 (free base)	1007573-18-3	4	3	5	5.442	402.448	-6.48468	-53.6879
L2000	Clc1c(C(F)(F)F)cc(NC(=N)Nc2ncc(Oc3cc(C(=O)NC)ncc3)cc2)cc1	2-Pyridinecarboxamide 4-[[6-[[[[4-chloro-3-(trifluoromethyl)phenyl]amino]iminomethyl]amino]-3-pyridinyl]oxy]-N-methyl-	2-Pyridinecarboxamide 4-[[6-[[[[4-chloro-3-(trifluoromethyl)phenyl]amino]iminomethyl]amino]-3-pyridinyl]oxy]-N-methyl-	2136278-38-9	4	4	5	3.80576	464.835	-6.18074	-51.1242

## Sheet: Table S30
Table S30 MM/GBSA binding free energy results for CTSH–HY-L001 complex
mol	s_m_entry_id	s_m_entry_name	s_m_Source_Path	s_m_Source_File	i_m_Source_File_Index	s_m_job_name	Catalog_NO	Name	Alternative_Names	CAS	Target	Pathway	Formula	Concentration	ResearchArea	ClinicalInformation	a_acc	a_don	b_1rotN	logP(o/w)	Weight	i_lp_mmshare_version	r_lp_tautomer_probability	i_f3d_flags	s_lp_Force_Field	r_lp_Energy	b_lp_Chiralities_Consistent	s_lp_Variant	s_i_glide_gridfile	i_i_glide_lignum	i_i_glide_rotatable_bonds	r_i_docking_score	r_i_glide_ligand_efficiency	r_i_glide_ligand_efficiency_sa	r_i_glide_ligand_efficiency_ln	r_i_glide_gscore	r_i_glide_lipo	r_i_glide_hbond	r_i_glide_metal	r_i_glide_rewards	r_i_glide_evdw	r_i_glide_ecoul	r_i_glide_erotb	r_i_glide_esite	r_i_glide_emodel	r_i_glide_energy	r_i_glide_einternal	i_i_glide_confnum	i_i_glide_posenum
Fc1ccc(CNc2nc(NCC3CCCCC3)nc(Nc3ccc(CC(=O)NCCOCCOCCN)cc3)n2)cc1	22778	glide-dock_SP_HY-L001_pv.6	/home/hp/project/hao-vs/glide-dock_XP_HY-L001	glide-dock_XP_HY-L001_pv.maegz	225	prime_mmgbsa_HY-L001	HY-15858	AP-III-a4	ENOblock	1177827-73-4	Apoptosis; Enolase	Apoptosis; Metabolic Enzyme/Protease	C31H43FN8O3	10mM	Cancer; Metabolic Disease	No Development Reported	7	5	18	2.39574	594.736	51139	1	0	OPLS3e	28.3782	1	Untitled Document-1	glide-grid	5	19	-6.14116	-0.142818	-0.500347	-1.28983	-6.14116	-2.59721	-1.55404	0	-0.629582	-47.9464	-13.2171	0.955024	-0.0187605	-87.9788	-61.1635	9.04878	1	39
S(=O)(=O)(N)c1cc(c(O)cc1)-c1c(O)c(-c2[nH]c3c(n2)ccc(C(=N)N)c3)cc(CC(=O)N[C@H](C(=O)O)CC(=O)O)c1	22718	glide-dock_SP_HY-L001_pv.55	/home/hp/project/hao-vs/glide-dock_XP_HY-L001	glide-dock_XP_HY-L001_pv.maegz	165	prime_mmgbsa_HY-L001	HY-16382	PCI-27483		871266-63-6	Others	Others	C26H24N6O9S	10mM	Cancer	Phase 2	12	12	10	1.189	596.577	51139	1	0	OPLS3e	31.0217	1	Untitled Document-1	glide-grid	54	15	-6.66664	-0.158729	-0.551748	-1.40716	-6.66664	-1.59004	-0.34815	0	-0.627101	-47.9313	-18.7602	0.416749	-0.0459395	-94.2356	-66.6916	9.54187	1	9
Clc1nc(N)nc2n(Cc3c(C)c(OC)c(C)cn3)cc(C#CCCNc3c4C(=O)N([C@@H]5C(=O)NC(=O)CC5)C(=O)c4ccc3)c12	22772	glide-dock_SP_HY-L001_pv.141	/home/hp/project/hao-vs/glide-dock_XP_HY-L001	glide-dock_XP_HY-L001_pv.maegz	219	prime_mmgbsa_HY-L001	HY-115997	PROTAC HSP90 degrader BP3		2669072-88-0	HSP; PROTACs	Cell Cycle/DNA Damage; Metabolic Enzyme/Protease; PROTAC	C32H29ClN8O5	10mM	Cancer	Phase 3	8	3	9	3.15453	641.088	51139	0.99995	0	OPLS3e	36.4788	1	Untitled Document-1	glide-grid	140	9	-6.16488	-0.134019	-0.480197	-1.27673	-6.16488	-2.08811	-0.777382	0	-0.533878	-44.4905	-7.74605	0.267052	-0.0405148	-78.9939	-52.2365	5.66536	1	1
O([C@@H](C(=O)O)Cc1cc(O)c(O)cc1)C(=O)/C=C/c1c2[C@H](C(=O)O)[C@@H](c3cc(O)c(O)cc3)Oc2c(O)cc1	22580	glide-dock_SP_HY-L001_pv.178	/home/hp/project/hao-vs/glide-dock_XP_HY-L001	glide-dock_XP_HY-L001_pv.maegz	27	prime_mmgbsa_HY-L001	HY-N0823	Lithospermic acid	(+)-Lithospermic acid	28831-65-4	Others	Others	C27H22O12	10mM	Inflammation/Immunology	No Development Reported	11	9	8	3.652	538.461	51139	1	0	OPLS3e	37.6013	1	Untitled Document-1	glide-grid	177	16	-8.90081	-0.228226	-0.773962	-1.90859	-8.90081	-2.27055	0	0	-0.707741	-46.721	-13.4707	0.641397	-0.0100266	-80.2043	-60.1917	8.18396	1	5
O=C(OCc1ccccc1)N[C@H](C(=O)N[C@H](C(=O)N[C@H](C(=O)Nc1cc2OC(=O)C=C(C)c2cc1)CC(=O)N)C)C	22789	glide-dock_SP_HY-L001_pv.209	/home/hp/project/hao-vs/glide-dock_XP_HY-L001	glide-dock_XP_HY-L001_pv.maegz	236	prime_mmgbsa_HY-L001	HY-136626	Z-Ala-Ala-Asn-AMC	Cbz-Ala-Ala-Asn-AMC	149697-16-5	Others	Others	C28H31N5O8	10mM	Cancer	No Development Reported	6	5	11	0.906	565.583	51139	1	0	OPLS3e	39.6098	1	Untitled Document-1	glide-grid	208	16	-6.01098	-0.146609	-0.505541	-1.27525	-6.01098	-2.33353	-0.506237	0	-0.69627	-46.2287	-7.65493	0.825829	-0.0427373	-75.0674	-53.8836	6.1112	1	3
O=C(/C=C/c1ccc(O)cc1)c1c(O)cc(O[C@H]2[C@H](O[C@H]3[C@H](O)[C@@](O)(CO)CO3)[C@@H](O)[C@H](O)[C@@H](CO)O2)cc1	22750	glide-dock_SP_HY-L001_pv.810	/home/hp/project/hao-vs/glide-dock_XP_HY-L001	glide-dock_XP_HY-L001_pv.maegz	197	prime_mmgbsa_HY-L001	HY-N6987	Licraside		29913-71-1	Others	Others	C26H30O13	10mM	Inflammation/Immunology	No Development Reported	13	8	9	-0.73426	550.513	51139	1	0	OPLS3e	41.1908	1	Untitled Document-1	glide-grid	809	17	-6.31556	-0.161938	-0.549164	-1.35424	-6.31556	-2.24126	-0.114704	0	-0.279027	-46.3438	-10.949	0.546621	-0.000299475	-70.5727	-57.2927	0	1	6
S(CC[C@H](NC(=O)[C@@H](N)Cc1c2c([nH]c1)cccc2)C(=O)N[C@H](C(=O)N[C@H](C(=O)N)Cc1ccccc1)CC(=O)O)C	22688	glide-dock_SP_HY-L001_pv.131	/home/hp/project/hao-vs/glide-dock_XP_HY-L001	glide-dock_XP_HY-L001_pv.maegz	135	prime_mmgbsa_HY-L001	HY-125556	Tetragastrin	Cholecystokinin tetrapeptide; CCK-4	1947-37-1	Cholecystokinin Receptor	GPCR/G Protein; Neuronal Signaling	C29H36N6O6S	10mM	Metabolic Disease	No Development Reported	7	8	16	0.717	596.709	51139	1	0	OPLS3e	15.8219	1	Untitled Document-1	glide-grid	130	20	-7.04713	-0.167789	-0.583238	-1.48747	-7.04713	-2.94316	-0.304	0	-0.390701	-49.8173	-10.8786	0.770033	-0.0651006	-83.4837	-60.6959	7.15469	1	2
Brc1c(O)c(Br)cc(C[C@@H](NC(=O)N2CCC(N3C(=O)Nc4c(cccc4)C3)CC2)C(=O)N[C@H](C(=O)N2CCN(c3ccncc3)CC2)CCCCN)c1	22726	glide-dock_SP_HY-L001_pv.8	/home/hp/project/hao-vs/glide-dock_XP_HY-L001	glide-dock_XP_HY-L001_pv.maegz	173	prime_mmgbsa_HY-L001	HY-10095	Olcegepant	BIBN-4096; BIBN 4096BS	204697-65-4	CGRP Receptor	GPCR/G Protein; Neuronal Signaling	C38H47Br2N9O5	10mM	Neurological Disease	Phase 2	7	5	14	2.887	869.66	51139	1	0	OPLS3e	85.454	1	Untitled Document-1	glide-grid	7	17	-6.5944	-0.122118	-0.461579	-1.32179	-6.5944	-3.81403	-0.00552575	0	-0.850423	-60.8404	-6.69471	0.221019	-0.0405033	-78.3125	-67.5351	16.5509	1	3
O=C(O[C@@H]1[C@@H](O)[C@@H](O)[C@@H](CO)O[C@H]1OC1=C(c2cc(O)c(O)cc2)Oc2c(c(O)cc(O)c2)C1=O)c1cc(O)c(O)c(O)c1	22603	glide-dock_SP_HY-L001_pv.130	/home/hp/project/hao-vs/glide-dock_XP_HY-L001	glide-dock_XP_HY-L001_pv.maegz	50	prime_mmgbsa_HY-L001	HY-N0526	2"-O-Galloylhyperin		53209-27-1	Others	Others	C28H24O16	10mM	Inflammation/Immunology	No Development Reported	14	10	6	0.91674	616.484	51139	1	0	OPLS3e	36.3366	1	Untitled Document-1	glide-grid	129	17	-8.37047	-0.190238	-0.671606	-1.74961	-8.37047	-1.6838	-0.32	0	-0.0497135	-35.4946	-20.899	0.18134	0	-72.473	-56.3936	14.3549	1	2
S(C(=O)c1ccccc1)C[C@H](C(=O)N1[C@H](C(=O)O)C[C@H](Sc2ccccc2)C1)C	22715	glide-dock_SP_HY-L001_pv.828	/home/hp/project/hao-vs/glide-dock_XP_HY-L001	glide-dock_XP_HY-L001_pv.maegz	162	prime_mmgbsa_HY-L001	HY-B0655	Zofenopril (calcium)	SQ26991	81938-43-4	Angiotensin-converting Enzyme (ACE); Reactive Oxygen Species	Immunology/Inflammation; Metabolic Enzyme/Protease; NF-魏B	C22H22Ca0.5NO4S2	2mM	Cardiovascular Disease	Launched	2	0	8	4.431	428.553	51139	1	0	OPLS3e	30.6147	1	Untitled Document-1	glide-grid	827	10	-6.72533	-0.231908	-0.712495	-1.53993	-6.72533	-2.34892	-0.350355	0	-1.08974	-35.5115	-9.59332	0.861643	-0.0452398	-57.8042	-45.1048	4.76681	1	2
Fc1ccc(C[C@H](N)C(=O)N2[C@H](C(=O)N[C@H](C(=O)NCC(=O)N[C@H](C(=O)N)Cc3c4c([nH]c3)cccc4)CCCNC(=N)N)C[C@@H](O)C2)cc1	22734	glide-dock_SP_HY-L001_pv.390	/home/hp/project/hao-vs/glide-dock_XP_HY-L001	glide-dock_XP_HY-L001_pv.maegz	181	prime_mmgbsa_HY-L001	HY-105077A	Nemifitide (diTFA)	INN 00835 (diTFA)	204992-09-6	5-HT Receptor	GPCR/G Protein; Neuronal Signaling	C37H45F7N10O10	10mM	Neurological Disease	No Development Reported	8	10	17	-0.676	694.769	51139	1	0	OPLS3e	19.8655	1	Untitled Document-1	glide-grid	389	22	-6.46574	-0.129315	-0.4764	-1.31631	-6.46574	-1.13111	-1.0846	0	-0.0571036	-56.7818	-9.40328	0.625848	-0.0684361	-89.1749	-66.185	7.55988	1	30
O=C(N[C@H](C(=O)NCC(=O)N)C(C)C)[C@@H](NC(=O)[C@@H](NC(=O)[C@@H](NC(=O)[C@H](NC(=O)[C@@H](N)Cc1ccc(O)cc1)C)Cc1ccccc1)CCC(=O)O)C(C)C	22635	glide-dock_SP_HY-L001_pv.38	/home/hp/project/hao-vs/glide-dock_XP_HY-L001	glide-dock_XP_HY-L001_pv.maegz	82	prime_mmgbsa_HY-L001	HY-P1013A	Deltorphin 2 (TFA)	[D-Ala2]-Deltorphin II (TFA)		Opioid Receptor	GPCR/G Protein; Neuronal Signaling	C40H55F3N8O12	10mM	Neurological Disease	No Development Reported	11	11	22	0.079	782.896	51139	1	0	OPLS3e	14.1721	1	Untitled Document-1	glide-grid	37	30	-7.81203	-0.139501	-0.53371	-1.55452	-7.81203	-1.18676	-1.5534	0	-0.166779	-61.0967	-14.6596	0.650161	-0.0209721	-89.28	-75.7563	12.9044	1	2
Clc1c(NC(=O)c2c(O[C@H](C(F)(F)F)C)cc(N3C(=O)N(CC)C(CO)=N3)c(F)c2)c(F)ccc1	22761	glide-dock_SP_HY-L001_pv.216	/home/hp/project/hao-vs/glide-dock_XP_HY-L001	glide-dock_XP_HY-L001_pv.maegz	208	prime_mmgbsa_HY-L001	HY-112645	BAY-2402234		2225819-06-5	Dihydroorotate Dehydrogenase; DNA/RNA Synthesis	Cell Cycle/DNA Damage; Metabolic Enzyme/Protease	C21H18ClF5N4O4	10mM	Cancer	Phase 1	5	2	7	4.42376	520.842	51139	1	0	OPLS3e	39.4752	1	Untitled Document-1	glide-grid	215	10	-6.24145	-0.178327	-0.58332	-1.37014	-6.24145	-2.10541	-0.608	0	-1.55532	-33.3389	-8.23647	0.530378	-0.0239172	-56.5225	-41.5754	4.19392	1	1
O(C[C@@H]1[C@@H](O)[C@H](O)[C@@H](O)[C@H](Oc2cc(O)c3C(=O)C(O[C@H]4[C@H](O)[C@@H](O)[C@H](O)[C@@H](CO)O4)=C(c4cc(O)c(O)cc4)Oc3c2)O1)[C@H]1[C@H](O)[C@@H](O)[C@H](O)[C@@H](CO)O1	22562	glide-dock_SP_HY-L001_pv.295	/home/hp/project/hao-vs/glide-dock_XP_HY-L001	glide-dock_XP_HY-L001_pv.maegz	9	prime_mmgbsa_HY-L001	HY-N1968	Quercetin-3-O-尾-D-glucose-7-O-尾-D-gentiobiosiden	Quercetin-3-O-beta-D-glucose-7-O-beta-D-gentiobioside	60778-02-1	Others	Others	C33H40O22	10mM	Others	No Development Reported	21	14	10	-4.412	788.661	51139	1	0	OPLS3e	58.8022	1	Untitled Document-1	glide-grid	294	24	-10.2435	-0.186245	-0.708282	-2.0457	-10.2435	-0.618994	-0.16	0	0.0135256	-46.5007	-24.7949	0.147761	-0.0219438	-103.673	-71.2956	0	1	2
O=C(/C=C(\O)/C=C/c1cc(OC)c(O)cc1)/C=C/c1cc(OC)c(O[C@H]2[C@H](O)[C@@H](O)[C@H](O)[C@@H](C(=O)O)O2)cc1	22713	glide-dock_SP_HY-L001_pv.269	/home/hp/project/hao-vs/glide-dock_XP_HY-L001	glide-dock_XP_HY-L001_pv.maegz	160	prime_mmgbsa_HY-L001	HY-138795	Curcumin-尾-D-glucuronide		227466-72-0	Others	Others	C27H28O12	10mM	Cancer	No Development Reported	12	6	11	1.40474	544.509	51139	0.0769231	0	OPLS3e	59.7818	1	Untitled Document-5	glide-grid	268	16	-6.7656	-0.173477	-0.588297	-1.45074	-6.7656	-2.40525	-0.173641	0	-0.251121	-45.784	-11.4104	0.628321	-0.0423388	-66.4327	-57.1944	12.5272	1	8
Clc1cc(Cl)cc([C@H](NC(=O)[C@@H](NC(=O)CCCCNc2ncccc2)COCc2ccccc2)CC(=O)O)c1	22716	glide-dock_SP_HY-L001_pv.595	/home/hp/project/hao-vs/glide-dock_XP_HY-L001	glide-dock_XP_HY-L001_pv.maegz	163	prime_mmgbsa_HY-L001	HY-101473	EMD527040		851333-14-7	Integrin	Cytoskeleton	C29H32Cl2N4O5	10mM	Inflammation/Immunology	No Development Reported	6	5	16	4.576	587.504	51139	1	0	OPLS3e	29.573	1	Untitled Document-1	glide-grid	594	19	-6.71069	-0.167767	-0.573756	-1.43119	-6.71069	-3.12234	-0.186311	0	-0.249586	-47.2493	-5.18888	0.803738	-0.0433007	-69.0567	-52.4382	19.7801	1	8
O=C(NCc1ccc(O)cc1)[C@H](NC(=O)C(c1ccccc1)c1ccccc1)CCCNC(=N)N	22696	glide-dock_SP_HY-L001_pv.119	/home/hp/project/hao-vs/glide-dock_XP_HY-L001	glide-dock_XP_HY-L001_pv.maegz	143	prime_mmgbsa_HY-L001	HY-107726	BIBP3226 (TFA)		1068148-47-9	Neuropeptide Y Receptor	GPCR/G Protein; Neuronal Signaling	C29H32F3N5O5	10mM	Neurological Disease	No Development Reported	4	6	11	3.868	473.577	51139	1	0	OPLS3e	41.1207	1	Untitled Document-1	glide-grid	118	15	-6.95529	-0.198723	-0.650035	-1.52684	-6.95529	-2.81766	-1.13385	0	-0.549231	-43.4194	-10.8949	1.26278	-0.019996	-74.9547	-54.3143	13.3718	1	1
O([C@H]1[C@H](O)[C@@H](O)[C@H](c2c(O)cc(O)c3C(=O)C=C(c4ccc(O)cc4)Oc23)O[C@@H]1CO)[C@H]1[C@H](O)[C@@H](O)[C@H](O)[C@@H](CO)O1	22576	glide-dock_SP_HY-L001_pv.544	/home/hp/project/hao-vs/glide-dock_XP_HY-L001	glide-dock_XP_HY-L001_pv.maegz	23	prime_mmgbsa_HY-L001	HY-N5073	Vitexin-4''-O-glucoside		178468-00-3	Others	Others	C27H30O15	10mM	Metabolic Disease; Cardiovascular Disease	No Development Reported	14	10	6	-1.856	594.522	51139	1	0	OPLS3e	22.2325	1	Untitled Document-1	glide-grid	543	16	-9.09259	-0.21649	-0.752526	-1.91921	-9.09259	-0.789199	-0.16	0	-0.0188712	-31.6785	-20.507	0.243849	0	-68.2102	-52.1856	15.141	1	6
Fc1c(CNC(=O)c2c(COC)nn(Cc3ccc(CN4C(=O)C=CC=C4)cc3)c2)nccc1OC	22758	glide-dock_SP_HY-L001_pv.702	/home/hp/project/hao-vs/glide-dock_XP_HY-L001	glide-dock_XP_HY-L001_pv.maegz	205	prime_mmgbsa_HY-L001	HY-132830	Sebetralstat	KVD900	1933514-13-6	Ser/Thr Protease	Metabolic Enzyme/Protease	C26H26FN5O4	10mM	Metabolic Disease	Phase 3	6	1	10	1.652	491.523	51139	1	0	OPLS3e	51.0704	1	Untitled Document-1	glide-grid	701	11	-6.26262	-0.173962	-0.574408	-1.36633	-6.26262	-2.78666	-0.32	0	-1.0484	-44.2688	-3.95685	0.758416	0	-65.1681	-48.2257	5.58355	1	19
O=C(N[C@@H](C(=O)N)Cc1ccccc1)[C@H](NC(=O)[C@H](NC(=O)C)Cc1ccc(O)cc1)CCCNC(=N)N	22591	glide-dock_SP_HY-L001_pv.272	/home/hp/project/hao-vs/glide-dock_XP_HY-L001	glide-dock_XP_HY-L001_pv.maegz	38	prime_mmgbsa_HY-L001	HY-100538A	DTP3 (TFA)			DNA/RNA Synthesis; JNK	Cell Cycle/DNA Damage; MAPK/ERK Pathway	C28H36F3N7O7	10mM	Cancer	No Development Reported	6	8	14	0.577	525.61	51139	1	0	OPLS3e	18.9833	1	Untitled Document-1	glide-grid	271	19	-8.5369	-0.224655	-0.755286	-1.84081	-8.5369	-2.47399	-0.968245	0	-0.0195334	-46.7836	-14.5705	1.11765	-0.107343	-74.6172	-61.3541	9.79429	1	4
O=C(O)C[C@H](N1C(=O)N(CCCc2nc3NCCCc3cc2)CC1)c1cnc(OC)cc1	22762	glide-dock_SP_HY-L001_pv.462	/home/hp/project/hao-vs/glide-dock_XP_HY-L001	glide-dock_XP_HY-L001_pv.maegz	209	prime_mmgbsa_HY-L001	HY-15102	MK-0429	L-000845704	227963-15-7	Integrin	Cytoskeleton	C23H29N5O4	10mM	Inflammation/Immunology; Cancer	No Development Reported	5	3	9	1.306	439.516	51139	1	0	OPLS3e	19.055	1	Untitled Document-1	glide-grid	461	10	-6.24088	-0.195027	-0.619173	-1.3975	-6.24088	-2.27707	-0.320806	0	-1.02684	-41.113	-8.52036	0.72327	0	-61.0549	-49.6333	10.6532	1	7
O(C)c1c(O)c2C(=O)C(c3cc(OC)c(OC)c(O)c3)=COc2cc1O[C@H]1[C@H](O)[C@@H](O)[C@H](O)[C@@H](CO)O1	22571	glide-dock_SP_HY-L001_pv.626	/home/hp/project/hao-vs/glide-dock_XP_HY-L001	glide-dock_XP_HY-L001_pv.maegz	18	prime_mmgbsa_HY-L001	HY-N3011	Iridin		491-74-7	Others	Others	C24H26O13	10mM	Inflammation/Immunology	No Development Reported	12	6	7	-0.94852	522.459	51139	1	0	OPLS3e	44.2695	1	Untitled Document-1	glide-grid	625	13	-9.27869	-0.250775	-0.835639	-2.01233	-9.27869	-1.99096	-0.150424	0	-0.0234725	-37.1893	-15.3912	0.301348	0	-68.4618	-52.5805	10.8356	1	4
O=C(O)[C@@H](N)CN1C(=O)N(Cc2c(C(=O)O)scc2)C(=O)C(C)=C1	22672	glide-dock_SP_HY-L001_pv.101	/home/hp/project/hao-vs/glide-dock_XP_HY-L001	glide-dock_XP_HY-L001_pv.maegz	119	prime_mmgbsa_HY-L001	HY-107602	UBP310		902464-46-4	iGluR	Membrane Transporter/Ion Channel; Neuronal Signaling	C14H15N3O6S	10mM	Neurological Disease	No Development Reported	7	5	6	-3.34773	353.355	51139	1	0	OPLS3e	31.5727	1	Untitled Document-1	glide-grid	100	8	-7.18536	-0.29939	-0.863591	-1.71979	-7.18536	-0.608567	-1.16804	0	-1.67576	-26.4377	-20.8284	0.917647	0	-48.0146	-47.2661	3.22709	1	12
Fc1c(-c2ccc(CNCc3n[nH]nc3)cc2)ccc(N2C(=O)O[C@@H](CNC(=O)C)C2)c1	22787	glide-dock_SP_HY-L001_pv.620	/home/hp/project/hao-vs/glide-dock_XP_HY-L001	glide-dock_XP_HY-L001_pv.maegz	234	prime_mmgbsa_HY-L001	HY-14800	Radezolid	RX-1741	869884-78-6	Antibiotic; Bacterial	Anti-infection	C22H23FN6O3	10mM	Infection	Phase 2	6	4	8	2.319	438.463	51139	0.652348	0	OPLS3e	40.5848	1	Untitled Document-1	glide-grid	619	9	-6.05162	-0.189113	-0.600397	-1.35512	-6.05162	-2.16813	-0.580065	0	-0.706574	-39.9716	-8.5402	0.726424	-0.0458912	-66.1678	-48.5118	12.4675	1	1
Fc1c(CNC2Cc3c(cccc3)C2)c(F)cc(-c2cc(-c3[nH]ncn3)ccc2)c1	22733	glide-dock_SP_HY-L001_pv.330	/home/hp/project/hao-vs/glide-dock_XP_HY-L001	glide-dock_XP_HY-L001_pv.maegz	180	prime_mmgbsa_HY-L001	HY-115066	GSK1521498 (free base)		1007573-18-3	Opioid Receptor	GPCR/G Protein; Neuronal Signaling	C24H20F2N4	10mM	Neurological Disease	Phase 2	4	3	5	5.442	402.448	51139	0.948285	0	OPLS3e	44.6018	1	Untitled Document-1	glide-grid	329	5	-6.48468	-0.216156	-0.671647	-1.47339	-6.48468	-3.80085	-0.0671493	0	-0.857734	-38.8501	-3.00718	0.605832	-0.0542305	-55.51	-41.8572	2.06074	1	11
[truncated: 107 more columns]

## Sheet: Table S31
Table S31 MM/GBSA binding free energy results for CTSH–L2000 complex
mol	s_m_entry_id	s_m_entry_name	s_m_Source_Path	s_m_Source_File	i_m_Source_File_Index	s_m_job_name	Name	CAS	Target	Formula	a_acc	a_don	b_1rotN	logP(o/w)	Weight	i_lp_mmshare_version	r_lp_tautomer_probability	i_f3d_flags	s_lp_Force_Field	r_lp_Energy	b_lp_Chiralities_Consistent	s_lp_Variant	s_i_glide_gridfile	i_i_glide_lignum	i_i_glide_rotatable_bonds	r_i_docking_score	r_i_glide_ligand_efficiency	r_i_glide_ligand_efficiency_sa	r_i_glide_ligand_efficiency_ln	r_i_glide_gscore	r_i_glide_lipo	r_i_glide_hbond	r_i_glide_metal	r_i_glide_rewards	r_i_glide_evdw	r_i_glide_ecoul	r_i_glide_erotb	r_i_glide_esite	r_i_glide_emodel	r_i_glide_energy	r_i_glide_einternal	i_i_glide_confnum	i_i_glide_posenum	r_i_glide_eff_state_penalty	ID	Synonym	MolWt	Pathways	Receptor
[P@@](=O)(OC[C@@H]1[C@@H](O)[C@](F)(C)[C@H](N2C(=O)NC(=O)C=C2)O1)(Oc1ccccc1)N[C@H](C(=O)OC(C)C)C	22551	glide-dock_SP_L2000_pv.55	/home/hp/project/hao-vs/glide-dock_XP_L2000	glide-dock_XP_L2000_pv.maegz	59	prime_mmgbsa_L2000	Sofosbuvir	1190307-88-0	HCV Protease	C22H29FN3O9P	8	3	10	0.81	529.458	51139	0.999537	0	OPLS3e	23.6199	1	L2000.sdf:7306-1	glide-grid	54	12	-6.05871	-0.168298	-0.555706	-1.32185	-6.05871	-2.22706	-0.926372	0	-0.269642	-42.2171	-10.1815	0.661635	-0.12083	-66.0739	-52.3986	14.1371	1	2	0	T6676	GS 7977; PSI-7977	529.45	Microbiology/virology; Proteases/Proteasome	HCV
O=C(O[C@H]1[C@H](O)[C@@H](CO)O[C@]1(O[C@@H]1[C@H](O)[C@@H](O)[C@H](O)[C@@H](COC(=O)c2ccc(O)cc2)O1)CO)/C=C/c1cc(OC)c(O)c(OC)c1	22524	glide-dock_SP_L2000_pv.90	/home/hp/project/hao-vs/glide-dock_XP_L2000	glide-dock_XP_L2000_pv.maegz	32	prime_mmgbsa_L2000	Tenuifoliside B	139726-36-6	Dehydrogenase	C30H36O17	15	8	12	-0.10226	668.601	51139	1	0	OPLS3e	42.1502	1	L2000.sdf:5310-1	glide-grid	89	22	-6.72904	-0.143171	-0.516679	-1.38739	-6.72904	-1.65923	-0.185968	0	-0.659354	-42.0049	-9.61257	0.411355	0	-69.0376	-51.6174	0	1	9	0	T5702		668.6	Metabolism	Dehydrogenase
Clc1c(Nc2nc(c(C)cn2)-c2cc(C(=O)N[C@H](CO)c3cc(Cl)ccc3)[nH]c2)ccc(F)c1	22541	glide-dock_SP_L2000_pv.77	/home/hp/project/hao-vs/glide-dock_XP_L2000	glide-dock_XP_L2000_pv.maegz	49	prime_mmgbsa_L2000	VX-11e	896720-20-0	Aurora Kinase; CDK; ERK; FLT; GSK-3	C24H20Cl2FN5O2	4	4	7	4.35	500.361	51139	1	0	OPLS3e	43.3302	1	L2000.sdf:818-1	glide-grid	76	9	-6.21166	-0.182696	-0.591864	-1.37233	-6.21166	-3.4177	0	0	-0.612123	-49.1584	-4.62129	0.57093	0	-74.0375	-53.7797	4.76497	1	7	0	T3166	VTX-11e; Vertex-11e; TCS ERK 11e	500.35	Angiogenesis; Tyrosine Kinase/Adaptors; Cell Cycle/Checkpoint; Chromatin/Epigenetic; MAPK; PI3K/Akt/mTOR signaling; Stem Cells	Aurora A; CDK2; ERK; ERK2; FLT3; GSK-3
Clc1c(NC(=O)c2c(O[C@H](C(F)(F)F)C)cc(N3C(=O)N(CC)C(CO)=N3)c(F)c2)c(F)ccc1	22539	glide-dock_SP_L2000_pv.69	/home/hp/project/hao-vs/glide-dock_XP_L2000	glide-dock_XP_L2000_pv.maegz	47	prime_mmgbsa_L2000	BAY-2402234	2225819-06-5	Dehydrogenase; DNA/RNA Synthesis	C21H18ClF5N4O4	5	2	7	4.42376	520.842	51139	1	0	OPLS3e	41.5654	1	L2000.sdf:769-1	glide-grid	68	10	-6.25636	-0.178753	-0.584713	-1.37341	-6.25636	-2.11263	-0.608	0	-1.52556	-33.3032	-8.2783	0.530378	-0.0237251	-56.7089	-41.5815	4.19392	1	2	0	T14501		520.84	Cell Cycle/Checkpoint; DNA Damage/DNA Repair; Metabolism	DHODH; Dihydroorotate Dehydrogenase; DNA/RNA Synthesis
Brc1cc(F)c(Nc2c(F)c3ncn(C)c3cc2C(=O)NOCCO)cc1	22545	glide-dock_SP_L2000_pv.15	/home/hp/project/hao-vs/glide-dock_XP_L2000	glide-dock_XP_L2000_pv.maegz	53	prime_mmgbsa_L2000	Binimetinib	606143-89-9	Autophagy; MEK	C17H15BrF2N4O3	4	3	6	2.977	441.232	51139	1	0	OPLS3e	49.4037	1	L2000.sdf:126-1	glide-grid	14	8	-6.18691	-0.229145	-0.687434	-1.44021	-6.18691	-1.84057	-1.28	0	-1.22217	-36.2904	-12.4266	0.718163	-0.012779	-62.3394	-48.717	7.70049	1	13	0	T2508	ARRY-162; ARRY-438162; MEK162	441.23	Autophagy; MAPK	Autophagy; MEK
FC(F)(F)c1cc(NC(=O)Nc2c(F)cc(-c3c(COC)c(CN4CCOCC4)n4N=CN=C(N)c34)cc2)c(F)cc1	22526	glide-dock_SP_L2000_pv.13	/home/hp/project/hao-vs/glide-dock_XP_L2000	glide-dock_XP_L2000_pv.maegz	34	prime_mmgbsa_L2000	EOC317	939805-30-8	FGFR; Tie-2; VEGFR	C27H26F5N7O3	6	3	7	3.78176	591.541	51139	1	0	OPLS3e	55.0056	1	L2000.sdf:1770-1	glide-grid	12	10	-6.68777	-0.159233	-0.553497	-1.41162	-6.68777	-2.80663	-0.425596	0	-1.16794	-41.7985	-8.82866	0.3695	-0.084649	-74.0045	-50.6271	10.6067	1	8	0	T4318	ACTB1003; ACTB 1003; ACTB-1003	591.54	Angiogenesis; Tyrosine Kinase/Adaptors	FGFR; FGFR1; Tie-2; VEGFR; VEGFR2
OCCNc1nc(NCCc2ccccc2)c2c(n(/C=C/c3ccccc3)nc2)n1	22533	glide-dock_SP_L2000_pv.49	/home/hp/project/hao-vs/glide-dock_XP_L2000	glide-dock_XP_L2000_pv.maegz	41	prime_mmgbsa_L2000	SI-113	1392816-46-4	SGK	C23H24N6O	4	3	9	2.60553	400.486	51139	1	0	OPLS3e	32.9914	1	L2000.sdf:6230-1	glide-grid	48	10	-6.38254	-0.212751	-0.661068	-1.45018	-6.38254	-2.61365	-0.845003	0	-1.29581	-41.1919	-5.52957	0.977903	0	-65.5533	-46.7215	7.20549	1	1	0	T9589		400.48	Metabolism	SGK1
FC(F)(F)c1cc(CN(C(=O)NCc2ccccc2)CC)c(-c2c(OC)ccc(CC(=O)O)c2)cc1	22522	glide-dock_SP_L2000_pv.20	/home/hp/project/hao-vs/glide-dock_XP_L2000	glide-dock_XP_L2000_pv.maegz	30	prime_mmgbsa_L2000	AM211	1175526-27-8	Prostaglandin Receptor	C27H27F3N2O4	4	3	10	5.98676	500.517	51139	1	0	OPLS3e	45.4748	1	L2000.sdf:1753-1	glide-grid	19	13	-6.86768	-0.190769	-0.629905	-1.49834	-6.86768	-2.93971	-0.304	0	-1.3451	-39.7828	-6.65174	0.652115	0	-64.3766	-46.4346	6.44412	1	11	0	T7652	AM211 free acid	500.51	GPCR/G Protein; Immunology/Inflammation	prostaglandin D2 receptor; Prostaglandin Receptor
O=C(O[C@H]1[C@H](c2cc(O)c(O)cc2)Oc2c(c(O)cc(O)c2)C1)c1cc(O)c(O)c(O)c1	22527	glide-dock_SP_L2000_pv.229	/home/hp/project/hao-vs/glide-dock_XP_L2000	glide-dock_XP_L2000_pv.maegz	35	prime_mmgbsa_L2000	(-)-Catechin gallate	130405-40-2	COX	C22H18O10	9	7	3	3.376	442.376	51139	1	0	OPLS3e	29.3516	1	L2000.sdf:5324-1	glide-grid	228	11	-6.66846	-0.208389	-0.661595	-1.49325	-6.66846	-2.09963	0	0	-0.428073	-38.1995	-9.81739	0.285916	0	-56.909	-48.0168	2.15658	1	9	0	T3682	(-)-Catechin 3-O-gallate; (-)-Catechin 3-gallate	442.37	Immunology/Inflammation; Neuroscience	COX
Clc1cc(Nc2nc(-c3cc(NCCCO)ncc3)ccn2)ccc1	22529	glide-dock_SP_L2000_pv.121	/home/hp/project/hao-vs/glide-dock_XP_L2000	glide-dock_XP_L2000_pv.maegz	37	prime_mmgbsa_L2000	CGP60474	164658-13-3	VEGFR;PKC;CDK	C18H18ClN5O	4	3	7	2.434	355.829	51139	1	0	OPLS3e	39.4562	1	L2000.sdf:1107-1	glide-grid	120	8	-6.47275	-0.25891	-0.757058	-1.53424	-6.47275	-1.75539	-1.39177	0	-1.09128	-28.3062	-11.3442	1.0574	-0.0519696	-52.4286	-39.6504	6.7765	1	1	0	T14943		355.82	Angiogenesis;Tyrosine Kinase/Adaptors;Cytoskeletal Signaling;Cell Cycle/Checkpoint	VEGFR2;PKC;CDK1/CyclinB;CDK2/CyclinE;CDK2/CyclinA;CDK5/p25;CDK7/CyclinH;CDK4/CyclinD;CDK9/cycT
Brc1cc(Cl)c(Nc2c(F)c3ncn(C)c3cc2C(=O)NOCCO)cc1	22537	glide-dock_SP_L2000_pv.59	/home/hp/project/hao-vs/glide-dock_XP_L2000	glide-dock_XP_L2000_pv.maegz	45	prime_mmgbsa_L2000	Selumetinib	606143-52-6	Apoptosis; ERK; MEK	C17H15BrClFN4O3	4	3	6	3.416	457.687	51139	1	0	OPLS3e	46.0282	1	L2000.sdf:121-1	glide-grid	58	8	-6.2971	-0.233226	-0.699678	-1.46586	-6.2971	-1.99505	-1.28	0	-0.771987	-32.5086	-11.2104	0.671916	0	-61.492	-43.719	6.57052	1	2	0	T6218	ARRY-142886; AZD6244	457.68	Apoptosis; MAPK	Apoptosis; ERK1; ERK2; MEK; MEK1
O(C[C@@H]1[C@@H](O)[C@H](O)[C@@H](O)[C@H](Oc2cc(O)c3C(=O)C[C@@H](c4cc(O)c(O)cc4)Oc3c2)O1)[C@H]1[C@H](O)[C@H](O)[C@@H](O)[C@H](C)O1	22506	glide-dock_SP_L2000_pv.230	/home/hp/project/hao-vs/glide-dock_XP_L2000	glide-dock_XP_L2000_pv.maegz	14	prime_mmgbsa_L2000	Eriocitrin	13463-28-0	Apoptosis; Carbonic Anhydrase	C27H32O15	15	9	6	-1.038	596.538	51139	0.99995	0	OPLS3e	32.5851	1	L2000.sdf:3342-1	glide-grid	229	15	-7.62932	-0.18165	-0.631422	-1.61035	-7.62932	-1.38969	-0.0294675	0	-0.177827	-42.0623	-16.9234	0.239944	-0.0360147	-69.5196	-58.9857	9.46699	1	1	0	T6S0221	eriodictyol 7-rutinoside; Eriodictyol glycoside; Eriodictioside; Eriodictyol-7-O-Rutinoside	596.53	Apoptosis; Metabolism	Apoptosis; Carbonic Anhydrase VA isozyme
Clc1cc(Oc2n(Cc3ccc(Cl)cc3)c3C(=O)N(CCCO)C(=O)N(C)c3n2)ccc1	22548	glide-dock_SP_L2000_pv.161	/home/hp/project/hao-vs/glide-dock_XP_L2000	glide-dock_XP_L2000_pv.maegz	56	prime_mmgbsa_L2000	HC-070	1628291-95-1	TRP/TRPV Channel	C22H20Cl2N4O4	4	1	7	4.13	475.332	51139	1	0	OPLS3e	37.986	1	L2000.sdf:1126-1	glide-grid	160	8	-6.09715	-0.190536	-0.604914	-1.36532	-6.09715	-3.00156	-0.579512	0	-0.307208	-41.651	-5.65844	0.627136	-0.0342339	-58.4025	-47.3095	4.85559	1	1	0	T15465	HC 070	475.33	Membrane transporter/Ion channel	TRPC5;TRPC4
Brc1cc(CNCCO)c(OCc2cc(C(F)(F)F)c(F)cc2)cc1	22543	glide-dock_SP_L2000_pv.19	/home/hp/project/hao-vs/glide-dock_XP_L2000	glide-dock_XP_L2000_pv.maegz	51	prime_mmgbsa_L2000	USP25/28 inhibitor AZ1	2165322-94-9	DUB	C17H16BrF4NO2	3	2	7	4.69276	422.216	51139	1	0	OPLS3e	29.7342	1	L2000.sdf:119-1	glide-grid	18	9	-6.19261	-0.247704	-0.724292	-1.46783	-6.19261	-2.14828	-1.27119	0	-0.735482	-34.5733	-6.98035	0.777833	-0.0682334	-51.4968	-41.5537	11.3996	1	2	0	T7685	AZ1	422.2	Ubiquitination; Cell Cycle/Checkpoint; DNA Damage/DNA Repair	Deubiquitinase; USP25/28
O=C1c2c(O)c([C@H]3[C@H](O)[C@@H](O)[C@H](O)[C@@H](CO)O3)c(O)cc2OC(c2cc(O)c(O)cc2)=C1	22512	glide-dock_SP_L2000_pv.264	/home/hp/project/hao-vs/glide-dock_XP_L2000	glide-dock_XP_L2000_pv.maegz	20	prime_mmgbsa_L2000	Isoorientin	4261-42-1	Antioxidant; COX	C21H20O11	10	8	3	-0.213	448.38	51139	1	0	OPLS3e	17.7105	1	L2000.sdf:5948-1	glide-grid	263	11	-7.42282	-0.231963	-0.736437	-1.66217	-7.42282	-1.66963	-0.186246	0	-0.351976	-19.631	-16.6382	0.298927	0	-47.4974	-36.2692	8.11174	1	3	0	T6S0722	Homoorientin; Luteolin-6-C-glucoside	448.38	Immunology/Inflammation; Neuroscience; oxidation-reduction	Antioxidant; COX; COX-2
Clc1c(C(F)(F)F)cc(NC(=N)Nc2ncc(Oc3cc(C(=O)NC)ncc3)cc2)cc1	22546	glide-dock_SP_L2000_pv.220	/home/hp/project/hao-vs/glide-dock_XP_L2000	glide-dock_XP_L2000_pv.maegz	54	prime_mmgbsa_L2000	2-Pyridinecarboxamide 4-[[6-[[[[4-chloro-3-(trifluoromethyl)phenyl]amino]iminomethyl]amino]-3-pyridinyl]oxy]-N-methyl-	2136278-38-9	Others	C20H16ClF3N6O2	4	4	5	3.80576	464.835	51139	1	0	OPLS3e	35.9589	1	L2000.sdf:495-1	glide-grid	219	9	-6.18074	-0.193148	-0.613207	-1.38404	-6.18074	-2.89855	-0.397786	0	-0.715472	-42.923	-4.05497	0.653214	-0.0269835	-62.5561	-46.978	10.977	1	21	0	T9658	NPS ALX Compound 4a hydrochloride(1:1)(299433-10-6 Free base)	464.83	Others	aryl-guanidino
O=C(O)[C@@H](NC(=O)[C@@H](N)CCC(=O)O)Cc1c2c([nH]c1)cccc2	22515	glide-dock_SP_L2000_pv.133	/home/hp/project/hao-vs/glide-dock_XP_L2000	glide-dock_XP_L2000_pv.maegz	23	prime_mmgbsa_L2000	Oglufanide	38101-59-6	Endogenous Metabolite; HCV Protease; VEGFR	C16H19N3O5	6	7	8	0.525	333.344	51139	1	0	OPLS3e	7.78619	1	L2000.sdf:4785-1	glide-grid	132	11	-7.113	-0.296375	-0.854893	-1.70247	-7.113	-1.09079	-0.957282	0	-2.3508	-32.5039	-13.3682	1.35688	-0.0153928	-58.4211	-45.8722	7.1237	1	29	0	T7203	H-Glu-Trp-OH; L-Glutamyl-L-tryptophan	333.34	Angiogenesis; Tyrosine Kinase/Adaptors; Metabolism; Microbiology/virology; Proteases/Proteasome	Endogenous Metabolite; HCV; VEGFR
[truncated: 108 more columns]

## Sheet: Table S32
Table S32 Virtual screening of compound library for CTSH target
IDNUMBER	Score	MMGBSA	HA	HD	RN	logP	MW	Canonical SMILES
Sofosbuvir	-6.06	-73.94	8	3	10	0.81	529.46
Tenuifoliside B	-6.73	-73.09	15	8	12	-0.1	668.6	COC1=CC(=CC(=C1O)OC)/C=C/C(=O)OC2C(C(OC2(CO)OC3C(C(C(C(O3)COC(=O)C4=CC=C(C=C4)O)O)O)O)CO)O
AP-III-a4	-6.14	-72.95	7	5	18	2.4	594.74	FC1=CC=C(C/N=C(N2)\N/C(N=C2NC3=CC=C(C/C(O)=N/CCOCCOCCN)C=C3)=N\CC4CCCCC4)C=C1
PCI-27483	-6.67	-71.98	12	12	10	1.19	596.58	O=C(O)C[C@@H](C(O)=O)NC(CC1=CC(C2=CC(S(=O)(N)=O)=CC=C2O)=C(O)C(C3=NC4=CC=C(C(N)=N)C=C4N3)=C1)=O
Eriocitrin	-7.63	-71.88	15	9	6	-1.04	596.54	CC1C(C(C(C(O1)OCC2C(C(C(C(O2)OC3=CC(=C4C(=C3)O[C@@H](CC4=O)C5=CC(=C(C=C5)O)O)O)O)O)O)O)O)O
PROTAC HSP90 degrader BP3	-6.16	-69.53	8	3	9	3.15	641.09	CC1=C(C(=O)N(C2=NC(=NC=C12)NC3=NC=C(C=C3)N4CCN(CC4)C(=O)CCCCCC(=O)NC(C(=O)N5CC(CC5C(=O)NCC6=CC=C(C=C6)C7=C(N=CS7)C)O)C(C)(C)C)C8CCCC8)C(=O)C
Lithospermic acid	-8.9	-69.48	11	9	8	3.65	538.46	O=C([C@@H]1[C@@H](C2=CC=C(O)C(O)=C2)OC3=C(O)C=CC(/C=C/C(O[C@@H](C(O)=O)CC4=CC=C(O)C(O)=C4)=O)=C13)O
Z-Ala-Ala-Asn-AMC	-6.01	-68.63	6	5	11	0.91	565.58
Licraside	-6.32	-68.43	13	8	9	-0.73	550.51	C1C(C(C(O1)OC2C(C(C(OC2OC3=CC(=C(C=C3)C(=O)C=CC4=CC=C(C=C4)O)O)CO)O)O)O)(CO)O
AM211	-6.87	-66.34	4	3	10	5.99	500.52	O=C(O)CC1=CC(C2=CC=C(C(F)(F)F)C=C2CN(CC)C(NCC3=CC=CC=C3)=O)=C(OC)C=C1
Binimetinib	-6.19	-65.96	4	3	6	2.98	441.23
VX-11e	-6.21	-65.74	4	4	7	4.35	500.36	CC1=CN=C(N=C1C2=CNC(=C2)C(=O)NC(CO)C3=CC(=CC=C3)Cl)NC4=C(C=C(C=C4)F)Cl
Tetragastrin	-7.05	-65.3	7	8	16	0.72	596.71	CSCCC(C(=O)NC(C(=O)NC(C(=O)N)Cc1ccccc1)CC(=O)O)NC(=O)C(Cc1c[nH]c2c1cccc2)N
BAY-2402234	-6.26	-63.53	5	2	7	4.42	520.84
Selumetinib	-6.3	-63.46	4	3	6	3.42	457.69	OCCONC(=O)c1cc2n(C)cnc2c(c1Nc1ccc(cc1Cl)Br)F
EOC317	-6.69	-63.39	6	3	7	3.78	591.54
Olcegepant	-6.59	-62.78	7	5	14	2.89	869.66	NCCCCC(C(=O)N1CCN(CC1)c1ccncc1)NC(=O)C(NC(=O)N1CCC(CC1)N1Cc2ccccc2NC1=O)Cc1cc(Br)c(c(c1)Br)O
2"-O-Galloylhyperin	-8.37	-62.74	14	10	6	0.92	616.48
Zofenopril (calcium)	-6.73	-61.88	2	0	8	4.43	428.55
Nemifitide (diTFA)	-6.47	-61.76	8	10	17	-0.68	694.77
Deltorphin 2 (TFA)	-7.81	-61.66	11	11	22	0.08	782.9
BAY-2402234	-6.24	-60.38	5	2	7	4.42	520.84
Quercetin-3-O--D-glucose-7-O--D-gentiobiosiden	-10.24	-59.95	21	14	10	-4.41	788.66
Curcumin--D-glucuronide	-6.77	-59.92	12	6	11	1.4	544.51
SI-113	-6.38	-59.21	4	3	9	2.61	400.49	OCCNC1=NC(NCCC2=CC=CC=C2)=C3C(N(/C=C\C4=CC=CC=C4)N=C3)=N1
Oglufanide	-7.11	-59.05	6	7	8	0.53	333.34
EMD527040	-6.71	-58.94	6	5	16	4.58	587.5
BIBP3226 (TFA)	-6.96	-58.81	4	6	11	3.87	473.58	O=C(C(NC(=O)C(c1ccccc1)c1ccccc1)CCCN=C(N)N)NCc1ccc(cc1)O
Vitexin-4''-O-glucoside	-9.09	-58.74	14	10	6	-1.86	594.52
HC-070	-6.1	-58.58	4	1	7	4.13	475.33	OCCCn1c(=O)c2n(Cc3ccc(cc3)Cl)c(nc2n(c1=O)C)Oc1cccc(c1)Cl
Sebetralstat	-6.26	-58.56	6	1	10	1.65	491.52	COCc1nn(cc1C(=O)NCc1nccc(c1F)OC)Cc1ccc(cc1)Cn1ccccc1=O
DTP3 (TFA)	-8.54	-58.32	6	8	14	0.58	525.61
CGP60474	-6.47	-56.36	4	3	7	2.43	355.83	OCCCNc1nccc(-c2ccnc(Nc3cccc(Cl)c3)n2)c1
MK-0429	-6.24	-56.2	5	3	9	1.31	439.52
Iridin	-9.28	-55.55	12	6	7	-0.95	522.46	COC1=CC(=CC(=C1OC)O)C2=COC3=CC(=C(C(=C3C2=O)O)OC)OC4C(C(C(C(O4)CO)O)O)O
USP25/28 inhibitor AZ1	-6.19	-54.95	3	2	7	4.69	422.22	FC(C1=CC(COC2=CC=C(Br)C=C2CNCCO)=CC=C1F)(F)F
UBP310	-7.19	-54.84	7	5	6	-3.35	353.36	NC(C(=O)O)Cn1cc(C)c(=O)n(c1=O)Cc1ccsc1C(=O)O
Isoorientin	-7.42	-54.38	10	8	3	-0.21	448.38	C1=CC(=C(C=C1C2=CC(=O)C3=C(O2)C=C(C(=C3O)C4C(C(C(C(O4)CO)O)O)O)O)O)O
Radezolid	-6.05	-54.32	6	4	8	2.32	438.46	CC(=O)NC[C@@H]1OC(=O)N(C1)c1ccc(c(c1)F)c1ccc(cc1)CNCc1n[nH]nc1
(-)-Catechin gallate	-6.67	-54.25	9	7	3	3.38	442.38
GSK1521498 (free base)	-6.48	-53.69	4	3	5	5.44	402.45
2-Pyridinecarboxamide 4-[[6-[[[[4-chloro-3-(trifluoromethyl)phenyl]amino]iminomethyl]amino]-3-pyridinyl]oxy]-N-methyl-	-6.18	-51.12	4	4	5	3.81	464.84

## Sheet: Table S33
Table S33 The binding energy by MMGBSA (kcal/mol)
Type	CTSH-top1	CTSH-top2	CTSH-top3	CTSH-top4	CTSH-top5	CTSH-top6
EVDW	-43.45±0.87	-35.51±0.87	-55.69±1.16	-35.7±0.69	-40.65±0.95	-44.56±1.52
EELE	-27.4±2.96	-21.86±6.14	-13.85±2.46	-37.07±7.79	-23.76±2.09	-27.33±8.25
EGB	51.48±0.64	44.06±2.46	47.56±0.57	53.12±2.96	45.55±1.1	56.37±1.98
ESA	-4.11±0.1	-4.21±0.06	-5.03±0.04	-3.75±0.2	-3.66±0.04	-4.95±0.02
Gbinding energy	-23.46±3.15	-17.52±7.25	-27.02±2.78	-23.39±8.37	-22.52±2.55	-20.47±8.62
