# Supplementary material for: Cathepsin H drives hypoxia-associated inflammatory and angiogenic programs in diabetic retinopathy and represents a potential therapeutic target
Source: Int J Biol Sci. 2026 Apr 23;22(9):4647–69. doi: 10.7150/ijbs.134125 (PMC13182238; doi:10.7150/ijbs.134125)
Supplement: Supplementary file 2 — Supplementary tables. [file ijbsv22p4647s2.zip › Supplement Tables 7.xlsx]

## Sheet: Table S34
Table S34 Antibodies used in this study
Target	Vendor	Catalog No.	Dilution	Application
CTSH	Abcam	ab12345	1:1000	WB, IF, Co-IP
VEGF	CST	2463	1:1000	WB, IF
IL-6	Abcam	ab9324	1:1000	WB, IF
TNF-a	Abcam	ab6671	1:1000	WB
HIF-1a	CST	14179	1:1000	WB, Co-IP
NF-kB p65	CST	8242	1:1000	WB
p-NF-kB p65	CST	3033	1:1000	WB
IkBa	CST	4814	1:1000	WB
a-actin	Sigma	A5441	1:5000	WB
