# Supplementary material for: Cathepsin H drives hypoxia-associated inflammatory and angiogenic programs in diabetic retinopathy and represents a potential therapeutic target
Source: Int J Biol Sci. 2026 Apr 23;22(9):4647–69. doi: 10.7150/ijbs.134125 (PMC13182238; doi:10.7150/ijbs.134125)
Supplement: Supplementary file 2 — Supplementary tables. [file ijbsv22p4647s2.zip › Supplement Tables 1.xlsx]

## Sheet: Table S1
Table S1 The SMR Result of GTEx Whole Blood and PDR（FINLAND R9）
probeID	ProbeChr	Gene	Probe_bp	topSNP	topSNP_chr	topSNP_bp	A1	A2	Freq	b_GWAS	se_GWAS	p_GWAS	b_eQTL	se_eQTL	p_eQTL	b_SMR	se_SMR	p_SMR	p_HEIDI	nsnp_HEIDI	FDR
ENSG00000204528	6	PSORS1C3	31141512	rs9380220	6	31146584	T	G	0.200795	0.180084	0.0165223	1.16E-27	0.634634	0.0394818	3.88E-58	0.28376	0.0314552	1.86E-19	3.20E-03	20	1.28E-15
ENSG00000244731	6	C4A	31949801	rs3096690	6	32194630	C	G	0.0805169	0.23966	0.0236057	3.22E-24	-1.06332	0.0801359	3.50E-40	-0.225388	0.027953	7.44E-16	2.73E-05	20	1.75E-12
ENSG00000224389	6	C4B	31982539	rs3132941	6	32131972	C	G	0.0765408	0.242595	0.0235805	7.99E-25	1.16831	0.0900904	1.85E-38	0.207646	0.0257634	7.65E-16	2.29E-02	20	1.75E-12
ENSG00000204267	6	TAP2	32789610	rs2857115	6	32778281	A	G	0.308151	-0.168587	0.0152249	1.69E-28	0.284172	0.0258304	3.76E-28	-0.593257	0.0760155	5.98E-15	4.14E-19	20	1.03E-11
ENSG00000204531	6	POU5F1	31132119	rs9380220	6	31146584	T	G	0.200795	0.180084	0.0165223	1.16E-27	0.373401	0.0356867	1.27E-25	0.48228	0.0638938	4.41E-14	6.10E-07	20	6.07E-11
ENSG00000231852	6	CYP21A2	32006042	rs3134971	6	32654149	C	A	0.105368	0.245172	0.0229093	9.97E-27	0.734374	0.0779248	4.34E-21	0.333852	0.0472029	1.52E-12	2.06E-02	20	1.74E-09
ENSG00000204525	6	HLA-C	31236526	rs2524105	6	31232910	C	G	0.409543	0.113329	0.0147626	1.63E-14	-0.448997	0.0255675	4.88E-69	-0.252405	0.0358833	2.01E-12	7.79E-03	20	1.97E-09
ENSG00000204469	6	PRRC2A	31588497	rs2260000	6	31593476	G	A	0.40159	0.127929	0.0155804	2.20E-16	0.125503	0.0123635	3.28E-24	1.01933	0.159671	1.73E-10	4.29E-05	20	1.49E-07
ENSG00000198563	6	DDX39B	31497996	rs77639798	6	31509043	T	G	0.126243	0.139301	0.0212205	5.22E-11	-0.534012	0.0367937	9.93E-48	-0.260857	0.0436135	2.22E-09	7.77E-14	20	1.70E-06
ENSG00000204428	6	LY6G5C	31644461	rs4569	6	31637807	T	C	0.295229	-0.0940826	0.0152971	7.73E-10	-0.74259	0.0319329	1.27E-119	0.126695	0.0213079	2.75E-09	2.37E-15	20	1.89E-06
ENSG00000204387	6	C6orf48	31802385	rs140091914	6	31754008	A	G	0.153082	-0.122007	0.0165147	1.49E-13	-0.200981	0.0205268	1.23E-22	0.607057	0.102937	3.69E-09	2.78E-07	20	2.31E-06
ENSG00000214894	6	LINC00243	30766431	rs3095155	6	30899051	C	G	0.0795229	0.175758	0.0249093	1.71E-12	0.587077	0.0587379	1.61E-23	0.299378	0.0519369	8.20E-09	2.26E-04	20	4.70E-06
ENSG00000224557	6	HLA-DPB2	33080228	rs9277538	6	33055047	G	A	0.311133	0.0991134	0.0167668	3.39E-09	0.790327	0.0384292	5.56E-94	0.125408	0.022074	1.34E-08	4.32E-04	20	7.09E-06
ENSG00000243753	6	HLA-L	30227361	rs6904845	6	31224423	C	T	0.751491	0.113935	0.0184648	6.81E-10	0.705186	0.055791	1.27E-36	0.161567	0.0291377	2.94E-08	2.89E-07	20	1.44E-05
ENSG00000204252	6	HLA-DOA	32971955	rs416622	6	32973281	C	T	0.497018	0.119356	0.0147811	6.75E-16	-0.113067	0.0150357	5.48E-14	-1.05562	0.191822	3.73E-08	7.90E-02	18	1.67E-05
ENSG00000240053	6	LY6G5B	31637944	rs805282	6	31659731	G	T	0.299205	-0.0942745	0.0153005	7.20E-10	-0.228997	0.0188347	5.19E-34	0.411684	0.0749054	3.88E-08	7.70E-13	20	1.67E-05
ENSG00000204301	6	NOTCH4	32162620	rs112126458	6	31235200	T	C	0.138171	-0.11409	0.0207907	4.08E-08	1.44967	0.0641005	3.04E-113	-0.0787007	0.0147578	9.67E-08	8.52E-11	20	3.91E-05
ENSG00000229390	6	MICD	29938578	rs2975031	6	29832919	G	A	0.685885	0.0959884	0.0154521	5.23E-10	0.451991	0.0457992	5.67E-23	0.212368	0.0403954	1.46E-07	2.82E-02	20	5.58E-05
ENSG00000204472	6	AIF1	31582961	rs14365	6	31635710	C	T	0.223658	-0.106784	0.0162394	4.85E-11	-0.132038	0.0163995	8.19E-16	0.808737	0.158796	3.53E-07	9.06E-06	20	0.000127767
ENSG00000224796	6	RPL32P1	33047228	rs1126509	6	33048461	A	T	0.299205	0.121135	0.0172481	2.17E-12	-0.233426	0.0319826	2.91E-13	-0.518944	0.102545	4.18E-07	6.41E-04	20	0.000137213
ENSG00000272501	6	XXbac-BPG299F13.17	31162977	rs9357111	6	31147916	T	C	0.385686	0.0814921	0.0147418	3.24E-08	-0.260785	0.0207501	3.17E-36	-0.312488	0.0617551	4.19E-07	2.46E-07	20	0.000137213
ENSG00000241106	6	HLA-DOB	32780540	rs4148876	6	32796793	A	G	0.0735586	0.140516	0.027438	3.04E-07	0.968278	0.0458241	4.19E-99	0.145119	0.0291573	6.45E-07	2.02E-20	20	0.000201621
ENSG00000213722	6	DDAH2	31694815	rs3130487	6	31723389	T	C	0.894632	0.204066	0.0225597	1.49E-19	-0.134431	0.02282	3.84E-09	-1.518	0.307511	7.96E-07	3.21E-03	20	0.000228087
ENSG00000234745	6	HLA-B	31321649	rs6931569	6	31267117	G	A	0.143141	-0.142654	0.026136	4.81E-08	0.374413	0.0323657	5.97E-31	-0.381007	0.0771851	7.96E-07	1.73E-04	20	0.000228087
ENSG00000137310	6	TCF19	31126319	rs17197101	6	31126409	T	G	0.116302	-0.113603	0.0210998	7.28E-08	0.311177	0.0299469	2.73E-25	-0.365075	0.0763682	1.75E-06	1.41E-02	20	0.00048139
ENSG00000204632	6	HLA-G	29794744	rs3130643	6	30766634	T	A	0.854871	0.154354	0.0250167	6.83E-10	0.489873	0.066645	1.97E-13	0.31509	0.0666742	2.29E-06	1.28E-02	20	0.000605705
ENSG00000219392	6	RP1-265C24.5	28083406	rs9295761	6	28147987	G	A	0.199801	0.111694	0.0183947	1.26E-09	-0.391128	0.0555174	1.85E-12	-0.285569	0.0620873	4.24E-06	5.00E-02	18	0.00105365
ENSG00000206503	6	HLA-A	29909037	rs12202296	6	29908469	C	T	0.353877	0.0743426	0.0150064	7.27E-07	0.356625	0.0289309	6.50E-35	0.208462	0.04535	4.29E-06	9.22E-04	20	0.00105365
ENSG00000204304	6	PBX2	32152512	rs204995	6	32154285	G	A	0.2167	0.113977	0.019976	1.16E-08	-0.135199	0.0176371	1.78E-14	-0.843031	0.184189	4.72E-06	3.65E-12	20	0.00111929
ENSG00000204257	6	HLA-DMA	32916390	rs59576053	6	32936120	T	C	0.0516899	0.219316	0.0269448	3.97E-16	0.204231	0.0370324	3.49E-08	1.07386	0.235206	4.98E-06	8.88E-02	4	0.00114158
ENSG00000204366	6	ZBTB12	31867384	rs113688927	6	31329447	G	A	0.0447316	-0.325984	0.0706776	3.98E-06	1.7701	0.10427	1.23E-64	-0.184161	0.0413761	8.55E-06	1.63E-01	20	0.00189672
ENSG00000204351	6	SKIV2L	31926857	rs377370	6	31942514	G	A	0.141153	-0.13008	0.0284218	4.72E-06	0.446225	0.0269489	1.40E-61	-0.291512	0.0660822	1.03E-05	3.10E-02	20	0.00221353
ENSG00000204520	6	MICA	31371356	rs1131896	6	31379115	A	G	0.282306	0.0820129	0.0176517	3.38E-06	0.460172	0.0337612	2.65E-42	0.178222	0.0405262	1.09E-05	1.10E-04	20	0.00226537
ENSG00000137185	6	ZSCAN9	28192664	rs12201260	6	28197493	G	A	0.0656064	-0.0974935	0.0203613	1.68E-06	1.12221	0.101746	2.75E-28	-0.0868763	0.0197799	1.12E-05	4.15E-02	20	0.00226537
ENSG00000204338	6	CYP21A1P	31973413	rs204883	6	32032743	A	G	0.446322	0.0710666	0.0148099	1.60E-06	0.435623	0.0425207	1.25E-24	0.163138	0.0375415	1.39E-05	1.62E-17	20	0.00273115
ENSG00000204305	6	AGER	32148745	rs204995	6	32154285	G	A	0.2167	0.113977	0.019976	1.16E-08	0.145787	0.0220282	3.64E-11	0.781805	0.180913	1.55E-05	4.15E-05	11	0.00296093
ENSG00000204516	6	MICB	31462658	rs41293856	6	31462648	T	G	0.0467197	-0.288181	0.0650798	9.51E-06	-0.997289	0.0727241	8.45E-43	0.288964	0.0685745	2.51E-05	9.39E-04	20	0.00466521
ENSG00000030110	6	BAK1	33540329	rs210143	6	33546930	C	T	0.72664	0.0759986	0.0180597	2.57E-05	-0.616568	0.0264335	2.46E-120	-0.123261	0.0297636	3.45E-05	4.52E-14	20	0.00624359
ENSG00000204315	6	FKBPL	32096484	rs12213851	6	32107161	C	T	0.125249	-0.162392	0.033074	9.11E-07	0.334803	0.0479725	2.97E-12	-0.485037	0.120784	5.93E-05	5.71E-04	20	0.0104566
ENSG00000103811	15	CTSH	79213400	rs2289702	15	79237293	T	C	0.661034	0.0625118	0.0152429	4.11E-05	0.569437	0.047956	1.61E-32	0.109778	0.0283199	1.06E-04	5.94E-02	20	0.018224
ENSG00000231074	6	HCG18	30255174	rs557785627	6	30292643	T	A	0.297217	-0.0657609	0.0165143	6.83E-05	0.366286	0.0241824	7.96E-52	-0.179534	0.0466178	1.18E-04	8.14E-03	20	0.0197923
ENSG00000234127	6	TRIM26	30152232	rs929156	6	30139699	A	G	0.253479	0.0711556	0.0157102	5.92E-06	-0.160914	0.0232311	4.31E-12	-0.442196	0.116651	1.50E-04	1.55E-04	18	0.0245607
ENSG00000230795	6	HLA-K	29894236	rs9260114	6	29909988	T	C	0.661034	0.0625118	0.0152429	4.11E-05	0.481706	0.0515285	8.90E-21	0.129772	0.0345546	1.73E-04	8.26E-07	20	0.0276679
ENSG00000204209	6	DAXX	33286335	rs1061783	6	33282628	T	C	0.506958	0.0626354	0.0147356	2.13E-05	-0.148766	0.019923	8.20E-14	-0.421033	0.113977	2.21E-04	9.59E-07	14	0.0345413
ENSG00000231925	6	TAPBP	33267471	rs2071889	6	33272712	A	C	0.50994	0.0611943	0.0147419	3.31E-05	0.106745	0.0135057	2.71E-15	0.573276	0.155992	2.38E-04	3.83E-06	13	0.0363717
ENSG00000236104	6	ZBTB22	33282183	rs3130100	6	33283766	C	T	0.528827	0.0625201	0.0147368	2.21E-05	0.147188	0.021238	4.20E-12	0.424764	0.117392	2.97E-04	3.69E-01	6	0.0444015
ENSG00000164938	8	TP53INP1	95938200	rs896853	8	95960855	C	G	0.560636	-0.0586496	0.0147629	7.10E-05	-0.108717	0.0130532	8.17E-17	0.53947	0.150449	3.36E-04	7.88E-01	20	0.0491632
ENSG00000227766	6	HCG4P5	29909852	rs2523945	6	29942324	C	T	0.488072	0.0538192	0.0147294	2.58E-04	0.397406	0.03251	2.31E-34	0.135426	0.0386842	4.64E-04	6.43E-04	20	0.0664777
ENSG00000145725	5	PPIP5K2	102455853	rs464720	5	102406887	T	C	0.282306	0.0556261	0.0156282	3.72E-04	-0.279617	0.0155089	1.14E-72	-0.198937	0.0569702	4.80E-04	6.09E-01	20	0.0673665
ENSG00000237669	6	HCG4P3	29973898	rs3132684	6	29990708	G	A	0.688867	0.0654742	0.0175442	1.90E-04	0.402321	0.041321	2.11E-22	0.162741	0.0467011	4.93E-04	1.43E-04	20	0.0678072
ENSG00000100151	22	PICK1	38452318	rs738441	22	38457302	T	C	0.315109	0.0547962	0.015391	3.70E-04	-0.385454	0.0239748	3.67E-58	-0.14216	0.0408969	5.09E-04	7.81E-01	20	0.0686352
ENSG00000139531	12	SUOX	56390964	rs1873914	12	56379427	C	G	0.390656	0.054207	0.0151402	3.43E-04	-0.235672	0.0214261	3.85E-28	-0.23001	0.0675604	6.63E-04	8.92E-02	20	0.0876818
ENSG00000204356	6	NELFE	31919864	rs7772063	6	31906334	A	T	0.0894632	-0.125361	0.0307678	4.61E-05	-0.154679	0.0259304	2.44E-09	0.810459	0.240886	7.67E-04	1.89E-02	6	0.0989524
ENSG00000170801	4	HTRA3	8271492	rs7697431	4	8288713	A	G	0.511928	0.0524952	0.0148343	4.02E-04	-0.264325	0.0246277	7.14E-27	-0.198601	0.0590933	7.77E-04	8.87E-01	20	0.0989524
ENSG00000135862	1	LAMC1	182992595	rs11588675	1	182988052	T	C	0.426441	0.0511187	0.0147563	5.32E-04	-0.456989	0.0347707	1.87E-39	-0.11186	0.0333931	8.09E-04	1.04E-01	20	0.101154
ENSG00000225851	6	HLA-S	31349851	rs2524096	6	31236467	T	G	0.451292	-0.0534528	0.0157694	7.00E-04	0.910406	0.0452293	4.14E-90	-0.0587131	0.0175652	8.30E-04	8.64E-13	20	0.101927
ENSG00000254415	19	SIGLEC14	52145806	rs872629	19	52130638	A	C	0.124254	-0.0688001	0.0203019	7.02E-04	-0.889222	0.0573296	2.94E-54	0.0773711	0.0233697	9.30E-04	6.79E-01	20	0.112204
ENSG00000197728	12	RPS26	56435637	rs1131017	12	56435929	G	C	0.591451	-0.049311	0.0148884	9.26E-04	-1.11048	0.0242948	0.00E+00	0.0444051	0.0134423	9.55E-04	1.54E-01	20	0.113233
ENSG00000185596	15	WASH3P	102501356	rs2203348	15	102366849	A	G	0.759443	-0.0583879	0.0168078	5.13E-04	-0.533108	0.0540879	6.44E-23	0.109524	0.0334289	1.05E-03	2.38E-02	20	0.122387
ENSG00000268535	19	RP11-420K14.3	21892324	rs4319878	19	21924452	T	C	0.560636	0.0490448	0.014784	9.08E-04	-0.754669	0.0378885	2.83E-88	-0.0649885	0.0198599	1.07E-03	8.69E-01	20	0.12264
ENSG00000197020	19	ZNF100	21905568	rs6511291	19	21950402	C	T	0.558648	0.0488413	0.0147835	9.54E-04	-0.486174	0.0316461	2.91E-53	-0.100461	0.031103	1.24E-03	9.54E-01	20	0.139758
ENSG00000105501	19	SIGLEC5	52114781	rs872629	19	52130638	A	C	0.124254	-0.0688001	0.0203019	7.02E-04	-0.375945	0.0358932	1.14E-25	0.183006	0.0567586	1.26E-03	3.75E-01	15	0.139758
ENSG00000272908	7	RP11-121A8.1	38365671	rs2735161	7	38374309	C	T	0.312127	0.049435	0.0150862	1.05E-03	-0.338731	0.029178	3.70E-31	-0.145942	0.0462776	1.61E-03	4.25E-01	20	0.175746
ENSG00000204642	6	HLA-F	29690552	rs2735059	6	29695854	A	G	0.481113	0.047333	0.0148213	1.41E-03	-0.566897	0.0325071	4.16E-68	-0.0834949	0.0265794	1.68E-03	2.49E-05	20	0.17986
ENSG00000226942	16	IL9RP3	79336	rs2562131	16	83887	A	C	0.238569	-0.0629322	0.0195233	1.27E-03	-0.655913	0.0477885	7.16E-43	0.095946	0.0305749	1.70E-03	6.10E-01	19	0.17986
ENSG00000204482	6	LST1	31553901	rs3093553	6	31549556	G	T	0.0715706	-0.180813	0.0495994	2.67E-04	-0.189423	0.030965	9.52E-10	0.954546	0.304813	1.74E-03	3.66E-03	10	0.181303
ENSG00000175895	8	PLEKHF2	96146032	rs966459	8	96098397	A	G	0.530815	-0.0513895	0.0147702	5.03E-04	-0.098945	0.0143397	5.20E-12	0.519374	0.16718	1.89E-03	2.87E-01	14	0.19136
ENSG00000124615	6	MOCS1	39867354	rs75773116	6	39904491	G	A	0.0168986	0.278507	0.0846844	1.01E-03	1.85118	0.196269	4.03E-21	0.150448	0.0484474	1.90E-03	2.23E-02	10	0.19136
ENSG00000105287	19	PRKD2	47177532	rs3786705	19	47224607	T	C	0.537773	0.0471457	0.0147898	1.43E-03	-0.204215	0.0150719	7.99E-42	-0.230863	0.0744	1.92E-03	2.49E-01	20	0.19136
ENSG00000233614	16	DDX11L10	61553	rs2562131	16	83887	A	C	0.238569	-0.0629322	0.0195233	1.27E-03	-0.556621	0.0503584	2.12E-28	0.113061	0.0365358	1.97E-03	2.59E-01	19	0.193538
ENSG00000214135	3	AC024560.3	197305084	rs2636937	3	197355908	T	A	0.331014	0.0545522	0.0170578	1.38E-03	0.329872	0.031423	8.84E-26	0.165374	0.0540567	2.22E-03	2.36E-01	20	0.215027
ENSG00000006607	2	FARP2	242295658	rs13395218	2	242326869	T	C	0.810139	0.060689	0.0190885	1.48E-03	0.350814	0.032618	5.60E-27	0.172995	0.0567396	2.30E-03	3.99E-01	20	0.219682
ENSG00000231439	16	WASIR2	72910	rs28652789	16	83807	C	G	0.237575	-0.0635797	0.0195104	1.12E-03	-0.425171	0.0512547	1.08E-16	0.149539	0.0493023	2.42E-03	1.53E-01	8	0.224649
ENSG00000214922	6	HLA-F-AS1	29694378	rs1736913	6	29704400	C	T	0.648111	0.0479192	0.0150539	1.46E-03	0.364807	0.0368931	4.68E-23	0.131355	0.0433508	2.45E-03	1.15E-03	20	0.224649
ENSG00000162437	1	RAVER2	65210778	rs567910619	1	65210790	T	C	0.0109344	-0.230472	0.0741212	1.87E-03	2.50416	0.18608	2.78E-41	-0.0920357	0.030379	2.45E-03	6.17E-02	5	0.224649
ENSG00000197670	20	RP4-724E16.2	52169309	rs4602270	20	52185814	A	C	0.697813	0.0528909	0.0166535	1.49E-03	-0.2974	0.0310004	8.52E-22	-0.177844	0.0589858	2.57E-03	7.23E-01	15	0.232551
ENSG00000243646	21	IL10RB	34638663	rs2239573	21	34638859	A	G	0.688867	0.0561519	0.0169129	9.00E-04	-0.102068	0.0143889	1.31E-12	-0.550142	0.182954	2.64E-03	1.55E-02	3	0.235783
ENSG00000268362	19	CTD-2017D11.1	24216247	rs67379707	19	24244042	T	C	0.218688	-0.0576837	0.019024	2.43E-03	0.640132	0.0326448	1.29E-85	-0.0901122	0.0300721	2.73E-03	8.42E-01	20	0.240695
ENSG00000272911	17	RP11-74E22.6	2591767	rs1109451	17	2592031	A	G	0.427435	-0.0449856	0.0148391	2.43E-03	-0.558917	0.0355034	7.72E-56	0.0804871	0.0270375	2.91E-03	1.00E-01	20	0.25273
ENSG00000225434	9	RP11-63P12.6	74920346	rs1109586	9	74930561	A	G	0.383698	0.0473334	0.0147534	1.34E-03	0.28767	0.0363104	2.33E-15	0.164541	0.0553315	2.94E-03	7.82E-03	11	0.25273
ENSG00000204625	6	HCG9	29942889	rs3116797	6	29672360	G	C	0.719682	0.0487671	0.0153316	1.47E-03	0.3747	0.0469169	1.39E-15	0.13015	0.0440428	3.13E-03	1.57E-01	20	0.265016
ENSG00000150540	2	HNMT	138721590	rs6752443	2	138804905	A	C	0.530815	0.0520753	0.0148328	4.47E-04	0.0976268	0.0179068	4.98E-08	0.533412	0.180711	3.16E-03	7.57E-01	4	0.265016
ENSG00000155254	10	MARVELD1	99472930	rs4919133	10	99476017	C	A	0.212724	-0.0607399	0.0182211	8.58E-04	0.120181	0.0190846	3.03E-10	-0.505404	0.171546	3.22E-03	5.62E-02	20	0.266794
ENSG00000133460	22	SLC2A11	24198890	rs73158773	22	24201574	G	C	0.083499	-0.133119	0.043711	2.32E-03	-0.493858	0.0440829	3.94E-29	0.269549	0.0917213	3.30E-03	NA	NA	0.270168
ENSG00000137710	11	RDX	110045605	rs12293813	11	110224141	A	G	0.0715706	0.0828957	0.0260733	1.48E-03	-0.319121	0.0433385	1.79E-13	-0.259763	0.0889941	3.51E-03	3.25E-01	6	0.28398
ENSG00000188511	22	C22orf34	49808176	rs9616714	22	50050859	A	G	0.620278	0.045362	0.0152818	2.99E-03	0.507705	0.0351897	3.47E-47	0.0893472	0.0307302	3.64E-03	1.46E-01	20	0.291073
ENSG00000204622	6	HLA-J	29974360	rs9260114	6	29909988	T	C	0.105368	-0.0661682	0.0223726	3.10E-03	-0.654096	0.0444715	5.71E-49	0.10116	0.0348885	3.74E-03	3.36E-01	20	0.295632
ENSG00000213760	6	ATP6V1G2	31512239	rs2239705	6	31513402	A	G	0.187873	-0.0808539	0.0258916	1.79E-03	0.387575	0.0530939	2.88E-13	-0.208615	0.0726602	4.09E-03	1.52E-11	20	0.319624
ENSG00000134873	13	CLDN10	96085858	rs9590298	13	96183903	T	C	0.368787	0.0474267	0.0154185	2.10E-03	-0.366914	0.0463263	2.37E-15	-0.129258	0.04508	4.14E-03	9.67E-01	20	0.319896
ENSG00000269918	8	AF131215.9	10962201	rs4618656	8	10969235	A	T	0.38171	0.0469418	0.0157021	2.79E-03	-0.31631	0.0319916	4.73E-23	-0.148404	0.051861	4.22E-03	2.34E-01	20	0.322172
ENSG00000249626	3	RP11-496H1.1	197361186	rs200532897	3	197375970	T	C	0.251491	0.0548412	0.0181568	2.52E-03	-0.40439	0.0460586	1.64E-18	-0.135615	0.0474818	4.29E-03	6.89E-01	3	0.322172
ENSG00000223799	21	IL10RB-AS1	34636178	rs2239573	21	34638859	A	G	0.688867	0.0561519	0.0169129	9.00E-04	0.107178	0.0191686	2.25E-08	0.523913	0.183525	4.31E-03	NA	NA	0.322172
ENSG00000162704	1	ARPC5	183592401	rs2767305	1	183604905	G	A	0.467197	0.0425229	0.0148022	4.07E-03	0.202921	0.0112736	1.96E-72	0.209554	0.0738688	4.56E-03	1.94E-01	20	0.333821
ENSG00000145730	5	PAM	102089685	rs2431530	5	102118007	T	C	0.331014	0.043549	0.0152317	4.25E-03	0.720173	0.033021	1.88E-105	0.0604702	0.021331	4.58E-03	5.58E-02	20	0.333821
ENSG00000107593	10	PKD2L1	102047903	rs35662118	10	102052884	T	C	0.0576541	-0.0946171	0.0327074	3.82E-03	1.37865	0.0999224	2.65E-43	-0.0686303	0.0242401	4.64E-03	4.14E-01	18	0.333821
ENSG00000255310	8	AF131215.2	10965298	rs4618656	8	10969235	A	T	0.38171	0.0469418	0.0157021	2.79E-03	-0.263246	0.0300245	1.82E-18	-0.178319	0.06302	4.66E-03	3.51E-01	20	0.333821
ENSG00000204623	6	ZNRD1-AS1	29968788	rs9260303	6	29916467	G	A	0.0477137	-0.140914	0.0458427	2.11E-03	0.460155	0.0658216	2.73E-12	-0.306232	0.108829	4.89E-03	1.48E-02	18	0.344552
ENSG00000081791	5	KIAA0141	141303373	rs351259	5	141310649	C	T	0.307157	0.0466588	0.0156515	2.87E-03	-0.187148	0.0220534	2.14E-17	-0.249315	0.0886419	4.91E-03	7.67E-01	7	0.344552
ENSG00000174132	5	FAM174A	99871009	rs113655690	5	100008130	A	T	0.0984095	0.0811235	0.0263041	2.04E-03	-0.251783	0.0375795	2.08E-11	-0.322196	0.115008	5.09E-03	1.82E-01	9	0.353575
ENSG00000125656	19	CLPP	6361463	rs73559852	19	6328742	G	A	0.028827	-0.148175	0.0506495	3.44E-03	0.364196	0.0384216	2.57E-21	-0.406855	0.145545	5.18E-03	7.89E-01	13	0.354063
ENSG00000241549	6	GUSBP2	26839263	rs9366675	6	26936723	T	C	0.143141	0.0661892	0.0216771	2.26E-03	-0.356986	0.0514877	4.11E-12	-0.185411	0.0663502	5.20E-03	2.66E-02	8	0.354063
ENSG00000163161	2	ERCC3	128014866	rs11541137	2	128145771	T	C	0.250497	-0.0506327	0.017317	3.46E-03	-0.280218	0.0311878	2.59E-19	0.18069	0.0649882	5.43E-03	7.25E-01	20	0.366099
ENSG00000231663	1	RP5-827C21.4	234508553	rs11549817	1	234508956	C	A	0.0934394	-0.0937825	0.0329351	4.41E-03	0.792173	0.0683125	4.30E-31	-0.118386	0.0428107	5.69E-03	3.52E-04	17	0.376251
ENSG00000213279	22	RP1-29C18.9	49965912	rs739239	22	50050468	A	G	0.619284	0.0452635	0.0152812	3.06E-03	-0.306668	0.0397624	1.23E-14	-0.147598	0.0533784	5.69E-03	5.66E-02	14	0.376251
ENSG00000231177	3	LINC00852	10326103	rs151759	3	10314602	C	G	0.369781	0.045591	0.0155262	3.32E-03	0.277862	0.0359086	1.01E-14	0.164078	0.0597653	6.04E-03	8.45E-01	20	0.395591
ENSG00000269845	19	RP11-420K14.6	21933549	rs12972593	19	21932574	C	G	0.576541	0.0444951	0.0148013	2.65E-03	-0.333648	0.050004	2.52E-11	-0.133359	0.0486565	6.13E-03	1.00E-01	19	0.397698
ENSG00000162927	2	PUS10	61167357	rs12464096	2	61239332	C	G	0.201789	-0.054233	0.017596	2.06E-03	0.222529	0.0376986	3.57E-09	-0.243712	0.0892029	6.29E-03	9.52E-01	9	0.404265
ENSG00000166263	17	STXBP4	53046088	rs12947685	17	53045519	C	T	0.270378	0.0466237	0.0163737	4.41E-03	0.325092	0.0359602	1.56E-19	0.143417	0.0528057	6.61E-03	4.81E-01	15	0.41956
ENSG00000123427	12	METTL21B	58165275	rs10431552	12	58178148	A	G	0.319085	-0.0429384	0.015632	6.02E-03	0.704101	0.0399094	1.16E-69	-0.0609833	0.0224688	6.65E-03	6.16E-01	20	0.41956
ENSG00000215114	8	UBXN2B	59323823	rs35944605	8	59316378	C	T	0.195825	-0.0638032	0.0206221	1.98E-03	0.086307	0.0155709	2.98E-08	-0.739259	0.273642	6.90E-03	3.00E-01	6	0.430114
ENSG00000263155	15	MYZAP	57884139	rs4774967	15	57855760	T	G	0.291252	-0.0454064	0.0166063	6.25E-03	0.749377	0.044585	2.14E-63	-0.0605922	0.0224515	6.96E-03	6.18E-01	20	0.430114
ENSG00000206344	6	HCG27	31165537	rs9366770	6	31170228	C	G	0.481113	0.0412701	0.01489	5.58E-03	0.206167	0.0178765	9.01E-31	0.200178	0.0742794	7.04E-03	3.79E-05	20	0.430114
ENSG00000130414	2	NDUFA10	240831867	rs10166776	2	240967312	A	G	0.343936	-0.0441327	0.0161673	6.34E-03	-0.414544	0.0250595	1.82E-61	0.106461	0.0395276	7.07E-03	8.20E-01	20	0.430114
ENSG00000065618	10	COL17A1	105791044	rs2181833	10	105793369	A	G	0.807157	-0.0480617	0.0173019	5.47E-03	-0.33031	0.0305137	2.62E-27	0.145505	0.0540779	7.13E-03	2.84E-01	20	0.430114
ENSG00000123104	12	ITPR2	26490342	rs7139251	12	27000405	G	A	0.106362	0.0907501	0.0326058	5.38E-03	-0.334746	0.0360513	1.61E-20	-0.271101	0.101686	7.67E-03	2.89E-06	12	0.454352
ENSG00000197119	14	SLC25A29	100757448	rs8009897	14	100824563	A	G	0.764414	0.0486336	0.0178711	6.50E-03	-0.551539	0.0414951	2.59E-40	-0.088178	0.0330744	7.67E-03	2.00E-01	20	0.454352
ENSG00000176974	17	SHMT1	18231187	rs638416	17	18266975	C	G	0.616302	0.0421342	0.0156023	6.92E-03	0.53245	0.0329699	1.14E-58	0.0791327	0.0297097	7.73E-03	5.04E-01	20	0.454352
ENSG00000235111	22	RP1-29C18.8	50006305	rs135876	22	50013573	G	A	0.72664	0.0440067	0.0163654	7.17E-03	-0.72035	0.0398474	4.77E-73	-0.0610907	0.0229686	7.82E-03	2.85E-03	20	0.455747
ENSG00000170074	5	FAM153A	177134982	rs144612876	5	177186736	A	G	0.116302	0.0831282	0.0306838	6.74E-03	0.543564	0.0436109	1.17E-35	0.152932	0.0577674	8.11E-03	2.23E-03	17	0.468209
ENSG00000137337	6	MDC1	30667584	rs2517563	6	30598716	A	G	0.0129225	0.394914	0.144289	6.20E-03	0.767435	0.0745178	7.14E-25	0.514589	0.194541	8.17E-03	1.29E-03	20	0.468209
ENSG00000128285	22	MCHR1	41074754	rs59098711	22	40877004	C	T	0.197813	-0.0466775	0.0158578	3.25E-03	-0.363599	0.0625528	6.15E-09	0.128376	0.0488866	8.64E-03	7.65E-01	14	0.486422
ENSG00000204475	6	NCR3	31556672	rs986475	6	31556709	G	A	0.0884692	-0.089538	0.0323284	5.61E-03	-0.234914	0.0285319	1.82E-16	0.381152	0.145196	8.66E-03	7.13E-05	20	0.486422
ENSG00000130299	19	GTPBP3	17445729	rs117419016	19	17443453	A	G	0.0228628	-0.196131	0.070369	5.32E-03	0.629466	0.0809898	7.72E-15	-0.311583	0.118763	8.70E-03	3.83E-05	4	0.486422
ENSG00000215378	8	DEFT1P	6844700	rs13267882	8	6825891	A	G	0.112326	0.0654703	0.022664	3.87E-03	0.288652	0.0464442	5.13E-10	0.226814	0.0865836	8.80E-03	1.78E-01	7	0.48794
ENSG00000176994	17	SMCR8	18218624	rs669340	17	18263957	C	G	0.616302	0.0423179	0.0156015	6.68E-03	0.129004	0.0131217	8.25E-23	0.328036	0.125456	8.93E-03	6.06E-01	20	0.48794
ENSG00000196535	17	MYO18A	27400528	rs73988922	17	27480826	T	A	0.0109344	0.495308	0.17772	5.32E-03	0.641904	0.085063	4.48E-14	0.771623	0.295143	8.94E-03	4.03E-03	4	0.48794
ENSG00000143995	2	MEIS1	66660584	rs62144050	2	66725062	C	T	0.295229	-0.0500864	0.0170316	3.27E-03	0.221604	0.039163	1.53E-08	-0.226018	0.0866157	9.07E-03	NA	NA	0.491137
ENSG00000237945	21	LINC00649	35287838	rs8130507	21	35303960	C	T	0.570577	-0.0393818	0.0149975	8.64E-03	0.423353	0.0213136	8.49E-88	-0.0930236	0.0357337	9.23E-03	7.58E-02	20	0.495896
ENSG00000235192	2	AC009495.2	166651361	rs1863199	2	166666650	C	G	0.770378	0.0473559	0.0176082	7.16E-03	0.333506	0.0327674	2.49E-24	0.141994	0.0546094	9.32E-03	2.05E-02	12	0.49685
ENSG00000047188	5	YTHDC2	112849380	rs6889783	5	112838232	C	T	0.212724	-0.0510554	0.019318	8.22E-03	0.249219	0.0192151	1.81E-38	-0.204862	0.0791071	9.61E-03	3.50E-01	20	0.505662
ENSG00000176463	15	SLCO3A1	92396925	rs4075845	15	92398024	C	T	0.251491	-0.050127	0.0187456	7.49E-03	-0.182512	0.0178388	1.44E-24	0.27465	0.106159	9.68E-03	5.77E-01	13	0.505662
ENSG00000182310	19	LINC00085	52196593	rs7252496	19	52215296	C	A	0.187873	0.0533172	0.0202342	8.41E-03	0.541427	0.0419597	4.30E-38	0.0984753	0.0381432	9.83E-03	8.18E-01	20	0.505662
ENSG00000176749	17	CDK5R1	30813637	rs28408686	17	30846624	G	C	0.54175	0.0401675	0.0149831	7.34E-03	0.195591	0.0205192	1.54E-21	0.205365	0.0795762	9.86E-03	8.60E-01	20	0.505662
ENSG00000069869	15	NEDD4	56119120	rs4640119	15	56195191	C	T	0.534791	-0.0416339	0.015129	5.92E-03	-0.149455	0.0201987	1.37E-13	0.278571	0.108002	9.90E-03	6.90E-03	20	0.505662
ENSG00000101546	18	RBFA	77794358	rs4799125	18	77799707	T	C	0.316103	0.0412992	0.0149431	5.71E-03	0.150497	0.0211726	1.18E-12	0.274419	0.106533	1.00E-02	9.79E-01	20	0.505662
ENSG00000184517	16	ZFP1	75182390	rs8058619	16	75182354	C	G	0.298211	-0.0429144	0.0158253	6.69E-03	-0.230393	0.0279761	1.79E-16	0.186266	0.0723163	1.00E-02	8.99E-01	17	0.505662
ENSG00000177311	3	ZBTB38	141043055	rs724016	3	141105570	G	A	0.423459	-0.0399447	0.0148143	7.01E-03	0.159093	0.0186357	1.38E-17	-0.251078	0.0976514	1.01E-02	4.83E-01	14	0.506991
ENSG00000233327	17	USP32P2	18414576	rs1065541	17	18477409	C	T	0.459245	0.0387492	0.0149776	9.68E-03	-0.885695	0.0399184	4.52E-109	-0.0437501	0.0170251	1.02E-02	6.74E-01	20	0.5083
ENSG00000273018	17	CTD-2303H24.2	18414535	rs1065541	17	18477409	C	T	0.459245	0.0387492	0.0149776	9.68E-03	-0.800289	0.0396553	1.43E-90	-0.048419	0.0188684	1.03E-02	5.15E-01	20	0.509591
ENSG00000171916	17	LGALS9C	18380051	rs1065541	17	18477409	C	T	0.459245	0.0387492	0.0149776	9.68E-03	-0.683268	0.0410754	3.92E-62	-0.0567116	0.0221841	1.06E-02	6.50E-01	20	0.513354
ENSG00000259803	16	SLC22A31	89262406	rs3826267	16	89260826	T	C	0.186879	-0.0540491	0.020805	9.38E-03	0.674215	0.0470359	1.34E-46	-0.080166	0.0313608	1.06E-02	3.22E-01	20	0.513354
ENSG00000060982	12	BCAT1	24964295	rs11047695	12	25051596	C	T	0.214712	0.0496388	0.0191489	9.53E-03	0.371487	0.0245788	1.31E-51	0.133622	0.0522993	1.06E-02	9.32E-01	16	0.513354
ENSG00000180817	10	PPA1	71962586	rs7077538	10	71993094	G	T	0.365805	0.0389777	0.0149985	9.36E-03	0.316976	0.0237387	1.14E-40	0.122967	0.0482053	1.07E-02	2.19E-01	20	0.514573
ENSG00000177731	17	FLII	18148150	rs543301	17	18324946	C	T	0.547714	0.0417431	0.0150061	5.41E-03	0.0850501	0.0134515	2.57E-10	0.490806	0.19276	1.09E-02	9.68E-01	10	0.520551
ENSG00000213077	17	FAM106A	18427880	rs1065541	17	18477409	C	T	0.459245	0.0387492	0.0149776	9.68E-03	-0.550699	0.0416037	5.38E-40	-0.0703637	0.0277121	1.11E-02	7.59E-01	20	0.526446
ENSG00000099817	19	POLR2E	1086594	rs1046040	19	1095514	A	G	0.249503	-0.0456216	0.0174406	8.90E-03	-0.229847	0.0226614	3.57E-24	0.198487	0.0783621	1.13E-02	6.73E-02	16	0.529715
ENSG00000064419	7	TNPO3	128594948	rs12537496	7	128712868	A	G	0.219682	0.0448396	0.0175052	1.04E-02	-0.316563	0.0195927	1.01E-58	-0.141645	0.0559883	1.14E-02	7.08E-01	20	0.529715
ENSG00000268027	19	AC006129.2	42051554	rs117353233	19	41965499	T	C	0.0228628	0.108526	0.0389061	5.28E-03	-0.52646	0.087814	2.03E-09	-0.206143	0.081509	1.14E-02	NA	NA	0.529715
ENSG00000197062	6	RP5-874C20.3	28234788	rs2394049	6	28239681	G	A	0.403579	0.0429514	0.0155312	5.68E-03	-0.15472	0.025093	7.01E-10	-0.277607	0.110017	1.16E-02	3.13E-04	20	0.532854
ENSG00000166170	14	BAG5	104022881	rs34026011	14	104050883	A	G	0.274354	0.0433681	0.0156604	5.62E-03	0.136722	0.0224095	1.05E-09	0.317199	0.125789	1.17E-02	5.68E-02	10	0.532854
ENSG00000129055	3	ANAPC13	134196548	rs1814336	3	134200823	C	G	0.690855	-0.0420312	0.0165117	1.09E-02	0.359281	0.0202169	1.18E-70	-0.116987	0.0464267	1.17E-02	3.43E-01	20	0.532854
ENSG00000149292	11	TTC12	113185251	rs869549	11	113195611	G	A	0.492048	0.0381598	0.0148962	1.04E-02	-0.379663	0.0289	2.02E-39	-0.10051	0.0399743	1.19E-02	1.71E-01	20	0.537817
ENSG00000204138	1	PHACTR4	28696114	rs2840761	1	28837436	T	A	0.348907	-0.0395088	0.0153822	1.02E-02	-0.270508	0.0227089	1.03E-32	0.146054	0.058171	1.20E-02	1.57E-01	20	0.537817
ENSG00000111860	6	CEP85L	118781935	rs9481821	6	118846022	C	A	0.17992	0.0480287	0.0181077	7.99E-03	-0.175237	0.0226192	9.39E-15	-0.274079	0.109221	1.21E-02	6.76E-01	20	0.537817
ENSG00000162591	1	MEGF6	3406484	rs2794330	1	3519179	T	C	0.349901	0.0421318	0.015265	5.78E-03	-0.159174	0.0266237	2.25E-09	-0.26469	0.105627	1.22E-02	2.31E-02	8	0.537817
ENSG00000203999	20	RP11-290F20.1	48909257	rs2904263	20	48905989	G	A	0.689861	-0.0399764	0.0157174	1.10E-02	-0.338133	0.0232101	4.47E-48	0.118227	0.047186	1.22E-02	6.85E-01	20	0.537817
ENSG00000182923	3	CEP63	134204585	rs1814337	3	134200682	T	C	0.689861	-0.0420035	0.0165024	1.09E-02	0.273634	0.0196245	3.45E-44	-0.153502	0.0613049	1.23E-02	4.70E-01	20	0.538771
ENSG00000257698	12	RP11-620J15.3	58325311	rs4272820	12	58330541	A	G	0.368787	-0.0407737	0.0154524	8.32E-03	-0.233211	0.0302538	1.27E-14	0.174836	0.0700337	1.25E-02	1.88E-01	17	0.544066
ENSG00000271581	6	XXbac-BPG248L24.12	31324424	rs9264802	6	31270414	T	C	0.16501	-0.0584833	0.0230674	1.12E-02	0.948978	0.0689562	4.31E-43	-0.0616277	0.0247167	1.27E-02	1.64E-05	20	0.549295
ENSG00000226742	18	HSBP1L1	77724561	rs12956003	18	77725655	G	A	0.161034	0.0406046	0.0161333	1.18E-02	0.78421	0.0473904	1.66E-61	0.0517777	0.0208093	1.28E-02	7.87E-01	20	0.55016
ENSG00000169085	8	C8orf46	67372238	rs2465990	8	67381619	C	T	0.501988	-0.0375825	0.0148108	1.12E-02	-0.443776	0.0353795	4.33E-36	0.084688	0.0340506	1.29E-02	3.80E-01	20	0.551014
ENSG00000173890	3	GPR160	169755717	rs2287483	3	169756846	T	C	0.10338	0.0675985	0.0270277	1.24E-02	0.496064	0.0236076	5.00E-98	0.13627	0.0548689	1.30E-02	2.88E-01	20	0.551858
ENSG00000139629	12	GALNT6	51745031	rs10876169	12	51783420	A	T	0.416501	0.0375438	0.0148527	1.15E-02	0.400682	0.0306389	4.43E-39	0.0936997	0.0377546	1.31E-02	9.18E-02	19	0.552616
ENSG00000141295	17	SCRN2	45915058	rs6503875	17	45915395	C	T	0.122266	-0.0604153	0.0240769	1.21E-02	-0.44386	0.028602	2.60E-54	0.136113	0.0549489	1.32E-02	5.59E-01	20	0.552616
ENSG00000147576	8	ADHFE1	67342420	rs2465990	8	67381619	C	T	0.501988	-0.0375825	0.0148108	1.12E-02	0.233448	0.020583	8.15E-30	-0.160989	0.0650121	1.33E-02	9.48E-01	20	0.552616
ENSG00000197903	6	HIST1H2BK	27106073	rs77380818	6	27305498	A	G	0.0745527	0.0666964	0.0249561	7.53E-03	0.286918	0.0438992	6.33E-11	0.232458	0.0939707	1.34E-02	4.09E-06	17	0.552616
ENSG00000054967	11	RELT	73087309	rs11823979	11	73254598	A	G	0.178926	-0.0462943	0.017243	7.26E-03	0.132143	0.0208953	2.55E-10	-0.350335	0.14176	1.35E-02	5.46E-01	9	0.552616
ENSG00000255198	16	SNHG9	2014960	rs2302177	16	2014979	T	G	0.549702	0.0369156	0.0148208	1.27E-02	0.612659	0.0309975	5.99E-87	0.0602547	0.0243823	1.35E-02	4.78E-01	20	0.552616
ENSG00000169231	1	THBS3	155165379	rs760077	1	155178782	A	T	0.394632	0.037972	0.015274	1.29E-02	-0.408932	0.0222453	1.80E-75	-0.0928565	0.037691	1.38E-02	9.97E-01	20	0.555758
ENSG00000096717	10	SIRT1	69644427	rs10997883	10	69697965	C	T	0.666004	-0.0378082	0.0151403	1.25E-02	-0.267655	0.0188501	9.27E-46	0.141257	0.0574346	1.39E-02	2.70E-01	20	0.555758
ENSG00000179253	20	RP11-429E11.3	60292562	rs4925304	20	60425617	T	C	0.540755	-0.0394601	0.0148251	7.77E-03	0.278892	0.04336	1.26E-10	-0.141489	0.0575289	1.39E-02	8.06E-01	8	0.555758
ENSG00000003393	2	ALS2	202565277	rs16838147	2	202645961	T	C	0.199801	-0.0443468	0.0177206	1.23E-02	-0.509323	0.0383439	2.90E-40	0.0870701	0.0354046	1.39E-02	2.06E-01	20	0.555758
ENSG00000044090	6	CUL7	43005355	rs3737186	6	43021519	A	G	0.0357853	0.0804899	0.0324933	1.32E-02	-0.830578	0.0505682	1.27E-60	-0.0969083	0.0395637	1.43E-02	2.58E-01	20	0.561949
ENSG00000064932	19	SBNO2	1107636	rs7249751	19	1119699	G	A	0.502982	-0.0395843	0.0149663	8.17E-03	-0.0806734	0.0124353	8.73E-11	0.490674	0.200343	1.43E-02	8.89E-01	15	0.561949
ENSG00000233077	20	RP11-290F20.2	48927248	rs2904263	20	48905989	G	A	0.689861	-0.0399764	0.0157174	1.10E-02	-0.213328	0.0235336	1.25E-19	0.187394	0.0765224	1.43E-02	9.75E-01	17	0.561949
ENSG00000197837	12	HIST4H4	14920933	rs10846062	12	14965781	C	T	0.589463	-0.0398532	0.014853	7.29E-03	0.214408	0.0362355	3.28E-09	-0.185876	0.0760642	1.45E-02	6.57E-02	8	0.566571
ENSG00000248098	19	BCKDHA	41884215	rs3826713	19	41892269	T	C	0.582505	0.0385507	0.0154105	1.24E-02	0.227776	0.0203583	4.65E-29	0.169248	0.0693269	1.46E-02	6.17E-01	14	0.567255
ENSG00000127946	7	HIP1	75162621	rs1186222	7	75247329	T	C	0.436382	0.0383941	0.0155353	1.35E-02	-0.317957	0.0227973	3.28E-44	-0.120752	0.0496209	1.50E-02	8.35E-01	20	0.569712
ENSG00000196305	9	IARS	94972489	rs34758505	9	95277356	T	C	0.0248509	-0.139463	0.0517944	7.09E-03	-0.204626	0.0360931	1.43E-08	0.681551	0.280215	1.50E-02	2.23E-01	13	0.569712
ENSG00000163755	3	HPS3	148847371	rs6791170	3	149003585	G	A	0.343936	-0.0413574	0.0153165	6.93E-03	-0.156217	0.0279261	2.22E-08	0.264743	0.108871	1.50E-02	4.37E-02	5	0.569712
ENSG00000235821	6	IFITM4P	29718506	rs4713240	6	29710726	G	A	0.261431	0.0403475	0.0163022	1.33E-02	0.688787	0.0538949	2.12E-37	0.0585776	0.0241077	1.51E-02	1.26E-01	20	0.569712
ENSG00000073150	22	PANX2	50609160	rs730559	22	50633048	G	T	0.217694	-0.0520099	0.0195556	7.82E-03	0.117988	0.0200797	4.20E-09	-0.440807	0.181929	1.54E-02	4.28E-02	5	0.569712
ENSG00000162076	16	FLYWCH2	2933187	rs1063676	16	2933280	C	G	0.356859	-0.0379858	0.0154696	1.41E-02	0.461726	0.0320837	5.87E-47	-0.0822691	0.033988	1.55E-02	1.09E-01	20	0.569712
ENSG00000242114	22	MTFP1	30821518	rs12484252	22	30675073	T	C	0.290258	-0.0474488	0.0177547	7.53E-03	0.0968215	0.0170614	1.39E-08	-0.490065	0.202692	1.56E-02	NA	NA	0.569712
ENSG00000072818	17	ACAP1	7239848	rs61759532	17	7240391	T	C	0.205765	0.0461627	0.0188249	1.42E-02	-0.273048	0.0190719	1.72E-46	-0.169064	0.0699476	1.56E-02	6.81E-01	20	0.569712
ENSG00000170558	18	CDH2	25530930	rs35896910	18	25756811	C	T	0.217694	-0.0481118	0.0182141	8.26E-03	-0.342658	0.0572945	2.22E-09	0.140408	0.058109	1.57E-02	7.44E-01	5	0.569712
ENSG00000245556	5	CTD-2037K23.2	77638189	rs4634329	5	77656771	C	T	0.974155	0.125146	0.0471664	7.97E-03	-0.486693	0.084052	7.02E-09	-0.257135	0.106602	1.59E-02	2.50E-02	8	0.569712
ENSG00000108244	17	KRT23	39078948	rs2315603	17	39091943	G	A	0.382704	0.038459	0.0158116	1.50E-02	0.427661	0.0242112	7.97E-70	0.0899287	0.0373212	1.60E-02	2.93E-01	20	0.569712
ENSG00000184277	15	TM2D3	102161847	rs7181172	15	102223690	T	C	0.557654	0.0371717	0.0148349	1.22E-02	0.256359	0.029261	1.93E-18	0.144999	0.0601879	1.60E-02	7.59E-03	20	0.569712
ENSG00000197506	9	SLC28A3	86890372	rs10868153	9	86983368	G	T	0.0477137	0.0669544	0.0272341	1.40E-02	-0.66037	0.0558041	2.61E-32	-0.101389	0.0421213	1.61E-02	5.22E-02	17	0.569712
ENSG00000159761	16	C16orf86	67700719	rs140837060	16	67662815	A	T	0.0347913	0.0977663	0.0382625	1.06E-02	-0.456248	0.0649204	2.10E-12	-0.214283	0.0892343	1.63E-02	3.05E-01	20	0.569712
ENSG00000117174	1	ZNHIT6	86115106	rs11161661	1	86184169	G	T	0.515905	0.0389394	0.01485	8.74E-03	0.124956	0.020928	2.36E-09	0.311625	0.129797	1.64E-02	4.55E-01	10	0.569712
ENSG00000109790	4	KLHL5	39046659	rs6531685	4	38960263	C	T	0.60338	0.0384662	0.015107	1.09E-02	0.185472	0.0258004	6.54E-13	0.207396	0.0864101	1.64E-02	8.24E-01	7	0.569712
ENSG00000109944	11	C11orf63	122753391	rs17126930	11	122738718	C	T	0.106362	0.0691266	0.0280507	1.37E-02	0.529228	0.050038	3.83E-26	0.130618	0.0544228	1.64E-02	5.11E-01	6	0.569712
ENSG00000160293	9	VAV2	136627016	rs2488561	9	136651629	A	G	0.574553	0.0373697	0.0148047	1.16E-02	-0.182708	0.0235967	9.71E-15	-0.204532	0.0852262	1.64E-02	6.22E-02	4	0.569712
ENSG00000163961	3	RNF168	196195654	rs7621419	3	196232461	A	G	0.801193	0.0429499	0.0173071	1.31E-02	-0.248946	0.0269833	2.81E-20	-0.172527	0.0719926	1.66E-02	4.95E-02	20	0.569712
ENSG00000148180	9	GSN	123970072	rs2149805	9	124021499	G	T	0.455268	-0.03755	0.0148644	1.15E-02	0.132578	0.0175049	3.63E-14	-0.283229	0.11819	1.66E-02	7.65E-01	10	0.569712
ENSG00000248971	4	KRT8P46	103649903	rs223490	4	103679117	T	G	0.382704	-0.0385542	0.0151626	1.10E-02	-0.2673	0.037392	8.77E-13	0.144236	0.0602066	1.66E-02	9.15E-01	18	0.569712
ENSG00000231064	1	RP11-263K19.4	155166659	rs760077	1	155178782	A	T	0.394632	0.037972	0.015274	1.29E-02	-0.327907	0.0365956	3.24E-19	-0.115801	0.0483399	1.66E-02	9.60E-01	20	0.569712
ENSG00000160789	1	LMNA	156052364	rs582690	1	156088256	G	C	0.0646123	-0.112741	0.0449496	1.21E-02	0.400791	0.0498887	9.46E-16	-0.281296	0.117491	1.67E-02	1.86E-01	5	0.569712
ENSG00000145982	6	FARS2	5261277	rs7758400	6	5264209	C	T	0.252485	-0.0456516	0.0180828	1.16E-02	-0.167085	0.0221744	4.88E-14	0.273224	0.114138	1.67E-02	3.01E-02	15	0.569712
ENSG00000205707	12	LYRM5	25348150	rs61762422	12	25374197	T	C	0.676938	0.0449607	0.0181143	1.31E-02	0.241992	0.027521	1.46E-18	0.185794	0.07778	1.69E-02	4.01E-01	20	0.569712
ENSG00000099956	22	SMARCB1	24129150	rs34153752	22	24157624	G	A	0.12326	-0.0532919	0.021876	1.48E-02	-0.276084	0.0227664	7.61E-34	0.193028	0.0808197	1.69E-02	7.63E-01	20	0.569712
ENSG00000240399	12	RP1-228P16.1	48448596	rs12303741	12	48560820	A	G	0.295229	-0.0439566	0.0178015	1.35E-02	-0.404135	0.0429955	5.48E-21	0.108767	0.045543	1.69E-02	2.70E-01	20	0.569712
ENSG00000162341	11	TPCN2	68816365	rs7927633	11	68823707	A	G	0.986083	-0.124812	0.0502438	1.30E-02	0.4548	0.0530673	1.03E-17	-0.274433	0.115022	1.70E-02	9.80E-02	9	0.570288
ENSG00000188321	19	ZNF559	9434448	rs28384491	19	9434872	T	C	0.0864811	0.0760779	0.0316598	1.63E-02	-0.839247	0.0449886	1.16E-77	-0.0906502	0.0380357	1.72E-02	3.93E-01	15	0.571422
ENSG00000104866	19	PPP1R37	45594654	rs10409727	19	45602862	T	C	0.149105	0.0503799	0.0194264	9.50E-03	0.143657	0.023875	1.78E-09	0.350696	0.147253	1.72E-02	7.82E-01	3	0.571422
ENSG00000163754	3	GYG1	148709128	rs13068009	3	148747119	G	A	0.301193	-0.0395248	0.0155524	1.10E-02	-0.0757349	0.0115147	4.79E-11	0.521884	0.22015	1.78E-02	4.21E-01	12	0.583599
ENSG00000134262	1	AP4B1	114437370	rs17464525	1	114443899	A	G	0.181909	0.0418798	0.0173287	1.57E-02	0.435493	0.0364938	7.93E-33	0.0961664	0.0405988	1.79E-02	1.24E-04	20	0.583599
ENSG00000197323	1	TRIM33	114935399	rs6679869	1	115217727	C	G	0.12326	-0.049876	0.0194965	1.05E-02	-0.153071	0.0244818	4.04E-10	0.325836	0.137618	1.79E-02	5.91E-01	10	0.583599
ENSG00000168903	5	BTNL3	180415845	rs72494581	5	180430797	C	T	0.322068	0.0369387	0.015596	1.79E-02	1.16235	0.0320749	1.50E-287	0.0317793	0.0134463	1.81E-02	3.04E-01	20	0.583599
ENSG00000205927	21	OLIG2	34398153	rs6517139	21	34439206	G	A	0.758449	0.0441097	0.0176651	1.25E-02	-0.297963	0.0407777	2.73E-13	-0.148038	0.0626523	1.81E-02	6.76E-02	20	0.583599
ENSG00000117791	1	2025-03-02	220921567	rs337150	1	220941281	C	A	0.213718	-0.0418017	0.0171698	1.49E-02	-0.500816	0.0517702	3.90E-22	0.0834672	0.0353527	1.82E-02	7.77E-01	20	0.583599
ENSG00000165275	9	TRMT10B	37753804	rs12379964	9	37751862	A	G	0.167992	0.0437044	0.018063	1.55E-02	-0.429186	0.0398762	5.15E-27	-0.101831	0.043137	1.82E-02	5.06E-01	20	0.583599
ENSG00000110455	11	ACCS	44087475	rs2074038	11	44087989	T	G	0.120278	0.0627986	0.0265702	1.81E-02	1.54667	0.0379659	0.00E+00	0.0406025	0.0172079	1.83E-02	8.18E-02	20	0.583599
ENSG00000113303	5	BTNL8	180326077	rs72494581	5	180430797	C	T	0.322068	0.0369387	0.015596	1.79E-02	-0.639381	0.0255634	4.57E-138	-0.0577726	0.0245015	1.84E-02	6.86E-02	20	0.583599
ENSG00000160199	21	PKNOX1	44394620	rs2839627	21	44448718	T	C	0.107356	0.0689655	0.0280968	1.41E-02	-0.233982	0.0278212	4.09E-17	-0.294747	0.125091	1.85E-02	2.42E-02	20	0.583599
ENSG00000170889	19	RPS9	54704610	rs67627137	19	54705912	G	C	0.420477	-0.0358285	0.0150273	1.71E-02	-0.254348	0.0166483	1.08E-52	0.140864	0.0597968	1.85E-02	7.53E-01	20	0.583599
ENSG00000168404	16	MLKL	74705753	rs9932977	16	74735148	A	G	0.569583	-0.0366205	0.0148719	1.38E-02	-0.160108	0.0202335	2.51E-15	0.228724	0.0972801	1.87E-02	8.94E-01	7	0.584545
ENSG00000175489	19	LRRC25	18501954	rs1985157	19	18513594	C	T	0.398608	-0.0355918	0.0148934	1.69E-02	-0.234693	0.0179977	7.23E-39	0.151653	0.0645159	1.87E-02	5.93E-01	20	0.584545
ENSG00000073584	17	SMARCE1	38781214	rs11659024	17	38775805	A	G	0.479125	-0.0381095	0.0148052	1.01E-02	-0.10607	0.0186282	1.24E-08	0.359286	0.153179	1.90E-02	8.30E-01	3	0.58648
ENSG00000234327	17	AC012146.7	5014763	rs56197642	17	5018244	G	C	0.111332	-0.0478249	0.0192085	1.28E-02	-0.381368	0.0546705	3.04E-12	0.125404	0.0534794	1.90E-02	4.88E-01	4	0.58648
ENSG00000165810	5	BTNL9	180467225	rs4701015	5	180452560	C	T	0.533797	0.0362541	0.0148369	1.45E-02	-0.331239	0.0406362	3.60E-16	-0.10945	0.0467614	1.93E-02	7.90E-01	20	0.58648
ENSG00000103995	15	CEP152	49005125	rs2413916	15	49130802	T	A	0.026839	-0.0873924	0.0349027	1.23E-02	0.466295	0.0708284	4.60E-11	-0.187419	0.080082	1.93E-02	2.84E-02	6	0.58648
ENSG00000151348	11	EXT2	44117099	rs2074038	11	44087989	T	G	0.120278	0.0627986	0.0265702	1.81E-02	0.551686	0.0330144	1.10E-62	0.11383	0.0486412	1.93E-02	5.94E-01	20	0.58648
ENSG00000111897	6	SERINC1	122764499	rs9388074	6	122763602	A	G	0.151093	0.0557826	0.0230031	1.53E-02	-0.160412	0.0182069	1.25E-18	-0.347746	0.148733	1.94E-02	3.29E-02	20	0.58648
ENSG00000173889	3	PHC3	169804520	rs73879167	3	169776194	G	T	0.10338	0.0672064	0.0268801	1.24E-02	0.13635	0.020796	5.51E-11	0.492896	0.210988	1.95E-02	1.00E-01	11	0.58648
ENSG00000234465	19	PINLYP	44080952	rs2599462	19	44044886	G	A	0.417495	0.0381594	0.0147851	9.85E-03	0.242855	0.0443805	4.45E-08	0.157128	0.0673122	1.96E-02	1.86E-03	5	0.58648
ENSG00000184221	21	OLIG1	34442450	rs2834081	21	34432792	T	A	0.756461	0.0422311	0.0177301	1.72E-02	-0.437895	0.0377979	4.90E-31	-0.0964412	0.0413363	1.96E-02	4.05E-01	20	0.58648
ENSG00000105341	19	ATP5SL	41937223	rs13344563	19	41945904	C	G	0.408549	-0.03808	0.0154105	1.35E-02	0.124227	0.0176372	1.87E-12	-0.306536	0.131464	1.97E-02	6.86E-02	4	0.58648
ENSG00000168405	6	CMAHP	25081548	rs2394363	6	25070345	G	A	0.759443	-0.0475002	0.0194118	1.44E-02	-0.180461	0.0235332	1.74E-14	0.263216	0.112912	1.97E-02	6.41E-01	12	0.58648
ENSG00000071537	14	SEL1L	81937893	rs4903988	14	82053802	C	T	0.463221	0.0372777	0.0147788	1.17E-02	0.0749164	0.0123826	1.45E-09	0.497591	0.213728	1.99E-02	2.06E-01	3	0.588203
ENSG00000168427	2	KLHL30	239047363	rs12692216	2	239050033	T	C	0.610338	-0.0394898	0.016007	1.36E-02	0.302304	0.0430978	2.31E-12	-0.130629	0.0561295	2.00E-02	4.10E-01	9	0.588203
ENSG00000160766	1	GBAP1	155183616	rs2974931	1	155195215	G	C	0.522863	-0.0356791	0.0148607	1.64E-02	-0.321089	0.0345957	1.68E-20	0.111119	0.0478057	2.01E-02	9.73E-01	20	0.588203
ENSG00000196923	5	PDLIM7	176910395	rs234376	5	176924496	C	G	0.467197	-0.0380184	0.0148095	1.03E-02	0.0771854	0.0141043	4.44E-08	-0.492559	0.211932	2.01E-02	NA	NA	0.588203
ENSG00000141068	17	KSR1	25783670	rs7222355	17	25854188	G	A	0.359841	0.0358734	0.0152757	1.89E-02	-0.465358	0.0304007	6.82E-53	-0.0770877	0.0332097	2.03E-02	6.85E-01	20	0.591539
ENSG00000140105	14	WARS	100800125	rs941927	14	100840813	C	T	0.77336	0.0425453	0.0182162	1.95E-02	-0.59306	0.0319505	6.54E-77	-0.0717386	0.0309578	2.05E-02	1.31E-01	20	0.594846
ENSG00000184428	8	TOP1MT	144386554	rs2450763	8	144448393	A	G	0.0516899	0.0688438	0.029065	1.79E-02	0.563076	0.052775	1.42E-26	0.122264	0.0528749	2.08E-02	NA	NA	0.601015
ENSG00000159111	17	MRPL10	45900638	rs8074177	17	45911065	G	A	0.816103	0.051067	0.0208256	1.42E-02	-0.156945	0.0229459	7.93E-12	-0.325381	0.140963	2.10E-02	1.77E-02	17	0.604255
ENSG00000228782	17	MRPL45P2	45527934	rs4968320	17	45474997	A	C	0.463221	-0.0352726	0.0147862	1.71E-02	0.316521	0.0365236	4.47E-18	-0.111438	0.0484523	2.15E-02	7.58E-01	20	0.616065
ENSG00000156968	16	MPV17L	15489611	rs222906	16	15498773	C	G	0.232604	0.0400493	0.0171619	1.96E-02	0.620118	0.0494488	4.48E-36	0.0645834	0.0281503	2.18E-02	4.43E-01	20	0.619498
ENSG00000101049	20	SGK2	42187608	rs6103379	20	42176407	C	G	0.791252	0.0472005	0.0192731	1.43E-02	-0.319299	0.0487221	5.62E-11	-0.147825	0.0644377	2.18E-02	9.95E-01	4	0.619498
ENSG00000173597	4	SULT1B1	70586880	rs1238573	4	70695846	G	A	0.154076	-0.0448477	0.0180788	1.31E-02	0.139674	0.0232846	1.99E-09	-0.321088	0.140067	2.19E-02	5.04E-01	14	0.619779
ENSG00000175538	11	KCNE3	74165886	rs11236115	11	74171965	A	G	0.12326	0.0679026	0.0287756	1.83E-02	0.201672	0.0223691	1.96E-19	0.336698	0.147492	2.24E-02	4.22E-02	20	0.631331
ENSG00000237604	21	AP001056.1	45595372	rs6518345	21	45477100	A	G	0.2833	-0.0415655	0.0176467	1.85E-02	0.454199	0.0499391	9.45E-20	-0.0915139	0.0401341	2.26E-02	2.28E-02	20	0.632016
ENSG00000157557	21	ETS2	40177231	rs2836875	21	40451612	A	G	0.297217	-0.0397887	0.0169399	1.88E-02	-0.177905	0.0189114	5.09E-21	0.223651	0.0981419	2.27E-02	7.03E-01	12	0.632016
ENSG00000099203	19	TMED1	10943114	rs140789286	19	10947001	T	C	0.0258449	-0.0887888	0.037602	1.82E-02	-0.847227	0.0976362	4.05E-18	0.104799	0.0459963	2.27E-02	1.68E-01	7	0.632016
ENSG00000267077	16	RP11-127I20.5	4845266	rs17137286	16	4852892	C	G	0.418489	-0.0352829	0.0152154	2.04E-02	0.53904	0.044698	1.73E-33	-0.0654551	0.0287439	2.28E-02	1.21E-02	20	0.63224
ENSG00000272690	3	RP11-803B1.8	75484499	rs116321223	3	75420157	G	A	0.055666	-0.0654101	0.0277846	1.86E-02	-0.824751	0.0959346	8.18E-18	0.0793089	0.0349287	2.32E-02	6.24E-01	12	0.640749
ENSG00000108091	10	CCDC6	61548521	rs55842846	10	61607063	A	G	0.395626	-0.0389085	0.0159877	1.49E-02	-0.18031	0.029216	6.76E-10	0.215787	0.0953126	2.36E-02	7.72E-01	20	0.646602
ENSG00000167693	17	NXN	702553	rs76940687	17	819791	C	T	0.0755467	-0.0579351	0.0245252	1.82E-02	0.532096	0.0673958	2.90E-15	-0.108881	0.0481106	2.36E-02	NA	NA	0.646602
ENSG00000236263	1	RP11-263K19.6	155180942	rs2075570	1	155182164	T	C	0.524851	-0.0352223	0.0148696	1.78E-02	0.16313	0.0214275	2.68E-14	-0.215916	0.095462	2.37E-02	9.91E-01	20	0.646765
ENSG00000235888	21	AF064858.8	40360633	rs2836875	21	40451612	A	G	0.297217	-0.0397887	0.0169399	1.88E-02	-0.235701	0.0286316	1.84E-16	0.16881	0.0747385	2.39E-02	6.23E-01	16	0.649645
ENSG00000112584	6	FAM120B	170599791	rs12196499	6	170635900	T	C	0.801193	0.0542687	0.0230296	1.84E-02	0.144679	0.0184158	3.96E-15	0.375097	0.166184	2.40E-02	4.86E-01	20	0.649795
ENSG00000110880	12	CORO1C	109038885	rs7302097	12	109142537	A	G	0.2167	0.0429666	0.0183774	1.94E-02	0.176059	0.0210845	6.82E-17	0.244047	0.108397	2.44E-02	5.51E-01	16	0.655714
ENSG00000225331	21	AP001055.6	45578623	rs6518345	21	45477100	A	G	0.2833	-0.0415655	0.0176467	1.85E-02	0.41334	0.0545038	3.36E-14	-0.10056	0.0447048	2.45E-02	9.43E-02	10	0.655714
ENSG00000152520	13	PAN3	28712643	rs2485796	13	28775670	G	A	0.316103	0.037944	0.0155968	1.50E-02	0.0748118	0.0127267	4.14E-09	0.507193	0.225629	2.46E-02	7.24E-03	5	0.655714
ENSG00000109689	4	STIM2	26859300	rs7688788	4	26918351	G	T	0.843936	-0.0380705	0.0166735	2.24E-02	0.429588	0.0337504	4.11E-37	-0.088621	0.0394323	2.46E-02	1.33E-01	20	0.655714
ENSG00000263368	17	RP11-720N19.1	25853412	rs940011	17	25859480	G	A	0.358847	0.0366833	0.0153092	1.66E-02	-0.247347	0.0385563	1.41E-10	-0.148307	0.0660701	2.48E-02	6.95E-01	6	0.658493
ENSG00000175518	11	UBQLNL	5535623	rs11038373	11	5641710	C	A	0.296223	-0.037778	0.0160923	1.89E-02	0.32194	0.0424372	3.29E-14	-0.117345	0.052324	2.49E-02	1.95E-01	7	0.658605
ENSG00000176978	9	DPP7	140004994	rs6420280	9	140002501	C	T	0.754473	-0.0370798	0.0158993	1.97E-02	-0.123101	0.0153448	1.04E-15	0.301214	0.134503	2.51E-02	6.51E-01	20	0.658937
ENSG00000232837	21	AF064858.7	40346355	rs2836875	21	40451612	A	G	0.297217	-0.0397887	0.0169399	1.88E-02	-0.235043	0.0317889	1.43E-13	0.169283	0.0756206	2.52E-02	9.24E-01	7	0.658937
ENSG00000221944	2	TIGD1	233412779	rs72991939	2	233410994	T	C	0.196819	-0.0436546	0.017929	1.49E-02	0.207661	0.0365069	1.28E-08	-0.210221	0.093915	2.52E-02	NA	NA	0.658937
ENSG00000156966	2	B3GNT7	232260254	rs12622248	2	232289127	A	G	0.279324	0.0386824	0.0160343	1.58E-02	-0.148488	0.0253895	4.96E-09	-0.260509	0.11681	2.57E-02	2.93E-01	3	0.669466
ENSG00000228022	6	HCG20	30734602	rs3131046	6	30758861	C	T	0.431412	0.0384063	0.0158245	1.52E-02	-0.27111	0.0488054	2.78E-08	-0.141663	0.0636973	2.61E-02	NA	NA	0.674917
ENSG00000186831	17	KRT17P2	18330175	rs78256895	17	18531969	T	C	0.398608	-0.0346096	0.015311	2.38E-02	0.543082	0.0446154	4.35E-34	-0.0637281	0.0286748	2.63E-02	6.66E-01	20	0.674917
ENSG00000130193	8	THEM6	143808621	rs10112053	8	143844150	A	G	0.0298211	0.0968341	0.0425289	2.28E-02	0.472587	0.0470576	9.89E-24	0.204902	0.0922756	2.64E-02	1.72E-01	10	0.674917
ENSG00000146399	6	TAAR1	132966123	rs4897607	6	133027882	T	G	0.415507	-0.0357191	0.0147895	1.57E-02	0.206971	0.0367324	1.76E-08	-0.17258	0.0777445	2.64E-02	6.47E-01	5	0.674917
ENSG00000233930	11	KRTAP5-AS1	1592583	rs1809668	11	1619907	A	G	0.527833	0.034684	0.0151664	2.22E-02	-0.321937	0.0349342	3.10E-20	-0.107735	0.0485387	2.64E-02	2.92E-01	20	0.674917
ENSG00000272021	5	AC008592.8	95185013	rs2161313	5	95184206	C	A	0.393638	-0.0344042	0.0148056	2.01E-02	0.292433	0.03953	1.39E-13	-0.117648	0.053068	2.66E-02	9.41E-01	13	0.677512
ENSG00000189190	19	ZNF600	53267448	rs8101566	19	53284186	G	A	0.175944	-0.0391128	0.0174686	2.52E-02	-0.423861	0.0271317	5.13E-55	0.0922774	0.0416342	2.67E-02	8.55E-01	20	0.677549
ENSG00000272462	6	U91328.19	25992890	rs13202592	6	25935591	T	C	0.0666004	0.0797291	0.0343985	2.05E-02	0.507283	0.0686303	1.45E-13	0.157169	0.071065	2.70E-02	2.16E-01	20	0.68017
ENSG00000112299	6	VNN1	133002729	rs4897612	6	133035325	C	A	0.342942	-0.0334791	0.0150356	2.60E-02	0.500136	0.027568	1.49E-73	-0.06694	0.0302886	2.71E-02	9.66E-01	20	0.68017
ENSG00000214530	11	STARD10	72465774	rs519790	11	72504141	G	C	0.281312	0.0373052	0.0166998	2.55E-02	0.295183	0.0197383	1.45E-50	0.12638	0.0572021	2.71E-02	7.40E-02	20	0.68017
ENSG00000147408	8	CSGALNACT1	19261672	rs10090551	8	19555762	C	T	0.593439	0.0335775	0.0151195	2.64E-02	0.482251	0.0261658	7.47E-76	0.0696266	0.0315787	2.75E-02	8.86E-01	20	0.682908
ENSG00000159720	16	ATP6V0D1	67471917	rs11860837	16	67480263	G	A	0.0387674	0.0853412	0.0382471	2.57E-02	-0.268602	0.0199105	1.78E-41	-0.317724	0.144328	2.77E-02	4.32E-01	20	0.682908
ENSG00000122958	10	VPS26A	70883268	rs59183999	10	70886778	A	G	0.0109344	0.207572	0.0906269	2.20E-02	0.345449	0.0440823	4.63E-15	0.600876	0.273321	2.79E-02	5.90E-03	5	0.682908
ENSG00000238024	6	DDX39BP2	29960986	rs2245961	6	29944004	A	C	0.648111	0.0356298	0.0158891	2.49E-02	0.509971	0.0458957	1.10E-28	0.0698663	0.031785	2.79E-02	1.40E-02	20	0.682908
ENSG00000237721	21	AF064858.11	40378574	rs2735298	21	40444013	T	G	0.410537	-0.0340927	0.0149213	2.23E-02	-0.214485	0.027069	2.31E-15	0.158951	0.0724026	2.81E-02	9.64E-01	20	0.682908
ENSG00000265666	17	CTD-2267D19.2	38497119	rs2715553	17	38496320	A	G	0.554672	-0.0335092	0.0149	2.45E-02	-0.165287	0.0163646	5.51E-24	0.202733	0.0923538	2.82E-02	5.49E-01	17	0.682908
ENSG00000049541	7	RFC2	73645829	rs75488437	7	73687235	C	A	0.0666004	0.0545345	0.0242519	2.45E-02	-0.360413	0.0357435	6.55E-24	-0.151311	0.0689421	2.82E-02	3.10E-01	14	0.682908
ENSG00000064490	19	RFXANK	19303008	rs78678276	19	19300294	G	C	0.0298211	0.1182	0.0520841	2.32E-02	0.450234	0.0524168	8.73E-18	0.26253	0.119652	2.82E-02	5.10E-01	20	0.682908
ENSG00000182472	19	CAPN12	39220827	rs59073128	19	39248152	A	C	0.27336	0.0446825	0.0200697	2.60E-02	-0.590824	0.0459861	8.84E-38	-0.0756274	0.0344752	2.83E-02	5.39E-01	20	0.682908
ENSG00000165689	9	SDCCAG3	139296377	rs4400498	9	139305007	T	C	0.269384	-0.0370052	0.0165507	2.54E-02	-0.266156	0.0238285	5.74E-29	0.139036	0.0634178	2.84E-02	6.52E-01	20	0.682908
ENSG00000086730	7	LAT2	73613982	rs75488437	7	73687235	C	A	0.0666004	0.0545345	0.0242519	2.45E-02	-0.24469	0.0250706	1.67E-22	-0.222872	0.101709	2.84E-02	1.80E-01	20	0.682908
ENSG00000160185	21	UBASH3A	43824008	rs1893592	21	43855067	C	A	0.276342	-0.0353336	0.0159215	2.65E-02	0.25361	0.0184694	6.59E-43	-0.139323	0.0635941	2.85E-02	5.35E-01	20	0.682908
ENSG00000124243	20	BCAS4	49411431	rs6063566	20	49443962	T	C	0.111332	-0.0500523	0.0217728	2.15E-02	0.200149	0.0277711	5.72E-13	-0.250075	0.114183	2.85E-02	8.76E-01	10	0.682908
ENSG00000197558	7	SSPO	149473131	rs855668	7	149462523	G	C	0.177932	-0.0485234	0.0213452	2.30E-02	0.297216	0.0377506	3.46E-15	-0.16326	0.0747509	2.90E-02	7.65E-01	16	0.690071
ENSG00000185499	1	MUC1	155158300	rs6676150	1	155123837	C	G	0.39662	0.0351474	0.0152689	2.13E-02	-0.253172	0.036679	5.11E-12	-0.138828	0.0635758	2.90E-02	9.71E-01	15	0.690071
ENSG00000170802	2	FOXN2	48541776	rs79073127	2	48573895	C	G	0.12326	0.0603579	0.0270735	2.58E-02	0.195975	0.0184884	2.98E-26	0.307988	0.14117	2.91E-02	4.10E-01	20	0.690071
ENSG00000211639	22	IGLV4-60	22516592	rs9611098	22	22493026	T	C	0.421471	0.0334706	0.0152495	2.82E-02	-0.666112	0.0386979	2.12E-66	-0.0502477	0.0230787	2.95E-02	3.80E-02	20	0.69666
ENSG00000244026	3	FAM86DP	75470703	rs151208235	3	75400034	G	C	0.0457256	-0.0654802	0.0296911	2.74E-02	-1.18561	0.0951694	1.27E-35	0.0552291	0.0254323	2.99E-02	5.07E-01	13	0.69666
ENSG00000259321	14	RP11-468E2.5	24608654	rs3742500	14	24611978	T	G	0.276342	-0.0372519	0.0163885	2.30E-02	0.334258	0.0459448	3.46E-13	-0.111447	0.0513668	3.00E-02	8.39E-01	9	0.69666
ENSG00000121281	16	ADCY7	50280048	rs34222100	16	50365136	T	C	0.186879	-0.0439265	0.0199569	2.77E-02	0.275167	0.0217807	1.38E-36	-0.159636	0.073619	3.01E-02	2.06E-01	16	0.69666
ENSG00000226659	10	RP11-137H2.4	82289353	rs11185932	10	82295398	A	G	0.32008	-0.0353704	0.0161065	2.81E-02	-0.6499	0.0479259	6.86E-42	0.0544244	0.0251059	3.02E-02	4.24E-01	20	0.69666
ENSG00000168000	11	BSCL2	62457747	rs144825291	11	62543398	T	C	0.0159046	0.135777	0.0621581	2.89E-02	1.48527	0.0843655	2.25E-69	0.0914157	0.0421706	3.02E-02	3.29E-03	20	0.69666
ENSG00000025156	6	HSF2	122720691	rs12524	6	122765948	G	A	0.557654	-0.0324724	0.0147693	2.79E-02	0.283736	0.0219483	3.15E-38	-0.114446	0.0528004	3.02E-02	3.36E-01	20	0.69666
ENSG00000175928	3	LRRN1	3841121	rs1125735	3	4025779	A	G	0.206759	0.0413349	0.0186317	2.65E-02	-0.242123	0.0240197	6.76E-24	-0.170719	0.0787931	3.03E-02	6.43E-01	20	0.69666
ENSG00000139433	12	GLTP	110288748	rs7310287	12	110284465	C	T	0.0656064	0.0775431	0.0339313	2.23E-02	0.292848	0.043129	1.12E-11	0.26479	0.122253	3.03E-02	8.16E-01	7	0.69666
ENSG00000245080	8	MIR3150B	96079036	rs2341400	8	96103538	G	C	0.612326	-0.0335089	0.0152871	2.84E-02	-0.479348	0.0353272	6.13E-42	0.0699052	0.0323049	3.05E-02	3.16E-02	20	0.69666
ENSG00000261211	6	RP1-80N2.3	6680542	rs9392827	6	6682662	C	A	0.469185	0.0328683	0.0149049	2.74E-02	-0.369957	0.0330834	4.96E-29	-0.0888436	0.0410641	3.05E-02	4.37E-01	19	0.69666
ENSG00000021355	6	SERPINB1	2832566	rs316346	6	2841556	T	C	0.614314	0.0347967	0.0148815	1.94E-02	0.0539988	0.00949689	1.30E-08	0.644398	0.297983	3.06E-02	9.56E-02	6	0.69666
ENSG00000116883	1	RP11-268J15.5	36789335	rs12116935	1	36789546	G	A	0.421471	0.0336043	0.0152373	2.74E-02	0.417755	0.038505	2.01E-27	0.0804402	0.0372202	3.07E-02	3.58E-01	18	0.69666
ENSG00000230069	4	LRRC37A15P	103648431	rs223489	4	103680984	G	A	0.356859	-0.0338221	0.0151768	2.58E-02	-0.312249	0.0357337	2.37E-18	0.108318	0.0501606	3.08E-02	9.37E-01	20	0.69666
ENSG00000160613	11	PCSK7	117075053	rs11216321	11	117094413	C	T	0.181909	0.0486504	0.0216629	2.47E-02	-0.194004	0.0248081	5.27E-15	-0.25077	0.116175	3.09E-02	3.84E-01	18	0.69666
ENSG00000125755	19	SYMPK	46318668	rs113577760	19	46365177	C	T	0.110338	0.048532	0.0207291	1.92E-02	-0.131099	0.0236642	3.03E-08	-0.370194	0.171658	3.10E-02	NA	NA	0.69666
ENSG00000175470	10	PPP2R2D	133747955	rs7075018	10	133777904	G	A	0.606362	-0.0335183	0.0150914	2.63E-02	0.260654	0.0291203	3.52E-19	-0.128593	0.059654	3.11E-02	9.56E-01	12	0.69666
ENSG00000244187	9	TMEM141	139685807	rs2784040	9	139686949	C	G	0.276342	0.0353066	0.0157697	2.52E-02	-0.143322	0.0185385	1.07E-14	-0.246345	0.114551	3.15E-02	8.05E-01	20	0.70333
ENSG00000131759	17	RARA	38465444	rs2715553	17	38496320	A	G	0.554672	-0.0335092	0.0149	2.45E-02	-0.0995129	0.0137039	3.82E-13	0.336732	0.156746	3.17E-02	8.82E-01	6	0.705447
ENSG00000117601	1	SERPINC1	173872947	rs9283385	1	173897522	G	A	0.117296	0.0539996	0.0235918	2.21E-02	0.30615	0.049491	6.17E-10	0.176383	0.0821657	3.18E-02	1.87E-01	8	0.705447
ENSG00000158373	6	HIST1H2BD	26158349	rs1059490	6	26171250	C	T	0.332008	0.0355534	0.0163181	2.93E-02	-0.271006	0.0247961	8.34E-28	-0.13119	0.0613979	3.26E-02	5.26E-03	12	0.720869
ENSG00000099860	19	GADD45B	2476120	rs62123740	19	2628525	G	A	0.0576541	0.0670631	0.0294532	2.28E-02	-0.215092	0.0351504	9.41E-10	-0.311788	0.146105	3.28E-02	NA	NA	0.722742
ENSG00000204577	19	LILRB3	54720147	rs1132609	19	54722275	G	A	0.71173	-0.0339498	0.0158033	3.17E-02	-0.326532	0.018133	1.70E-72	0.103971	0.0487406	3.29E-02	8.26E-01	12	0.722742
ENSG00000213445	11	SIPA1	65405568	rs66864335	11	65390803	A	G	0.219682	-0.0423811	0.0185667	2.25E-02	-0.112441	0.0188316	2.36E-09	0.376919	0.176779	3.30E-02	5.58E-01	7	0.722742
ENSG00000091640	17	SPAG7	4862521	rs16954304	17	4871518	C	T	0.082505	-0.0525531	0.0245507	3.23E-02	0.734048	0.0407473	1.50E-72	-0.0715935	0.0336809	3.35E-02	4.53E-01	20	0.731363
ENSG00000183542	12	KLRC4	10559983	rs7979133	12	10612814	C	T	0.22167	-0.0420845	0.018918	2.61E-02	0.187263	0.0271551	5.35E-12	-0.224735	0.10615	3.42E-02	3.69E-01	12	0.744283
ENSG00000140009	14	ESR2	64550950	rs928554	14	64694195	T	C	0.597416	0.0328452	0.0149079	2.76E-02	-0.272255	0.0360635	4.38E-14	-0.120641	0.0570413	3.44E-02	3.83E-01	20	0.746274
ENSG00000188305	19	C19orf35	2274631	rs149033950	19	2282170	T	G	0.027833	-0.0820254	0.0366162	2.51E-02	0.191792	0.0302923	2.43E-10	-0.427679	0.202514	3.47E-02	NA	NA	0.748062
ENSG00000137265	6	IRF4	391739	rs12203592	6	396321	T	C	0.116302	-0.0965231	0.0435979	2.68E-02	0.224244	0.0319011	2.08E-12	-0.430438	0.203837	3.47E-02	1.40E-01	3	0.748062
ENSG00000169223	5	LMAN2	176758563	rs35630910	5	176757841	C	A	0.310139	0.0359434	0.0160924	2.55E-02	0.0853075	0.0133261	1.54E-10	0.421339	0.199793	3.50E-02	3.23E-01	14	0.750773
ENSG00000166896	12	XRCC6BP1	58335324	rs3751325	12	58335626	T	A	0.313121	-0.0331934	0.0156794	3.43E-02	-0.772379	0.0356074	2.47E-104	0.0429755	0.0203966	3.51E-02	3.06E-01	20	0.750773
ENSG00000237943	10	PRKCQ-AS1	6622381	rs41284471	10	6626214	A	G	0.170974	-0.0388084	0.0181285	3.23E-02	-0.243722	0.0207096	5.67E-32	0.159232	0.0756025	3.52E-02	3.21E-01	5	0.750773
ENSG00000100364	22	KIAA0930	45586219	rs6007506	22	45622014	T	C	0.329026	-0.0330709	0.0153999	3.18E-02	-0.167902	0.016071	1.50E-25	0.196966	0.0936371	3.54E-02	8.34E-01	20	0.750773
ENSG00000139946	14	PELI2	56584532	rs7160744	14	56566883	A	C	0.110338	0.0629409	0.0285176	2.73E-02	0.149336	0.0216114	4.84E-12	0.421472	0.200467	3.55E-02	3.58E-01	9	0.750773
ENSG00000157014	3	TATDN2	10289707	rs7647843	3	10290144	C	T	0.434394	0.0329511	0.0148351	2.63E-02	0.12523	0.0192908	8.49E-11	0.263125	0.125205	3.56E-02	5.14E-01	15	0.750773
ENSG00000173530	8	TNFRSF10D	22993101	rs20575	8	23059324	G	C	0.455268	-0.0335741	0.0149889	2.51E-02	0.165664	0.02731	1.31E-09	-0.202664	0.096449	3.56E-02	9.43E-01	4	0.750773
ENSG00000103042	16	SLC38A7	58699013	rs74246837	16	58732656	C	A	0.0129225	-0.101888	0.0462757	2.77E-02	0.606466	0.086795	2.80E-12	-0.168003	0.0800024	3.57E-02	3.88E-02	3	0.750773
ENSG00000154719	21	MRPL39	26957968	rs4817038	21	26977844	A	G	0.736581	-0.0358014	0.016394	2.90E-02	0.234491	0.030913	3.31E-14	-0.152677	0.0727527	3.59E-02	4.10E-01	15	0.750773
ENSG00000254635	10	WAC-AS1	28811581	rs2772433	10	28895946	A	G	0.260437	-0.0377278	0.0176079	3.21E-02	-0.199391	0.0197605	6.09E-24	0.189215	0.0902774	3.61E-02	2.44E-01	20	0.750773
ENSG00000167562	19	ZNF701	53059075	rs75660813	19	53073564	T	G	0.251491	0.0395365	0.0179705	2.78E-02	-0.1647	0.0239458	6.07E-12	-0.240052	0.114557	3.61E-02	3.80E-01	9	0.750773
ENSG00000256771	19	ZNF253	19976695	rs58205702	19	19971156	C	T	0.148111	0.0420486	0.0194019	3.02E-02	-0.335416	0.0416919	8.62E-16	-0.125363	0.0599064	3.64E-02	4.87E-01	20	0.750773
ENSG00000249859	8	PVT1	128806779	rs2303490	8	129009010	T	C	0.281312	0.0341892	0.0159083	3.16E-02	0.252469	0.0277378	8.87E-20	0.135419	0.0647436	3.65E-02	3.68E-01	9	0.750773
ENSG00000139405	12	C12orf52	113623331	rs61941432	12	113598684	C	T	0.0874751	0.049085	0.0224069	2.85E-02	-0.332134	0.0472631	2.10E-12	-0.147787	0.0706653	3.65E-02	1.60E-01	8	0.750773
ENSG00000078177	4	N4BP2	40058446	rs35631478	4	40100616	G	A	0.224652	-0.0372943	0.0170163	2.84E-02	0.157599	0.0225438	2.73E-12	-0.23664	0.113154	3.65E-02	5.95E-01	16	0.750773
ENSG00000269119	19	HNRNPA1P52	42333746	rs2008798	19	42315406	A	G	0.625249	-0.0325491	0.0152172	3.24E-02	0.354518	0.0358267	4.36E-23	-0.0918123	0.043915	3.66E-02	1.80E-01	20	0.750773
ENSG00000205659	14	LIN52	74551499	rs4899502	14	74669893	A	G	0.66501	0.0360642	0.016427	2.81E-02	-0.188632	0.0277123	9.98E-12	-0.191188	0.0915025	3.67E-02	3.70E-01	12	0.750773
ENSG00000106178	7	CCL24	75440983	rs7785567	7	75455090	A	G	0.408549	-0.0334886	0.0149006	2.46E-02	0.206314	0.0366621	1.83E-08	-0.162319	0.0777697	3.69E-02	9.33E-02	11	0.750773
ENSG00000142025	19	DMRTC2	42348806	rs10416824	19	42310388	T	C	0.625249	-0.0322442	0.0152184	3.41E-02	0.409724	0.0337832	7.50E-34	-0.0786974	0.0377056	3.69E-02	1.47E-01	20	0.750773
ENSG00000110075	11	PPP6R3	68228186	rs72934422	11	68173153	G	C	0.0715706	0.108908	0.0486548	2.52E-02	0.195055	0.0340579	1.02E-08	0.558345	0.267816	3.71E-02	1.20E-01	11	0.752425
ENSG00000167323	11	STIM1	3875757	rs10160415	11	3909766	C	G	0.328032	0.0340568	0.0152164	2.52E-02	0.117371	0.020542	1.11E-08	0.290164	0.139235	3.72E-02	6.12E-01	4	0.752425
ENSG00000163545	1	NUAK2	205271187	rs61823093	1	205304806	G	A	0.421471	0.0326117	0.0152914	3.30E-02	0.149501	0.0158708	4.52E-21	0.218137	0.104872	3.75E-02	2.85E-01	19	0.75348
ENSG00000173226	3	IQCB1	121488610	rs13096164	3	121558911	C	A	0.616302	0.0327878	0.0156715	3.64E-02	0.471963	0.0258472	1.73E-74	0.0694711	0.0334222	3.77E-02	8.01E-02	20	0.75348
ENSG00000079246	2	XRCC5	216972187	rs828911	2	216977323	A	G	0.441352	0.0332077	0.0148239	2.51E-02	-0.0708155	0.0127326	2.67E-08	-0.468933	0.225673	3.77E-02	1.30E-01	5	0.75348
ENSG00000239636	1	RP4-728D4.2	36035414	rs2301902	1	36039962	G	T	0.0248509	-0.0701009	0.0315302	2.62E-02	-0.483149	0.0830002	5.85E-09	0.145092	0.0698578	3.78E-02	5.59E-01	5	0.75348
ENSG00000126432	11	PRDX5	64085560	rs1047206	11	64089216	G	C	0.161034	0.0429835	0.0203068	3.43E-02	0.285385	0.0265475	5.93E-27	0.150616	0.0725221	3.78E-02	5.38E-01	20	0.75348
ENSG00000261546	16	CTD-2555A7.3	89179583	rs8057399	16	89183217	G	A	0.808151	0.0509649	0.022944	2.63E-02	-0.288692	0.0502921	9.45E-09	-0.176537	0.0852185	3.83E-02	5.15E-01	19	0.75609
ENSG00000179855	19	GIPC3	3585551	rs34722692	19	3585519	A	G	0.117296	-0.0559835	0.0265954	3.53E-02	-0.618177	0.0537009	1.15E-30	0.0905623	0.0437357	3.84E-02	4.58E-01	13	0.75609
ENSG00000162881	2	OXER1	42989642	rs893734	2	42921654	T	C	0.528827	-0.0312664	0.0148572	3.53E-02	0.26076	0.0227834	2.49E-30	-0.119905	0.0579317	3.85E-02	9.16E-01	20	0.75609
ENSG00000092871	17	RFFL	33333009	rs1680530	17	33368056	C	A	0.572565	-0.0339293	0.0160221	3.42E-02	-0.197345	0.0205107	6.48E-22	0.171929	0.0831315	3.86E-02	7.88E-01	20	0.75609
ENSG00000168995	19	SIGLEC7	51645556	rs12983058	19	51642784	T	G	0.285288	-0.0382482	0.0173214	2.72E-02	0.166034	0.0283327	4.62E-09	-0.230364	0.111485	3.88E-02	NA	NA	0.75609
ENSG00000225864	6	HCG4P11	29690758	rs2517910	6	29688501	C	A	0.600398	0.0325327	0.0148434	2.84E-02	-0.308259	0.0498387	6.21E-10	-0.105537	0.0510862	3.88E-02	1.57E-04	20	0.75609
ENSG00000225948	10	RP11-554I8.1	6660678	rs61841332	10	6628224	A	G	0.168986	-0.0394315	0.0181322	2.97E-02	0.310523	0.0473023	5.22E-11	-0.126984	0.0615131	3.90E-02	NA	NA	0.75609
ENSG00000175003	6	SLC22A1	160542821	rs7753051	6	160528057	C	T	0.206759	0.0363202	0.0172288	3.50E-02	-0.232156	0.0231009	9.22E-24	-0.156447	0.0758274	3.91E-02	2.21E-02	20	0.75609
ENSG00000159228	21	CBR1	37442239	rs16993864	21	37446599	A	C	0.027833	-0.171636	0.0824333	3.73E-02	-0.900511	0.0613998	1.06E-48	0.190598	0.0924584	3.93E-02	1.12E-01	20	0.75609
ENSG00000177710	8	SLC35G5	11188397	rs3174048	8	11184937	A	G	0.455268	-0.0315771	0.0147775	3.26E-02	-0.339702	0.0437368	8.04E-15	0.0929553	0.0451176	3.94E-02	9.48E-01	20	0.75609
ENSG00000232229	10	LINC00865	91589267	rs2181946	10	91601787	C	G	0.151093	-0.0435709	0.0205346	3.39E-02	0.516878	0.0604278	1.19E-17	-0.0842963	0.0409322	3.95E-02	4.46E-01	20	0.75609
ENSG00000148204	9	CRB2	126118449	rs1891640	9	126152911	C	T	0.749503	-0.0344765	0.0161661	3.30E-02	0.431285	0.0549464	4.19E-15	-0.079939	0.0388425	3.96E-02	1.87E-01	20	0.75609
ENSG00000109084	17	TMEM97	26646121	rs111510869	17	26682611	T	C	0.0357853	0.0931455	0.0424384	2.82E-02	-0.495882	0.083934	3.46E-09	-0.187838	0.0912966	3.96E-02	5.80E-01	11	0.75609
ENSG00000211695	7	TRGV9	38356618	rs11769443	7	38357075	C	T	0.371769	0.0328428	0.014926	2.78E-02	0.154498	0.02666	6.83E-09	0.212578	0.103339	3.97E-02	5.04E-02	5	0.75609
ENSG00000197653	12	DNAH10	124247042	rs12307524	12	124381588	A	G	0.259443	-0.036613	0.0172144	3.34E-02	0.23713	0.0292913	5.70E-16	-0.154401	0.0750583	3.97E-02	2.26E-01	20	0.75609
ENSG00000198178	12	CLEC4C	7882011	rs7302014	12	7900994	C	T	0.427435	-0.0340574	0.016498	3.90E-02	0.927279	0.038788	2.63E-126	-0.0367283	0.017858	3.97E-02	5.87E-01	20	0.75609
ENSG00000204977	13	TRIM13	50570024	rs61960454	13	50529608	A	G	0.167992	-0.0393634	0.0186323	3.46E-02	0.35318	0.0394154	3.23E-19	-0.111454	0.0542023	3.98E-02	8.98E-01	20	0.75609
ENSG00000081665	19	ZNF506	19896648	rs12052168	19	19946637	G	A	0.293241	-0.0327572	0.0154964	3.45E-02	0.274019	0.0321984	1.73E-17	-0.119544	0.0582707	4.02E-02	3.51E-02	14	0.75852
ENSG00000136270	7	TBRG4	45139699	rs2083364	7	45137759	G	C	0.269384	0.0387415	0.018416	3.54E-02	0.1569	0.0171076	4.67E-20	0.246918	0.120422	4.03E-02	7.69E-01	20	0.75852
ENSG00000176490	19	DIRAS1	2714565	rs6510698	19	2719367	C	A	0.203777	-0.0347723	0.0166097	3.63E-02	0.369801	0.0365579	4.72E-24	-0.0940298	0.0458671	4.04E-02	4.90E-01	20	0.75852
ENSG00000013583	12	HEBP1	13127798	rs850926	12	13137811	T	C	0.557654	0.0312201	0.0149115	3.63E-02	0.302764	0.0304805	2.99E-23	0.103117	0.0503334	4.05E-02	3.79E-01	20	0.75852
ENSG00000257365	14	FNTB	65381203	rs12434868	14	65500149	A	G	0.0636183	0.0502118	0.0235287	3.28E-02	0.335721	0.0461599	3.52E-13	0.149564	0.0730388	4.06E-02	7.86E-02	8	0.75852
ENSG00000136371	15	MTHFS	80125927	rs11637477	15	80193295	T	C	0.517893	0.0311408	0.0148525	3.60E-02	-0.140923	0.0148794	2.77E-21	-0.220977	0.107946	4.06E-02	3.38E-01	20	0.75852
ENSG00000270325	19	CTC-559E9.12	19967784	rs12052168	19	19946637	G	A	0.293241	-0.0327572	0.0154964	3.45E-02	0.387235	0.0473843	3.03E-16	-0.0845926	0.0413351	4.07E-02	4.11E-02	17	0.75852
ENSG00000110713	11	NUP98	3692313	rs61896925	11	3816708	G	A	0.0745527	0.0681205	0.0320301	3.34E-02	-0.198708	0.0271135	2.32E-13	-0.342817	0.167842	4.11E-02	7.33E-02	12	0.763905
ENSG00000100360	22	IFT27	37154246	rs2009667	22	37171611	G	A	0.553678	0.0316029	0.015089	3.62E-02	-0.255716	0.0281328	9.94E-20	-0.123586	0.0605531	4.13E-02	8.45E-01	18	0.764111
ENSG00000100439	14	ABHD4	23067146	rs1242929	14	23078307	C	T	0.55666	0.0324914	0.0148296	2.85E-02	0.11699	0.0210336	2.67E-08	0.277728	0.13624	4.15E-02	1.66E-01	8	0.764111
ENSG00000250696	4	RP11-704M14.1	70047818	rs6847476	4	70081827	T	G	0.387674	-0.0324912	0.0148352	2.85E-02	-0.190037	0.0344905	3.59E-08	0.170973	0.084006	4.18E-02	NA	NA	0.764111
ENSG00000112655	6	PTK7	43044006	rs6933124	6	43110055	G	T	0.0894632	0.0505935	0.0237657	3.33E-02	-0.353514	0.0510506	4.37E-12	-0.143116	0.0703321	4.19E-02	5.66E-01	10	0.764111
ENSG00000262874	19	CTD-2616J11.4	51891543	rs4377257	19	51894382	G	T	0.150099	-0.0496877	0.0242556	4.05E-02	0.747599	0.044902	3.05E-62	-0.066463	0.0326893	4.20E-02	5.07E-01	10	0.764111
ENSG00000084072	1	PPIE	40157854	rs9787249	1	40212878	A	G	0.356859	-0.0312463	0.0153124	4.13E-02	0.632411	0.02688	2.15E-122	-0.0494082	0.0243036	4.21E-02	2.18E-01	20	0.764111
ENSG00000205534	16	RP11-345J4.8	29538889	rs9936240	16	29608734	C	T	0.632207	-0.0333455	0.0154205	3.06E-02	-0.158681	0.0266159	2.49E-09	0.210142	0.103374	4.21E-02	6.85E-01	10	0.764111
ENSG00000133246	19	PRAM1	8554940	rs2230647	19	8551094	C	T	0.976143	-0.122466	0.0586565	3.68E-02	-0.320241	0.0360533	6.54E-19	0.382418	0.188156	4.21E-02	1.06E-01	7	0.764111
ENSG00000120533	8	ENY2	110346553	rs72687040	8	110500580	C	T	0.107356	-0.0516576	0.0236397	2.89E-02	0.182762	0.0334365	4.60E-08	-0.28265	0.139301	4.25E-02	8.91E-01	4	0.764111
ENSG00000151470	4	C4orf33	130014472	rs1757935	4	130023759	T	A	0.807157	-0.042361	0.0206191	3.99E-02	-0.383829	0.0298477	7.60E-38	0.110364	0.0544007	4.25E-02	5.96E-01	20	0.764111
ENSG00000113555	5	PCDH12	141323150	rs164086	5	141334054	G	A	0.576541	-0.0319675	0.014806	3.08E-02	0.216317	0.0366119	3.45E-09	-0.147781	0.0728727	4.26E-02	4.22E-01	4	0.764111
ENSG00000137714	11	FDX1	110300607	rs2846734	11	110273666	A	G	0.351889	0.0321893	0.0151991	3.42E-02	0.188345	0.0269007	2.53E-12	0.170906	0.0843092	4.26E-02	2.17E-02	10	0.764111
ENSG00000169413	14	RNASE6	21249210	rs8003813	14	21179013	C	T	0.506958	-0.0302773	0.0148055	4.09E-02	-0.288855	0.0189554	1.96E-52	0.104818	0.0517153	4.27E-02	7.75E-01	20	0.764111
ENSG00000266904	19	LINC00663	19868175	rs2335363	19	19925148	C	T	0.241551	0.0354414	0.016568	3.24E-02	0.251304	0.0398937	2.99E-10	0.14103	0.0696257	4.28E-02	3.42E-01	6	0.764111
ENSG00000163171	2	CDC42EP3	37869032	rs7558738	2	38054087	T	C	0.587475	0.0312426	0.0149691	3.69E-02	0.205551	0.02461	6.69E-17	0.151994	0.0750635	4.29E-02	6.06E-01	20	0.764111
ENSG00000186470	6	BTN3A2	26365387	rs71557335	6	26368279	A	G	0.112326	0.0524661	0.0258362	4.23E-02	-1.046	0.0414105	8.95E-141	-0.0501588	0.0247797	4.30E-02	3.47E-05	20	0.764111
ENSG00000033100	7	CHPF2	150929575	rs2792434	7	150929476	G	T	0.464215	0.032214	0.0149077	3.07E-02	-0.0853923	0.0148046	8.02E-09	-0.377247	0.186428	4.30E-02	6.39E-01	8	0.764111
ENSG00000128266	22	GNAZ	23412540	rs5759587	22	23441515	C	G	0.444334	0.0309454	0.0148177	3.68E-02	0.190317	0.0235205	5.89E-16	0.162599	0.0804094	4.32E-02	5.29E-01	20	0.765287
ENSG00000105656	19	ELL	18553473	rs34053595	19	18556749	C	T	0.34493	-0.0311539	0.0152094	4.05E-02	0.199432	0.0165227	1.52E-33	-0.156213	0.0773539	4.34E-02	2.23E-01	20	0.765287
ENSG00000168566	6	SNRNP48	7590432	rs2744386	6	7590807	T	C	0.389662	-0.0332066	0.0155751	3.30E-02	0.169074	0.0268484	3.03E-10	-0.196403	0.0972563	4.34E-02	2.37E-01	6	0.765287
ENSG00000165678	10	GHITM	85899196	rs7087073	10	85899713	T	C	0.0695825	-0.0687998	0.0333917	3.94E-02	0.285255	0.0290735	1.00E-22	-0.241187	0.119612	4.38E-02	5.14E-01	11	0.768399
ENSG00000267481	19	CTC-559E9.5	19899564	rs12052168	19	19946637	G	A	0.293241	-0.0327572	0.0154964	3.45E-02	0.224556	0.0334667	1.95E-11	-0.145875	0.0723526	4.38E-02	9.75E-01	5	0.768399
ENSG00000167920	17	TMEM99	38975358	rs916926	17	39030283	A	T	0.553678	0.0320545	0.0152094	3.51E-02	0.213806	0.031517	1.17E-11	0.149923	0.0744903	4.42E-02	4.32E-01	9	0.773444
ENSG00000142937	1	RPS8	45240923	rs12120833	1	45241285	G	C	0.0954274	-0.0432758	0.0207435	3.70E-02	-0.12936	0.0172934	7.42E-14	0.334538	0.166475	4.45E-02	2.45E-01	14	0.775822
ENSG00000100227	22	POLDIP3	42979727	rs137117	22	43012853	C	A	0.323062	0.0331502	0.0155653	3.32E-02	0.0967163	0.0159886	1.46E-09	0.342757	0.170621	4.46E-02	9.07E-01	9	0.775822
ENSG00000115053	2	NCL	232318242	rs2034412	2	232288061	G	C	0.365805	0.0333032	0.0154505	3.11E-02	-0.0724201	0.0131889	4.00E-08	-0.459861	0.229194	4.48E-02	8.98E-01	3	0.775822
ENSG00000223722	12	RP11-467L13.5	31907651	rs11613702	12	31907659	T	C	0.181909	0.0452528	0.0217614	3.76E-02	0.35191	0.0461593	2.46E-14	0.128592	0.0640971	4.48E-02	1.16E-02	14	0.775822
ENSG00000146067	5	FAM193B	176946789	rs335482	5	176990151	A	G	0.368787	0.0313806	0.0151116	3.78E-02	0.125378	0.0162522	1.21E-14	0.250288	0.124819	4.49E-02	1.03E-01	7	0.775822
ENSG00000258810	14	RP11-219E7.1	21252047	rs8003813	14	21179013	C	T	0.506958	-0.0302773	0.0148055	4.09E-02	-0.277992	0.0288885	6.40E-22	0.108914	0.0544481	4.55E-02	9.76E-01	13	0.783738
ENSG00000171469	19	ZNF561	9715356	rs10405845	19	9765366	A	G	0.15507	-0.0393097	0.0191453	4.01E-02	-0.264675	0.0302412	2.09E-18	0.148521	0.074299	4.56E-02	4.52E-01	20	0.783738
ENSG00000236213	2	AC006369.2	37827279	rs917733	2	37831453	C	T	0.602386	0.0313981	0.0154157	4.17E-02	-0.371434	0.0358147	3.36E-25	-0.0845321	0.042296	4.57E-02	1.08E-01	15	0.783738
ENSG00000197128	19	ZNF772	57978031	rs10406523	19	57961355	A	C	0.2833	0.0314701	0.0154402	4.15E-02	0.350218	0.0361657	3.54E-22	0.0898586	0.0450534	4.61E-02	8.72E-01	20	0.786429
ENSG00000257878	12	RP11-256L6.3	96390299	rs2660898	12	96425997	G	T	0.329026	0.031378	0.0152187	3.92E-02	-0.138334	0.0176886	5.26E-15	-0.226828	0.113773	4.62E-02	8.77E-01	12	0.786429
ENSG00000148459	10	PDSS1	26986588	rs2489593	10	26980168	A	C	0.691849	-0.0314243	0.0156156	4.42E-02	-0.321655	0.0219483	1.25E-48	0.0976957	0.0490032	4.62E-02	3.61E-02	20	0.786429
ENSG00000058453	1	CROCC	17066768	rs12217103	1	17275895	T	A	0.307157	0.0310718	0.0154446	4.42E-02	0.263173	0.0188726	3.39E-44	0.118066	0.0592937	4.65E-02	8.41E-01	20	0.787069
ENSG00000105254	19	TBCB	36605191	rs2231569	19	36605875	T	G	0.0506958	-0.0780089	0.0386684	4.37E-02	0.446258	0.0364481	1.82E-34	-0.174807	0.0878187	4.65E-02	4.16E-03	9	0.787069
ENSG00000130766	1	SESN2	28586038	rs11247770	1	28639893	G	A	0.346918	0.0307776	0.015117	4.18E-02	0.252311	0.0271868	1.68E-20	0.121983	0.0613389	4.67E-02	3.75E-01	20	0.787069
ENSG00000143850	1	PLEKHA6	204187979	rs7539690	1	204286540	A	G	0.272366	-0.0344587	0.0165014	3.68E-02	0.31885	0.0492812	9.80E-11	-0.108072	0.0543817	4.69E-02	5.61E-01	8	0.787069
ENSG00000104388	8	RAB2A	61429416	rs671275	8	61525780	A	G	0.235586	0.0387047	0.0190828	4.25E-02	0.148038	0.0151169	1.21E-22	0.261451	0.13164	4.70E-02	3.45E-01	20	0.787069
ENSG00000159023	1	EPB41	29213603	rs157204	1	29266938	T	C	0.0656064	-0.0601197	0.0284174	3.44E-02	0.164007	0.0285184	8.88E-09	-0.366568	0.184622	4.71E-02	4.94E-01	6	0.787069
ENSG00000196295	7	AC005154.6	30555925	rs38438	7	30560395	T	C	0.736581	0.032244	0.0161704	4.62E-02	-0.619987	0.0315126	3.58E-86	-0.0520075	0.0262155	4.73E-02	3.61E-01	20	0.787069
ENSG00000076003	2	MCM6	136597196	rs191079	2	136633771	C	T	0.416501	0.0327765	0.0161368	4.22E-02	0.159619	0.0178894	4.56E-19	0.205342	0.103682	4.76E-02	1.90E-01	20	0.787069
ENSG00000198380	2	GFPT1	69546905	rs6722261	2	69544684	G	A	0.616302	0.0301626	0.0148985	4.29E-02	-0.17379	0.0183532	2.82E-21	-0.173558	0.0876645	4.77E-02	1.21E-01	20	0.787069
ENSG00000112305	6	SMAP1	71377479	rs781984	6	71378188	G	A	0.472167	0.0297043	0.0147983	4.47E-02	0.343702	0.0287431	5.92E-33	0.0864246	0.043658	4.78E-02	8.43E-01	20	0.787069
ENSG00000231621	2	AC013264.2	198062715	rs1366836	2	198172148	G	T	0.332008	-0.0298204	0.0148136	4.41E-02	0.39594	0.0363699	1.34E-27	-0.0753155	0.038048	4.78E-02	2.64E-01	20	0.787069
ENSG00000231130	6	HLA-T	29864431	rs112859455	6	30750626	G	A	0.0755467	0.066106	0.0322522	4.04E-02	0.742583	0.0977642	3.06E-14	0.0890217	0.044986	4.78E-02	7.19E-04	20	0.787069
ENSG00000164403	5	SHROOM1	132157833	rs254292	5	132178781	T	C	0.146123	-0.0484746	0.0243547	4.66E-02	-0.794698	0.0446118	5.54E-71	0.0609975	0.0308372	4.79E-02	1.66E-02	20	0.787069
ENSG00000112659	6	CUL9	43149913	rs6924555	6	43150980	C	T	0.120278	0.0435044	0.0211814	4.00E-02	-0.207681	0.0285774	3.67E-13	-0.209477	0.105985	4.81E-02	1.64E-01	12	0.787069
ENSG00000101019	20	UQCC1	33890369	rs6060401	20	34005214	T	C	0.62326	0.0302185	0.0149651	4.35E-02	0.230218	0.0243523	3.27E-21	0.13126	0.0664704	4.83E-02	3.98E-01	20	0.787069
ENSG00000166164	16	BRD7	50347398	rs11644259	16	50371463	G	T	0.157058	-0.0423124	0.0213054	4.70E-02	0.699192	0.0387828	1.17E-72	-0.0605161	0.0306558	4.84E-02	2.58E-01	20	0.787069
ENSG00000204261	6	TAPSAR1	32811863	rs56232302	6	32816972	A	G	0.0675944	-0.0788236	0.0388463	4.24E-02	-0.281751	0.0336566	5.70E-17	0.279763	0.141867	4.86E-02	6.95E-02	15	0.787069
ENSG00000175445	8	LPL	19759228	rs78299715	8	19905904	G	C	0.107356	-0.0624334	0.0310344	4.42E-02	0.780815	0.0794498	8.55E-23	-0.0799593	0.0405703	4.87E-02	5.39E-01	20	0.787069
ENSG00000155749	2	ALS2CR12	202152994	rs2110690	2	202185132	G	A	0.494036	-0.0300698	0.0147804	4.19E-02	-0.286736	0.0361176	2.04E-15	0.104869	0.0532127	4.88E-02	6.16E-01	15	0.787069
ENSG00000205791	12	LOH12CR2	12508342	rs11054842	12	12509865	T	C	0.0795229	-0.0495006	0.0245565	4.38E-02	0.5374	0.0575963	1.05E-20	-0.0921113	0.0467493	4.88E-02	4.17E-01	8	0.787069
ENSG00000170892	19	TSEN34	54693789	rs651955	19	54688572	T	C	0.17992	-0.0409584	0.0193979	3.47E-02	0.0829439	0.0151876	4.73E-08	-0.493808	0.250739	4.89E-02	9.89E-01	5	0.787069
ENSG00000142347	19	MYO1F	8585674	rs2013882	19	8615920	C	T	0.472167	-0.0306702	0.0149362	4.00E-02	-0.0719503	0.0103777	4.11E-12	0.426269	0.216504	4.90E-02	2.57E-01	6	0.787069
ENSG00000207110	8	RNU1-106P	129011377	rs16902517	8	129008179	G	T	0.281312	0.0335869	0.0159545	3.53E-02	0.279717	0.0503221	2.72E-08	0.120075	0.0609916	4.90E-02	NA	NA	0.787069
ENSG00000102796	13	DHRS12	52342129	rs61957415	13	52469309	A	G	0.196819	-0.036572	0.0179466	4.16E-02	0.24825	0.0328815	4.36E-14	-0.147319	0.0748796	4.91E-02	NA	NA	0.787069
ENSG00000250535	6	STK19P	31981047	rs13196409	6	31932766	A	G	0.026839	-0.0837022	0.0420736	4.67E-02	1.75409	0.141584	2.99E-35	-0.0477183	0.0242933	4.95E-02	4.59E-02	20	0.787069
ENSG00000165637	10	VDAC2	76969912	rs11543	10	76970613	C	G	0.55169	0.0297884	0.0148131	4.43E-02	-0.162231	0.0177999	7.93E-20	-0.183617	0.0935048	4.96E-02	8.75E-01	20	0.787069
ENSG00000163833	3	FBXO40	121311966	rs1873645	3	121348499	C	T	0.247515	0.034681	0.017029	4.17E-02	0.279748	0.0379625	1.72E-13	0.123972	0.0631546	4.96E-02	9.71E-01	13	0.787069
ENSG00000103018	16	CYB5B	69458428	rs246147	16	69468842	C	T	0.489066	0.0309971	0.0148553	3.69E-02	-0.112904	0.0196066	8.49E-09	-0.274544	0.139946	4.98E-02	6.67E-01	3	0.787069
ENSG00000267454	19	ZNF582-AS1	56905025	rs7258010	19	56905912	A	G	0.497018	0.0302472	0.0150045	4.38E-02	-0.333467	0.0391366	1.59E-17	-0.0907052	0.0462376	4.98E-02	2.55E-01	20	0.787069
ENSG00000145220	4	LYAR	4269428	rs28710225	4	4274824	A	T	0.084493	0.0720411	0.0356938	4.36E-02	0.350493	0.0422697	1.12E-16	0.205542	0.104812	4.99E-02	9.47E-02	18	0.787069
ENSG00000187902	19	SHISA7	55940107	rs28712493	19	55955282	C	G	0.537773	-0.0315915	0.0153685	3.98E-02	0.156331	0.0239054	6.17E-11	-0.202081	0.10305	4.99E-02	3.18E-01	8	0.787069
ENSG00000116852	1	KIF21B	200938520	rs139440938	1	201002389	C	T	0.0188867	-0.106301	0.0507318	3.61E-02	0.439442	0.0789705	2.63E-08	-0.2419	0.123359	4.99E-02	NA	NA	0.787069
ENSG00000148483	10	TMEM236	17794251	rs9423970	10	17763189	C	T	0.317097	0.0324717	0.0156396	3.79E-02	-0.202613	0.0356074	1.27E-08	-0.160265	0.0821675	5.11E-02	6.45E-01	8	0.79372
ENSG00000221990	5	C5orf55	441645	rs2241598	5	438564	C	T	0.787276	-0.042823	0.0210352	4.18E-02	0.318839	0.0480259	3.16E-11	-0.134309	0.0690065	5.16E-02	9.08E-01	8	0.79372
ENSG00000184117	22	NIPSNAP1	29950797	rs79153262	22	29983286	A	C	0.055666	-0.059099	0.0285674	3.86E-02	-0.28356	0.0496545	1.13E-08	0.208418	0.107152	5.18E-02	1.11E-01	5	0.79372
ENSG00000091986	3	CCDC80	112323407	rs2280066	3	112318134	A	T	0.922465	0.0536137	0.0268998	4.63E-02	-0.519372	0.0585107	6.90E-19	-0.103228	0.0530825	5.18E-02	2.26E-01	10	0.79372
ENSG00000147912	9	FBXO10	37510889	rs73439463	9	37527700	C	T	0.0874751	0.0495928	0.0246696	4.44E-02	0.428308	0.0562321	2.60E-14	0.115788	0.0595701	5.19E-02	9.68E-01	16	0.79372
ENSG00000099251	10	HSD17B7P2	38645305	rs10827882	10	38814369	A	T	0.420477	0.0309537	0.0157134	4.89E-02	0.388708	0.0337157	9.42E-31	0.0796323	0.0410105	5.22E-02	7.22E-01	9	0.79372
ENSG00000258666	14	RP11-638I2.8	100800127	rs1570305	14	100808155	A	G	0.807157	0.0372967	0.0189376	4.89E-02	-0.376361	0.0333542	1.58E-29	-0.0990982	0.0510783	5.24E-02	5.20E-01	20	0.79372
ENSG00000006015	19	C19orf60	18699495	rs10415257	19	18699489	C	T	0.474155	-0.0292388	0.0149306	5.02E-02	-0.235443	0.0165754	8.61E-46	0.124186	0.0640148	5.24E-02	4.25E-01	20	0.79372
ENSG00000072756	3	TRNT1	3168600	rs1705805	3	3189279	G	A	0.836978	0.0370763	0.0183795	4.37E-02	0.200216	0.0283895	1.76E-12	0.185182	0.0954799	5.24E-02	4.12E-01	13	0.79372
ENSG00000063046	12	EIF4B	53399942	rs6580924	12	53406838	G	A	0.832008	0.0339708	0.0169512	4.51E-02	-0.180176	0.0235457	1.98E-14	-0.188542	0.0972542	5.25E-02	1.00E-01	12	0.79372
ENSG00000225450	22	RP3-508I15.14	39135008	rs2072797	22	39134207	T	C	0.131213	0.0427783	0.020638	3.82E-02	-0.20883	0.0381378	4.36E-08	-0.204847	0.105671	5.26E-02	NA	NA	0.79372
ENSG00000231233	10	CCDC147-AS1	106111349	rs7095770	10	106099408	G	A	0.304175	0.0332607	0.0165042	4.39E-02	0.196668	0.0277717	1.42E-12	0.169121	0.0872511	5.26E-02	4.34E-01	10	0.79372
ENSG00000163378	3	EOGT	69024365	rs11128110	3	69093315	G	A	0.264414	-0.0313529	0.0153541	4.12E-02	-0.161926	0.0262985	7.40E-10	0.193625	0.0999002	5.26E-02	8.57E-01	20	0.79372
ENSG00000132965	13	ALOX5AP	31309645	rs12429692	13	31312178	T	A	0.235586	-0.0334195	0.0170756	5.03E-02	0.23197	0.0168278	3.14E-43	-0.144068	0.0743495	5.27E-02	8.90E-01	20	0.79372
ENSG00000183688	17	FAM101B	289769	rs11653376	17	288595	G	C	0.251491	-0.0351025	0.017569	4.57E-02	0.165964	0.0209281	2.19E-15	-0.211507	0.109168	5.27E-02	7.44E-01	20	0.79372
ENSG00000239282	22	GATSL3	30681106	rs1860217	22	30685560	C	G	0.296223	0.029366	0.015007	5.04E-02	-0.377946	0.0287185	1.48E-39	-0.0776989	0.0401433	5.29E-02	3.55E-01	20	0.79372
ENSG00000224689	19	ZNF812	9800600	rs10426718	19	9809139	T	C	0.154076	-0.0391899	0.0191488	4.07E-02	-0.316778	0.053209	2.63E-09	0.123714	0.0639207	5.29E-02	1.94E-01	7	0.79372
ENSG00000198231	17	DDX42	61850963	rs3760252	17	61852186	C	G	0.585487	-0.0298993	0.0152395	4.98E-02	-0.207922	0.017748	1.06E-31	0.143801	0.074315	5.30E-02	1.92E-01	20	0.79372
ENSG00000127948	7	POR	75528518	rs2302429	7	75614777	A	G	0.191849	0.0312668	0.0157438	4.70E-02	0.116013	0.0135505	1.11E-17	0.269511	0.13931	5.30E-02	4.91E-01	20	0.79372
ENSG00000244063	2	AC024704.2	114586967	rs6542177	2	114624786	A	C	0.116302	0.0426726	0.0214495	4.67E-02	0.511631	0.0617848	1.22E-16	0.083405	0.0431167	5.31E-02	9.48E-01	20	0.79372
ENSG00000105556	19	MIER2	305575	rs72984420	19	310404	G	A	0.124254	0.0479188	0.0237081	4.33E-02	-0.225812	0.0338512	2.55E-11	-0.212207	0.109704	5.31E-02	9.06E-01	18	0.79372
ENSG00000085377	6	PREP	105725440	rs880177	6	105850712	G	A	0.270378	-0.0430008	0.0209458	4.01E-02	-0.119901	0.0208235	8.51E-09	0.358636	0.185464	5.31E-02	9.16E-02	7	0.79372
ENSG00000178342	18	KCNG2	77623668	rs7238071	18	77579812	G	A	0.250497	0.0302897	0.0155055	5.08E-02	0.357159	0.0263462	7.26E-42	0.0848073	0.0438619	5.32E-02	2.41E-01	20	0.79372
ENSG00000204344	6	STK19	31938868	rs13196409	6	31932766	A	G	0.026839	-0.0837022	0.0420736	4.67E-02	-0.539437	0.0662763	3.98E-16	0.155166	0.0802914	5.33E-02	1.64E-01	20	0.79372
ENSG00000151640	10	DPYSL4	134000404	rs902627	10	134018001	A	G	0.482107	0.029033	0.0148968	5.13E-02	-0.639564	0.0436878	1.57E-48	-0.045395	0.0234976	5.34E-02	8.35E-02	20	0.79372
ENSG00000203326	19	ZNF525	53868946	rs7249464	19	53868959	C	G	0.587475	-0.0296315	0.0150821	4.95E-02	-0.265041	0.025669	5.41E-25	0.1118	0.0579258	5.36E-02	8.03E-01	15	0.79372
ENSG00000105298	19	CACTIN	3610639	rs758283	19	3651200	T	C	0.638171	0.0318432	0.0156216	4.15E-02	-0.120932	0.0203045	2.59E-09	-0.263315	0.136533	5.38E-02	9.09E-02	12	0.79372
ENSG00000003056	12	M6PR	9092959	rs4882967	12	9063457	C	T	0.651093	-0.0305732	0.0153436	4.63E-02	-0.144724	0.0189359	2.13E-14	0.211252	0.109564	5.38E-02	2.34E-01	10	0.79372
ENSG00000181074	11	OR52N4	5775923	rs61735276	11	5730294	T	C	0.0437376	0.0837666	0.0411772	4.19E-02	0.584238	0.0976119	2.16E-09	0.143378	0.0744399	5.41E-02	3.79E-02	3	0.79372
ENSG00000214021	3	TTLL3	9849770	rs293782	3	9819922	C	A	0.147117	-0.0354137	0.0175214	4.33E-02	0.186292	0.029356	2.21E-10	-0.190098	0.0987086	5.41E-02	3.76E-01	17	0.79372
ENSG00000232677	19	LINC00665	36803969	rs2967496	19	36819170	G	A	0.631213	0.0305997	0.0154203	4.72E-02	-0.306818	0.0386066	1.91E-15	-0.0997324	0.0518018	5.42E-02	2.34E-01	20	0.79372
ENSG00000240065	6	PSMB9	32811913	rs3763347	6	32822975	A	T	0.398608	0.0292664	0.0151239	5.30E-02	0.334161	0.0177255	2.83E-79	0.0875817	0.0454971	5.42E-02	1.11E-24	20	0.79372
ENSG00000118690	6	ARMC2	109169619	rs2754815	6	109239072	C	T	0.771372	0.0371415	0.0188797	4.92E-02	-0.391272	0.0422151	1.89E-20	-0.094925	0.049327	5.43E-02	2.93E-01	14	0.79372
ENSG00000002933	7	TMEM176A	150497491	rs6464104	7	150478403	T	C	0.626243	0.0286257	0.0148436	5.38E-02	-1.02557	0.0397738	1.30E-146	-0.027912	0.0145139	5.45E-02	2.95E-01	20	0.79372
ENSG00000106565	7	TMEM176B	150488373	rs6464104	7	150478403	T	C	0.626243	0.0286257	0.0148436	5.38E-02	-1.05149	0.0415077	1.41E-141	-0.0272239	0.0141576	5.45E-02	2.18E-01	20	0.79372
ENSG00000047849	3	MAP4	47892182	rs7642590	3	48099750	A	G	0.684891	0.0338227	0.0170304	4.70E-02	0.14126	0.0183837	1.54E-14	0.239436	0.124522	5.45E-02	8.16E-01	20	0.79372
ENSG00000002726	7	AOC1	150521715	rs6464104	7	150478403	T	C	0.626243	0.0286257	0.0148436	5.38E-02	-0.976685	0.0444934	8.42E-107	-0.029309	0.0152565	5.47E-02	3.16E-01	20	0.79372
ENSG00000172638	11	EFEMP2	65633912	rs78163657	11	65662719	T	C	0.143141	-0.0410726	0.0209299	4.97E-02	0.355088	0.0382663	1.70E-20	-0.115669	0.0602465	5.49E-02	9.00E-01	12	0.79372
ENSG00000226137	17	BAIAP2-AS1	79002933	rs4969349	17	79006033	A	G	0.250497	0.0357215	0.0183572	5.17E-02	0.308836	0.0264903	2.08E-31	0.115665	0.0602622	5.49E-02	9.16E-03	20	0.79372
ENSG00000145476	4	CYP4V2	187112674	rs2292426	4	187120753	G	A	0.673956	-0.0308409	0.0159194	5.27E-02	-0.372674	0.0276755	2.48E-41	0.0827557	0.0431565	5.52E-02	1.54E-01	20	0.79372
ENSG00000197182	22	FLJ27365	46449749	rs12159071	22	46445471	C	G	0.372763	-0.032504	0.0160833	4.33E-02	-0.138511	0.022915	1.50E-09	0.234667	0.122434	5.53E-02	8.24E-02	13	0.79372
ENSG00000163428	3	LRRC58	120043356	rs787193	3	120032474	A	C	0.133201	-0.0487427	0.0241892	4.39E-02	0.151148	0.0243803	5.66E-10	-0.322483	0.168278	5.53E-02	2.79E-01	6	0.79372
ENSG00000104450	8	SPAG1	101170134	rs2514693	8	101178796	A	T	0.361829	0.0302626	0.0156306	5.29E-02	-0.39371	0.0295477	1.67E-40	-0.0768652	0.0401177	5.54E-02	1.83E-03	20	0.79372
ENSG00000112053	6	SLC26A8	35911291	rs9368897	6	35992332	C	T	0.244533	-0.0316219	0.0162565	5.18E-02	-0.229572	0.0208133	2.74E-28	0.137743	0.0719049	5.54E-02	1.28E-01	19	0.79372
ENSG00000053900	4	ANAPC4	25378835	rs28669083	4	25399679	T	C	0.567594	0.0305173	0.0156018	5.05E-02	-0.17745	0.0189897	9.23E-21	-0.171977	0.0898277	5.56E-02	1.46E-02	20	0.794265
ENSG00000076685	10	NT5C2	104845940	rs12414028	10	104957629	A	T	0.0894632	0.051389	0.0256786	4.54E-02	0.164205	0.0251125	6.20E-11	0.312956	0.163542	5.57E-02	1.17E-01	10	0.794265
ENSG00000143756	1	FBXO28	224301789	rs6659234	1	224309996	C	T	0.425447	0.0306329	0.0156305	5.00E-02	0.146137	0.0166029	1.35E-18	0.209618	0.109577	5.58E-02	2.13E-02	20	0.794265
ENSG00000174891	3	RSRC1	157823644	rs1879803	3	157819584	T	C	0.846918	-0.0474782	0.023664	4.48E-02	0.307455	0.0488872	3.19E-10	-0.154423	0.0807891	5.59E-02	5.56E-01	14	0.794265
ENSG00000138738	4	PRDM5	121606074	rs907298	4	121691899	C	A	0.682903	0.0306223	0.0158786	5.38E-02	0.325094	0.0240822	1.58E-41	0.0941952	0.049339	5.62E-02	7.86E-01	20	0.796657
ENSG00000065665	10	SEC61A2	12171636	rs11257577	10	12212186	A	T	0.517893	-0.0291798	0.0148836	4.99E-02	0.195225	0.0232738	4.94E-17	-0.149468	0.0782929	5.63E-02	8.20E-01	14	0.796657
ENSG00000081014	15	AP4E1	51200869	rs10519289	15	51286576	T	C	0.239563	0.0380604	0.0195452	5.15E-02	0.300696	0.0317149	2.51E-21	0.126574	0.0663567	5.65E-02	3.66E-02	20	0.797845
ENSG00000064270	16	ATP2C2	84402133	rs7350833	16	84414164	C	G	0.298211	-0.0329501	0.0169641	5.21E-02	0.320892	0.0327695	1.21E-22	-0.102683	0.0538954	5.68E-02	1.04E-01	20	0.798396
ENSG00000100024	22	UPB1	24863206	rs9612627	22	24856329	C	T	0.610338	-0.02905	0.0149497	5.20E-02	-0.275608	0.0286738	7.13E-22	0.105403	0.05534	5.68E-02	3.57E-01	20	0.798396
ENSG00000225733	3	FGD5-AS1	14961854	rs6791192	3	14988060	A	T	0.252485	0.0381775	0.0196857	5.25E-02	0.145642	0.0146605	2.95E-23	0.262132	0.137716	5.70E-02	3.27E-01	19	0.798396
ENSG00000273311	22	DGCR11	19033675	rs5993482	22	19040878	G	A	0.354871	-0.0312096	0.0161991	5.40E-02	0.306599	0.025365	1.23E-33	-0.101793	0.0535017	5.71E-02	9.54E-01	20	0.798396
ENSG00000109452	4	INPP4B	142944313	rs1373036	4	143625262	A	G	0.746521	0.0401976	0.0204373	4.92E-02	0.132927	0.0177888	7.87E-14	0.302404	0.158985	5.72E-02	2.64E-02	20	0.798396
ENSG00000104835	19	SARS2	39405906	rs730078	19	39421388	G	A	0.668986	0.0302054	0.0158079	5.60E-02	-0.342034	0.0182516	2.34E-78	-0.0883111	0.046457	5.73E-02	3.21E-01	20	0.798396
ENSG00000146830	7	GIGYF1	100277130	rs221803	7	100291200	T	C	0.888668	0.0399317	0.0205844	5.24E-02	-0.306817	0.0324118	2.90E-21	-0.130148	0.0684844	5.74E-02	8.20E-01	20	0.798396
ENSG00000269737	1	RP11-345P4.7	1603429	rs28678861	1	1606287	C	G	0.964215	0.0697171	0.036496	5.61E-02	-1.65203	0.0924898	2.34E-71	-0.0422009	0.0222176	5.75E-02	6.98E-01	20	0.798396
ENSG00000160710	1	ADAR	154554538	rs6699825	1	154582970	G	A	0.471173	0.0290698	0.0148165	4.98E-02	-0.096036	0.0127259	4.47E-14	-0.302697	0.15941	5.76E-02	1.70E-01	15	0.798396
ENSG00000183735	12	TBK1	64845660	rs113212433	12	64897769	A	G	0.121272	0.0452053	0.0225943	4.54E-02	-0.135587	0.0225727	1.89E-09	-0.333404	0.175642	5.77E-02	9.09E-01	6	0.798396
ENSG00000231887	12	PRH1	11033610	rs1863848	12	11328653	T	C	0.651093	-0.0299287	0.0156032	5.51E-02	-0.532824	0.0433305	9.43E-35	0.05617	0.0296381	5.81E-02	4.65E-01	20	0.799107
ENSG00000181027	19	FKRP	47249303	rs12986248	19	47252875	G	A	0.581511	0.0292864	0.0150707	5.20E-02	-0.218466	0.0256129	1.47E-17	-0.134055	0.0707519	5.81E-02	3.15E-01	20	0.799107
ENSG00000211947	14	IGHV3-21	106691673	rs141951924	14	106702855	G	C	0.0805169	0.0475949	0.0243271	5.04E-02	-0.245989	0.0323592	2.92E-14	-0.193484	0.102118	5.81E-02	8.93E-01	20	0.799107
ENSG00000149548	11	CCDC15	124824017	rs3802806	11	124923107	T	C	0.147117	0.0437079	0.0227777	5.50E-02	0.582273	0.0499739	2.25E-31	0.0750643	0.0396455	5.83E-02	2.28E-02	20	0.800087
ENSG00000167186	16	COQ7	19078921	rs12443533	16	19083035	A	G	0.622266	-0.0305048	0.01533	4.66E-02	-0.133345	0.0218227	9.94E-10	0.228766	0.120907	5.85E-02	8.49E-02	8	0.800087
ENSG00000168779	3	SHOX2	157814948	rs4472014	3	157824109	C	T	0.846918	-0.0469907	0.0236938	4.73E-02	0.335075	0.0538676	4.96E-10	-0.140239	0.074219	5.88E-02	7.16E-01	4	0.800087
ENSG00000244482	19	LILRA6	54720737	rs111410094	19	54730513	T	C	0.684891	-0.0296154	0.0156068	5.77E-02	0.371724	0.0187917	4.31E-87	-0.0796704	0.0421776	5.89E-02	7.32E-01	20	0.800087
ENSG00000204677	5	FAM153C	177433406	rs12513605	5	177181107	A	G	0.569583	0.0290915	0.0151691	5.51E-02	0.485407	0.0445591	1.24E-27	0.0599322	0.0317309	5.89E-02	8.49E-01	20	0.800087
ENSG00000228446	2	AC073052.1	225364104	rs34086851	2	225399619	G	A	0.131213	-0.0397309	0.0201665	4.88E-02	0.275161	0.0414471	3.16E-11	-0.144391	0.0764489	5.89E-02	8.47E-01	7	0.800087
ENSG00000167468	19	GPX4	1103936	rs8103169	19	1103414	G	A	0.447316	-0.0285183	0.0148242	5.44E-02	0.19656	0.019835	3.78E-23	-0.145087	0.0768261	5.90E-02	6.21E-02	18	0.800087
ENSG00000157315	16	TMED6	69377151	rs153060	16	69377553	G	A	0.331014	0.029326	0.0153386	5.59E-02	-0.489861	0.0419646	1.75E-31	-0.059866	0.0317294	5.92E-02	7.97E-01	20	0.800087
ENSG00000251369	19	ZNF550	58046625	rs73060407	19	58064327	G	T	0.2167	-0.03621	0.0187859	5.39E-02	0.220002	0.0242607	1.21E-19	-0.164589	0.0872973	5.94E-02	6.81E-01	8	0.800087
ENSG00000143297	1	FCRL5	157483167	rs1831680	1	157539385	A	G	0.238569	0.0356419	0.0188127	5.82E-02	0.654668	0.035412	2.62E-76	0.0544427	0.0288867	5.95E-02	8.49E-01	20	0.800087
ENSG00000133678	10	TMEM254	81838402	rs11201696	10	81863465	G	T	0.0248509	0.088886	0.0455225	5.09E-02	-0.52467	0.0727752	5.62E-13	-0.169413	0.0898899	5.95E-02	1.00E-01	3	0.800087
ENSG00000106460	7	TMEM106B	12250867	rs11509880	7	12261911	A	G	0.328032	0.0302037	0.0158304	5.64E-02	0.259499	0.0220784	6.78E-32	0.116392	0.0618022	5.97E-02	8.81E-01	20	0.800087
ENSG00000224397	20	RP11-290F20.3	48884023	rs3761181	20	48895112	G	A	0.540755	-0.0291545	0.0149069	5.05E-02	0.113395	0.0162793	3.27E-12	-0.257106	0.136543	5.97E-02	8.29E-01	20	0.800087
ENSG00000233695	13	GAS6-AS1	114518603	rs11843762	13	114523222	G	A	0.421471	0.0284364	0.0150489	5.88E-02	0.777031	0.0370042	6.77E-98	0.0365962	0.0194454	5.98E-02	7.35E-01	20	0.800087
ENSG00000109762	4	SNX25	186125391	rs3112872	4	186201613	A	G	0.423459	0.0292224	0.0152033	5.46E-02	0.173769	0.0193796	3.06E-19	0.168168	0.0894791	6.02E-02	7.04E-01	17	0.803875
ENSG00000204084	1	INPP5B	38326369	rs36084352	1	38364396	C	T	0.452286	-0.0279255	0.0148013	5.92E-02	-0.503149	0.0264544	1.18E-80	0.0555015	0.0295617	6.05E-02	5.84E-01	20	0.804304
ENSG00000107521	10	HPS1	100175955	rs701801	10	100176869	T	C	0.284294	0.031516	0.0164192	5.49E-02	0.197409	0.0219956	2.84E-19	0.159648	0.0850544	6.05E-02	5.24E-02	20	0.804304
ENSG00000112078	6	KCTD20	36410544	rs561734799	6	36410786	C	T	0.0258449	-0.0844419	0.043128	5.02E-02	0.453591	0.068928	4.68E-11	-0.186163	0.0992005	6.06E-02	2.17E-01	10	0.804304
ENSG00000117009	1	KMO	241695434	rs7539730	1	241696710	G	T	0.0318091	0.0849522	0.0428233	4.73E-02	-0.420861	0.0729985	8.15E-09	-0.201853	0.107607	6.07E-02	NA	NA	0.804304
ENSG00000244480	7	AC005154.7	30562759	rs2270007	7	30699972	C	G	0.831014	0.0347929	0.0179402	5.25E-02	-0.326554	0.0453922	6.29E-13	-0.106546	0.0568992	6.11E-02	6.21E-01	14	0.805051
ENSG00000136243	7	NUPL2	23221446	rs55788996	7	23192849	A	G	0.323062	-0.031807	0.016491	5.38E-02	-0.163157	0.0210613	9.43E-15	0.194947	0.10416	6.13E-02	5.91E-02	20	0.805051
ENSG00000070444	17	MNT	2287354	rs2447092	17	2295635	C	T	0.356859	-0.0300777	0.0155752	5.35E-02	0.123794	0.016301	3.10E-14	-0.242966	0.12982	6.13E-02	6.28E-01	4	0.805051
ENSG00000128191	22	DGCR8	20067755	rs5748522	22	20060724	A	G	0.289264	0.0310101	0.0160946	5.40E-02	0.261957	0.0337155	7.87E-15	0.118379	0.0633008	6.15E-02	5.31E-01	10	0.805051
ENSG00000273002	1	RP11-336K24.12	155948590	rs35588936	1	155950963	T	C	0.100398	-0.0471011	0.0245985	5.55E-02	0.422075	0.0485364	3.44E-18	-0.111594	0.059676	6.15E-02	2.87E-01	11	0.805051
ENSG00000236935	11	AP003774.1	64092522	rs479777	11	64107477	C	T	0.33996	-0.0285431	0.0152109	6.06E-02	0.852604	0.0417888	1.58E-92	-0.0334776	0.0179158	6.17E-02	4.36E-01	20	0.805051
ENSG00000114544	3	SLC41A3	125725198	rs58582416	3	125765557	A	C	0.341948	0.0325255	0.0172134	5.88E-02	0.309891	0.0250514	3.79E-35	0.104958	0.0561909	6.18E-02	3.19E-01	20	0.805051
ENSG00000169442	1	CD52	26644448	rs11587764	1	26645820	A	G	0.733598	0.0304496	0.0162021	6.02E-02	0.413021	0.0265017	9.25E-55	0.0737241	0.0395125	6.21E-02	2.28E-01	20	0.805051
ENSG00000236675	1	MTX1P1	155200766	rs2009578	1	155207626	A	G	0.335984	-0.0312164	0.016176	5.36E-02	0.223178	0.0307718	4.09E-13	-0.139872	0.0750021	6.22E-02	6.54E-01	10	0.805051
ENSG00000124151	20	NCOA3	46130601	rs2425962	20	46172571	G	A	0.0854871	-0.057086	0.0303665	6.01E-02	0.429155	0.0308791	6.52E-44	-0.13302	0.0714032	6.25E-02	1.75E-02	15	0.805051
ENSG00000197006	16	METTL9	21608539	rs226011	16	21645256	T	C	0.696819	-0.030201	0.0160406	5.97E-02	-0.229531	0.0179186	1.45E-37	0.131577	0.0706351	6.25E-02	7.84E-01	20	0.805051
ENSG00000158525	7	CPA5	129984630	rs11772922	7	130008065	T	G	0.204771	-0.0340503	0.0182206	6.17E-02	1.0579	0.0460797	1.22E-116	-0.0321867	0.0172803	6.25E-02	4.35E-01	20	0.805051
ENSG00000163946	3	FAM208A	56654161	rs61456176	3	56636709	A	G	0.0437376	0.0646127	0.0340975	5.81E-02	0.296693	0.029428	6.64E-24	0.217776	0.116938	6.26E-02	1.46E-01	14	0.805051
ENSG00000261596	16	CTB-31N19.3	21638063	rs226011	16	21645256	T	C	0.696819	-0.030201	0.0160406	5.97E-02	-0.285381	0.0227967	5.91E-36	0.105827	0.0568398	6.26E-02	9.14E-01	20	0.805051
ENSG00000119397	9	CNTRL	123837141	rs10760154	9	123948413	T	C	0.450298	-0.0287073	0.0148935	5.39E-02	0.132502	0.0188571	2.12E-12	-0.216656	0.116554	6.31E-02	2.90E-01	17	0.805051
ENSG00000155096	8	AZIN1	103838585	rs72667290	8	104004663	T	C	0.104374	0.0465982	0.0238344	5.06E-02	-0.145358	0.0242924	2.18E-09	-0.320575	0.172501	6.31E-02	8.54E-01	6	0.805051
ENSG00000135976	2	ANKRD36	97779233	rs142381626	2	98224373	C	T	0.759443	0.0354952	0.0182145	5.13E-02	0.159101	0.025778	6.74E-10	0.223099	0.120055	6.31E-02	8.62E-01	6	0.805051
ENSG00000255837	12	TAS2R20	11149094	rs6488357	12	11331973	A	C	0.651093	-0.0298175	0.0155964	5.59E-02	-0.338849	0.0434334	6.11E-15	0.0879964	0.0473895	6.33E-02	1.93E-01	20	0.805051
ENSG00000125885	20	MCM8	5931298	rs236126	20	5978141	T	C	0.172962	0.0339617	0.0180827	6.04E-02	-0.383782	0.0310763	4.89E-35	-0.0884922	0.0476589	6.33E-02	2.38E-01	18	0.805051
ENSG00000134470	10	IL15RA	5990855	rs8177637	10	6017838	G	A	0.558648	-0.0282189	0.014989	5.97E-02	-0.312734	0.0279267	4.15E-29	0.0902329	0.0486015	6.34E-02	1.27E-01	17	0.805051
ENSG00000107643	10	MAPK8	49514698	rs10857566	10	49651052	A	G	0.60338	-0.0288279	0.0148087	5.16E-02	0.115022	0.0186683	7.21E-10	-0.250629	0.13502	6.34E-02	8.89E-02	19	0.805051
ENSG00000258581	14	RP11-638I2.10	100832965	rs941928	14	100840596	C	G	0.807157	0.0366928	0.0189537	5.29E-02	-0.323519	0.0496035	6.93E-11	-0.113418	0.0611124	6.35E-02	4.07E-01	5	0.805051
ENSG00000255513	16	AC005363.9	2013746	rs72764893	16	2013756	C	T	0.130219	-0.0405397	0.0217483	6.23E-02	0.821097	0.0428057	5.24E-82	-0.0493726	0.0266117	6.36E-02	3.15E-02	20	0.805051
ENSG00000235290	6	HLA-W	29924373	rs10947091	6	30747216	T	C	0.327038	-0.0331941	0.0173174	5.53E-02	0.375283	0.0510297	1.92E-13	-0.0884508	0.0476866	6.36E-02	2.95E-08	19	0.805051
ENSG00000146109	6	ABT1	26597180	rs75523987	6	26644646	A	G	0.0318091	-0.0967985	0.0512755	5.91E-02	-0.530278	0.0543048	1.59E-22	0.182543	0.0984859	6.38E-02	8.68E-01	20	0.805051
ENSG00000273340	6	MICE	29709508	rs9258229	6	29713616	A	G	0.109344	-0.0532629	0.0281254	5.83E-02	0.554671	0.0614962	1.89E-19	-0.0960261	0.0518121	6.38E-02	8.32E-05	20	0.805051
ENSG00000103342	16	GSPT1	11961985	rs145980981	16	12021486	A	G	0.0258449	0.0591887	0.0306312	5.33E-02	-0.262417	0.0407301	1.17E-10	-0.225552	0.121864	6.42E-02	4.74E-01	3	0.808614
ENSG00000186522	2	2025-09-10	110300559	rs28624186	2	110352589	A	G	0.260437	-0.0351553	0.0180236	5.11E-02	-0.221468	0.0384756	8.61E-09	0.158738	0.0859279	6.47E-02	1.06E-01	8	0.812509
ENSG00000196668	12	LINC00173	116971227	rs10850662	12	116974128	A	C	0.0576541	-0.0713674	0.0383132	6.25E-02	-0.478597	0.033739	1.13E-45	0.149118	0.0807404	6.48E-02	4.98E-02	16	0.812509
ENSG00000162819	1	BROX	222885895	rs3008613	1	222795769	A	G	0.977137	-0.0839832	0.0434449	5.32E-02	-0.178309	0.0287852	5.85E-10	0.470998	0.255238	6.50E-02	1.47E-02	3	0.812509
ENSG00000133104	13	SPG20	36875775	rs9575871	13	36873201	A	C	0.245527	0.0323094	0.0173253	6.22E-02	0.350581	0.0274347	2.15E-37	0.0921596	0.0499423	6.50E-02	5.88E-01	20	0.812509
ENSG00000179979	4	CRIPAK	1385340	rs111391498	4	1341553	G	A	0.0417495	0.0821914	0.0444063	6.42E-02	1.49272	0.0669851	5.24E-110	0.0550615	0.029851	6.51E-02	9.77E-01	20	0.812509
ENSG00000162078	16	ZG16B	2880170	rs11076844	16	2871121	C	T	0.683897	0.0304924	0.0158085	5.37E-02	0.315811	0.0509878	5.87E-10	0.0965527	0.0524279	6.55E-02	2.14E-01	7	0.816021
ENSG00000136104	13	RNASEH2B	51483814	rs112702177	13	51484003	C	G	0.0258449	-0.0801816	0.0431842	6.33E-02	-0.777854	0.0586932	4.34E-40	0.103081	0.0560593	6.59E-02	2.40E-01	14	0.817937
ENSG00000163945	4	UVSSA	1341054	rs111391498	4	1341553	G	A	0.0417495	0.0821914	0.0444063	6.42E-02	0.913003	0.0649649	7.30E-45	0.0900231	0.0490576	6.65E-02	8.05E-01	20	0.817937
ENSG00000204851	19	PNMAL2	46990163	rs4803966	19	46996928	A	C	0.15507	0.0406666	0.0219225	6.36E-02	0.839011	0.0673716	1.34E-35	0.0484697	0.0264173	6.65E-02	6.22E-02	20	0.817937
ENSG00000173436	1	MINOS1	19923477	rs728611	1	19948507	G	A	0.234592	0.0324298	0.017231	5.98E-02	0.190191	0.0232322	2.69E-16	0.170512	0.0929618	6.66E-02	1.19E-01	9	0.817937
ENSG00000170242	11	USP47	11862970	rs2307073	11	11977573	C	T	0.195825	-0.0374205	0.0198113	5.89E-02	-0.159568	0.0211606	4.67E-14	0.234511	0.127991	6.69E-02	5.42E-01	16	0.817937
ENSG00000053254	14	FOXN3	89591215	rs11627373	14	89811082	C	T	0.16004	-0.0455522	0.0236903	5.45E-02	-0.13365	0.0221361	1.56E-09	0.340832	0.186028	6.69E-02	1.93E-01	5	0.817937
ENSG00000143554	1	SLC27A3	153746830	rs12076697	1	153703124	A	G	0.0695825	-0.0754702	0.0404378	6.20E-02	0.345952	0.0362696	1.45E-21	-0.218152	0.119105	6.70E-02	2.58E-02	6	0.817937
ENSG00000120156	9	TEK	27109139	rs578327	9	27193847	G	A	0.233598	-0.0300196	0.0161739	6.34E-02	0.5819	0.0515495	1.50E-29	-0.0515889	0.0281682	6.70E-02	1.66E-01	20	0.817937
ENSG00000111554	12	MDM1	68666223	rs7953610	12	68721671	C	T	0.718688	0.0305355	0.0164131	6.28E-02	-0.29808	0.0289882	8.42E-25	-0.102441	0.0559567	6.71E-02	4.71E-01	20	0.817937
ENSG00000111490	12	TBC1D30	65174589	rs1244885	12	65126088	T	C	0.591451	-0.0287584	0.0154196	6.22E-02	0.317248	0.03312	9.82E-22	-0.0906496	0.049517	6.71E-02	6.38E-02	14	0.817937
ENSG00000099958	22	DERL3	24176690	rs2070464	22	24183875	G	A	0.379722	-0.0283401	0.0148958	5.71E-02	-0.143592	0.0213587	1.78E-11	0.197365	0.107811	6.72E-02	1.49E-01	16	0.817937
ENSG00000101751	18	POLI	51795774	rs3730714	18	51802708	A	C	0.428429	-0.0274244	0.0148487	6.48E-02	-0.210819	0.0152649	2.20E-43	0.130085	0.0710604	6.72E-02	2.19E-01	20	0.817937
ENSG00000114631	3	PODXL2	127348024	rs2630213	3	127333832	T	A	0.564612	0.0274012	0.0147681	6.35E-02	-0.402927	0.0362176	9.46E-29	-0.0680054	0.0371583	6.72E-02	9.46E-01	20	0.817937
ENSG00000251615	4	RP11-774O3.3	8356817	rs34893440	4	8357736	C	A	0.206759	0.034538	0.01852	6.22E-02	0.307201	0.0328626	8.93E-21	0.112428	0.0614742	6.74E-02	4.74E-01	20	0.818001
ENSG00000127954	7	STEAP4	87905744	rs56338301	7	87889363	C	T	0.189861	0.0395434	0.0210866	6.08E-02	-0.175898	0.0213851	1.95E-16	-0.224809	0.122956	6.75E-02	8.96E-01	5	0.818001
ENSG00000105948	7	TTC26	138818490	rs6974620	7	138810426	G	A	0.0616302	0.053304	0.028727	6.35E-02	-0.505657	0.0476957	2.93E-26	-0.105415	0.0576748	6.76E-02	3.73E-01	13	0.818001
ENSG00000176485	11	PLA2G16	63340667	rs586713	11	63375490	G	C	0.536779	0.0278228	0.0151465	6.62E-02	-0.501487	0.0280955	2.92E-71	-0.0554806	0.0303627	6.77E-02	1.83E-01	20	0.818001
ENSG00000105968	7	H2AFV	44866390	rs12702087	7	44812607	A	G	0.468191	0.0282712	0.014796	5.60E-02	0.130344	0.0210135	5.54E-10	0.216897	0.118779	6.78E-02	6.65E-01	12	0.818001
ENSG00000110274	11	CEP164	117185273	rs516712	11	117192376	G	A	0.421471	-0.0278326	0.0149793	6.32E-02	0.215728	0.0224572	7.53E-22	-0.129017	0.070723	6.81E-02	5.67E-01	20	0.81995
ENSG00000105939	7	ZC3HAV1	138728266	rs6974620	7	138810426	G	A	0.0616302	0.053304	0.028727	6.35E-02	-0.438107	0.0442166	3.83E-23	-0.121669	0.0667106	6.82E-02	2.57E-01	11	0.81995
ENSG00000171148	3	TADA3	9821544	rs36010010	3	9836839	A	G	0.121272	-0.0331222	0.0177929	6.27E-02	0.135899	0.015254	5.15E-19	-0.243727	0.133755	6.84E-02	1.20E-01	20	0.820919
ENSG00000111752	12	PHC1	9066492	rs55710456	12	9082615	A	G	0.2167	0.0311566	0.0163022	5.60E-02	0.129549	0.0217052	2.39E-09	0.240501	0.132132	6.87E-02	3.13E-01	9	0.823083
ENSG00000170248	3	PDCD6IP	33839844	rs1141054	3	33840114	C	T	0.235586	-0.0317049	0.0173584	6.78E-02	-0.363216	0.0191859	6.29E-80	0.0872894	0.0480128	6.91E-02	6.27E-02	20	0.824763
ENSG00000272491	1	RP5-1024N4.4	48693560	rs1722709	1	48672426	C	T	0.507952	0.0283341	0.0147975	5.55E-02	0.157233	0.0271727	7.19E-09	0.180205	0.0991308	6.91E-02	6.59E-01	17	0.824763
ENSG00000089012	20	SIRPG	1609798	rs6135736	20	1687450	A	G	0.215706	0.038501	0.0200157	5.44E-02	0.137571	0.024837	3.04E-08	0.279863	0.154017	6.92E-02	2.33E-01	9	0.824763
ENSG00000167220	18	HDHD2	44633774	rs79420880	18	44663687	T	C	0.0616302	-0.0447761	0.0241724	6.40E-02	0.526442	0.0593355	7.17E-19	-0.0850542	0.0469066	6.98E-02	9.93E-01	18	0.82638
ENSG00000227603	9	RP11-165J3.6	96197614	rs7862998	9	96212066	G	C	0.126243	-0.0395938	0.0215642	6.63E-02	0.543673	0.0472776	1.33E-30	-0.0728265	0.0401663	6.98E-02	8.30E-02	20	0.82638
ENSG00000140950	16	TLDC1	84511681	rs17752855	16	84604307	C	G	0.33499	-0.0294553	0.0158861	6.37E-02	0.291193	0.0336635	5.15E-18	-0.101154	0.0557945	6.98E-02	9.74E-01	20	0.82638
ENSG00000152904	1	GGPS1	235490665	rs72758083	1	235491903	T	C	0.114314	-0.0448972	0.024196	6.35E-02	0.270102	0.0322877	5.99E-17	-0.166223	0.0917582	7.01E-02	2.37E-02	14	0.82638
ENSG00000004660	17	CAMKK1	3763609	rs62071689	17	3790155	C	T	0.220676	-0.0320564	0.0172976	6.38E-02	0.20126	0.0234353	8.86E-18	-0.159279	0.0879249	7.01E-02	4.84E-01	4	0.82638
ENSG00000136960	8	ENPP2	120569326	rs7822457	8	120614854	G	A	0.468191	0.0278627	0.0147919	5.96E-02	-0.217156	0.0331327	5.60E-11	-0.128307	0.0708738	7.02E-02	6.13E-01	4	0.82638
ENSG00000196912	2	ANKRD36B	98108978	rs10177127	2	98208116	G	C	0.654076	0.0322167	0.0174511	6.49E-02	-0.263847	0.0287082	3.90E-20	-0.122104	0.0674621	7.03E-02	4.91E-01	20	0.82638
ENSG00000251580	4	RP11-539L10.3	6672452	rs1133576	4	6675421	T	C	0.162028	0.0380298	0.0205658	6.44E-02	-0.550159	0.0641179	9.45E-18	-0.0691251	0.0382398	7.07E-02	2.15E-01	10	0.82638
ENSG00000223350	22	IGLV9-49	22697539	rs6519245	22	22697490	A	C	0.399602	-0.0277766	0.0152133	6.79E-02	-0.402722	0.0324695	2.51E-35	0.0689721	0.0381833	7.09E-02	6.28E-01	20	0.82638
ENSG00000231682	2	AC097713.4	235353234	rs11679311	2	235364455	T	C	0.554672	-0.0278739	0.0148402	6.03E-02	-0.25622	0.039062	5.41E-11	0.108789	0.0602476	7.10E-02	6.99E-01	5	0.82638
ENSG00000144115	2	THNSL2	88469835	rs6707663	2	88453718	A	G	0.139165	-0.0449229	0.0247489	6.95E-02	1.0688	0.0621906	3.39E-66	-0.0420312	0.0232846	7.11E-02	7.77E-01	20	0.82638
ENSG00000121653	11	MAPK8IP1	45907202	rs17787136	11	45894636	G	C	0.237575	0.0304024	0.0167266	6.91E-02	0.661684	0.045754	2.11E-47	0.045947	0.0254777	7.13E-02	1.14E-01	20	0.82638
ENSG00000181031	17	RPH3AL	62293	rs7501694	17	143696	T	C	0.771372	-0.0310101	0.016976	6.77E-02	-0.57637	0.0536594	6.51E-27	0.0538024	0.0298762	7.17E-02	6.41E-01	10	0.82638
ENSG00000128923	15	FAM63B	59063391	rs395601	15	59063196	C	G	0.421471	0.0278925	0.0148042	5.96E-02	0.0931159	0.0152482	1.02E-09	0.299546	0.166382	7.18E-02	9.58E-01	20	0.82638
ENSG00000177105	11	RHOG	3848208	rs1451723	11	3856593	T	C	0.569583	0.0270849	0.0148401	6.80E-02	-0.0976625	0.00929961	8.48E-26	-0.277332	0.154231	7.22E-02	1.98E-01	15	0.82638
ENSG00000267419	19	CTC-559E9.6	19887411	rs2878398	19	19901136	G	A	0.200795	-0.0320532	0.0173408	6.45E-02	0.392788	0.0507292	9.72E-15	-0.0816043	0.0453886	7.22E-02	1.88E-02	18	0.82638
ENSG00000131778	1	CHD1L	146714291	rs1890041	1	146714281	C	G	0.489066	-0.0268706	0.0148605	7.06E-02	-0.311863	0.0211059	2.09E-49	0.0861616	0.0480062	7.27E-02	1.98E-01	20	0.82638
ENSG00000258559	14	AC005519.4	74755830	rs12886854	14	74790211	T	C	0.348907	-0.0313773	0.0166121	5.89E-02	0.180896	0.0314222	8.56E-09	-0.173455	0.0966487	7.27E-02	8.66E-01	11	0.82638
ENSG00000129673	17	AANAT	74449433	rs12600847	17	74479662	T	C	0.671968	-0.0276419	0.0151808	6.86E-02	-0.388584	0.0370151	8.82E-26	0.0711349	0.0396503	7.28E-02	5.12E-01	14	0.82638
ENSG00000155097	8	ATP6V1C1	104033291	rs56370378	8	104085777	A	G	0.100398	0.0423702	0.023481	7.12E-02	-0.367101	0.0228034	2.61E-58	-0.115418	0.0643639	7.29E-02	3.28E-01	20	0.82638
ENSG00000135052	9	GOLM1	88641061	rs11141239	9	88718555	C	A	0.0178926	0.137829	0.076033	6.99E-02	1.37957	0.117264	5.94E-32	0.0999072	0.055764	7.32E-02	2.12E-01	9	0.82638
ENSG00000223865	6	HLA-DPB1	33043703	rs13203715	6	32988588	G	A	0.112326	-0.0429436	0.0230209	6.21E-02	-0.151902	0.0236949	1.45E-10	0.282706	0.157837	7.33E-02	1.92E-01	9	0.82638
ENSG00000162723	1	SLAMF9	159921282	rs10752634	1	159905268	C	T	0.40159	-0.0284512	0.0150329	5.84E-02	0.174001	0.0314534	3.17E-08	-0.163512	0.0913116	7.33E-02	NA	NA	0.82638
ENSG00000108639	17	SYNGR2	76164639	rs12449983	17	76168857	T	G	0.0328032	-0.0771858	0.0419249	6.56E-02	0.306296	0.0399271	1.70E-14	-0.251997	0.140764	7.34E-02	5.88E-01	9	0.82638
ENSG00000204610	6	TRIM15	30130993	rs9368624	6	30135977	A	G	0.202783	-0.0317283	0.0170075	6.21E-02	0.372698	0.0595107	3.78E-10	-0.0851314	0.047615	7.38E-02	2.89E-02	8	0.82638
ENSG00000256862	12	RP11-664D1.1	3980900	rs2336757	12	4014358	G	A	0.131213	-0.0432563	0.0232796	6.32E-02	0.279244	0.042762	6.57E-11	-0.154905	0.0866757	7.39E-02	NA	NA	0.82638
ENSG00000168300	8	PCMTD1	52730140	rs4873603	8	52698871	T	C	0.88668	0.0429197	0.023346	6.60E-02	0.130387	0.0171259	2.67E-14	0.329172	0.184198	7.39E-02	5.17E-02	18	0.82638
ENSG00000253210	8	RP11-809O17.1	142136143	rs7815457	8	142136963	C	G	0.45825	0.0267762	0.0149274	7.29E-02	-0.54576	0.0295446	3.44E-76	-0.0490622	0.0274802	7.42E-02	1.86E-01	11	0.82638
ENSG00000081985	1	IL12RB2	67773047	rs17129794	1	67794918	C	A	0.16998	0.0472001	0.0261378	7.09E-02	0.338206	0.0296861	4.54E-30	0.13956	0.0782485	7.45E-02	7.30E-02	20	0.82638
ENSG00000186184	13	POLR1D	28194903	rs482704	13	28177866	C	T	0.347913	-0.026889	0.0149382	7.19E-02	-0.25783	0.0198599	1.54E-38	0.10429	0.0584924	7.46E-02	9.81E-01	20	0.82638
ENSG00000156299	21	TIAM1	32490734	rs557906	21	32820329	A	C	0.759443	-0.0361135	0.0197379	6.73E-02	0.237231	0.0302103	4.07E-15	-0.152229	0.0854298	7.48E-02	1.12E-01	20	0.82638
ENSG00000182405	15	PGBD4	34394274	rs1436923	15	34394273	A	C	0.902584	0.046905	0.0258651	6.98E-02	-0.396412	0.0414224	1.07E-21	-0.118324	0.0664091	7.48E-02	1.11E-01	17	0.82638
ENSG00000124613	6	ZNF391	27342394	rs1022517	6	27365009	C	G	0.744533	0.0275031	0.0152599	7.15E-02	0.509528	0.0438247	3.02E-31	0.0539776	0.0303068	7.49E-02	2.11E-06	20	0.82638
ENSG00000108654	17	DDX5	62495734	rs1991401	17	62502435	G	A	0.358847	0.0275509	0.0153442	7.26E-02	-0.340425	0.0244613	5.00E-44	-0.0809309	0.0454472	7.50E-02	6.71E-01	10	0.82638
ENSG00000162714	1	ZNF496	247460714	rs6692645	1	247486421	C	G	0.663022	-0.0274674	0.015222	7.12E-02	-0.239528	0.0219386	9.44E-28	0.114673	0.0644121	7.50E-02	5.85E-01	20	0.82638
ENSG00000231389	6	HLA-DPA1	33032346	rs13203715	6	32988588	G	A	0.112326	-0.0429436	0.0230209	6.21E-02	-0.151008	0.0254661	3.03E-09	0.28438	0.159814	7.52E-02	1.72E-01	8	0.82638
ENSG00000187231	2	SESTD1	179966419	rs28812195	2	180064018	G	T	0.272366	-0.0321917	0.0176998	6.89E-02	0.261669	0.0306899	1.51E-17	-0.123025	0.0691638	7.53E-02	9.68E-01	20	0.82638
ENSG00000176209	8	SMIM19	42396298	rs35305877	8	42383870	A	G	0.602386	0.0275083	0.0152662	7.16E-02	-0.327284	0.0297506	3.78E-28	-0.0840502	0.0472667	7.54E-02	4.15E-01	20	0.82638
ENSG00000150977	12	RILPL2	123899936	rs11507738	12	123923077	G	C	0.656064	-0.0293177	0.0158231	6.39E-02	0.125316	0.0198423	2.69E-10	-0.23395	0.131587	7.54E-02	3.09E-01	10	0.82638
ENSG00000103326	16	CAPN15	577717	rs113355794	16	586144	C	T	0.0934394	0.0470129	0.026149	7.22E-02	-0.293385	0.0249009	4.83E-32	-0.160243	0.0901603	7.55E-02	9.19E-01	17	0.82638
ENSG00000163466	2	ARPC2	219081817	rs17462354	2	219109882	G	A	0.0666004	-0.0498646	0.0265369	6.02E-02	-0.133479	0.0243963	4.47E-08	0.373576	0.210208	7.55E-02	7.54E-02	7	0.82638
ENSG00000223553	22	SMPD4P1	20956882	rs13055518	22	21006192	C	A	0.33002	0.0287138	0.0160716	7.40E-02	0.83095	0.0484392	5.82E-66	0.0345554	0.0194458	7.56E-02	3.01E-01	20	0.82638
ENSG00000148985	11	PGAP2	3818954	rs1451723	11	3856593	T	C	0.569583	0.0270849	0.0148401	6.80E-02	-0.2395	0.0309271	9.63E-15	-0.113089	0.0636605	7.57E-02	3.35E-01	5	0.82638
ENSG00000151164	12	RAD9B	110939460	rs11065688	12	111082142	T	C	0.202783	-0.0298936	0.0165046	7.01E-02	0.430918	0.0492517	2.15E-18	-0.0693719	0.0391131	7.61E-02	7.58E-02	20	0.82638
ENSG00000185485	3	SDHAP1	195686619	rs1851372	3	195332514	T	C	0.692843	-0.0289784	0.0161186	7.22E-02	0.450825	0.0434658	3.33E-25	-0.0642786	0.0362867	7.65E-02	5.03E-01	20	0.82638
ENSG00000176531	19	PHLDB3	43979106	rs2682551	19	44003708	C	T	0.460239	-0.0266863	0.0148011	7.14E-02	0.214738	0.0228753	6.15E-21	-0.124274	0.0701861	7.66E-02	1.84E-01	12	0.82638
ENSG00000269050	19	CTC-360G5.6	39360799	rs141118351	19	39365590	T	C	0.122266	0.0445662	0.0246563	7.07E-02	0.564124	0.0646505	2.64E-18	0.0790007	0.0446351	7.67E-02	8.86E-01	20	0.82638
ENSG00000186188	10	FFAR4	95326422	rs10882260	10	95275894	G	C	0.643141	0.0284353	0.0155608	6.76E-02	-0.267073	0.0378273	1.66E-12	-0.10647	0.0601841	7.69E-02	8.25E-01	20	0.82638
ENSG00000177628	1	GBA	155204243	rs11264345	1	155213124	A	T	0.33996	-0.0288062	0.0161486	7.45E-02	0.256038	0.0187838	2.63E-42	-0.112508	0.0636089	7.69E-02	3.35E-01	20	0.82638
ENSG00000183762	22	KREMEN1	29469066	rs134665	22	29495079	A	G	0.516899	-0.0265116	0.0148129	7.35E-02	0.192835	0.0169823	7.00E-30	-0.137483	0.0777648	7.71E-02	5.59E-01	20	0.82638
ENSG00000231793	11	DOC2GP	67380124	rs2187002	11	67389532	T	C	0.573559	-0.0267466	0.0149582	7.38E-02	-0.318879	0.027201	9.71E-32	0.083877	0.0474512	7.71E-02	6.25E-01	20	0.82638
ENSG00000144668	3	ITGA9	37493606	rs9810522	3	37296826	G	A	0.394632	-0.0276983	0.0153615	7.14E-02	-0.278204	0.0312483	5.43E-19	0.0995611	0.0563377	7.72E-02	8.81E-01	20	0.82638
ENSG00000183077	17	AFMID	76183398	rs12449983	17	76168857	T	G	0.0328032	-0.0771858	0.0419249	6.56E-02	0.461821	0.0743035	5.12E-10	-0.167134	0.0946806	7.75E-02	1.00E+00	7	0.82638
ENSG00000228049	7	POLR2J2	102277474	rs17132619	7	102390266	A	G	0.898608	-0.0455291	0.0254545	7.37E-02	-0.807929	0.0748684	3.78E-27	0.0563528	0.0319357	7.76E-02	2.49E-01	20	0.82638
ENSG00000108465	17	CDK5RAP3	46045176	rs757352	17	46097153	G	A	0.78827	-0.0313694	0.0174638	7.25E-02	-0.193738	0.0206497	6.47E-21	0.161917	0.0917785	7.77E-02	1.49E-01	20	0.82638
ENSG00000064012	2	CASP8	202098166	rs3185378	2	202151439	C	G	0.614314	-0.0269484	0.0151892	7.60E-02	0.28276	0.0172008	1.01E-60	-0.0953049	0.0540296	7.77E-02	4.26E-01	20	0.82638
ENSG00000100311	22	PDGFB	39619364	rs59744664	22	39647090	G	A	0.39165	-0.0277511	0.0153189	7.01E-02	-0.290934	0.0383578	3.33E-14	0.0953862	0.0541352	7.81E-02	3.92E-01	9	0.82638
ENSG00000170379	7	FAM115C	143318043	rs59507392	7	143432454	C	G	0.120278	-0.039145	0.0216563	7.07E-02	0.367331	0.0467423	3.88E-15	-0.106566	0.0604952	7.81E-02	6.57E-01	7	0.82638
ENSG00000141298	17	SSH2	27952956	rs880749	17	28059970	C	T	0.525845	0.0264837	0.0147417	7.24E-02	-0.0924805	0.0104106	6.49E-19	-0.286371	0.16263	7.83E-02	8.68E-01	20	0.82638
ENSG00000223969	7	AC002456.2	90219933	rs17865980	7	90273512	G	T	0.0457256	-0.0611512	0.0339577	7.17E-02	0.526582	0.0638947	1.70E-16	-0.116129	0.0660085	7.85E-02	9.31E-01	19	0.82638
ENSG00000176533	19	GNG7	2511217	rs6510694	19	2676779	G	A	0.215706	-0.031338	0.0174286	7.22E-02	-0.286106	0.0337502	2.31E-17	0.109533	0.0622718	7.86E-02	4.34E-01	8	0.82638
ENSG00000242142	3	SERBP1P3	53098299	rs1864367	3	53111704	C	T	0.597416	0.0266941	0.0149649	7.45E-02	0.463981	0.0442703	1.06E-25	0.0575327	0.0327171	7.87E-02	9.96E-01	20	0.82638
ENSG00000159625	16	CCDC135	57728705	rs12927110	16	57722866	T	C	0.23161	-0.0281604	0.0159536	7.75E-02	0.927407	0.0479299	2.07E-83	-0.0303647	0.0172738	7.88E-02	9.88E-01	20	0.82638
ENSG00000117592	1	PRDX6	173446405	rs7524592	1	173466057	G	T	0.166004	0.0373234	0.0210298	7.59E-02	0.342985	0.0286095	4.08E-33	0.108819	0.0619823	7.91E-02	1.39E-01	20	0.82638
ENSG00000121988	2	ZRANB3	135894486	rs6430573	2	136163568	A	C	0.132207	0.0527217	0.0286244	6.55E-02	-0.353883	0.0614556	8.49E-09	-0.148981	0.0849236	7.94E-02	8.31E-01	10	0.82638
ENSG00000118495	6	PLAGL1	144261437	rs73008259	6	144411338	A	G	0.0347913	-0.0784119	0.044439	7.76E-02	0.7391	0.0452246	4.89E-60	-0.106091	0.0604753	7.94E-02	1.37E-01	13	0.82638
ENSG00000185088	15	RPS27L	63418071	rs7169648	15	63440515	C	A	0.0785288	-0.0435727	0.0242344	7.22E-02	-0.264685	0.0343131	1.22E-14	0.164621	0.0940136	7.99E-02	6.92E-01	12	0.82638
ENSG00000165219	9	GAPVD1	128024073	rs5015933	9	128137418	C	T	0.45825	-0.0267109	0.0148386	7.18E-02	0.125441	0.0166772	5.41E-14	-0.212936	0.121632	8.00E-02	1.67E-01	20	0.82638
ENSG00000255389	6	C6orf3	111921078	rs60962769	6	111919424	A	G	0.0805169	0.0524146	0.029675	7.73E-02	-0.899065	0.0691526	1.20E-38	-0.058299	0.0333097	8.01E-02	2.93E-01	20	0.82638
ENSG00000245060	5	LINC00847	180257957	rs11249748	5	180247888	G	C	0.105368	0.0400663	0.022651	7.69E-02	0.528421	0.0445901	2.14E-32	0.0758227	0.0433403	8.02E-02	7.47E-01	20	0.82638
ENSG00000099331	19	MYO9B	17186591	rs12461129	19	17161590	T	C	0.249503	0.0336747	0.0182718	6.53E-02	-0.0937483	0.0168734	2.76E-08	-0.359203	0.205346	8.02E-02	7.50E-02	7	0.82638
ENSG00000166394	11	CYB5R2	7686331	rs6578891	11	7678585	T	A	0.765408	-0.034036	0.019143	7.54E-02	0.538512	0.0555333	3.10E-22	-0.0632038	0.0361405	8.03E-02	3.44E-01	20	0.82638
ENSG00000111642	12	CHD4	6679249	rs73264831	12	6695585	A	C	0.137177	0.0365945	0.019898	6.59E-02	-0.11522	0.0204696	1.81E-08	-0.317605	0.18168	8.04E-02	6.86E-01	3	0.82638
ENSG00000129667	17	RHBDF2	74466973	rs9910159	17	74481222	A	G	0.671968	-0.0276254	0.0151843	6.89E-02	-0.147845	0.0234591	2.93E-10	0.186854	0.106898	8.05E-02	6.97E-01	3	0.82638
ENSG00000205726	21	ITSN1	35014706	rs2300375	21	35030075	T	C	0.304175	0.0298578	0.0168228	7.59E-02	-0.287341	0.0289099	2.81E-23	-0.103911	0.0594726	8.06E-02	4.87E-01	20	0.82638
ENSG00000151655	10	ITIH2	7745232	rs1244504	10	7874713	G	A	0.430417	-0.0278152	0.0151366	6.61E-02	-0.223471	0.0396625	1.76E-08	0.124469	0.0712455	8.06E-02	8.29E-01	7	0.82638
ENSG00000164039	4	BDH2	104000592	rs2069274	4	104020781	G	C	0.406561	-0.0266558	0.0149636	7.49E-02	0.259317	0.0294165	1.19E-18	-0.102792	0.0588703	8.08E-02	6.58E-03	20	0.82638
ENSG00000180549	9	FUT7	139924626	rs10732706	9	139926960	T	C	0.624254	-0.0271997	0.0154625	7.86E-02	-0.187327	0.0130595	1.16E-46	0.145199	0.0831612	8.08E-02	3.67E-01	20	0.82638
ENSG00000196704	17	AMZ2	66243715	rs2005775	17	66224017	G	A	0.312127	-0.0282392	0.0157575	7.31E-02	-0.230741	0.0299437	1.30E-14	0.122385	0.0701134	8.09E-02	9.44E-01	20	0.82638
ENSG00000123892	11	RAB38	87846410	rs79762782	11	88078534	G	A	0.0228628	0.0946475	0.0525717	7.18E-02	1.19131	0.169077	1.84E-12	0.0794483	0.0455471	8.11E-02	9.36E-01	5	0.82638
ENSG00000258890	17	CEP95	62502706	rs1991401	17	62502435	G	A	0.358847	0.0275509	0.0153442	7.26E-02	0.149056	0.0202654	1.91E-13	0.184836	0.105965	8.11E-02	NA	NA	0.82638
ENSG00000113231	5	PDE8B	76506274	rs335632	5	76728085	T	C	0.847913	-0.037767	0.0213642	7.71E-02	-0.627512	0.0624376	9.17E-24	0.0601853	0.0345685	8.17E-02	9.92E-02	20	0.82638
ENSG00000142686	1	C1orf216	36179476	rs12034163	1	36191030	G	C	0.0904573	-0.0417921	0.0230935	7.03E-02	-0.275278	0.0432123	1.89E-10	0.151818	0.087211	8.17E-02	8.00E-03	11	0.82638
ENSG00000102858	16	MGRN1	4666494	rs841225	16	4736316	T	C	0.563618	-0.0262755	0.0150526	8.09E-02	0.314313	0.0169814	1.74E-76	-0.0835966	0.048103	8.22E-02	9.03E-01	20	0.82638
ENSG00000103199	16	ZNF500	4798240	rs58729822	16	4816102	C	T	0.256461	-0.028773	0.0162254	7.62E-02	0.25626	0.0294596	3.36E-18	-0.11228	0.0646185	8.23E-02	7.98E-01	20	0.82638
ENSG00000132305	2	IMMT	86371055	rs13035593	2	86430497	T	C	0.475149	0.0258065	0.014774	8.07E-02	-0.314637	0.0188264	1.06E-62	-0.0820199	0.0472115	8.23E-02	9.20E-01	20	0.82638
ENSG00000115091	2	ACTR3	114647537	rs13011381	2	114656840	C	T	0.054672	0.053326	0.0292075	6.79E-02	0.100845	0.0179309	1.86E-08	0.528792	0.304507	8.25E-02	8.57E-01	5	0.82638
ENSG00000102854	16	MSLN	810762	rs146897759	16	852116	A	G	0.0178926	0.158725	0.0889657	7.44E-02	1.66089	0.219646	3.98E-14	0.0955662	0.0550358	8.25E-02	5.12E-02	11	0.82638
ENSG00000272799	18	RP11-474N24.6	9912313	rs7237794	18	9951304	C	T	0.0347913	0.112718	0.0635595	7.62E-02	1.00445	0.119655	4.68E-17	0.112219	0.0646746	8.27E-02	2.20E-01	13	0.82638
ENSG00000213433	5	RP11-54C4.1	151145420	rs12653926	5	151250248	A	C	0.260437	-0.028725	0.0162594	7.73E-02	-0.47218	0.0515514	5.22E-20	0.0608348	0.0350694	8.28E-02	5.96E-02	16	0.82638
ENSG00000161692	17	DBF4B	42785976	rs75840576	17	42812777	G	A	0.146123	0.0369436	0.0212202	8.17E-02	-0.889611	0.0458358	6.52E-84	-0.0415278	0.0239491	8.29E-02	7.84E-01	20	0.82638
ENSG00000167778	12	SPRYD3	53458388	rs3892410	12	53511267	T	C	0.187873	0.03239	0.0178257	6.92E-02	0.0998311	0.0172082	6.58E-09	0.324448	0.187112	8.29E-02	4.90E-01	12	0.82638
ENSG00000159267	21	HLCS	38123189	rs13046468	21	38339455	T	C	0.430417	0.0258968	0.0148276	8.07E-02	-0.407073	0.0286496	8.09E-46	-0.0636171	0.0366991	8.30E-02	3.15E-01	20	0.82638
ENSG00000095261	9	PSMD5	123577774	rs2300934	9	123808963	A	C	0.454274	-0.0271073	0.0148562	6.81E-02	-0.137149	0.024699	2.81E-08	0.197649	0.11402	8.30E-02	6.84E-02	8	0.82638
ENSG00000120688	13	WBP4	41635410	rs17532301	13	41609047	A	G	0.0755467	-0.0690896	0.038539	7.30E-02	0.210756	0.0310816	1.20E-11	-0.327818	0.189144	8.31E-02	2.75E-01	14	0.82638
ENSG00000169715	16	MT1E	56659387	rs1610215	16	56659525	G	C	0.548708	-0.0261763	0.0149068	7.91E-02	0.335441	0.0313037	8.59E-27	-0.0780355	0.0450321	8.31E-02	5.72E-01	20	0.82638
ENSG00000253716	8	RP13-582O9.5	144362331	rs72695727	8	144328150	A	G	0.305169	0.0285952	0.0163339	8.00E-02	0.546617	0.0449017	4.29E-34	0.052313	0.0301892	8.31E-02	6.47E-01	20	0.82638
ENSG00000173930	5	SLCO4C1	101569690	rs2600833	5	101605942	C	T	0.638171	-0.0286786	0.0159728	7.26E-02	-0.110717	0.0167583	3.93E-11	0.259026	0.149499	8.32E-02	9.42E-02	14	0.82638
ENSG00000234630	22	LL22NC03-2H8.4	22648098	rs9619880	22	22637043	T	C	0.412525	-0.0264629	0.0151258	8.02E-02	0.49948	0.040993	3.76E-34	-0.0529809	0.0305937	8.33E-02	6.48E-01	20	0.82638
ENSG00000267871	19	CTC-444N24.6	57778588	rs7249034	19	57787357	G	A	0.677932	-0.0302785	0.0166774	6.94E-02	0.255709	0.0443965	8.43E-09	-0.11841	0.0683837	8.34E-02	4.56E-01	3	0.82638
ENSG00000135643	12	KCNMB4	70760056	rs111930941	12	70801392	T	C	0.0497018	0.055489	0.0313784	7.70E-02	0.702037	0.0828978	2.48E-17	0.07904	0.0456603	8.34E-02	7.96E-01	20	0.82638
ENSG00000167703	17	SLC43A2	1472561	rs876789	17	1495745	T	A	0.132207	-0.0361655	0.0200342	7.10E-02	0.145574	0.0238939	1.11E-09	-0.248434	0.143536	8.35E-02	9.21E-01	5	0.82638
ENSG00000272779	22	LL22NC03-80A10.6	22657589	rs1807696	22	22657557	C	G	0.416501	-0.0261103	0.0150519	8.28E-02	0.860714	0.0348951	2.49E-134	-0.0303356	0.0175309	8.36E-02	7.54E-01	20	0.82638
ENSG00000160284	21	SPATC1L	47581062	rs62215189	21	47603995	G	A	0.243539	0.0343672	0.0197425	8.17E-02	-0.612034	0.0397884	2.15E-53	-0.0561524	0.0324631	8.37E-02	4.07E-02	20	0.82638
ENSG00000211710	7	TRBV4-1	142013007	rs2003790	7	142012957	C	G	0.579523	0.0267698	0.0152952	8.01E-02	0.37268	0.0331328	2.37E-29	0.0718305	0.041535	8.37E-02	6.16E-01	19	0.82638
ENSG00000185298	17	CCDC137	79633394	rs12325955	17	79630278	T	C	0.0586481	-0.0631363	0.0358978	7.86E-02	-0.436962	0.0470335	1.54E-20	0.144489	0.0836123	8.40E-02	3.08E-01	20	0.82638
ENSG00000204237	17	OXLD1	79632066	rs35118028	17	79641578	A	G	0.0596421	-0.063011	0.0358985	7.92E-02	-0.317073	0.0321972	7.00E-23	0.198727	0.115003	8.40E-02	1.79E-01	20	0.82638
ENSG00000111596	12	CNOT2	70636774	rs191745240	12	70719934	A	G	0.0596421	0.0457284	0.025138	6.89E-02	-0.233233	0.042543	4.20E-08	-0.196063	0.113559	8.43E-02	3.06E-01	3	0.82638
ENSG00000182197	8	EXT1	118806729	rs12541615	8	118870151	C	T	0.209742	0.0296016	0.016404	7.11E-02	0.162284	0.0273413	2.93E-09	0.182406	0.10565	8.43E-02	4.48E-01	6	0.82638
ENSG00000116574	1	RHOU	228870824	rs484947	1	229165488	A	C	0.606362	-0.0285433	0.0158029	7.09E-02	-0.131886	0.0224898	4.51E-09	0.216424	0.125377	8.43E-02	5.30E-01	3	0.82638
ENSG00000215440	20	NPEPL1	57264187	rs2296527	20	57273956	A	C	0.131213	0.0459349	0.0257072	7.40E-02	-0.160908	0.0241795	2.84E-11	-0.285473	0.165422	8.44E-02	8.12E-02	16	0.82638
ENSG00000135074	5	ADAM19	156822542	rs78832945	5	156902813	C	A	0.0765408	-0.0457498	0.025882	7.71E-02	0.283207	0.0355706	1.70E-15	-0.161542	0.0936142	8.44E-02	2.68E-01	20	0.82638
ENSG00000257335	7	MGAM	141607613	rs62477626	7	141765410	C	T	0.192843	-0.0339418	0.0192156	7.73E-02	0.132589	0.0164134	6.58E-16	-0.255993	0.14835	8.44E-02	9.38E-01	9	0.82638
ENSG00000186204	19	CYP4F12	15783567	rs660247	19	15796507	G	A	0.512922	-0.0262173	0.0150268	8.10E-02	0.429562	0.037008	3.78E-31	-0.0610326	0.0353746	8.45E-02	4.19E-01	20	0.82638
ENSG00000170091	5	NSG2	173472607	rs56197583	5	173336792	A	G	0.287276	-0.0269555	0.0150269	7.28E-02	0.224303	0.0356565	3.16E-10	-0.120174	0.0696643	8.45E-02	6.17E-02	6	0.82638
ENSG00000248538	8	RP11-10A14.5	9046521	rs3748136	8	9030160	A	G	0.185885	-0.0280651	0.0162264	8.37E-02	1.17769	0.0498128	1.42E-123	-0.0238306	0.013815	8.45E-02	5.79E-01	20	0.82638
ENSG00000171928	17	TVP23B	18684308	rs4123417	17	18715642	C	T	0.49503	-0.0260941	0.0148574	7.90E-02	-0.180225	0.0196932	5.61E-20	0.144786	0.0839424	8.46E-02	8.46E-02	20	0.82638
ENSG00000148411	9	NACC2	138898383	rs4419885	9	138966434	G	C	0.668986	-0.0295584	0.0162957	6.97E-02	-0.113348	0.020398	2.75E-08	0.260776	0.151233	8.46E-02	5.51E-01	15	0.82638
ENSG00000115138	2	POMC	25383722	rs3754861	2	25393722	C	A	0.0785288	-0.0487192	0.0274953	7.64E-02	0.606297	0.0816465	1.12E-13	-0.0803553	0.0466227	8.48E-02	3.04E-01	9	0.82638
ENSG00000018280	2	SLC11A1	219246752	rs62182118	2	219228638	T	C	0.106362	0.0411803	0.0236303	8.14E-02	-0.285358	0.024782	1.11E-30	-0.144311	0.0837523	8.49E-02	1.51E-01	8	0.82638
ENSG00000104324	8	CPQ	97657455	rs9297272	8	98067810	G	C	0.0387674	0.0737816	0.0419059	7.83E-02	0.298639	0.0357499	6.62E-17	0.247059	0.143406	8.49E-02	6.32E-01	5	0.82638
ENSG00000111237	12	VPS29	110928902	rs6606687	12	110939421	C	T	0.799205	0.0293612	0.0166242	7.74E-02	-0.127193	0.0163174	6.45E-15	-0.23084	0.134014	8.50E-02	1.61E-02	12	0.82638
ENSG00000134539	12	KLRD1	10378657	rs56374289	12	10403478	C	T	0.220676	-0.0307532	0.0169806	7.01E-02	0.0866234	0.0155506	2.54E-08	-0.355022	0.206128	8.50E-02	6.19E-01	5	0.82638
ENSG00000115896	2	PLCL1	198669426	rs12329164	2	198905224	G	C	0.550696	0.0259944	0.0149898	8.29E-02	-0.432319	0.0306168	2.85E-45	-0.0601278	0.0349335	8.52E-02	7.48E-01	20	0.82638
ENSG00000100804	14	PSMB5	23485752	rs11543947	14	23504021	A	G	0.0626243	0.054542	0.0310367	7.89E-02	-0.232899	0.0275537	2.85E-17	-0.234187	0.136112	8.53E-02	8.19E-01	6	0.82638
ENSG00000188599	16	NPIPP1	15198178	rs2941258	16	15158346	T	C	0.847913	-0.0389268	0.02254	8.42E-02	-0.557259	0.0306521	7.41E-74	0.0698541	0.0406301	8.56E-02	6.34E-01	20	0.82638
ENSG00000256433	12	RP1-102E24.8	6503071	rs150738444	12	6508319	A	G	0.0228628	-0.236356	0.134453	7.88E-02	0.563875	0.0685367	1.91E-16	-0.419164	0.243827	8.56E-02	4.32E-01	4	0.82638
ENSG00000163933	3	RFT1	53122499	rs1864367	3	53111704	C	T	0.597416	0.0266941	0.0149649	7.45E-02	-0.127692	0.0198297	1.20E-10	-0.209051	0.121609	8.56E-02	8.05E-01	4	0.82638
ENSG00000241679	3	RP11-80H8.4	142842204	rs6779211	3	142874823	A	T	0.0934394	0.0412491	0.0230878	7.40E-02	-0.382909	0.0607445	2.91E-10	-0.107726	0.0626708	8.56E-02	6.31E-01	3	0.82638
ENSG00000158428	2	C2orf62	219221579	rs62182118	2	219228638	T	C	0.106362	0.0411803	0.0236303	8.14E-02	-0.423922	0.0408808	3.41E-25	-0.0971412	0.0565238	8.57E-02	1.54E-01	17	0.82638
ENSG00000147894	9	C9orf72	27546544	rs10967981	9	27552193	C	T	0.336978	-0.0275027	0.0154962	7.59E-02	-0.10177	0.014822	6.60E-12	0.270244	0.157272	8.57E-02	3.39E-01	20	0.82638
ENSG00000267575	19	CTC-459F4.3	28284371	rs2407367	19	27904004	T	C	0.62326	0.0265743	0.0151096	7.86E-02	0.212332	0.0263805	8.36E-16	0.125154	0.0728393	8.58E-02	5.76E-01	20	0.82638
ENSG00000223745	1	RP4-717I23.3	93727743	rs1323628	1	93810900	G	A	0.809145	-0.0344516	0.0199953	8.49E-02	0.833509	0.0399015	6.72E-97	-0.0413332	0.0240708	8.60E-02	9.57E-01	20	0.82638
ENSG00000084710	2	EFR3B	25264999	rs3754861	2	25393722	C	A	0.0785288	-0.0487192	0.0274953	7.64E-02	0.555978	0.0799537	3.56E-12	-0.0876279	0.0510342	8.60E-02	3.41E-01	7	0.82638
ENSG00000183624	3	HMCES	128997671	rs74878689	3	129022759	A	T	0.0924453	0.0501963	0.0281084	7.41E-02	-0.191132	0.0306197	4.32E-10	-0.262626	0.152963	8.60E-02	2.96E-01	5	0.82638
ENSG00000156564	6	LRFN2	40359325	rs1575758	6	40338061	C	A	0.573559	-0.0261402	0.0148048	7.75E-02	-0.245895	0.0334165	1.86E-13	0.106306	0.0619168	8.60E-02	3.64E-02	7	0.82638
ENSG00000124767	6	GLO1	38643701	rs12206647	6	38680402	G	A	0.435388	0.0263644	0.0149998	7.88E-02	-0.167207	0.0210264	1.83E-15	-0.157675	0.0918731	8.61E-02	8.88E-01	20	0.82638
ENSG00000007047	19	MARK4	45582546	rs344806	19	45799704	C	G	0.671968	0.0273056	0.0158847	8.56E-02	-0.596789	0.026515	3.50E-112	-0.0457542	0.0266945	8.65E-02	5.93E-01	20	0.82638
ENSG00000213214	7	ARHGEF35	143883176	rs6464583	7	143874482	G	A	0.162028	-0.0343297	0.0197812	8.27E-02	-0.609554	0.0559992	1.36E-27	0.0563194	0.0328618	8.66E-02	5.77E-01	20	0.82638
ENSG00000169371	15	SNUPN	75890424	rs80034886	15	75923379	G	T	0.224652	0.0289944	0.0166251	8.12E-02	-0.248566	0.027203	6.39E-20	-0.116647	0.0680914	8.67E-02	4.42E-01	20	0.82638
ENSG00000138399	2	FASTKD1	170386259	rs2353192	2	170430388	C	G	0.130219	-0.0344104	0.019663	8.01E-02	0.281579	0.0337251	6.87E-17	-0.122205	0.0713486	8.68E-02	1.43E-02	20	0.82638
ENSG00000254999	3	BRK1	10157276	rs111708820	3	10165939	T	C	0.10338	-0.0445284	0.0257296	8.35E-02	-0.254345	0.0214085	1.49E-32	0.175071	0.102228	8.68E-02	5.99E-01	20	0.82638
ENSG00000236603	6	RANP1	30453717	rs144269407	6	29908155	A	G	0.111332	0.0436049	0.0250568	8.18E-02	0.638519	0.0664535	7.36E-22	0.0682907	0.0398805	8.68E-02	7.24E-04	20	0.82638
ENSG00000225062	2	AC021016.6	219231388	rs62182118	2	219228638	T	C	0.106362	0.0411803	0.0236303	8.14E-02	-0.352178	0.0386068	7.36E-20	-0.11693	0.068311	8.69E-02	2.31E-01	17	0.82638
ENSG00000171488	1	LRRC8C	90098631	rs519989	1	90223400	A	C	0.340954	0.0303466	0.0172638	7.88E-02	-0.189856	0.025234	5.32E-14	-0.15984	0.0933798	8.69E-02	8.06E-02	6	0.82638
ENSG00000241560	3	ZBTB20-AS1	114070658	rs2733423	3	114097648	T	C	0.465209	-0.0258892	0.0147985	8.02E-02	-0.264995	0.0321104	1.55E-16	0.0976969	0.0570854	8.70E-02	4.89E-01	20	0.82638
ENSG00000158555	11	GDPD5	75145685	rs1793398	11	75215421	C	A	0.776342	0.0296309	0.0169611	8.06E-02	-0.218345	0.0256789	1.85E-17	-0.135707	0.0793029	8.70E-02	7.25E-01	13	0.82638
ENSG00000131495	5	NDUFA2	140018325	rs1962648	5	140030306	T	C	0.403579	-0.0259552	0.0147865	7.92E-02	-0.111719	0.0147788	4.05E-14	0.232326	0.135876	8.73E-02	8.36E-01	11	0.826945
ENSG00000178809	7	TRIM73	75024337	rs1167818	7	75147065	C	G	0.228628	0.0304371	0.0171488	7.59E-02	-0.334321	0.0524704	1.87E-10	-0.0910415	0.0532474	8.73E-02	3.09E-01	3	0.826945
ENSG00000231711	22	LINC00899	46435787	rs11913284	22	46441910	T	C	0.084493	-0.0508037	0.0288553	7.83E-02	-0.521652	0.073897	1.67E-12	0.09739	0.0570097	8.76E-02	5.98E-01	15	0.828452
ENSG00000253818	22	IGLV1-41	22758539	rs11703618	22	22677182	A	C	0.166004	-0.0445635	0.0260174	8.67E-02	1.03107	0.0475546	3.05E-104	-0.0432206	0.025312	8.77E-02	5.57E-01	20	0.828452
ENSG00000196511	7	TPK1	144149034	rs10261806	7	144532104	A	G	0.444334	0.0270831	0.0156702	8.39E-02	-0.210104	0.0194445	3.25E-27	-0.128903	0.0755311	8.79E-02	7.20E-01	20	0.829202
ENSG00000272842	9	RP11-513M16.7	19371384	rs10117525	9	19370343	C	T	0.106362	0.0471743	0.0266922	7.72E-02	0.397895	0.0613698	8.96E-11	0.11856	0.0695312	8.82E-02	9.31E-01	16	0.829562
ENSG00000174788	19	PCP2	7696497	rs1862514	19	7698320	T	C	0.382704	-0.0257887	0.0150352	8.63E-02	-0.477913	0.0308187	3.10E-54	0.0539611	0.031652	8.82E-02	7.55E-01	20	0.829562
ENSG00000135677	12	GNS	65107225	rs1272548	12	65144275	T	A	0.408549	0.0267444	0.0154119	8.27E-02	-0.148878	0.0163338	7.89E-20	-0.17964	0.10538	8.83E-02	3.69E-02	11	0.829562
ENSG00000128563	7	PRKRIP1	102004319	rs803118	7	101977945	C	T	0.54175	-0.0260646	0.014815	7.85E-02	-0.159926	0.0234735	9.55E-12	0.162979	0.0956754	8.85E-02	6.39E-01	4	0.830306
ENSG00000178074	2	C2orf69	200775979	rs2163548	2	201226862	G	C	0.131213	0.0358356	0.0201002	7.46E-02	0.133609	0.0233186	1.01E-08	0.268212	0.157555	8.87E-02	9.78E-01	19	0.830854
ENSG00000226772	22	CTA-747E2.10	29495029	rs134665	22	29495079	A	G	0.516899	-0.0265116	0.0148129	7.35E-02	0.216936	0.0394971	3.96E-08	-0.122209	0.0718161	8.88E-02	9.32E-01	3	0.830854
ENSG00000164331	5	ANKRA2	72848160	rs2595879	5	72869960	C	G	0.218688	-0.0298702	0.0170872	8.04E-02	-0.176292	0.0240361	2.23E-13	0.169436	0.0996405	8.90E-02	5.69E-01	13	0.83101
ENSG00000206341	6	HLA-H	29855350	rs73745901	6	29829253	C	T	0.111332	0.0431255	0.0250736	8.54E-02	0.778085	0.0687683	1.11E-29	0.0554252	0.032595	8.91E-02	3.61E-04	20	0.83101
ENSG00000122188	1	LAX1	203734304	rs11240391	1	203734231	G	T	0.205765	-0.0364756	0.0209231	8.13E-02	-0.154417	0.0201569	1.85E-14	0.236215	0.138962	8.92E-02	8.08E-01	16	0.83101
ENSG00000146707	7	POMZP3	76239303	rs2006268	7	76255998	C	T	0.301193	0.029717	0.0174178	8.80E-02	0.75116	0.0404626	6.25E-77	0.0395615	0.0232856	8.93E-02	6.55E-01	20	0.83101
ENSG00000115129	2	TP53I3	24300303	rs73920010	2	24347093	C	A	0.156064	0.0312503	0.0183305	8.82E-02	-0.445999	0.0241041	1.95E-76	-0.0700681	0.041274	8.96E-02	7.09E-01	20	0.832284
ENSG00000088832	20	FKBP1A	1349622	rs11712	20	1350508	G	A	0.489066	-0.0262711	0.0149272	7.84E-02	0.0782476	0.0122239	1.54E-10	-0.335743	0.197848	8.97E-02	6.30E-01	9	0.832284
ENSG00000259577	15	RP11-430B1.2	52472290	rs12916135	15	52469476	T	C	0.146123	-0.0392504	0.0225358	8.16E-02	-0.412275	0.0549707	6.39E-14	0.0952044	0.0561167	8.98E-02	6.29E-02	20	0.832284
ENSG00000185019	20	UBOX5	3088219	rs2422859	20	3132828	G	T	0.429423	-0.0260934	0.0149761	8.15E-02	0.114344	0.0156535	2.78E-13	-0.228201	0.134648	9.01E-02	5.18E-01	13	0.83394
ENSG00000135953	2	MFSD9	103332299	rs2540316	2	103350040	T	C	0.233598	0.0337114	0.0199205	9.06E-02	1.12469	0.0257574	0.00E+00	0.0299739	0.0177253	9.08E-02	3.40E-01	20	0.835753
ENSG00000232807	10	RP11-536K7.3	5976233	rs594741	10	5988219	A	G	0.251491	0.0323725	0.0186862	8.32E-02	0.253111	0.0327933	1.18E-14	0.127898	0.0756629	9.10E-02	6.91E-01	3	0.835753
ENSG00000160336	19	ZNF761	53935227	rs6509770	19	53946263	T	A	0.712724	-0.0275398	0.0157041	7.95E-02	0.179725	0.0284969	2.85E-10	-0.153233	0.0906935	9.11E-02	1.84E-02	10	0.835753
ENSG00000164308	5	ERAP2	96211643	rs2927608	5	96252432	A	G	0.426441	0.0250687	0.0148457	9.13E-02	0.993638	0.017056	0.00E+00	0.0252292	0.014947	9.14E-02	8.84E-01	20	0.835753
ENSG00000104695	8	PPP2CB	30631973	rs4733201	8	30670390	T	G	0.0347913	-0.0632912	0.0373517	9.02E-02	0.844799	0.0456079	1.34E-76	-0.0749187	0.0443983	9.15E-02	9.29E-01	20	0.835753
ENSG00000122550	7	KLHL7	23145353	rs10256996	7	23145295	G	T	0.407555	-0.0272483	0.0154198	7.72E-02	0.102349	0.0181998	1.87E-08	-0.266229	0.157922	9.18E-02	9.66E-01	5	0.835753
ENSG00000166710	15	B2M	45003675	rs4780	15	45010022	G	A	0.0616302	0.0920153	0.0520089	7.69E-02	0.147218	0.0265238	2.85E-08	0.625027	0.370791	9.19E-02	NA	NA	0.835753
ENSG00000116962	1	NID1	236139130	rs35788378	1	236199122	T	A	0.261431	0.029097	0.0166944	8.13E-02	0.235621	0.0356217	3.73E-11	0.123491	0.0732712	9.19E-02	5.04E-01	13	0.835753
ENSG00000111331	12	OAS3	113376157	rs7955267	12	113379039	T	C	0.636183	-0.0290473	0.0165588	7.94E-02	0.149681	0.024742	1.45E-09	-0.194061	0.115184	9.20E-02	8.70E-01	4	0.835753
ENSG00000100100	22	PIK3IP1	31677579	rs2027982	22	31593435	C	T	0.579523	0.0257921	0.0148254	8.19E-02	0.142028	0.0213021	2.61E-11	0.181599	0.107879	9.23E-02	7.73E-02	13	0.835753
ENSG00000137331	6	IER3	30710976	rs10947095	6	30757575	T	C	0.338966	-0.0295258	0.0172783	8.75E-02	-0.32063	0.0329984	2.56E-22	0.0920868	0.0547156	9.24E-02	1.93E-05	20	0.835753
ENSG00000273164	22	DGCR10	19010569	rs5993481	22	19039758	G	A	0.40159	-0.0258448	0.0151833	8.87E-02	-0.398337	0.0366643	1.70E-27	0.0648817	0.0385817	9.26E-02	7.02E-01	20	0.835753
ENSG00000197183	20	C20orf112	31030862	rs6141311	20	31042169	T	C	0.341948	0.0254315	0.0148864	8.76E-02	0.197462	0.0207318	1.66E-21	0.128792	0.0765918	9.27E-02	5.14E-02	13	0.835753
ENSG00000170356	7	OR2A20P	143947138	rs6464583	7	143874482	G	A	0.162028	-0.0343297	0.0197812	8.27E-02	-0.397734	0.0587646	1.30E-11	0.0863132	0.0513437	9.27E-02	7.18E-01	12	0.835753
ENSG00000242580	2	IGKV1D-43	90248739	rs2556033	2	90134701	A	G	0.0596421	-0.0702418	0.0413128	8.91E-02	0.742847	0.0667854	9.71E-29	-0.0945576	0.0562601	9.28E-02	2.49E-01	20	0.835753
ENSG00000021488	19	SLC7A9	33321415	rs73041757	19	33369028	A	G	0.184891	-0.0322593	0.018664	8.39E-02	-0.400091	0.0558116	7.58E-13	0.0806299	0.0479862	9.29E-02	8.77E-01	20	0.835753
ENSG00000185112	3	FAM43A	194406622	rs812583	3	194406505	G	C	0.405567	0.0259841	0.0152395	8.82E-02	-0.229038	0.0232868	7.92E-23	-0.113449	0.0675294	9.30E-02	9.21E-01	20	0.835753
ENSG00000048544	6	MRPS10	42174539	rs11618	6	42175927	A	G	0.637177	-0.0273718	0.0162094	9.13E-02	0.363548	0.0246694	3.74E-49	-0.0752907	0.0448784	9.34E-02	6.96E-01	19	0.835753
ENSG00000137054	9	POLR1E	37485932	rs56891042	9	37517939	T	C	0.153082	0.0347408	0.0197908	7.92E-02	0.122295	0.0214599	1.21E-08	0.284074	0.169332	9.34E-02	8.57E-01	6	0.835753
ENSG00000160282	21	FTCD	47556176	rs62215189	21	47603995	G	A	0.243539	0.0343672	0.0197425	8.17E-02	-0.244884	0.038964	3.28E-10	-0.140341	0.0836551	9.34E-02	2.87E-01	6	0.835753
ENSG00000134452	10	FBXO18	5931535	rs594741	10	5988219	A	G	0.251491	0.0323725	0.0186862	8.32E-02	0.17872	0.027266	5.58E-11	0.181135	0.108146	9.40E-02	6.88E-01	4	0.835753
ENSG00000179954	19	SSC5D	55999771	rs62130160	19	56000896	T	G	0.184891	0.0336616	0.019535	8.49E-02	0.438112	0.0614787	1.03E-12	0.0768333	0.0458741	9.40E-02	9.24E-01	9	0.835753
ENSG00000250251	16	PKD1P6	15219099	rs28360901	16	15189841	G	C	0.848907	-0.0380462	0.0224944	9.08E-02	-0.282918	0.0237105	8.05E-33	0.134478	0.0803033	9.40E-02	3.64E-01	20	0.835753
ENSG00000164379	6	FOXQ1	1312675	rs2459596	6	1286450	T	G	0.15507	0.0384969	0.0227521	9.06E-02	0.68962	0.0592174	2.42E-31	0.0558234	0.0333386	9.40E-02	NA	NA	0.835753
ENSG00000134575	11	ACP2	47260853	rs326222	11	47259668	C	T	0.697813	-0.0255346	0.0150992	9.08E-02	0.310594	0.0262325	2.42E-32	-0.0822122	0.0491073	9.41E-02	7.67E-01	20	0.835753
ENSG00000217442	22	SYCE3	50989541	rs5770887	22	50988695	C	T	0.131213	0.0355388	0.0204705	8.25E-02	-0.335778	0.0538659	4.56E-10	-0.10584	0.0632846	9.44E-02	8.45E-01	7	0.835753
ENSG00000137312	6	FLOT1	30695486	rs10947095	6	30757575	T	C	0.338966	-0.0295258	0.0172783	8.75E-02	-0.0895975	0.0110206	4.29E-16	0.329538	0.197057	9.45E-02	4.13E-05	18	0.835753
ENSG00000135916	2	ITM2C	231729354	rs60237566	2	231742711	G	T	0.214712	0.0318998	0.0184185	8.33E-02	0.132916	0.0206946	1.34E-10	0.24	0.143522	9.45E-02	NA	NA	0.835753
ENSG00000036448	8	MYOM2	1993155	rs62480001	8	2082015	C	G	0.348907	0.0266613	0.0158937	9.34E-02	0.83804	0.0402217	2.06E-96	0.0318139	0.0190267	9.45E-02	9.42E-01	20	0.835753
ENSG00000130312	19	MRPL34	17403418	rs35371421	19	17412947	C	T	0.426441	-0.0254741	0.0151526	9.27E-02	0.314	0.0196665	2.20E-57	-0.0811277	0.0485235	9.45E-02	2.10E-01	20	0.835753
ENSG00000162407	1	PPAP2B	56960419	rs12755655	1	56942771	C	G	0.459245	-0.0256124	0.0148834	8.53E-02	-0.19492	0.0276423	1.77E-12	0.1314	0.0785973	9.46E-02	1.86E-01	20	0.835753
ENSG00000143924	2	EML4	42396490	rs7597228	2	42329711	G	C	0.373757	-0.0284784	0.0167795	8.97E-02	-0.149771	0.0156219	9.05E-22	0.190146	0.113776	9.47E-02	7.12E-01	13	0.835753
ENSG00000205560	22	CPT1B	51007290	rs762676	22	51017794	G	A	0.0427435	0.0503708	0.0299763	9.29E-02	-0.966341	0.0603398	1.00E-57	-0.0521253	0.0311907	9.47E-02	7.47E-01	20	0.835753
ENSG00000198933	17	TBKBP1	45771447	rs6503807	17	45772932	C	T	0.577535	-0.0248315	0.0147958	9.33E-02	-0.280576	0.0166502	1.03E-63	0.0885019	0.0529946	9.49E-02	6.30E-02	20	0.835753
ENSG00000160408	9	ST6GALNAC6	130647600	rs10819317	9	130668957	G	A	0.172962	-0.0325609	0.0189169	8.52E-02	-0.141271	0.0204921	5.43E-12	0.230485	0.138016	9.49E-02	5.62E-01	7	0.835753
ENSG00000065268	19	WDR18	983174	rs4806884	19	984554	G	C	0.55666	0.0248603	0.0148058	9.31E-02	-0.32524	0.0208023	4.22E-55	-0.0764368	0.0457845	9.50E-02	2.45E-01	20	0.835753
ENSG00000152684	5	PELO	52083774	rs1499279	5	52106278	G	T	0.0308151	0.0727344	0.043126	9.17E-02	-0.550533	0.0469784	1.02E-31	-0.132116	0.0791421	9.50E-02	7.61E-01	9	0.835753
ENSG00000222898	8	RN7SKP97	62544239	rs72659050	8	62592933	T	A	0.142147	0.0439324	0.0254075	8.38E-02	0.357513	0.0563325	2.20E-10	0.122883	0.0736578	9.53E-02	4.54E-02	11	0.835753
ENSG00000214174	17	AMZ2P1	62962668	rs35122942	17	62971597	A	G	0.0914513	0.0474649	0.0283731	9.43E-02	0.988951	0.04721	1.96E-97	0.0479952	0.0287814	9.54E-02	1.25E-02	20	0.835753
ENSG00000117500	1	TMED5	93615299	rs2783494	1	93636302	G	A	0.809145	-0.0343164	0.0199899	8.60E-02	0.102029	0.0145323	2.21E-12	-0.33634	0.201695	9.54E-02	8.43E-01	9	0.835753
ENSG00000124256	20	ZBP1	56178902	rs112106726	20	56204864	A	G	0.0506958	0.0669226	0.0382175	7.99E-02	-0.240399	0.0440383	4.79E-08	-0.278381	0.166954	9.54E-02	3.06E-01	5	0.835753
ENSG00000152061	1	RABGAP1L	174128548	rs61826844	1	174049585	G	C	0.17495	0.0348813	0.0203245	8.61E-02	0.204218	0.0290052	1.91E-12	0.170804	0.102438	9.54E-02	1.75E-01	20	0.835753
ENSG00000099282	10	TSPAN15	71211229	rs12784882	10	71230334	G	C	0.217694	-0.0317739	0.0186337	8.82E-02	0.336799	0.0429133	4.21E-15	-0.0943408	0.0566166	9.57E-02	9.92E-02	20	0.837314
ENSG00000167780	12	SOAT2	53497302	rs12228145	12	53510852	T	C	0.171968	0.0310197	0.0179225	8.35E-02	-0.300003	0.0499152	1.85E-09	-0.103398	0.0621688	9.63E-02	4.11E-01	7	0.841493
ENSG00000162972	2	C2orf47	200820040	rs166845	2	200823360	A	T	0.821074	-0.0284402	0.0167663	8.98E-02	-0.207639	0.0249791	9.37E-17	0.136969	0.0824114	9.65E-02	8.14E-01	20	0.842171
ENSG00000106392	7	C1GALT1	7196565	rs62449964	7	7237726	A	G	0.219682	-0.0374433	0.0223752	9.42E-02	-0.350803	0.0271843	4.24E-38	0.106736	0.0643169	9.70E-02	1.39E-01	20	0.84484
ENSG00000117054	1	ACADM	76190036	rs17587071	1	76225083	C	A	0.305169	-0.0281408	0.016754	9.30E-02	0.234939	0.0226632	3.52E-25	-0.119779	0.0722421	9.73E-02	8.41E-01	15	0.84484
ENSG00000115107	2	STEAP3	119981384	rs60549362	2	120024865	G	A	0.45825	-0.0252606	0.0150303	9.28E-02	-0.322422	0.0321554	1.16E-23	0.0783464	0.0472671	9.74E-02	4.09E-02	20	0.84484
ENSG00000106069	7	CHN2	29161890	rs245881	7	29186576	G	A	0.786282	-0.0320644	0.0190043	9.16E-02	0.226119	0.0256977	1.38E-18	-0.141803	0.0855767	9.75E-02	7.65E-01	11	0.84484
ENSG00000198363	8	ASPH	62413116	rs6990434	8	62643783	T	C	0.135189	0.0437845	0.0257906	8.96E-02	0.171813	0.0229533	7.14E-14	0.254838	0.153921	9.78E-02	3.45E-02	12	0.84484
ENSG00000099341	19	PSMD8	38865176	rs3745957	19	38893856	C	G	0.0785288	0.0578841	0.0336667	8.56E-02	-0.176683	0.0287768	8.26E-10	-0.327616	0.197879	9.78E-02	7.46E-01	4	0.84484
ENSG00000133316	11	WDR74	62599814	rs28502389	11	62606145	T	G	0.0437376	0.0504111	0.0294431	8.69E-02	0.27299	0.0421908	9.78E-11	0.184663	0.111566	9.79E-02	1.30E-01	4	0.84484
ENSG00000204946	7	ZNF783	148959262	rs56119208	7	148955659	C	G	0.0914513	-0.0356123	0.0209599	8.93E-02	-0.183467	0.0251779	3.17E-13	0.194107	0.117308	9.80E-02	8.27E-01	20	0.84484
ENSG00000153130	4	SCOC	141178440	rs358326	4	141309702	G	A	0.0377734	-0.0831217	0.0479639	8.31E-02	0.240324	0.0435854	3.51E-08	-0.345873	0.209206	9.83E-02	5.22E-01	12	0.84484
ENSG00000131100	22	ATP6V1E1	18074902	rs3532	22	18075263	C	T	0.141153	0.0310474	0.0184925	9.32E-02	-0.166203	0.0177022	6.07E-21	-0.186804	0.113029	9.84E-02	6.10E-01	20	0.84484
ENSG00000161929	17	SCIMP	5112256	rs2257308	17	5124877	T	C	0.659046	0.0252088	0.0150841	9.47E-02	-0.194374	0.0180439	4.65E-27	-0.129692	0.0785318	9.86E-02	6.90E-02	20	0.84484
ENSG00000204618	6	RNF39	30038043	rs9261311	6	30046530	G	A	0.172962	-0.0381675	0.0221225	8.45E-02	0.313224	0.0551842	1.38E-08	-0.121854	0.0738191	9.88E-02	3.03E-02	20	0.84484
ENSG00000171603	1	CLSTN1	9789084	rs74925829	1	9710821	T	C	0.0159046	0.147133	0.0865756	8.92E-02	-0.374304	0.0541347	4.70E-12	-0.393084	0.238182	9.89E-02	NA	NA	0.84484
ENSG00000175390	11	EIF3F	7991798	rs4758267	11	8014479	T	C	0.720676	-0.0267925	0.0160891	9.59E-02	-0.20307	0.0168383	1.72E-33	0.131937	0.0799811	9.90E-02	4.77E-01	19	0.84484
ENSG00000180953	15	ST20	80191182	rs12438337	15	80207919	G	A	0.225646	0.0278775	0.0168254	9.75E-02	-0.329192	0.0191326	2.40E-66	-0.0846846	0.0513476	9.91E-02	7.94E-02	20	0.84484
ENSG00000040633	17	PHF23	7138347	rs77234976	17	7141140	G	C	0.140159	-0.041238	0.0238473	8.38E-02	-0.14297	0.0260643	4.13E-08	0.288438	0.174892	9.91E-02	NA	NA	0.84484
ENSG00000198728	10	LDB1	103867317	rs144266522	10	103874822	C	A	0.0198807	-0.137143	0.0819837	9.44E-02	-0.710311	0.0721444	7.16E-23	0.193075	0.117073	9.91E-02	1.60E-01	14	0.84484
ENSG00000152503	5	TRIM36	114460459	rs10045548	5	114563448	C	A	0.44334	-0.0257283	0.0149079	8.44E-02	0.250685	0.044829	2.24E-08	-0.102632	0.0622364	9.91E-02	9.56E-01	4	0.84484
ENSG00000134201	1	GSTM5	110254864	rs4970772	1	110250168	A	G	0.335984	0.0252446	0.0152179	9.71E-02	-0.73148	0.0485395	2.56E-51	-0.0345117	0.0209299	9.92E-02	8.37E-01	20	0.84484
ENSG00000186193	9	SAPCD2	139956581	rs10870176	9	139972900	C	T	0.364811	-0.0273948	0.0165722	9.83E-02	-0.725906	0.0365683	1.09E-87	0.0377388	0.0229087	9.95E-02	1.63E-01	20	0.84484
ENSG00000143951	2	WDPCP	63348518	rs1922421	2	63592792	A	G	0.696819	-0.0289485	0.0171096	9.07E-02	-0.228411	0.0319025	8.09E-13	0.126739	0.0769703	9.96E-02	6.22E-01	18	0.84484
ENSG00000226874	7	AC005154.8	30583669	rs38464	7	30584675	A	G	0.815109	0.0292708	0.0177213	9.86E-02	-1.13833	0.0570463	1.37E-88	-0.0257138	0.015621	9.97E-02	1.59E-01	20	0.84484
ENSG00000268785	19	RPL7P50	6593340	rs344584	19	6604018	C	G	0.847913	0.0327069	0.0189964	8.51E-02	-0.346659	0.061744	1.97E-08	-0.0943489	0.0573173	9.97E-02	5.85E-01	3	0.84484
ENSG00000247934	12	RP11-967K21.1	28316231	rs12368149	12	28321558	A	G	0.574553	0.0255487	0.0148865	8.61E-02	-0.212271	0.0365859	6.55E-09	-0.120359	0.0731335	9.98E-02	3.92E-01	12	0.84484
ENSG00000233431	1	RP11-63N8.3	21912965	rs7547671	1	21799014	T	C	0.229622	-0.0307145	0.0178215	8.48E-02	0.151571	0.0274952	3.53E-08	-0.202641	0.123191	1.00E-01	2.43E-01	3	0.84484
ENSG00000145936	5	KCNMB1	169801675	rs314157	5	169806001	C	T	0.284294	0.0292334	0.0169841	8.52E-02	0.184934	0.033495	3.37E-08	0.158075	0.0961979	1.00E-01	6.05E-01	5	0.84484
ENSG00000116288	1	PARK7	8014351	rs17523802	1	8021740	A	G	0.159046	-0.0280202	0.0168136	9.56E-02	0.202136	0.021473	4.80E-21	-0.138621	0.0844731	1.01E-01	1.88E-01	20	0.845533
ENSG00000177239	9	MAN1B1	139981379	rs10870176	9	139972900	C	T	0.364811	-0.0273948	0.0165722	9.83E-02	-0.307252	0.022888	4.37E-41	0.0891607	0.0543442	1.01E-01	6.26E-01	20	0.845533
ENSG00000161677	19	JOSD2	51009255	rs1150920	19	51014701	C	T	0.455268	-0.0249108	0.0148711	9.39E-02	0.122121	0.0151899	9.01E-16	-0.203985	0.124389	1.01E-01	9.53E-01	20	0.845533
ENSG00000079257	3	LXN	158363611	rs56075263	3	158364333	A	G	0.22167	0.0317545	0.0187578	9.05E-02	0.199235	0.030167	3.99E-11	0.159382	0.0971928	1.01E-01	7.35E-01	14	0.845533
ENSG00000145945	6	FAM50B	3849620	rs6597007	6	3851193	G	C	0.115308	-0.041441	0.0244578	9.02E-02	-0.33998	0.052695	1.11E-10	0.121892	0.0743784	1.01E-01	6.82E-01	4	0.845533
ENSG00000237296	16	SMG1P1	22448329	rs8047148	16	22374830	A	G	0.811133	-0.0332255	0.0197419	9.24E-02	0.279156	0.038972	7.89E-13	-0.119021	0.0726458	1.01E-01	2.75E-01	17	0.845533
ENSG00000142794	1	NBPF3	21766621	rs4654745	1	21767096	T	G	0.538767	0.0243482	0.0148352	1.01E-01	-0.931508	0.0388402	4.18E-127	-0.0261385	0.0159633	1.02E-01	3.71E-02	20	0.845533
ENSG00000166796	11	LDHC	18433854	rs139914313	11	18433005	C	T	0.115308	-0.0406476	0.0247416	1.00E-01	1.22015	0.0642146	1.67E-80	-0.0333136	0.0203532	1.02E-01	9.93E-01	20	0.845533
ENSG00000167981	16	ZNF597	3486104	rs250528	16	3478834	T	G	0.210736	-0.0322105	0.0188697	8.78E-02	0.18976	0.0329686	8.62E-09	-0.169743	0.103721	1.02E-01	NA	NA	0.845533
ENSG00000101189	20	MRGBP	61427805	rs11906375	20	61425586	G	C	0.130219	0.0385818	0.0229775	9.31E-02	-0.230595	0.0317895	4.05E-13	-0.167314	0.102279	1.02E-01	2.42E-01	4	0.845533
ENSG00000105509	19	HAS1	52216365	rs7252881	19	52215316	A	G	0.49503	0.0248117	0.015012	9.84E-02	0.441348	0.0389341	8.72E-30	0.056218	0.0343736	1.02E-01	1.94E-01	16	0.845533
ENSG00000106077	7	ABHD11	73150424	rs13233747	7	73149302	A	G	0.355865	-0.0247457	0.015107	1.01E-01	-0.574655	0.0268845	2.28E-101	0.0430618	0.0263659	1.02E-01	6.69E-01	20	0.845533
ENSG00000225969	7	LINC00035	73149368	rs13233747	7	73149302	A	G	0.355865	-0.0247457	0.015107	1.01E-01	-0.834653	0.0402147	1.11E-95	0.0296479	0.018156	1.02E-01	7.29E-01	20	0.845533
ENSG00000163576	3	EFHB	19920964	rs11128927	3	19988437	C	G	0.349901	0.0249949	0.0152697	1.02E-01	0.912857	0.0429266	2.37E-100	0.027381	0.0167769	1.03E-01	3.27E-02	20	0.845533
ENSG00000142694	1	EVA1B	36787632	rs56310351	1	36789356	C	G	0.0815109	0.0404173	0.0243631	9.71E-02	-0.3584	0.0394213	9.77E-20	-0.112771	0.0690998	1.03E-01	5.15E-01	8	0.845533
ENSG00000091039	12	OSBPL8	76745577	rs75084335	12	76981753	G	C	0.0656064	-0.048246	0.0293257	9.99E-02	0.318507	0.0246539	3.51E-38	-0.151475	0.0928159	1.03E-01	4.82E-01	18	0.845533
ENSG00000167522	16	ANKRD11	89334038	rs3102341	16	89450744	A	G	0.565606	0.0246987	0.0148222	9.56E-02	0.134026	0.0171628	5.76E-15	0.184283	0.113082	1.03E-01	9.31E-01	20	0.845533
ENSG00000144218	2	AFF3	100162323	rs12712065	2	100761105	G	C	0.508946	-0.0249297	0.0148213	9.26E-02	-0.111123	0.0170815	7.74E-11	0.224343	0.137763	1.03E-01	3.40E-01	14	0.845533
ENSG00000141027	17	NCOR1	15932471	rs12936233	17	16138257	C	T	0.478131	-0.0242844	0.0147744	1.00E-01	-0.275991	0.0231209	7.60E-33	0.0879898	0.0540373	1.03E-01	9.46E-01	20	0.845533
ENSG00000112799	6	LY86	6588341	rs2103635	6	6572777	T	C	0.467197	0.0243903	0.014832	1.00E-01	0.236987	0.0204312	4.15E-31	0.102918	0.0632115	1.03E-01	2.87E-01	20	0.845533
ENSG00000188707	7	ZBED6CL	150026938	rs1464751	7	150021282	T	C	0.260437	-0.026229	0.0159516	1.00E-01	-0.28974	0.024907	2.81E-31	0.090526	0.0556021	1.04E-01	3.53E-01	20	0.845533
ENSG00000226696	19	LENG8-AS1	54955991	rs10402317	19	54956421	A	G	0.341948	-0.0245819	0.0148622	9.81E-02	0.292853	0.0319615	5.06E-20	-0.0839394	0.0515699	1.04E-01	9.16E-01	20	0.845533
ENSG00000008516	16	MMP25	3096682	rs117271496	16	3105807	A	G	0.0308151	-0.0611416	0.0374839	1.03E-01	0.937291	0.0384636	3.72E-131	-0.0652322	0.0400812	1.04E-01	8.40E-01	20	0.845533
ENSG00000197563	18	PIGN	59710800	rs145953436	18	59919315	C	G	0.082505	0.0357079	0.0216541	9.91E-02	-0.536284	0.0531668	6.32E-24	-0.0665839	0.0409141	1.04E-01	5.59E-01	18	0.845533
ENSG00000136051	12	KIAA1033	105501102	rs145127926	12	105571658	A	T	0.0795229	-0.037251	0.0222419	9.40E-02	-0.131842	0.0193539	9.61E-12	0.282543	0.173725	1.04E-01	8.38E-01	11	0.845533
ENSG00000188672	1	RHCE	25688740	rs9438900	1	25580095	A	G	0.446322	-0.0249538	0.014839	9.26E-02	-0.110535	0.0173835	2.04E-10	0.225755	0.138863	1.04E-01	7.55E-02	9	0.845533
ENSG00000198919	3	DZIP3	108308529	rs13097993	3	108337737	A	G	0.33499	0.0263766	0.0160652	1.01E-01	0.358724	0.0309843	5.35E-31	0.073529	0.0452324	1.04E-01	8.69E-01	20	0.845533
ENSG00000054179	9	ENTPD2	139942550	rs10870176	9	139972900	C	T	0.364811	-0.0273948	0.0165722	9.83E-02	-0.338458	0.0378284	3.65E-19	0.08094	0.0497925	1.04E-01	7.37E-01	20	0.845533
ENSG00000232859	17	LYRM9	26205340	rs11653617	17	26247888	A	G	0.054672	0.064412	0.038662	9.57E-02	0.384304	0.0527535	3.22E-13	0.167607	0.1032	1.04E-01	9.67E-01	9	0.845533
ENSG00000158158	2	CNNM4	97426639	rs6727384	2	97400324	G	A	0.385686	0.0250609	0.0148105	9.06E-02	0.125402	0.0217305	7.89E-09	0.199844	0.123077	1.04E-01	5.56E-01	4	0.845533
ENSG00000160213	21	CSTB	45192393	rs35285321	21	45201832	A	G	0.314115	0.0247415	0.0151793	1.03E-01	-0.458375	0.0252386	1.04E-73	-0.0539765	0.0332486	1.04E-01	1.02E-01	20	0.845533
ENSG00000096006	6	CRISP3	49695097	rs74800100	6	49697423	C	G	0.17495	-0.0303026	0.0182386	9.66E-02	-0.242295	0.0319301	3.24E-14	0.125065	0.0770575	1.05E-01	9.63E-01	20	0.845533
ENSG00000219163	6	HMGB1P20	53100419	rs2816366	6	53092212	C	T	0.499006	0.0258008	0.0152961	9.16E-02	0.243425	0.0410774	3.10E-09	0.105991	0.0653329	1.05E-01	7.58E-01	6	0.845533
ENSG00000206560	3	ANKRD28	15708743	rs11128761	3	15874482	T	C	0.0884692	-0.0400512	0.0242274	9.83E-02	0.458862	0.0543931	3.28E-17	-0.0872838	0.0538031	1.05E-01	7.26E-01	20	0.845533
ENSG00000122591	7	FAM126A	22980878	rs117808459	7	23071328	A	G	0.0139165	0.117308	0.0699178	9.34E-02	0.471314	0.0745099	2.52E-10	0.248896	0.153476	1.05E-01	8.96E-01	7	0.845533
ENSG00000271959	8	CTD-3064M3.7	142444645	rs28521532	8	142446624	T	C	0.28827	0.0280597	0.0166204	9.14E-02	0.292897	0.0503991	6.19E-09	0.0958006	0.0590908	1.05E-01	9.36E-01	3	0.845533
ENSG00000186318	11	BACE1	117156402	rs3017608	11	117189216	A	G	0.461233	-0.0245504	0.014864	9.86E-02	0.313737	0.0370694	2.59E-17	-0.0782515	0.048271	1.05E-01	2.23E-01	20	0.845533
ENSG00000111077	12	TENC1	53440753	rs73099903	12	53440779	T	C	0.082505	-0.0417457	0.0249182	9.39E-02	-0.256284	0.0399193	1.36E-10	0.162888	0.100485	1.05E-01	3.56E-01	8	0.845533
ENSG00000114626	3	ABTB1	127391778	rs9859117	3	127397553	C	G	0.223658	-0.0278779	0.0166803	9.47E-02	0.0895349	0.0135872	4.41E-11	-0.311363	0.192198	1.05E-01	8.17E-01	4	0.845533
ENSG00000105383	19	CD33	51728320	rs2455069	19	51728641	G	A	0.44831	-0.0251341	0.0151274	9.66E-02	0.135154	0.0185924	3.61E-13	-0.185966	0.114814	1.05E-01	2.45E-01	5	0.845533
ENSG00000196275	7	GTF2IRD2	74210483	rs810366	7	74140925	G	C	0.806163	-0.0316698	0.0193392	1.02E-01	-0.416559	0.0390016	1.26E-26	0.0760272	0.0469686	1.06E-01	3.04E-01	20	0.84763
ENSG00000250510	12	GPR162	6930711	rs7296859	12	6894164	G	C	0.681909	0.02921	0.0172681	9.07E-02	-0.163044	0.0292695	2.54E-08	-0.179154	0.110686	1.06E-01	NA	NA	0.84763
ENSG00000227775	1	RP1-283E3.4	1655951	rs4648774	1	1592881	A	C	0.295229	-0.0271899	0.0167839	1.05E-01	1.02657	0.026621	0.00E+00	-0.0264862	0.0163639	1.06E-01	8.63E-01	20	0.84763
ENSG00000104320	8	NBN	90945564	rs6470524	8	90955253	G	T	0.305169	0.0258386	0.0153376	9.21E-02	-0.10232	0.0177014	7.46E-09	-0.252527	0.156135	1.06E-01	2.45E-01	12	0.84763
ENSG00000244625	22	CTA-211A9.5	27068730	rs5761703	22	27117690	G	A	0.319085	-0.0259171	0.015929	1.04E-01	-0.513854	0.0366473	1.15E-44	0.0504367	0.0312071	1.06E-01	5.29E-01	10	0.84763
ENSG00000272505	8	RP11-981G7.6	10344317	rs3750314	8	10285810	C	T	0.0337972	0.0663988	0.0398178	9.54E-02	-0.4348	0.0669138	8.14E-11	-0.152711	0.0945448	1.06E-01	3.19E-01	13	0.84763
ENSG00000113141	5	IK	140026643	rs801171	5	140115303	A	G	0.430417	-0.0246872	0.0147851	9.50E-02	0.127526	0.0202891	3.27E-10	-0.193586	0.119959	1.07E-01	6.53E-01	14	0.847849
ENSG00000022567	8	SLC45A4	142217265	rs6985508	8	142337734	A	G	0.350895	0.0247655	0.0152845	1.05E-01	-0.353983	0.0209954	8.85E-64	-0.0699624	0.0433776	1.07E-01	6.54E-01	20	0.847849
ENSG00000271032	19	CTD-2527I21.14	35505865	rs76087792	19	35520065	T	C	0.196819	-0.0363636	0.0217777	9.50E-02	-0.228908	0.0367821	4.87E-10	0.158857	0.0985022	1.07E-01	6.94E-01	5	0.847849
ENSG00000188342	13	GTF2F2	45694650	rs7987863	13	45694139	C	T	0.937376	0.0490669	0.0300994	1.03E-01	-0.510383	0.0474415	5.42E-27	-0.0961374	0.0596473	1.07E-01	7.61E-01	9	0.847849
ENSG00000253595	8	CTD-3064M3.1	142350648	rs6985508	8	142337734	A	G	0.350895	0.0247655	0.0152845	1.05E-01	-0.465592	0.0312048	2.42E-50	-0.0531914	0.0330211	1.07E-01	9.32E-01	20	0.847849
ENSG00000233916	6	ZDHHC20P1	29675902	rs3873230	6	29718052	A	G	0.0198807	-0.200171	0.119425	9.37E-02	-0.67879	0.116664	5.94E-09	0.294894	0.183093	1.07E-01	2.56E-01	16	0.847849
ENSG00000260401	11	RP11-800A3.4	72950020	rs10898903	11	72899691	A	C	0.225646	0.0306668	0.0185576	9.84E-02	0.251336	0.0353105	1.10E-12	0.122015	0.0757996	1.07E-01	4.11E-01	4	0.847849
ENSG00000112531	6	QKI	163835032	rs6939187	6	163829535	C	T	0.924453	-0.0474583	0.0293083	1.05E-01	0.351694	0.0245258	1.24E-46	-0.134942	0.0838643	1.08E-01	5.81E-01	18	0.847849
ENSG00000130520	19	LSM4	18417040	rs76378167	19	18433714	A	G	0.082505	0.0423298	0.0252302	9.34E-02	-0.151869	0.026845	1.54E-08	-0.278726	0.173283	1.08E-01	1.67E-01	5	0.847849
ENSG00000134864	13	GGACT	101183810	rs3825502	13	101240989	A	C	0.0109344	0.0707	0.0436333	1.05E-01	1.7169	0.131159	3.74E-39	0.0411789	0.025608	1.08E-01	8.41E-02	3	0.847849
ENSG00000157992	2	KRTCAP3	27665233	rs10207700	2	27669723	C	T	0.375746	0.0245633	0.0149497	1.00E-01	0.284465	0.0364246	5.73E-15	0.0863491	0.0537042	1.08E-01	9.19E-01	20	0.847849
ENSG00000178803	22	ADORA2A-AS1	24825178	rs4822492	22	24843594	G	C	0.586481	-0.0244106	0.0148511	1.00E-01	0.185296	0.0239923	1.13E-14	-0.131738	0.081943	1.08E-01	1.44E-01	12	0.847849
ENSG00000100330	22	MTMR3	30279144	rs131298	22	30180001	G	A	0.528827	0.0241528	0.0147708	1.02E-01	0.122375	0.0140689	3.37E-18	0.197367	0.122815	1.08E-01	5.71E-02	20	0.847849
ENSG00000221838	7	AP4M1	99699172	rs4729577	7	99701640	C	T	0.596421	-0.0240767	0.0148707	1.05E-01	-0.383394	0.0294285	8.48E-39	0.0627988	0.0390854	1.08E-01	4.20E-01	20	0.847849
ENSG00000100395	22	L3MBTL2	41601209	rs136394	22	41578065	G	A	0.637177	0.0251434	0.0151224	9.64E-02	0.0998644	0.016024	4.60E-10	0.251775	0.156726	1.08E-01	8.80E-01	6	0.847849
ENSG00000255733	12	IFNG-AS1	68383225	rs2051993	12	68413678	A	G	0.285288	0.025422	0.015767	1.07E-01	0.717276	0.0399639	4.97E-72	0.0354424	0.0220703	1.08E-01	1.18E-01	20	0.847849
ENSG00000118762	4	PKD2	88928820	rs74584966	4	88933519	G	A	0.0248509	0.0716037	0.0433835	9.88E-02	0.59257	0.0893293	3.28E-11	0.120836	0.0754446	1.09E-01	6.37E-01	6	0.850922
ENSG00000204217	2	BMPR2	203241659	rs35689601	2	203128816	G	T	0.258449	0.0264557	0.0162058	1.03E-01	0.197218	0.0239662	1.89E-16	0.134144	0.0837734	1.09E-01	4.38E-01	20	0.850922
ENSG00000186908	12	ZDHHC17	77157368	rs75084335	12	76981753	G	C	0.0656064	-0.048246	0.0293257	9.99E-02	0.194987	0.0281489	4.30E-12	-0.247432	0.154582	1.09E-01	NA	NA	0.850922
ENSG00000175591	11	P2RY2	72929343	rs10898903	11	72899691	A	C	0.225646	0.0306668	0.0185576	9.84E-02	0.169895	0.0265044	1.45E-10	0.180504	0.112801	1.10E-01	9.07E-01	3	0.850922
ENSG00000239665	10	RP11-295P9.3	13652047	rs10906437	10	13681824	C	T	0.572565	0.0244603	0.0151205	1.06E-01	0.198716	0.018392	3.28E-27	0.123092	0.0769392	1.10E-01	9.38E-01	20	0.850922
ENSG00000120029	10	C10orf76	103605356	rs3218240	10	103528987	G	A	0.0646123	-0.0451228	0.0277655	1.04E-01	0.439421	0.0485578	1.44E-19	-0.102687	0.0641974	1.10E-01	2.94E-01	18	0.850922
ENSG00000186152	19	LILRP1	55208383	rs255773	19	54723546	T	C	0.481113	-0.0239804	0.0148453	1.06E-01	0.470167	0.0410221	2.06E-30	-0.051004	0.0318866	1.10E-01	2.75E-01	13	0.850922
ENSG00000135838	1	NPL	182758428	rs116451520	1	182968563	T	C	0.0149105	-0.169915	0.101811	9.51E-02	-0.387903	0.0693929	2.27E-08	0.438035	0.273913	1.10E-01	5.41E-01	3	0.850922
ENSG00000198040	12	ZNF84	133613878	rs73162463	12	133706212	G	A	0.263419	0.028123	0.017041	9.89E-02	0.156904	0.0247441	2.28E-10	0.179237	0.112226	1.10E-01	8.39E-01	17	0.850922
ENSG00000161040	7	FBXL13	102453308	rs117274931	7	102618968	A	G	0.0258449	-0.068989	0.0421552	1.02E-01	0.568562	0.0778959	2.90E-13	-0.121339	0.0759844	1.10E-01	5.32E-01	9	0.850922
ENSG00000037637	1	FBXO42	16573334	rs6700888	1	16558838	A	C	0.437376	0.0246884	0.0148019	9.53E-02	0.131736	0.0238221	3.20E-08	0.187408	0.11736	1.10E-01	5.06E-01	4	0.850922
ENSG00000105202	19	FBL	40325098	rs11881344	19	40337080	T	C	0.314115	0.026117	0.0158978	1.00E-01	-0.070914	0.0104878	1.36E-11	-0.368291	0.230706	1.10E-01	2.01E-01	8	0.850922
ENSG00000273032	22	DGCR9	19005347	rs8140862	22	19023639	G	A	0.348907	-0.0250655	0.0154842	1.05E-01	-0.237772	0.0248632	1.14E-21	0.105418	0.0660484	1.10E-01	8.19E-01	20	0.850922
ENSG00000232063	9	RP11-307E17.8	97094758	rs28715696	9	97241324	T	C	0.150099	-0.0312335	0.0193434	1.06E-01	-0.517353	0.0497991	2.79E-25	0.0603717	0.0378381	1.11E-01	4.56E-01	20	0.852902
ENSG00000234199	2	AC010982.1	114737146	rs7558402	2	114694830	G	A	0.207753	0.0278602	0.0171231	1.04E-01	-0.276001	0.033974	4.51E-16	-0.100942	0.063272	1.11E-01	3.03E-01	20	0.852902
ENSG00000171798	10	KNDC1	134973951	rs11595788	10	134999200	T	A	0.83996	0.0320446	0.0198955	1.07E-01	-0.53072	0.0457509	4.11E-31	-0.0603795	0.0378474	1.11E-01	7.19E-01	20	0.852902
ENSG00000168234	18	TTC39C	21572737	rs4800173	18	21619931	G	A	0.760437	0.0274503	0.0171018	1.08E-01	-0.308511	0.0229987	4.99E-41	-0.0889767	0.0558288	1.11E-01	7.99E-01	20	0.852902
ENSG00000073578	5	SDHA	218356	rs7714335	5	263513	C	T	0.110338	0.0413281	0.0257705	1.09E-01	-0.295312	0.0214143	2.91E-43	-0.139947	0.0878534	1.11E-01	4.77E-01	20	0.852902
ENSG00000088854	20	C20orf194	3229951	rs6037591	20	3391900	A	G	0.191849	-0.0370902	0.0228487	1.05E-01	-0.272506	0.0331275	1.94E-16	0.136108	0.0854636	1.11E-01	4.03E-01	20	0.852902
ENSG00000119684	14	MLH3	75480467	rs12433944	14	75648964	T	C	0.454274	-0.0243716	0.0148675	1.01E-01	-0.203424	0.0307707	3.82E-11	0.119807	0.0752996	1.12E-01	8.16E-01	8	0.854855
ENSG00000142002	19	DPP9	4675236	rs8101703	19	4717187	A	G	0.759443	-0.0253165	0.0157398	1.08E-01	-0.262188	0.0247807	3.68E-26	0.0965586	0.0607222	1.12E-01	9.38E-01	15	0.854855
ENSG00000145703	5	IQGAP2	75699074	rs11738470	5	75693904	T	C	0.511928	0.0239549	0.0149449	1.09E-01	0.264809	0.0210095	2.00E-36	0.090461	0.056891	1.12E-01	7.60E-01	18	0.854855
ENSG00000255717	11	SNHG1	62619460	rs11231252	11	62624771	A	G	0.0437376	0.0482366	0.0294633	1.02E-01	0.15327	0.0233606	5.34E-11	0.314717	0.198126	1.12E-01	NA	NA	0.854855
ENSG00000139826	13	ABHD13	108870727	rs113469631	13	108913772	G	T	0.0208748	0.0762536	0.0460878	9.80E-02	-0.204156	0.0361417	1.62E-08	-0.373507	0.235232	1.12E-01	NA	NA	0.854855
ENSG00000168060	11	NAALADL1	64812290	rs3819049	11	64892335	G	A	0.0576541	-0.0599075	0.0369254	1.05E-01	-0.379089	0.0495112	1.91E-14	0.15803	0.0995683	1.12E-01	3.82E-01	12	0.854855
ENSG00000136425	15	CIB2	78396948	rs11547207	15	78423596	C	A	0.252485	-0.0270686	0.0167573	1.06E-01	0.283801	0.033395	1.92E-17	-0.0953788	0.0601031	1.13E-01	7.93E-01	15	0.855838
ENSG00000122390	16	NAA60	3493611	rs76319805	16	3509722	A	G	0.0427435	-0.068807	0.0429575	1.09E-01	-0.324538	0.0296677	7.49E-28	0.212015	0.133777	1.13E-01	8.36E-01	16	0.855838
ENSG00000100726	16	TELO2	1543345	rs45457991	16	1556500	G	A	0.0656064	-0.0631922	0.0396068	1.11E-01	-0.434685	0.0325849	1.35E-40	0.145375	0.0917655	1.13E-01	8.63E-01	20	0.855838
ENSG00000170891	4	CYTL1	5016313	rs62291611	4	5034361	T	G	0.133201	-0.0367662	0.0230436	1.11E-01	0.716697	0.0552921	2.01E-38	-0.0512995	0.0323952	1.13E-01	7.39E-01	16	0.855838
ENSG00000168575	8	SLC20A2	42273993	rs2974333	8	42420454	G	A	0.585487	0.0248976	0.0150991	9.92E-02	-0.146152	0.0258236	1.52E-08	-0.170354	0.107606	1.13E-01	6.97E-01	6	0.855838
ENSG00000099968	22	BCL2L13	18111621	rs2024229	22	18132812	T	G	0.686879	0.0261767	0.0162944	1.08E-01	0.27118	0.0292102	1.64E-20	0.0965289	0.06098	1.13E-01	7.01E-01	20	0.855838
ENSG00000113716	5	HMGXB3	149379884	rs3812008	5	149380158	T	C	0.590457	-0.0255759	0.0158653	1.07E-01	0.13083	0.015693	7.63E-17	-0.19549	0.123513	1.13E-01	4.63E-01	16	0.855838
ENSG00000135506	12	OS9	58087738	rs11172304	12	58097862	C	T	0.542744	0.0244611	0.0148045	9.85E-02	0.0649394	0.0117899	3.63E-08	0.376676	0.23801	1.14E-01	4.00E-01	8	0.855904
ENSG00000268758	19	EMR4P	6952511	rs75007580	19	6998233	A	C	0.0874751	-0.0501533	0.0315638	1.12E-01	0.99229	0.0644814	1.95E-53	-0.050543	0.0319782	1.14E-01	6.86E-02	20	0.855904
ENSG00000099330	19	OCEL1	17337013	rs2288544	19	17337025	T	C	0.201789	0.0274576	0.0172984	1.12E-01	0.428114	0.0268422	2.88E-57	0.0641362	0.0406057	1.14E-01	1.34E-01	20	0.855904
ENSG00000135587	6	SMPD2	109761966	rs12528822	6	109661541	C	G	0.354871	-0.0243138	0.0153115	1.12E-01	0.478265	0.0314087	2.34E-52	-0.0508375	0.0321883	1.14E-01	5.50E-01	20	0.855904
ENSG00000103226	16	NOMO3	16326352	rs144648477	16	16326171	A	G	0.210736	0.031458	0.0198615	1.13E-01	-0.790553	0.041719	4.46E-80	-0.0397924	0.0252112	1.14E-01	3.27E-01	20	0.855904
ENSG00000166847	16	DCTN5	23652713	rs62032983	16	23653343	T	C	0.208748	0.0266416	0.0168712	1.14E-01	1.01041	0.022679	0.00E+00	0.0263671	0.0167079	1.15E-01	4.76E-01	20	0.855904
ENSG00000182010	10	RTKN2	63942794	rs4979777	10	63981896	T	C	0.752485	0.0309595	0.0192437	1.08E-01	-0.299487	0.0371573	7.63E-16	-0.103375	0.0655231	1.15E-01	7.58E-01	13	0.855904
ENSG00000076864	1	RAP1GAP	21922708	rs17423390	1	22014471	T	G	0.411531	-0.0237471	0.0149869	1.13E-01	0.579344	0.0340909	9.08E-65	-0.0409896	0.0259809	1.15E-01	5.93E-03	20	0.855904
ENSG00000256427	12	RP11-118B22.4	9399093	rs11048494	12	9172332	G	C	0.321074	0.0257301	0.0160344	1.09E-01	-0.312204	0.0362369	6.96E-18	-0.0824144	0.0522419	1.15E-01	4.00E-02	16	0.855904
ENSG00000152213	13	ARL11	50202435	rs9568292	13	50209351	C	T	0.262425	-0.0276491	0.0169062	1.02E-01	-0.0810685	0.0136197	2.64E-09	0.341058	0.216271	1.15E-01	3.21E-01	5	0.855904
ENSG00000100147	22	CCDC134	42196683	rs12170228	22	42247695	T	C	0.456262	0.0236496	0.0148229	1.11E-01	0.36925	0.0357435	5.13E-25	0.0640477	0.0406192	1.15E-01	3.04E-01	20	0.855904
ENSG00000183873	3	SCN5A	38589548	rs4131768	3	38695174	A	G	0.667992	0.0240043	0.0151416	1.13E-01	-0.59758	0.0400009	1.83E-50	-0.0401692	0.0254805	1.15E-01	7.32E-01	20	0.855904
ENSG00000102890	16	ELMO3	67233014	rs12051249	16	67241427	G	A	0.0695825	0.0390868	0.0242066	1.06E-01	0.273797	0.038136	7.00E-13	0.142758	0.0906192	1.15E-01	5.78E-01	20	0.855904
ENSG00000154978	7	VOPP1	55503749	rs4947513	7	55642874	T	C	0.983101	-0.116077	0.0729849	1.12E-01	0.660046	0.0590775	5.56E-29	-0.175862	0.11169	1.15E-01	5.50E-01	7	0.855904
ENSG00000167118	9	URM1	131133598	rs10117572	9	131089500	T	C	0.11332	0.0361441	0.0222779	1.05E-01	-0.153303	0.023523	7.16E-11	-0.235769	0.149755	1.15E-01	5.83E-01	20	0.855904
ENSG00000248333	1	CDK11B	1570603	rs9661500	1	1590681	G	A	0.293241	-0.0268067	0.0167755	1.10E-01	-0.215114	0.0235291	6.10E-20	0.124616	0.0791665	1.15E-01	7.86E-01	20	0.855904
ENSG00000232450	1	RP4-730K3.3	114241506	rs3752954	1	114242122	C	T	0.347913	-0.0255652	0.0157946	1.06E-01	-0.180835	0.0272946	3.47E-11	0.141373	0.0899114	1.16E-01	NA	NA	0.856991
ENSG00000258303	12	RP11-887P2.6	94229943	rs7296761	12	94249787	T	C	0.465209	0.0238494	0.0149984	1.12E-01	-0.480201	0.0459582	1.49E-25	-0.0496655	0.0315932	1.16E-01	4.85E-01	20	0.856991
ENSG00000273080	2	RP11-301O19.1	86422713	rs12475126	2	86421332	A	G	0.477137	0.0235059	0.0147623	1.11E-01	0.471248	0.0480244	9.93E-23	0.0498801	0.0317357	1.16E-01	5.75E-01	20	0.856991
ENSG00000130202	19	PVRL2	45349432	rs60389450	19	45372184	C	A	0.275348	0.0284284	0.0180441	1.15E-01	0.97781	0.0442209	2.42E-108	0.0290735	0.0185004	1.16E-01	2.55E-01	20	0.856991
ENSG00000251661	11	RP11-326C3.11	318640	rs11246065	11	324170	G	A	0.353877	0.0269166	0.0170353	1.14E-01	0.396769	0.0262162	9.59E-52	0.0678395	0.0431684	1.16E-01	5.70E-01	20	0.856991
ENSG00000115956	2	PLEK	68592305	rs17035378	2	68598955	C	T	0.301193	-0.0262086	0.0162996	1.08E-01	0.162071	0.0219492	1.54E-13	-0.161711	0.102928	1.16E-01	8.31E-01	11	0.856991
ENSG00000186891	1	TNFRSF18	1138888	rs12036216	1	1153113	A	G	0.101392	0.0340981	0.0214255	1.12E-01	-0.333217	0.0355906	7.79E-21	-0.10233	0.0652213	1.17E-01	1.00E+00	20	0.856991
ENSG00000176022	1	B3GALT6	1167629	rs12036216	1	1153113	A	G	0.101392	0.0340981	0.0214255	1.12E-01	-0.250583	0.0270403	1.91E-20	-0.136075	0.0867543	1.17E-01	9.97E-01	20	0.856991
ENSG00000242485	1	MRPL20	1337288	rs11548045	1	1342394	A	G	0.0417495	-0.0629107	0.0391758	1.08E-01	-0.414645	0.0567276	2.68E-13	0.151722	0.0967336	1.17E-01	5.52E-01	8	0.856991
ENSG00000161267	3	BDH1	197236654	rs6806696	3	197272684	T	C	0.328032	-0.0250917	0.0154084	1.03E-01	0.121124	0.0208164	5.93E-09	-0.207157	0.1321	1.17E-01	5.73E-01	11	0.856991
ENSG00000268618	19	AC092316.1	8614390	rs111876717	19	8614448	G	A	0.0188867	-0.0545987	0.0345036	1.14E-01	0.872244	0.076876	7.75E-30	-0.0625957	0.0399401	1.17E-01	6.64E-01	4	0.856991
ENSG00000115290	2	GRB14	165349322	rs56386025	2	165398259	T	G	0.0914513	-0.0376774	0.0230531	1.02E-01	-0.375245	0.0686163	4.53E-08	0.100407	0.0641197	1.17E-01	NA	NA	0.856991
ENSG00000253738	8	GS1-251I9.4	92072137	rs13277179	8	92171183	C	T	0.0745527	-0.0541379	0.0339465	1.11E-01	0.387265	0.0475399	3.76E-16	-0.139795	0.0893211	1.18E-01	5.13E-01	9	0.856991
ENSG00000175567	11	UCP2	73685712	rs632862	11	73693421	G	C	0.372763	-0.0237046	0.0150661	1.16E-01	0.31768	0.0221557	1.26E-46	-0.0746179	0.0477101	1.18E-01	4.05E-02	20	0.856991
ENSG00000159247	9	TUBBP5	141044565	rs4407973	9	141057299	T	C	0.456262	0.0240532	0.0152648	1.15E-01	-0.498059	0.0411422	9.84E-34	-0.0482939	0.0309071	1.18E-01	8.08E-01	20	0.856991
ENSG00000105072	19	C19orf44	16607122	rs10409518	19	16606070	C	T	0.845924	0.0298769	0.0186905	1.10E-01	0.383648	0.0525042	2.73E-13	0.0778758	0.04987	1.18E-01	5.64E-01	3	0.856991
ENSG00000132881	1	RSG1	16558195	rs717863	1	16563635	G	A	0.701789	0.0293283	0.0182648	1.08E-01	-0.303325	0.0452555	2.05E-11	-0.0966894	0.0619192	1.18E-01	4.36E-01	13	0.856991
ENSG00000134748	1	PRPF38A	52870236	rs11805462	1	53003821	T	C	0.0506958	0.0505301	0.0318263	1.12E-01	0.326207	0.0378046	6.20E-18	0.154902	0.0992025	1.18E-01	2.86E-01	12	0.856991
ENSG00000170540	16	ARL6IP1	18802991	rs11649439	16	18843309	C	T	0.390656	-0.0238752	0.0151422	1.15E-01	-0.269801	0.0241984	7.20E-29	0.0884919	0.056682	1.18E-01	8.57E-01	16	0.856991
ENSG00000132522	17	GPS2	7214643	rs2279818	17	7218538	A	G	0.166004	-0.0299247	0.0184882	1.06E-01	-0.131835	0.0223182	3.48E-09	0.226986	0.145407	1.19E-01	6.41E-02	7	0.856991
ENSG00000136144	13	RCBTB1	50106082	rs13378867	13	50159306	T	A	0.222664	-0.0251224	0.0160297	1.17E-01	-0.427098	0.0274193	1.05E-54	0.0588212	0.0377212	1.19E-01	3.57E-01	20	0.856991
ENSG00000183889	16	AC138969.4	16411301	rs144648477	16	16326171	A	G	0.210736	0.031458	0.0198615	1.13E-01	-0.378417	0.042589	6.37E-19	-0.0831305	0.0533131	1.19E-01	2.49E-01	9	0.856991
ENSG00000106780	9	MEGF9	123363091	rs10985011	9	123497595	A	G	0.138171	-0.0391988	0.0243844	1.08E-01	-0.0990417	0.015533	1.82E-10	0.395781	0.253907	1.19E-01	1.51E-01	9	0.856991
ENSG00000227403	2	AC009299.3	162101250	rs11678980	2	162101261	A	G	0.430417	0.0238072	0.0151856	1.17E-01	-0.564505	0.0397579	9.35E-46	-0.0421736	0.0270642	1.19E-01	1.69E-01	20	0.856991
ENSG00000267986	19	AC130469.2	8646044	rs35899557	19	8648703	C	T	0.198807	0.0262792	0.0163716	1.08E-01	-0.260116	0.0401136	8.90E-11	-0.101029	0.0648393	1.19E-01	NA	NA	0.856991
ENSG00000129933	19	MAU2	19431490	rs57962361	19	19425025	T	C	0.106362	0.0409364	0.0257623	1.12E-01	-0.164066	0.0206855	2.17E-15	-0.249512	0.160144	1.19E-01	6.53E-01	20	0.856991
ENSG00000198015	12	MRPL42	93861264	rs12297978	12	93866134	G	A	0.533797	-0.0233917	0.0148678	1.16E-01	0.230613	0.0207446	1.04E-28	-0.101433	0.0651132	1.19E-01	2.01E-01	20	0.856991
ENSG00000166444	11	ST5	8714898	rs2036422	11	8709337	A	G	0.37674	0.0242065	0.0150106	1.07E-01	0.207829	0.0348886	2.57E-09	0.116473	0.0748255	1.20E-01	7.85E-01	3	0.856991
ENSG00000023892	6	DEF6	35265595	rs965272	6	35261990	T	C	0.813121	-0.0326938	0.0208909	1.18E-01	0.308055	0.0205846	1.24E-50	-0.10613	0.0681853	1.20E-01	6.99E-02	20	0.856991
ENSG00000272221	6	XXbac-BPG181B23.7	31362066	rs372378805	6	31363745	A	C	0.289264	-0.0249624	0.0160238	1.19E-01	-0.861123	0.0334842	7.49E-146	0.0289882	0.0186421	1.20E-01	3.77E-06	20	0.856991
ENSG00000103202	16	NME4	446725	rs6600214	16	444814	T	C	0.294235	-0.0250868	0.016005	1.17E-01	0.333029	0.0271486	1.36E-34	-0.0753292	0.0484496	1.20E-01	1.77E-01	20	0.856991
ENSG00000176239	11	OR51B6	5372738	rs10768683	11	5247791	G	C	0.83002	-0.0297618	0.0183739	1.05E-01	0.225785	0.0408848	3.34E-08	-0.131815	0.0848061	1.20E-01	5.67E-01	4	0.856991
ENSG00000131591	1	C1orf159	1017198	rs4074137	1	1026707	A	C	0.601392	0.0241694	0.0150937	1.09E-01	0.100194	0.0155602	1.20E-10	0.241226	0.155233	1.20E-01	4.48E-01	9	0.856991
ENSG00000100109	22	TFIP11	26887191	rs3213558	22	26908433	T	C	0.143141	0.0325918	0.0209381	1.20E-01	-0.758881	0.0302966	1.82E-138	-0.0429472	0.027644	1.20E-01	1.84E-01	20	0.856991
ENSG00000157106	16	SMG1	18816175	rs2291661	16	18827524	C	T	0.390656	-0.0238825	0.0151423	1.15E-01	-0.122145	0.0140189	2.96E-18	0.195526	0.125985	1.21E-01	9.60E-01	12	0.856991
ENSG00000230438	6	RP11-420G6.4	2854896	rs66940905	6	2870668	T	C	0.417495	-0.0235119	0.0149719	1.16E-01	-0.412966	0.0407419	3.82E-24	0.0569342	0.0366871	1.21E-01	2.59E-01	20	0.856991
ENSG00000168071	11	CCDC88B	64107695	rs618160	11	64017417	G	A	0.362823	-0.0243283	0.0150754	1.07E-01	-0.101053	0.017892	1.62E-08	0.240748	0.155153	1.21E-01	8.58E-01	7	0.856991
ENSG00000035115	2	SH3YL1	217730	rs7595075	2	264019	A	C	0.333996	-0.0242228	0.0155657	1.20E-01	-0.457255	0.0228658	5.81E-89	0.0529744	0.0341445	1.21E-01	5.94E-01	20	0.856991
ENSG00000095787	10	WAC	28821422	rs11593248	10	28875395	C	T	0.294235	0.0242906	0.015093	1.08E-01	0.083176	0.0142714	5.60E-09	0.292039	0.18825	1.21E-01	4.59E-01	7	0.856991
ENSG00000158517	7	NCF1	74188309	rs35005436	7	74134911	T	C	0.846918	-0.0375507	0.023259	1.06E-01	-0.121025	0.0216824	2.38E-08	0.310272	0.200061	1.21E-01	3.92E-02	3	0.856991
ENSG00000197852	1	FAM212B	112223252	rs531083	1	112223154	T	C	0.360835	0.0237683	0.0148387	1.09E-01	0.0813827	0.0132163	7.38E-10	0.292056	0.1884	1.21E-01	9.52E-01	13	0.856991
ENSG00000160117	19	ANKLE1	17392454	rs35006574	19	17399769	T	C	0.109344	-0.0346552	0.0218327	1.12E-01	-0.287786	0.0402104	8.25E-13	0.12042	0.0777078	1.21E-01	3.61E-01	7	0.856991
ENSG00000166788	11	SAAL1	18091482	rs10500831	11	18102232	T	C	0.260437	0.0258888	0.0164313	1.15E-01	-0.271242	0.0317349	1.26E-17	-0.0954454	0.0615987	1.21E-01	9.23E-01	18	0.856991
ENSG00000101294	20	HM13	30102231	rs6059690	20	30094128	T	C	0.157058	-0.0285158	0.0183092	1.19E-01	0.471464	0.0311229	7.76E-52	-0.0604835	0.0390395	1.21E-01	9.49E-01	20	0.856991
ENSG00000250848	5	CTD-2083E4.5	288948	rs56127718	5	270273	T	G	0.111332	0.0413827	0.025771	1.08E-01	-0.39536	0.0676026	4.97E-09	-0.104671	0.0675961	1.22E-01	9.22E-01	11	0.856991
ENSG00000101188	20	NTSR1	61340189	rs2427373	20	61308564	A	C	0.321074	-0.0244628	0.0157155	1.20E-01	-0.419135	0.0276713	7.94E-52	0.058365	0.0376926	1.22E-01	7.87E-01	20	0.856991
ENSG00000187961	1	KLHL17	895967	rs13303010	1	894573	A	G	0.90159	-0.037573	0.023948	1.17E-01	0.249774	0.0261189	1.14E-21	-0.150428	0.0971605	1.22E-01	3.95E-01	20	0.856991
ENSG00000229153	7	EPHA1-AS1	143104906	rs11769559	7	143111296	C	T	0.427435	-0.022988	0.0148096	1.21E-01	0.966641	0.0455727	7.56E-100	-0.0237813	0.0153617	1.22E-01	9.75E-02	20	0.856991
ENSG00000178971	17	CTC1	8130191	rs9897627	17	8161846	G	C	0.279324	0.0274602	0.0176467	1.20E-01	-0.286555	0.019628	2.84E-48	-0.0958287	0.0619311	1.22E-01	3.65E-01	20	0.856991
ENSG00000125122	16	LRRC29	67241042	rs3730399	16	67229019	G	A	0.0596421	0.0386918	0.0242326	1.10E-01	-0.225945	0.0360754	3.77E-10	-0.171244	0.11068	1.22E-01	6.37E-01	13	0.856991
ENSG00000121933	1	ADORA3	112025970	rs61002431	1	112032131	G	T	0.207753	0.0329736	0.0211998	1.20E-01	0.370409	0.0253701	2.80E-48	0.0890194	0.0575573	1.22E-01	3.85E-01	20	0.856991
ENSG00000100564	14	PIGH	68048672	rs11547225	14	68066949	A	G	0.319085	0.0269039	0.0169532	1.13E-01	0.247466	0.0365753	1.32E-11	0.108718	0.0703664	1.22E-01	4.47E-01	14	0.856991
ENSG00000185899	7	TAS2R60	143140546	rs11769559	7	143111296	C	T	0.427435	-0.022988	0.0148096	1.21E-01	0.67866	0.0423787	1.02E-57	-0.0338726	0.0219241	1.22E-01	1.90E-01	20	0.856991
ENSG00000230257	7	NFE4	102613969	rs118080254	7	102953757	G	C	0.0248509	-0.0649811	0.0410074	1.13E-01	0.385984	0.0558878	4.97E-12	-0.168352	0.109002	1.22E-01	1.46E-01	11	0.856991
ENSG00000214851	12	LINC00612	9208182	rs4883209	12	9176780	C	T	0.319085	0.0252509	0.016059	1.16E-01	-0.251155	0.0305415	1.98E-16	-0.100539	0.065099	1.22E-01	1.53E-02	13	0.856991
ENSG00000103707	15	MTFMT	65294845	rs4544196	15	65267736	T	C	0.539761	-0.0239849	0.0149041	1.08E-01	-0.118526	0.0216161	4.18E-08	0.20236	0.131049	1.23E-01	8.37E-01	7	0.857054
ENSG00000224051	1	GLTPD1	1260136	rs307348	1	1261824	C	G	0.922465	0.0354058	0.0223553	1.13E-01	-0.164791	0.024019	6.84E-12	-0.214853	0.139226	1.23E-01	8.09E-01	20	0.857054
ENSG00000122257	16	RBBP6	24549014	rs55951821	16	24538147	A	G	0.129225	-0.0362558	0.022757	1.11E-01	0.211324	0.0340379	5.35E-10	-0.171565	0.111177	1.23E-01	NA	NA	0.857054
ENSG00000189050	17	RNFT1	58029601	rs2526353	17	57988607	T	G	0.154076	-0.0308308	0.0192448	1.09E-01	-0.112827	0.0196643	9.60E-09	0.273257	0.177093	1.23E-01	2.86E-01	8	0.857054
ENSG00000119242	12	CCDC92	124403207	rs3768	12	124499839	T	C	0.222664	0.0330344	0.0209873	1.15E-01	0.208025	0.0269603	1.20E-14	0.1588	0.102966	1.23E-01	6.69E-01	11	0.857054
ENSG00000139187	12	KLRG1	9102640	rs12322917	12	9173237	A	G	0.319085	0.0253058	0.0160519	1.15E-01	-0.142692	0.0193775	1.79E-13	-0.177346	0.115042	1.23E-01	8.01E-02	7	0.857054
ENSG00000247271	11	ZBED5-AS1	10879806	rs1980287	11	10884431	G	A	0.371769	-0.0241127	0.0151485	1.11E-01	0.155587	0.0251674	6.33E-10	-0.154979	0.100539	1.23E-01	6.01E-01	11	0.857054
ENSG00000154319	8	FAM167A	11278972	rs13277113	8	11349186	A	G	0.242545	-0.0262258	0.0169487	1.22E-01	0.760951	0.0481765	3.36E-56	-0.0344645	0.0223797	1.24E-01	1.16E-01	20	0.857054
ENSG00000186827	1	TNFRSF4	1146706	rs12036216	1	1153113	A	G	0.101392	0.0340981	0.0214255	1.12E-01	-0.210345	0.034487	1.07E-09	-0.162106	0.105269	1.24E-01	9.86E-01	12	0.857054
ENSG00000178127	18	NDUFV2	9102628	rs2249996	18	9101946	G	C	0.403579	-0.0251962	0.0159368	1.14E-01	-0.12806	0.0188465	1.08E-11	0.196753	0.127772	1.24E-01	1.97E-01	4	0.857054
ENSG00000010219	12	DYRK4	4671370	rs7977127	12	4773310	A	G	0.89662	-0.0354118	0.0228279	1.21E-01	-0.586891	0.0502638	1.69E-31	0.060338	0.0392381	1.24E-01	1.29E-01	16	0.857054
ENSG00000138050	2	THUMPD2	39963200	rs6731026	2	39977159	T	C	0.460239	-0.0233628	0.0148062	1.15E-01	0.177752	0.0260137	8.31E-12	-0.131435	0.085489	1.24E-01	9.62E-01	20	0.857054
ENSG00000248712	11	CCDC153	119060347	rs11217175	11	119064394	T	C	0.133201	-0.0332462	0.0207767	1.10E-01	0.212306	0.0382862	2.94E-08	-0.156596	0.101855	1.24E-01	NA	NA	0.857054
ENSG00000169230	5	PRELID1	176730775	rs10051822	5	176735187	T	G	0.813121	0.0263945	0.0170645	1.22E-01	0.26267	0.0187788	1.86E-44	0.100485	0.0653615	1.24E-01	3.87E-01	20	0.857054
ENSG00000166189	10	HPS6	103825147	rs77707352	10	103813308	T	C	0.0616302	-0.0427354	0.0275682	1.21E-01	0.446494	0.0384814	3.99E-31	-0.0957133	0.0622923	1.24E-01	5.30E-01	20	0.857054
ENSG00000198133	14	TMEM229B	67913801	rs1980615	14	67958372	C	A	0.415507	0.0234447	0.0150071	1.18E-01	0.156143	0.0185127	3.33E-17	0.150149	0.097746	1.25E-01	3.63E-01	8	0.857054
ENSG00000228748	10	RP13-39P12.3	79542624	rs1149722	10	79644259	G	T	0.272366	0.0256734	0.0160819	1.10E-01	-0.203919	0.0363631	2.05E-08	-0.1259	0.0819975	1.25E-01	9.89E-01	12	0.857054
ENSG00000119977	10	TCTN3	97423158	rs7088961	10	97608114	G	C	0.511928	-0.0229758	0.0147944	1.20E-01	0.233808	0.0231095	4.63E-24	-0.0982678	0.064017	1.25E-01	9.88E-01	20	0.857054
ENSG00000071575	2	TRIB2	12857015	rs77773048	2	12858078	A	G	0.219682	0.0314768	0.0199141	1.14E-01	0.137075	0.0213448	1.35E-10	0.229632	0.149615	1.25E-01	3.04E-01	17	0.857054
ENSG00000221946	19	FXYD7	35634154	rs4805110	19	35669071	A	G	0.792247	0.0272165	0.0175316	1.21E-01	-0.297236	0.029964	3.42E-23	-0.0915653	0.0597	1.25E-01	9.72E-01	9	0.857054
ENSG00000181458	3	TMEM45A	100211463	rs7653196	3	100227872	G	A	0.378728	-0.0235396	0.0152512	1.23E-01	0.507512	0.0372514	2.88E-42	-0.0463824	0.0302431	1.25E-01	9.67E-01	20	0.857054
ENSG00000251474	3	RPL32P3	129101765	rs4273365	3	129142741	C	T	0.151093	0.046192	0.0294168	1.16E-01	0.147396	0.020712	1.11E-12	0.313387	0.204377	1.25E-01	6.51E-01	13	0.857054
ENSG00000089351	19	GRAMD1A	35485688	rs4997929	19	35490861	G	C	0.342942	-0.0244475	0.0158793	1.24E-01	-0.304555	0.0185216	9.37E-61	0.0802729	0.0523674	1.25E-01	1.43E-01	20	0.857054
ENSG00000152495	5	CAMK4	110559351	rs114378220	5	110566360	T	C	0.0735586	0.0497358	0.0319397	1.19E-01	-0.231896	0.0269088	6.82E-18	-0.214475	0.139963	1.25E-01	1.98E-01	5	0.857054
ENSG00000257621	14	RP11-349A22.5	58732083	rs1190981	14	58815075	G	C	0.633201	-0.0232732	0.0148384	1.17E-01	-0.0910387	0.0130362	2.88E-12	0.255641	0.16705	1.26E-01	3.12E-01	12	0.859625
ENSG00000246982	6	RP1-179N16.6	36114475	rs2859137	6	36108329	G	C	0.637177	-0.02595	0.0168033	1.23E-01	-0.574824	0.0505982	6.57E-30	0.0451443	0.0295009	1.26E-01	6.52E-01	20	0.859625
ENSG00000230701	22	FBXW4P1	23605323	rs5759669	22	23609500	G	A	0.33002	-0.0266061	0.0171056	1.20E-01	0.211862	0.0248556	1.55E-17	-0.125582	0.0820726	1.26E-01	4.20E-01	20	0.859625
ENSG00000205583	7	STAG3L1	74988448	rs113160991	7	75094329	G	A	0.810139	0.0323554	0.0209822	1.23E-01	-0.638679	0.0524729	4.40E-34	-0.0506599	0.0331151	1.26E-01	8.12E-01	19	0.859625
ENSG00000150054	10	MPP7	28339922	rs703020	10	28622988	A	G	0.201789	-0.0288761	0.0183808	1.16E-01	-0.163823	0.0243686	1.78E-11	0.176264	0.115222	1.26E-01	1.37E-01	16	0.859625
ENSG00000146166	6	LGSN	63985856	rs4710255	6	64156268	C	A	0.558648	-0.0234165	0.0152593	1.25E-01	0.688455	0.0437691	9.53E-56	-0.0340131	0.0222698	1.27E-01	8.70E-01	20	0.862171
ENSG00000124490	6	CRISP2	49660073	rs13204884	6	49791907	A	G	0.397614	0.0237264	0.0152581	1.20E-01	0.236645	0.0296857	1.57E-15	0.100262	0.065692	1.27E-01	7.92E-01	20	0.862171
ENSG00000234284	5	ZNF879	178450753	rs13161528	5	178452958	G	C	0.223658	-0.027582	0.0176307	1.18E-01	0.234205	0.0341013	6.51E-12	-0.117769	0.0772072	1.27E-01	7.77E-01	9	0.862171
ENSG00000255443	11	RP1-68D18.4	35231890	rs1467558	11	35229673	C	T	0.814115	-0.0312145	0.0202788	1.24E-01	0.457126	0.0415848	4.15E-28	-0.0682842	0.0447943	1.27E-01	4.23E-01	20	0.862171
ENSG00000141349	17	G6PC3	42148103	rs2523166	17	42107883	C	T	0.520875	0.0232231	0.0149565	1.20E-01	-0.142459	0.0178065	1.24E-15	-0.163016	0.106947	1.27E-01	5.35E-02	13	0.862171
ENSG00000162722	1	TRIM58	248020501	rs10749636	1	248020448	A	G	0.769384	0.0277142	0.0178887	1.21E-01	0.155805	0.0187047	8.10E-17	0.177877	0.116784	1.28E-01	5.21E-01	20	0.864392
ENSG00000154222	1	CC2D1B	52811395	rs2985372	1	52756658	T	C	0.0516899	0.0486489	0.031764	1.26E-01	0.677599	0.0475888	5.27E-46	0.071796	0.0471477	1.28E-01	7.45E-02	20	0.864392
ENSG00000243264	2	IGKV2D-29	89986322	rs111694987	2	89520598	A	G	0.0675944	0.0522602	0.0334706	1.18E-01	-0.489482	0.0713442	6.84E-12	-0.106766	0.070128	1.28E-01	9.10E-02	20	0.864392
ENSG00000166436	11	TRIM66	8633584	rs2073684	11	8704965	T	C	0.378728	0.0228607	0.0149917	1.27E-01	0.6386	0.0276748	8.22E-118	0.0357982	0.0235271	1.28E-01	4.69E-01	20	0.864392
ENSG00000211638	22	IGLV8-61	22453110	rs13053345	22	22483372	G	A	0.270378	0.0235553	0.015316	1.24E-01	-0.405867	0.0406684	1.87E-23	-0.058037	0.038182	1.29E-01	1.82E-01	19	0.864392
ENSG00000235271	22	RP1-90L6.3	27299255	rs16983113	22	27304645	A	G	0.172962	0.0310612	0.0199777	1.20E-01	0.422296	0.0587844	6.78E-13	0.0735531	0.0484026	1.29E-01	8.77E-02	7	0.864392
ENSG00000155393	16	HEATR3	50099852	rs2287197	16	50106594	C	T	0.709742	-0.0266693	0.0175035	1.28E-01	0.431002	0.0230082	2.69E-78	-0.0618774	0.0407453	1.29E-01	4.06E-02	20	0.864392
ENSG00000182986	19	ZNF320	53367043	rs3810115	19	53400760	A	C	0.513917	-0.0234258	0.0152707	1.25E-01	-0.28899	0.0275725	1.06E-25	0.0810609	0.0534046	1.29E-01	5.79E-01	15	0.864392
ENSG00000108468	17	CBX1	46147414	rs74438607	17	45857346	A	G	0.126243	-0.0289738	0.0184134	1.16E-01	0.190833	0.0340495	2.09E-08	-0.151828	0.10022	1.30E-01	5.69E-01	16	0.864392
ENSG00000095002	2	MSH2	47630108	rs2303425	2	47630213	C	T	0.148111	-0.0315323	0.0206863	1.27E-01	0.451043	0.0344171	3.07E-39	-0.0699097	0.0461724	1.30E-01	7.75E-03	20	0.864392
ENSG00000115216	2	NRBP1	27650657	rs1728911	2	27649929	G	T	0.412525	0.0228355	0.0148534	1.24E-01	-0.157802	0.0182461	5.22E-18	-0.14471	0.0956024	1.30E-01	5.97E-01	20	0.864392
ENSG00000184381	22	PLA2G6	38507502	rs3788533	22	38523246	G	C	0.54672	0.0227824	0.0148214	1.24E-01	0.182481	0.0210449	4.28E-18	0.124848	0.0824879	1.30E-01	6.32E-01	20	0.864392
ENSG00000241350	7	PMS2P11	76640868	rs4406337	7	76632253	G	A	0.806163	-0.0282869	0.0186091	1.28E-01	-1.10233	0.0676704	1.17E-59	0.025661	0.0169549	1.30E-01	4.57E-01	20	0.864392
ENSG00000213593	11	TMX2	57480072	rs488769	11	57450720	C	A	0.32505	-0.0239461	0.0153109	1.18E-01	0.112358	0.0188059	2.31E-09	-0.213123	0.14086	1.30E-01	7.27E-01	10	0.864392
ENSG00000091527	3	CDV3	133292574	rs77247608	3	133403296	G	A	0.251491	-0.0239189	0.0155246	1.23E-01	-0.16979	0.0213615	1.89E-15	0.140873	0.093136	1.30E-01	8.48E-01	20	0.864392
ENSG00000100036	22	SLC35E4	31031639	rs1544468	22	31023191	G	A	0.523857	-0.0232651	0.0149188	1.19E-01	-0.226286	0.0364394	5.30E-10	0.102813	0.067976	1.30E-01	9.24E-01	14	0.864392
ENSG00000187800	1	PEAR1	156863490	rs6671171	1	156871318	A	G	0.11332	0.0349386	0.0221984	1.16E-01	0.178423	0.0326677	4.71E-08	0.195819	0.129477	1.30E-01	5.95E-01	7	0.864392
ENSG00000139044	12	B4GALNT3	569530	rs1056008	12	662838	C	T	0.294235	-0.0260814	0.0172154	1.30E-01	1.10407	0.0460511	5.09E-127	-0.023623	0.0156238	1.31E-01	5.23E-01	20	0.864392
ENSG00000159202	17	UBE2Z	46985731	rs62075850	17	47012504	G	A	0.557654	0.022505	0.0148011	1.28E-01	-0.335549	0.023785	3.41E-45	-0.0670692	0.0443656	1.31E-01	4.74E-01	20	0.864392
ENSG00000095485	10	CWF19L1	101992055	rs2039015	10	102026559	C	G	0.428429	-0.0237509	0.0155924	1.28E-01	0.22429	0.0189965	3.60E-32	-0.105894	0.0700951	1.31E-01	1.53E-01	20	0.864392
ENSG00000173540	3	GMPPB	49754277	rs148383796	3	49811047	A	G	0.164016	-0.0365529	0.0236932	1.23E-01	0.228509	0.0307481	1.07E-13	-0.159963	0.105897	1.31E-01	9.94E-01	20	0.864392
ENSG00000196372	10	ASB13	5680830	rs2386655	10	5673528	A	G	0.175944	0.0280297	0.0179266	1.18E-01	0.157732	0.0271231	6.05E-09	0.177705	0.117689	1.31E-01	3.23E-01	7	0.864392
ENSG00000171793	1	CTPS1	41445007	rs10789262	1	41437417	C	T	0.686879	-0.0240489	0.0156764	1.25E-01	0.162299	0.0190642	1.69E-17	-0.148177	0.0981453	1.31E-01	6.07E-01	8	0.864392
ENSG00000213186	3	TRIM59	160150233	rs62272186	3	160046177	G	A	0.515905	0.0235283	0.0151405	1.20E-01	0.142614	0.022482	2.25E-10	0.164979	0.109303	1.31E-01	5.28E-01	20	0.864392
ENSG00000168394	6	TAP1	32812986	rs3763348	6	32822907	T	C	0.426441	0.0229517	0.0148987	1.23E-01	0.114943	0.0156862	2.34E-13	0.199679	0.132452	1.32E-01	5.82E-08	20	0.864392
ENSG00000096996	19	IL12RB1	18169805	rs393548	19	18197744	A	T	0.197813	0.0273563	0.0180349	1.29E-01	-0.307091	0.0228836	4.63E-41	-0.0890821	0.0591022	1.32E-01	4.50E-01	20	0.864392
ENSG00000148600	10	CDHR1	85954410	rs7916271	10	85954220	T	C	0.524851	-0.0236817	0.0152302	1.20E-01	0.17347	0.028373	9.72E-10	-0.136518	0.0905922	1.32E-01	5.87E-01	11	0.864392
ENSG00000149089	11	APIP	34874641	rs12275911	11	34966492	C	T	0.117296	0.0342166	0.0225866	1.30E-01	-0.531903	0.0363792	2.06E-48	-0.0643286	0.0426911	1.32E-01	4.09E-01	20	0.864392
ENSG00000105771	19	SMG9	44235301	rs12609056	19	44258702	T	G	0.238569	-0.027261	0.0177921	1.25E-01	0.177448	0.0217299	3.19E-16	-0.153628	0.102016	1.32E-01	2.92E-01	7	0.864392
ENSG00000135622	2	SEMA4F	74881355	rs205646	2	74920971	A	G	0.662028	0.0257963	0.0165264	1.19E-01	-0.134759	0.0236014	1.13E-08	-0.191425	0.127137	1.32E-01	7.06E-01	3	0.864392
ENSG00000107104	9	KANK1	470291	rs13285101	9	706608	C	T	0.488072	-0.0232855	0.0150771	1.22E-01	0.24972	0.0371336	1.76E-11	-0.0932464	0.0619478	1.32E-01	4.60E-01	7	0.864392
ENSG00000198130	2	HIBCH	191054461	rs291429	2	191197941	A	G	0.605368	-0.0232145	0.0152514	1.28E-01	0.276948	0.0277116	1.62E-23	-0.0838226	0.0557046	1.32E-01	8.74E-01	20	0.864392
ENSG00000076555	12	ACACB	109554400	rs11610260	12	109592483	C	T	0.191849	0.0288765	0.019005	1.29E-01	-0.455839	0.0421983	3.36E-27	-0.063348	0.0421028	1.32E-01	2.57E-01	20	0.864392
ENSG00000083845	19	RPS5	58897767	rs731835	19	58898436	C	T	0.321074	-0.0247313	0.0163431	1.30E-01	-0.16634	0.011831	6.72E-45	0.148679	0.0988186	1.32E-01	8.62E-01	20	0.864392
ENSG00000144827	3	ABHD10	111697857	rs3804764	3	111702991	A	G	0.220676	-0.028823	0.0188893	1.27E-01	-0.215789	0.024833	3.64E-18	0.13357	0.0888753	1.33E-01	3.27E-01	10	0.864392
ENSG00000227920	6	RP1-153P14.5	37512921	rs914347	6	37484970	C	A	0.642147	0.0224863	0.0149112	1.32E-01	-0.763053	0.0418605	3.07E-74	-0.0294689	0.0196083	1.33E-01	9.84E-01	20	0.864392
ENSG00000144815	3	NXPE3	101498046	rs3796278	3	101498077	G	A	0.0735586	-0.0418632	0.0277345	1.31E-01	-0.537138	0.0338709	1.23E-56	0.0779375	0.0518672	1.33E-01	8.82E-01	20	0.864392
ENSG00000148384	9	INPP5E	139323071	rs10870138	9	139303049	A	C	0.187873	0.0368286	0.0236304	1.19E-01	-0.106511	0.0188546	1.61E-08	-0.345773	0.230147	1.33E-01	5.76E-02	13	0.864392
ENSG00000104960	19	PTOV1	50353992	rs12609897	19	50345328	C	T	0.332008	0.0261204	0.0167857	1.20E-01	-0.12252	0.0212731	8.44E-09	-0.213193	0.141916	1.33E-01	2.90E-01	3	0.864392
ENSG00000166881	12	TMEM194A	57449426	rs62621200	12	57472544	T	C	0.0159046	0.077773	0.0510814	1.28E-01	0.466747	0.0511221	6.85E-20	0.166628	0.110953	1.33E-01	5.44E-03	16	0.864392
ENSG00000119537	18	KDSR	60994959	rs402348	18	61034420	G	T	0.208748	0.0286866	0.0186595	1.24E-01	0.210401	0.030595	6.11E-12	0.136343	0.0908745	1.34E-01	NA	NA	0.864392
ENSG00000106415	7	GLCCI1	8008425	rs55746128	7	8110387	C	A	0.0666004	-0.0699349	0.0458463	1.27E-01	-0.354607	0.0428081	1.19E-16	0.197218	0.131461	1.34E-01	3.99E-01	20	0.864392
ENSG00000168827	3	GFM1	158362067	rs1864505	3	158362588	G	C	0.385686	0.0246524	0.0160011	1.23E-01	-0.13258	0.0202693	6.11E-11	-0.185944	0.123993	1.34E-01	6.03E-01	6	0.864392
ENSG00000105711	19	SCN1B	35521588	rs4997929	19	35490861	G	C	0.342942	-0.0244475	0.0158793	1.24E-01	-0.167951	0.0254209	3.93E-11	0.145563	0.0970804	1.34E-01	1.62E-01	11	0.864392
ENSG00000117115	1	PADI2	17393256	rs2235910	1	17425829	T	G	0.627237	-0.0223366	0.0148901	1.34E-01	0.633337	0.0127948	0.00E+00	-0.0352681	0.0235213	1.34E-01	6.56E-01	20	0.864392
ENSG00000111696	12	NT5DC3	104164231	rs4964540	12	104228573	T	G	0.168986	0.0330078	0.0219587	1.33E-01	0.879078	0.0448232	1.22E-85	0.0375482	0.0250525	1.34E-01	4.87E-02	20	0.864392
ENSG00000116741	1	RGS2	192778169	rs12752408	1	192786745	C	G	0.538767	-0.022858	0.0150855	1.30E-01	0.178842	0.0178247	1.09E-23	-0.127811	0.0853075	1.34E-01	1.99E-01	20	0.864392
ENSG00000105707	19	HPN	35531410	rs4997929	19	35490861	G	C	0.342942	-0.0244475	0.0158793	1.24E-01	-0.199528	0.0307837	9.08E-11	0.122527	0.0817986	1.34E-01	7.29E-01	11	0.864392
ENSG00000161920	17	MED11	4634723	rs2304970	17	4642787	A	C	0.571571	0.0225383	0.0148112	1.28E-01	-0.163445	0.0192644	2.17E-17	-0.137895	0.0920649	1.34E-01	4.42E-01	8	0.864392
ENSG00000128271	22	ADORA2A	24813847	rs4820593	22	24887087	T	A	0.583499	-0.0227749	0.014879	1.26E-01	0.152589	0.0210317	4.01E-13	-0.149257	0.0996568	1.34E-01	1.53E-01	11	0.864392
ENSG00000230295	7	RP11-458F8.2	66345695	rs2901311	7	66415069	C	T	0.2833	-0.0236375	0.0152362	1.21E-01	-0.305764	0.0536113	1.17E-08	0.0773064	0.0516406	1.34E-01	NA	NA	0.864392
ENSG00000211706	7	TRBV6-1	142028121	rs3020835	7	142034803	A	C	0.460239	-0.0229551	0.0148657	1.23E-01	-0.165412	0.0274199	1.61E-09	0.138775	0.0927683	1.35E-01	9.96E-01	8	0.864392
ENSG00000103569	15	AQP9	58430368	rs2280198	15	58467742	G	C	0.408549	0.0229971	0.0148314	1.21E-01	0.0622377	0.0109598	1.36E-08	0.369504	0.247026	1.35E-01	8.09E-01	5	0.864392
ENSG00000103642	15	LACTB	63413999	rs4775633	15	63437746	A	G	0.49006	0.0224154	0.0147786	1.29E-01	0.144487	0.0160676	2.42E-19	0.155138	0.103728	1.35E-01	1.10E-01	20	0.864392
ENSG00000246596	5	RP11-1277A3.2	177046060	rs28375402	5	177025763	A	G	0.440358	-0.0226995	0.0148028	1.25E-01	-0.260184	0.038436	1.29E-11	0.087244	0.0583351	1.35E-01	9.27E-01	20	0.864392
ENSG00000140367	15	UBE2Q2	76135622	rs17427548	15	76192429	G	A	0.0516899	0.0402137	0.0258811	1.20E-01	-0.189203	0.0343699	3.69E-08	-0.212543	0.142135	1.35E-01	7.34E-01	5	0.864392
ENSG00000137474	11	MYO7A	76839310	rs2276284	11	76886306	C	G	0.0616302	0.0540286	0.0356439	1.30E-01	0.480801	0.0527117	7.42E-20	0.112372	0.0751511	1.35E-01	6.67E-01	7	0.864392
ENSG00000170486	12	KRT72	52979373	rs630719	12	53023283	C	T	0.247515	0.0244236	0.016295	1.34E-01	-0.748853	0.0400169	3.85E-78	-0.0326147	0.0218296	1.35E-01	9.68E-01	20	0.864392
ENSG00000075234	22	TTC38	46663858	rs73886794	22	46687268	A	G	0.0248509	0.0800701	0.0533221	1.33E-01	0.586872	0.0411047	3.02E-46	0.136435	0.0913593	1.35E-01	3.95E-01	20	0.864392
ENSG00000167553	12	TUBA1C	49582519	rs11542115	12	49666815	T	C	0.0208748	0.0570412	0.0371397	1.25E-01	-0.685247	0.107674	1.96E-10	-0.0832418	0.055755	1.35E-01	1.56E-01	10	0.864392
ENSG00000186049	12	KRT73	53001354	rs630719	12	53023283	C	T	0.247515	0.0244236	0.016295	1.34E-01	-0.617878	0.0367113	1.45E-63	-0.0395282	0.0264769	1.35E-01	9.96E-01	20	0.864392
ENSG00000237854	17	LINC00674	66098049	rs2058109	17	66142440	T	C	0.180915	0.0281477	0.0181557	1.21E-01	0.262775	0.0477679	3.77E-08	0.107117	0.0717836	1.36E-01	3.33E-01	12	0.864392
ENSG00000186453	2	FAM228A	24397938	rs6545275	2	24331860	G	A	0.356859	0.023915	0.015579	1.25E-01	0.25852	0.0417753	6.08E-10	0.0925073	0.0620887	1.36E-01	9.65E-01	14	0.864392
ENSG00000256667	12	KLRAP1	10741077	rs4763532	12	10738552	T	C	0.54672	0.0228457	0.0150423	1.29E-01	-0.184069	0.0239771	1.63E-14	-0.124115	0.0833049	1.36E-01	1.83E-02	14	0.864392
ENSG00000123815	19	ADCK4	41197434	rs66599479	19	41248855	C	A	0.145129	0.0296347	0.0193473	1.26E-01	-0.129314	0.02015	1.38E-10	-0.229169	0.153817	1.36E-01	9.29E-01	8	0.864392
ENSG00000238113	9	RP11-262H14.1	66457285	rs150605735	9	68210281	C	T	0.191849	0.0319475	0.0207973	1.25E-01	0.17621	0.0289004	1.08E-09	0.181304	0.121714	1.36E-01	3.86E-01	3	0.864392
ENSG00000180340	17	FZD2	42634925	rs9907151	17	42744238	C	A	0.176938	-0.0325533	0.0212863	1.26E-01	0.164286	0.0250497	5.44E-11	-0.19815	0.133045	1.36E-01	3.21E-01	4	0.864392
ENSG00000198961	5	PJA2	108670410	rs11738695	5	108699161	A	C	0.584493	0.0225708	0.0149662	1.32E-01	-0.0851973	0.0090728	5.98E-21	-0.264924	0.177916	1.36E-01	6.42E-01	20	0.864392
ENSG00000223705	7	NSUN5P1	75039605	rs6944634	7	75061769	C	G	0.810139	0.0312341	0.0207646	1.33E-01	-0.193646	0.0184562	9.39E-26	-0.161295	0.108326	1.36E-01	6.28E-01	16	0.864392
ENSG00000251194	11	RP1-68D18.2	35234097	rs1467558	11	35229673	C	T	0.814115	-0.0312145	0.0202788	1.24E-01	0.22914	0.0395688	7.00E-09	-0.136225	0.0915726	1.37E-01	1.49E-01	10	0.865151
ENSG00000138398	2	PPIG	170440850	rs13382386	2	170571853	G	A	0.250497	-0.0243486	0.0161092	1.31E-01	-0.176138	0.0210181	5.28E-17	0.138236	0.0929335	1.37E-01	3.84E-01	20	0.865151
ENSG00000167193	17	CRK	1323983	rs79151873	17	1355484	C	T	0.0914513	-0.052964	0.0343539	1.23E-01	-0.135914	0.0240768	1.65E-08	0.389688	0.262019	1.37E-01	8.18E-01	3	0.865151
ENSG00000257681	12	RP11-341G23.4	104140093	rs4964540	12	104228573	T	G	0.168986	0.0330078	0.0219587	1.33E-01	0.502305	0.0496615	4.76E-24	0.0657127	0.044196	1.37E-01	4.54E-01	20	0.865151
ENSG00000177683	7	THAP5	108194987	rs10253210	7	108217692	T	C	0.484095	0.0223099	0.0147474	1.30E-01	0.0998347	0.0125633	1.92E-15	0.223468	0.150371	1.37E-01	2.13E-01	17	0.865151
ENSG00000213123	3	TCTEX1D2	196018090	rs2270769	3	196044894	C	G	0.308151	0.0249389	0.0164784	1.30E-01	0.329241	0.0421013	5.27E-15	0.0757466	0.0509783	1.37E-01	9.58E-01	20	0.865151
ENSG00000090316	4	MAEA	1283639	rs1882099	4	1352685	G	A	0.16998	0.0305131	0.0203021	1.33E-01	-0.186065	0.0190787	1.80E-22	-0.163992	0.110401	1.37E-01	5.01E-01	20	0.865151
ENSG00000121297	19	TSHZ3	31765851	rs1393165	19	31310253	A	C	0.549702	-0.0227993	0.0148454	1.25E-01	-0.141766	0.0244441	6.65E-09	0.160823	0.108327	1.38E-01	1.13E-01	8	0.8659
ENSG00000160193	21	WDR4	44263204	rs8133179	21	44272327	A	G	0.146123	0.0352428	0.0233819	1.32E-01	0.328759	0.0388679	2.71E-17	0.107199	0.0722421	1.38E-01	4.25E-01	20	0.8659
ENSG00000260261	3	RP11-480A16.1	195676059	rs9829723	3	195646776	A	G	0.224652	0.0270093	0.0176524	1.26E-01	0.285382	0.046927	1.19E-09	0.0946426	0.0637831	1.38E-01	2.64E-01	10	0.8659
ENSG00000229043	7	AC091729.9	1200010	rs2960837	7	1203957	G	A	0.616302	0.0229486	0.0154439	1.37E-01	-0.901352	0.0382757	1.29E-122	-0.0254602	0.0171682	1.38E-01	4.83E-01	20	0.8659
ENSG00000165178	7	NCF1C	74572445	rs6944634	7	75061769	C	G	0.810139	0.0312341	0.0207646	1.33E-01	-0.182578	0.0207823	1.56E-18	-0.171073	0.115385	1.38E-01	8.79E-01	12	0.8659
ENSG00000095794	10	CREM	35415719	rs2295415	10	35501438	G	A	0.183897	-0.0274065	0.0182173	1.32E-01	-0.191256	0.0219507	2.96E-18	0.143297	0.0966603	1.38E-01	4.22E-01	20	0.8659
ENSG00000169087	3	HSPBAP1	122458846	rs1030530	3	122425218	T	A	0.854871	0.0317591	0.0211201	1.33E-01	-0.21225	0.0244808	4.32E-18	-0.149631	0.100991	1.38E-01	3.56E-02	20	0.8659
ENSG00000260517	16	RP11-426C22.5	29127448	rs252359	16	29174283	G	A	0.517893	-0.0226309	0.0148946	1.29E-01	-0.240691	0.0364083	3.82E-11	0.0940247	0.0634961	1.39E-01	5.33E-01	20	0.8671
ENSG00000133627	7	ACTR3B	152456834	rs4725474	7	152484437	G	T	0.596421	-0.023878	0.0156141	1.26E-01	-0.260417	0.044288	4.10E-09	0.0916914	0.0619526	1.39E-01	8.77E-01	10	0.8671
ENSG00000160223	21	ICOSLG	45642874	rs7282380	21	45677248	G	A	0.656064	0.0248667	0.0164123	1.30E-01	0.361362	0.0531775	1.08E-11	0.0688138	0.0465331	1.39E-01	8.96E-02	13	0.8671
ENSG00000130487	22	KLHDC7B	50986462	rs1866	22	50980985	T	G	0.134195	0.030452	0.0202516	1.33E-01	-0.289063	0.0361749	1.34E-15	-0.105347	0.0712891	1.39E-01	6.23E-01	20	0.8671
ENSG00000139180	12	NDUFA9	4758261	rs10735037	12	4786851	A	C	0.894632	-0.0340512	0.0227945	1.35E-01	-0.285405	0.0287967	3.73E-23	0.119308	0.0807693	1.40E-01	9.12E-02	10	0.8671
ENSG00000126746	12	ZNF384	6775643	rs7964510	12	6787622	T	C	0.0964215	-0.0507358	0.0339652	1.35E-01	0.353992	0.0359723	7.52E-23	-0.143325	0.0970482	1.40E-01	1.96E-01	16	0.8671
ENSG00000219665	19	CTD-2006C1.2	12098432	rs112765800	19	12125345	A	G	0.0367793	0.0496338	0.032454	1.26E-01	-0.313774	0.0552035	1.32E-08	-0.158183	0.10711	1.40E-01	6.78E-01	7	0.8671
ENSG00000273142	7	RP11-458F8.4	66367844	rs4718424	7	66376095	A	G	0.280318	-0.0227382	0.0153337	1.38E-01	-0.528905	0.0342261	7.17E-54	0.0429911	0.0291246	1.40E-01	5.87E-01	20	0.8671
ENSG00000119718	14	EIF2B2	75469614	rs175438	14	75607045	A	G	0.459245	-0.0220598	0.0148309	1.37E-01	-0.260137	0.0218268	9.51E-33	0.0848007	0.0574542	1.40E-01	5.37E-01	20	0.8671
ENSG00000204560	6	DHX16	30620896	rs3094099	6	30626698	C	T	0.0586481	-0.0656932	0.0431131	1.28E-01	-0.229337	0.0387828	3.35E-09	0.286448	0.194131	1.40E-01	1.81E-03	4	0.8671
ENSG00000181444	7	ZNF467	149461271	rs73727605	7	149474622	A	G	0.084493	-0.0529398	0.0355428	1.36E-01	-0.300744	0.0279373	5.04E-27	0.176029	0.119309	1.40E-01	1.78E-01	14	0.8671
ENSG00000067715	12	SYT1	79257773	rs10506806	12	79454982	T	C	0.310139	-0.0254727	0.0169135	1.32E-01	-0.325596	0.0443707	2.17E-13	0.0782341	0.0530291	1.40E-01	4.92E-01	7	0.8671
ENSG00000220267	6	ACTBP8	88985601	rs9353559	6	89159292	G	C	0.636183	0.0232606	0.0157627	1.40E-01	-1.04165	0.0272378	0.00E+00	-0.0223305	0.0151437	1.40E-01	9.77E-01	20	0.8671
ENSG00000272666	22	CTA-384D8.35	50980734	rs5770772	22	50981214	T	C	0.144135	0.030024	0.0199727	1.33E-01	-0.302922	0.040455	7.00E-14	-0.0991146	0.067249	1.41E-01	8.24E-02	10	0.8671
ENSG00000143919	2	CAMKMT	44589089	rs4953102	2	44790522	A	C	0.643141	0.0233364	0.0154598	1.31E-01	-0.263054	0.0390134	1.56E-11	-0.0887133	0.0602252	1.41E-01	2.90E-01	20	0.8671
ENSG00000236778	13	INTS6-AS1	52026503	rs9535677	13	52035800	G	A	0.194831	-0.0307161	0.0201203	1.27E-01	-0.170912	0.0307671	2.78E-08	0.179719	0.122088	1.41E-01	4.33E-01	4	0.8671
ENSG00000104980	19	TIMM44	7991603	rs12980612	19	8013906	G	A	0.0854871	-0.0436182	0.0289203	1.31E-01	0.252052	0.037521	1.85E-11	-0.173052	0.117596	1.41E-01	NA	NA	0.8671
ENSG00000261799	12	RP11-283I3.6	383120	rs77854644	12	405043	A	G	0.186879	0.0250412	0.0165923	1.31E-01	-0.157198	0.023891	4.71E-11	-0.159297	0.108291	1.41E-01	5.64E-01	16	0.8671
ENSG00000134697	1	GNL2	38032417	rs10908363	1	38076621	T	C	0.527833	0.0230075	0.0150755	1.27E-01	0.115974	0.0211334	4.07E-08	0.198385	0.134924	1.41E-01	7.80E-01	7	0.8671
ENSG00000233476	7	EEF1A1P6	22550231	rs142538457	7	23286325	G	A	0.0168986	0.157867	0.103574	1.27E-01	0.634881	0.113892	2.48E-08	0.248656	0.169128	1.42E-01	NA	NA	0.8671
ENSG00000273151	7	RP11-449P15.2	919427	rs10245928	7	905265	C	T	0.418489	-0.0220894	0.0148364	1.37E-01	0.225601	0.0244219	2.52E-20	-0.0979136	0.0666126	1.42E-01	3.12E-01	20	0.8671
ENSG00000234426	6	RP11-459O1.2	89008669	rs9444613	6	89149902	G	A	0.642147	0.0231768	0.0157589	1.41E-01	-0.974559	0.023288	0.00E+00	-0.0237818	0.0161803	1.42E-01	9.84E-01	20	0.8671
ENSG00000112763	6	BTN2A1	26458150	rs2273193	6	26458525	G	C	0.756461	0.0260346	0.017652	1.40E-01	-0.352716	0.0212086	4.17E-62	-0.0738118	0.0502423	1.42E-01	2.65E-01	20	0.8671
ENSG00000213889	19	PPM1N	45992035	rs11882534	19	45993191	C	T	0.506958	-0.0234472	0.0154448	1.29E-01	-0.1716	0.0296206	6.90E-09	0.136639	0.0930437	1.42E-01	5.07E-01	4	0.8671
ENSG00000118432	6	CNR1	88849583	rs9444613	6	89149902	G	A	0.642147	0.0231768	0.0157589	1.41E-01	-0.85699	0.0392592	1.23E-105	-0.0270444	0.0184304	1.42E-01	9.39E-01	20	0.8671
ENSG00000233483	17	CTD-2020K17.4	43322553	rs8065345	17	43332015	G	A	0.173956	-0.0292687	0.0194319	1.32E-01	-0.388651	0.0599031	8.70E-11	0.0753084	0.051328	1.42E-01	3.19E-01	9	0.8671
ENSG00000227495	17	AC109333.10	4922509	rs55660207	17	4932537	G	C	0.0904573	-0.0340371	0.0225375	1.31E-01	-0.492153	0.0806112	1.03E-09	0.0691596	0.047174	1.43E-01	3.44E-01	4	0.8671
ENSG00000111328	12	CDK2AP1	123745528	rs9669295	12	123842670	G	A	0.89662	0.0343232	0.0233012	1.41E-01	-0.761814	0.0511568	3.73E-50	-0.0450546	0.0307357	1.43E-01	3.55E-01	20	0.8671
ENSG00000184385	21	C21orf128	43522244	rs12627413	21	43526510	G	C	0.277336	-0.024053	0.0163815	1.42E-01	1.07126	0.0436341	4.22E-133	-0.022453	0.0153191	1.43E-01	5.29E-01	20	0.8671
ENSG00000174529	1	TMEM81	205052258	rs11240352	1	205051711	C	G	0.431412	-0.0224138	0.0149709	1.34E-01	-0.141295	0.019883	1.19E-12	0.158631	0.108281	1.43E-01	6.76E-01	20	0.8671
ENSG00000206573	3	SETD5-AS1	9391373	rs1129170	3	9425911	A	G	0.591451	-0.0219967	0.0149146	1.40E-01	0.262846	0.0209021	2.89E-36	-0.0836866	0.0571317	1.43E-01	3.51E-03	20	0.8671
ENSG00000226777	14	KIAA0125	106383838	rs3794462	14	106358147	T	C	0.0576541	-0.0490076	0.032482	1.31E-01	0.217886	0.0359015	1.29E-09	-0.224923	0.153616	1.43E-01	7.40E-01	8	0.8671
ENSG00000108443	17	RPS6KB1	57970447	rs1292042	17	57934995	G	A	0.159046	-0.0291015	0.0191585	1.29E-01	0.140851	0.0256978	4.23E-08	-0.206612	0.141146	1.43E-01	6.98E-01	10	0.8671
ENSG00000165502	14	RPL36AL	50085237	rs1952013	14	50087357	G	C	0.763419	0.0260228	0.0176638	1.41E-01	0.284949	0.0227395	5.05E-36	0.0913244	0.0624163	1.43E-01	5.01E-01	20	0.8671
ENSG00000157985	2	AGAP1	236402733	rs2138497	2	236619055	G	C	0.414513	0.022258	0.0150106	1.38E-01	0.207308	0.0230251	2.19E-19	0.107367	0.0733826	1.43E-01	NA	NA	0.8671
ENSG00000173209	2	AHSA2	61404553	rs2600667	2	61404931	T	A	0.290258	0.0223557	0.0152377	1.42E-01	-0.484099	0.0258224	2.04E-78	-0.04618	0.0315727	1.44E-01	6.89E-01	20	0.8671
ENSG00000268204	19	CTD-3214H19.6	7698652	rs11672067	19	7699532	G	A	0.383698	-0.0223055	0.0151917	1.42E-01	-0.60671	0.0384132	3.40E-56	0.0367647	0.0251474	1.44E-01	6.15E-01	20	0.8671
ENSG00000156876	1	SASS6	100549119	rs12138063	1	100505721	T	G	0.028827	0.0727923	0.048107	1.30E-01	0.334512	0.0591404	1.55E-08	0.217607	0.14887	1.44E-01	7.43E-01	7	0.8671
ENSG00000173221	5	GLRX	95087023	rs6556887	5	95176274	G	A	0.256461	-0.0240261	0.016099	1.36E-01	0.10465	0.0145315	5.95E-13	-0.229585	0.157105	1.44E-01	6.03E-01	19	0.8671
ENSG00000250571	8	GLI4	144349603	rs2467895	8	144411018	G	A	0.77336	0.0280742	0.0186309	1.32E-01	0.122043	0.0204486	2.40E-09	0.230035	0.157449	1.44E-01	8.39E-01	9	0.8671
ENSG00000147443	8	DOK2	21766384	rs11135701	8	21761443	C	T	0.571571	-0.0231921	0.0155888	1.37E-01	0.110206	0.0144973	2.92E-14	-0.210443	0.144135	1.44E-01	5.83E-01	12	0.8671
ENSG00000148290	9	SURF1	136218610	rs3124747	9	136268084	A	G	0.311133	-0.0258153	0.0174287	1.39E-01	-0.133725	0.0155595	8.37E-18	0.193048	0.132254	1.44E-01	6.14E-02	20	0.8671
ENSG00000242550	18	SERPINB10	61564408	rs9946657	18	61550585	T	G	0.229622	-0.025912	0.0176999	1.43E-01	0.540422	0.0301281	6.01E-72	-0.0479477	0.0328609	1.45E-01	9.35E-01	20	0.8671
ENSG00000135269	7	TES	115850547	rs143664050	7	115851177	A	G	0.0198807	-0.118077	0.0804712	1.42E-01	-1.19394	0.0890951	5.99E-41	0.0988969	0.0678025	1.45E-01	NA	NA	0.8671
ENSG00000136874	9	STX17	102668915	rs7039716	9	102670215	A	T	0.683897	0.0259926	0.0174954	1.37E-01	-0.169458	0.0221936	2.25E-14	-0.153387	0.10518	1.45E-01	1.88E-01	20	0.8671
ENSG00000251129	4	RP11-734I18.1	31999019	rs10016376	4	31998562	A	G	0.804175	0.0249232	0.0170454	1.44E-01	-0.869455	0.0495125	4.96E-69	-0.0286653	0.0196725	1.45E-01	9.33E-01	20	0.8671
ENSG00000127399	7	LRRC61	150019728	rs3735169	7	150034378	G	A	0.245527	-0.0244405	0.0166962	1.43E-01	0.394332	0.0260143	6.68E-52	-0.0619795	0.0425374	1.45E-01	1.94E-01	20	0.8671
ENSG00000243417	4	RP11-555K12.1	153472429	rs13118583	4	153549379	G	T	0.981113	-0.0945348	0.0626462	1.31E-01	-0.491902	0.0879387	2.22E-08	0.192182	0.131908	1.45E-01	1.32E-01	7	0.8671
ENSG00000111913	6	FAM65B	24797601	rs6933295	6	24811680	C	G	0.826044	-0.039364	0.0261501	1.32E-01	-0.103243	0.0179337	8.57E-09	0.381275	0.261802	1.45E-01	1.98E-02	8	0.8671
ENSG00000167657	19	DAPK3	3958451	rs145879707	19	3953983	C	G	0.17495	0.0299956	0.0201088	1.36E-01	0.157318	0.0233705	1.68E-11	0.190669	0.130923	1.45E-01	8.72E-03	8	0.8671
ENSG00000164754	8	RAD21	117858174	rs3020141	8	117904065	G	A	0.464215	0.0221171	0.0148343	1.36E-01	-0.0859977	0.0126632	1.11E-11	-0.257182	0.176605	1.45E-01	9.89E-01	3	0.8671
ENSG00000174652	19	ZNF266	9523272	rs2112528	19	9532083	A	G	0.559642	0.0216129	0.0148352	1.45E-01	0.752451	0.0171057	0.00E+00	0.0287233	0.0197266	1.45E-01	7.28E-01	20	0.8671
ENSG00000167378	19	IRGQ	44088521	rs35729287	19	43992535	T	G	0.414513	0.0222991	0.0147823	1.31E-01	0.115322	0.0207247	2.63E-08	0.193364	0.13281	1.45E-01	3.14E-01	10	0.8671
ENSG00000223855	7	AC147651.3	560028	rs9770574	7	564581	A	G	0.17495	0.0285112	0.0193434	1.40E-01	-0.401373	0.0431512	1.38E-20	-0.0710342	0.0487944	1.45E-01	1.72E-01	10	0.8671
ENSG00000100296	22	THOC5	29901868	rs5763300	22	29927704	C	T	0.244533	0.0271524	0.0184705	1.42E-01	-0.154355	0.0149424	5.16E-25	-0.175909	0.120868	1.46E-01	3.69E-02	20	0.868193
ENSG00000111725	12	PRKAB1	120105558	rs6490266	12	120105740	A	C	0.306163	0.0253926	0.0173613	1.44E-01	-0.404874	0.0310722	8.25E-39	-0.0627173	0.04315	1.46E-01	1.77E-03	20	0.868193
ENSG00000203485	14	INF2	105155943	rs76147286	14	105164934	T	C	0.137177	0.0280111	0.0190982	1.42E-01	-0.339087	0.0332092	1.78E-24	-0.0826074	0.0569005	1.47E-01	9.28E-01	14	0.868193
ENSG00000215244	10	RP11-563J2.2	6319650	rs56656269	10	6275180	T	C	0.0586481	-0.0559486	0.0377608	1.38E-01	-0.391679	0.0541253	4.60E-13	0.142843	0.0984075	1.47E-01	NA	NA	0.868193
ENSG00000123643	5	SLC36A1	150816607	rs193299	5	150847655	C	G	0.385686	0.0221092	0.0151766	1.45E-01	-0.295057	0.0174486	3.79E-64	-0.074932	0.0516267	1.47E-01	5.26E-01	20	0.868193
ENSG00000132507	17	EIF5A	7210318	rs4796398	17	7208197	T	C	0.558648	0.0236959	0.0159922	1.38E-01	-0.123678	0.017274	8.08E-13	-0.191593	0.132045	1.47E-01	3.03E-01	14	0.868193
ENSG00000116213	1	WRAP73	3547331	rs6697769	1	3570883	T	C	0.489066	-0.0216022	0.014774	1.44E-01	0.22453	0.0191406	8.89E-32	-0.0962108	0.0663089	1.47E-01	1.15E-01	20	0.868193
ENSG00000141540	17	TTYH2	72209653	rs62065703	17	72279508	C	A	0.154076	0.0295238	0.0196169	1.32E-01	0.149875	0.0274854	4.96E-08	0.196989	0.135782	1.47E-01	1.47E-01	8	0.868193
ENSG00000130921	12	C12orf65	123717463	rs9669295	12	123842670	G	A	0.89662	0.0343232	0.0233012	1.41E-01	-0.386104	0.0464314	9.13E-17	-0.0888963	0.0612891	1.47E-01	5.77E-01	19	0.868193
ENSG00000261305	7	RP4-584D14.7	150038860	rs3735169	7	150034378	G	A	0.245527	-0.0244405	0.0166962	1.43E-01	0.516099	0.0486789	2.91E-26	-0.0473562	0.0326577	1.47E-01	2.31E-01	20	0.868193
ENSG00000113360	5	DROSHA	31400604	rs61748191	5	31526371	C	T	0.0357853	-0.0531635	0.0358615	1.38E-01	0.376778	0.0543746	4.23E-12	-0.1411	0.0973332	1.47E-01	5.57E-01	3	0.868193
ENSG00000141956	21	PRDM15	43218385	rs9983923	21	43221111	A	G	0.084493	-0.0481564	0.0328502	1.43E-01	0.408876	0.0440214	1.57E-20	-0.117778	0.0813372	1.48E-01	6.79E-01	20	0.868193
ENSG00000023041	10	ZDHHC6	114190058	rs3824624	10	114206754	C	G	0.709742	0.0243352	0.016452	1.39E-01	-0.145759	0.0206621	1.73E-12	-0.166955	0.115326	1.48E-01	3.71E-01	12	0.868193
ENSG00000196417	19	ZNF765	53893046	rs62117304	19	53920009	T	C	0.501988	0.0217375	0.0148452	1.43E-01	-0.239972	0.0249317	6.26E-22	-0.0905835	0.062574	1.48E-01	4.03E-01	20	0.868193
ENSG00000197355	9	UAP1L1	139971953	rs4880088	9	139970225	T	C	0.364811	-0.0241136	0.0166344	1.47E-01	-0.813946	0.03444	1.74E-123	0.0296256	0.0204751	1.48E-01	4.24E-01	20	0.868193
ENSG00000157168	8	NRG1	31496902	rs2466077	8	32432753	T	G	0.520875	0.0217545	0.014952	1.46E-01	0.487149	0.0365139	1.33E-40	0.0446568	0.0308748	1.48E-01	9.44E-01	20	0.868193
ENSG00000155530	7	LRGUK	133812052	rs1986692	7	133743393	G	A	0.412525	0.0222229	0.0152028	1.44E-01	-0.509852	0.05213	1.37E-22	-0.043587	0.0301493	1.48E-01	8.67E-01	20	0.868193
ENSG00000026950	6	BTN3A1	26402465	rs7356982	6	26396500	G	A	0.201789	-0.0300207	0.0203419	1.40E-01	0.190793	0.026595	7.28E-13	-0.157347	0.10885	1.48E-01	7.52E-01	20	0.868193
ENSG00000137944	1	CCBL2	89401456	rs3738055	1	89426902	A	G	0.477137	0.0215707	0.0148303	1.46E-01	-0.260098	0.0209737	2.58E-35	-0.082933	0.057409	1.49E-01	3.78E-01	20	0.868193
ENSG00000204536	6	CCHCR1	31110216	rs1576	6	31110391	C	G	0.314115	-0.0233228	0.016057	1.46E-01	0.368929	0.0266487	1.38E-43	-0.0632176	0.0437622	1.49E-01	3.33E-13	20	0.868193
ENSG00000134318	2	ROCK2	11319887	rs7581184	2	11489531	G	A	0.407555	-0.0218785	0.0147963	1.39E-01	-0.131274	0.0194117	1.36E-11	0.166663	0.115376	1.49E-01	1.66E-01	10	0.868193
ENSG00000134759	18	ELP2	33709407	rs1785927	18	33726447	G	C	0.375746	-0.0223918	0.0154244	1.47E-01	0.292938	0.0202489	1.96E-47	-0.0764387	0.0529186	1.49E-01	6.93E-01	20	0.868193
ENSG00000189423	17	USP32P3	20318860	rs74255387	17	20101383	A	G	0.115308	0.0337683	0.0230552	1.43E-01	0.532493	0.0613242	3.85E-18	0.0634155	0.0439083	1.49E-01	6.37E-01	20	0.868193
ENSG00000211955	14	IGHV3-33	106815722	rs10129872	14	106845058	T	C	0.191849	0.0306139	0.0209734	1.44E-01	-0.298304	0.0306834	2.43E-22	-0.102627	0.0710968	1.49E-01	2.04E-01	20	0.868193
ENSG00000105497	19	ZNF175	52074551	rs3752129	19	52074761	G	A	0.753479	-0.0250996	0.0172011	1.45E-01	0.275282	0.0280383	9.41E-23	-0.0911778	0.0631717	1.49E-01	6.12E-02	19	0.868193
ENSG00000234936	2	AC010883.5	43456712	rs13407351	2	43456734	G	A	0.105368	-0.0425596	0.0284712	1.35E-01	0.225453	0.0410144	3.86E-08	-0.188774	0.130871	1.49E-01	6.36E-02	6	0.868193
ENSG00000240005	4	RP11-293A21.1	26861428	rs9790789	4	26861656	C	A	0.527833	-0.0216773	0.0149656	1.47E-01	-0.591636	0.0391031	1.02E-51	0.0366396	0.0254109	1.49E-01	5.06E-02	20	0.868193
ENSG00000178996	5	SNX18	53813589	rs2565011	5	53885608	T	C	0.383698	0.0224078	0.0150589	1.37E-01	0.10114	0.0173464	5.52E-09	0.221552	0.153664	1.49E-01	5.49E-01	9	0.868193
ENSG00000152465	10	NMT2	15144583	rs10906857	10	15239498	G	A	0.417495	0.0219518	0.0150169	1.44E-01	-0.161724	0.01894	1.36E-17	-0.135736	0.094206	1.50E-01	8.59E-01	7	0.868193
ENSG00000143442	1	POGZ	151375200	rs12068368	1	151424971	C	T	0.853877	-0.0293311	0.0202172	1.47E-01	-0.260013	0.0216046	2.32E-33	0.112806	0.0783175	1.50E-01	4.81E-01	17	0.868193
ENSG00000164821	8	DEFA4	6793344	rs10103091	8	6793006	T	A	0.131213	0.0304692	0.0204327	1.36E-01	0.177009	0.0322443	4.03E-08	0.172134	0.119616	1.50E-01	NA	NA	0.868193
ENSG00000132196	1	HSD17B7	162760492	rs1704754	1	162760551	T	C	0.781312	-0.0287146	0.0196804	1.45E-01	-0.303476	0.0351438	5.86E-18	0.094619	0.0657691	1.50E-01	9.24E-01	18	0.868193
ENSG00000168454	18	TXNDC2	9885763	rs600084	18	9893126	G	A	0.932406	-0.0431742	0.0290168	1.37E-01	0.445101	0.0789622	1.73E-08	-0.0969987	0.0674243	1.50E-01	9.08E-02	4	0.868193
ENSG00000131351	19	HAUS8	17160539	rs2305752	19	17186127	C	A	0.403579	0.0215923	0.0148075	1.45E-01	-0.293487	0.0336167	2.54E-18	-0.0735716	0.0511526	1.50E-01	7.60E-01	15	0.868193
ENSG00000187736	2	NHEJ1	219940039	rs2030451	2	219997134	T	C	0.635189	-0.0229505	0.015745	1.45E-01	-0.255357	0.0288693	9.13E-19	0.0898761	0.0624904	1.50E-01	7.45E-01	15	0.868193
ENSG00000250138	5	RP11-848G14.5	68927790	rs212211	5	69375219	G	A	0.732604	0.0280058	0.0192179	1.45E-01	-0.251325	0.0283955	8.68E-19	-0.111433	0.0774959	1.50E-01	6.31E-01	3	0.868193
ENSG00000257221	12	RP11-689B22.2	109022463	rs1861638	12	109065457	G	T	0.0646123	0.0788548	0.0537386	1.42E-01	-0.465062	0.0648773	7.59E-13	-0.169558	0.117948	1.51E-01	4.21E-01	20	0.868193
ENSG00000169962	1	TAS1R3	1266694	rs35744813	1	1265460	C	T	0.920477	0.0325551	0.0223154	1.45E-01	-0.484885	0.0576142	3.89E-17	-0.0671398	0.0467084	1.51E-01	9.53E-01	20	0.868193
ENSG00000170956	19	CEACAM3	42300369	rs10419111	19	42315813	C	T	0.630219	-0.0225125	0.0153355	1.42E-01	-0.161883	0.0229233	1.64E-12	0.139066	0.0967571	1.51E-01	2.36E-01	9	0.868193
ENSG00000177409	7	SAMD9L	92759368	rs12669719	7	92838989	T	C	0.0437376	0.0609025	0.04219	1.49E-01	-0.613313	0.0403573	3.70E-52	-0.0993008	0.0691	1.51E-01	4.14E-01	20	0.868193
ENSG00000248516	4	RP11-265O12.1	4323689	rs1470264	4	4317777	T	C	0.256461	0.0235515	0.0159803	1.41E-01	-0.270381	0.0417972	9.87E-11	-0.0871049	0.0606174	1.51E-01	4.04E-01	20	0.868193
ENSG00000249846	3	RP11-77P16.4	129831393	rs56110318	3	129849681	G	A	0.454274	-0.0216519	0.014859	1.45E-01	-0.376297	0.0442546	1.85E-17	0.0575394	0.0400631	1.51E-01	1.54E-01	20	0.868193
ENSG00000070404	19	FSTL3	676392	rs1009628	19	658013	G	A	0.854871	0.0278796	0.0189077	1.40E-01	0.220028	0.0348162	2.62E-10	0.126709	0.0882412	1.51E-01	NA	NA	0.868193
ENSG00000137877	15	SPTBN5	42140345	rs11070353	15	42191519	A	G	0.411531	-0.0219263	0.0152061	1.49E-01	-0.426086	0.0270706	8.07E-56	0.0514598	0.0358373	1.51E-01	9.26E-01	20	0.868193
ENSG00000168092	11	PAFAH1B2	117014983	rs113560866	11	117015189	C	G	0.128231	-0.0281364	0.0190547	1.40E-01	0.135986	0.0224846	1.47E-09	-0.206907	0.144238	1.51E-01	5.51E-01	4	0.868193
ENSG00000156931	3	VPS8	184529931	rs9830734	3	184550501	G	A	0.315109	-0.022531	0.0155147	1.46E-01	0.173223	0.0188334	3.66E-20	-0.130069	0.0906744	1.51E-01	8.82E-01	20	0.868193
ENSG00000174839	3	DENND6A	57611184	rs73088585	3	57687532	G	T	0.171968	0.0303482	0.0209327	1.47E-01	0.197757	0.0204007	3.21E-22	0.153462	0.107028	1.52E-01	5.74E-01	20	0.868193
ENSG00000225231	12	AC091814.2	10089178	rs74065411	12	10096086	C	G	0.0308151	0.0495969	0.0344532	1.50E-01	1.44692	0.0923543	2.54E-55	0.0342776	0.0239117	1.52E-01	7.69E-01	20	0.868193
ENSG00000130255	19	RPL36	5674958	rs79310091	19	5708151	G	A	0.0238569	0.0729969	0.049449	1.40E-01	-0.192445	0.0323206	2.61E-09	-0.379313	0.264731	1.52E-01	7.74E-01	10	0.868193
ENSG00000235423	12	RP11-282O18.3	123736577	rs11057242	12	123770362	C	T	0.10338	-0.0341526	0.0233004	1.43E-01	0.511719	0.0754026	1.15E-11	-0.0667409	0.0465835	1.52E-01	6.28E-01	17	0.868193
ENSG00000253497	2	IGKV1-13	89345492	rs72848920	2	89245827	T	C	0.083499	0.0474178	0.0330111	1.51E-01	1.17359	0.0612064	6.07E-82	0.0404041	0.0282071	1.52E-01	9.57E-01	20	0.868193
ENSG00000133243	19	BTBD2	1985447	rs67081742	19	2016166	G	A	0.296223	0.0238254	0.0162189	1.42E-01	-0.127882	0.0198823	1.26E-10	-0.186308	0.130093	1.52E-01	5.02E-01	7	0.868193
ENSG00000197818	20	SLC9A8	48429250	rs6063430	20	48404077	C	T	0.305169	0.0250058	0.0169998	1.41E-01	-0.096446	0.0155261	5.24E-10	-0.259273	0.181137	1.52E-01	NA	NA	0.868193
ENSG00000175800	11	OR52B3P	4399512	rs573438	11	4376960	C	T	0.349901	0.0221096	0.015333	1.49E-01	-0.453214	0.03864	9.04E-32	-0.048784	0.0340864	1.52E-01	3.81E-01	20	0.868193
ENSG00000272821	22	CTA-384D8.36	50962355	rs5770876	22	50981678	C	T	0.0924453	0.0317453	0.022082	1.51E-01	-0.66	0.0454866	1.05E-47	-0.0480989	0.0336214	1.53E-01	4.07E-01	20	0.869949
ENSG00000187764	9	SEMA4D	91975702	rs17054934	9	92113388	T	C	0.209742	-0.0234807	0.0162922	1.50E-01	0.183242	0.0159246	1.22E-30	-0.12814	0.0896055	1.53E-01	3.18E-01	20	0.869949
ENSG00000128731	15	HERC2	28356186	rs74400391	15	28434359	T	C	0.0884692	0.106986	0.0746948	1.52E-01	1.28684	0.0669712	2.78E-82	0.0831385	0.0582062	1.53E-01	5.53E-01	19	0.869949
ENSG00000147852	9	VLDLR	2621834	rs2219143	9	2622278	A	G	0.419483	-0.0218795	0.0151958	1.50E-01	0.514128	0.0469782	7.10E-28	-0.0425565	0.0298112	1.53E-01	6.36E-01	16	0.869949
ENSG00000124201	20	ZNFX1	47854483	rs237730	20	47940490	G	T	0.265408	0.0247208	0.0170953	1.48E-01	-0.174204	0.0198367	1.61E-18	-0.141907	0.0994553	1.54E-01	3.53E-01	9	0.869949
ENSG00000126883	9	NUP214	134000948	rs116022001	9	134044257	A	C	0.026839	-0.0587912	0.0403051	1.45E-01	0.267662	0.038995	6.70E-12	-0.219647	0.153945	1.54E-01	4.16E-01	5	0.869949
ENSG00000243806	5	CTC-484P3.1	94161666	rs152286	5	94193334	A	G	0.890656	0.0284056	0.0197604	1.51E-01	-0.596672	0.0518002	1.06E-30	-0.0476067	0.0333746	1.54E-01	8.90E-01	20	0.869949
ENSG00000075223	7	SEMA3C	80371854	rs3817557	7	80377941	T	C	0.111332	-0.0325824	0.0221601	1.41E-01	-0.238594	0.041543	9.28E-09	0.13656	0.0958731	1.54E-01	1.04E-01	4	0.869949
ENSG00000156042	10	TTC18	75013517	rs2271910	10	74995086	T	C	0.0536779	0.0500547	0.0346428	1.48E-01	-0.506505	0.0600753	3.42E-17	-0.0988237	0.0693929	1.54E-01	9.32E-01	6	0.869949
ENSG00000262222	16	RP11-876N24.4	11034576	rs4780336	16	11017728	C	G	0.0497018	0.0479084	0.0334042	1.52E-01	-0.591667	0.0526743	2.82E-29	-0.0809719	0.0569161	1.55E-01	1.01E-01	4	0.869949
ENSG00000215883	1	CYB5RL	54638009	rs140708162	1	54620197	A	G	0.0437376	-0.0492474	0.0339149	1.46E-01	-0.739377	0.104342	1.38E-12	0.0666066	0.0468227	1.55E-01	NA	NA	0.869949
ENSG00000166529	7	ZSCAN21	99647390	rs11505848	7	99734842	T	C	0.538767	-0.0215596	0.0147951	1.45E-01	-0.2767	0.0421915	5.45E-11	0.0779169	0.0547739	1.55E-01	6.40E-01	17	0.869949
ENSG00000161671	19	EMC10	50979657	rs2387112	19	50984853	G	A	0.66998	-0.0224515	0.0154385	1.46E-01	0.12177	0.0178086	8.05E-12	-0.184376	0.12962	1.55E-01	7.93E-01	12	0.869949
ENSG00000140497	15	SCAMP2	75136071	rs7497026	15	75208549	C	T	0.512922	0.0212788	0.0148656	1.52E-01	0.181447	0.0144247	2.76E-36	0.117273	0.0824568	1.55E-01	1.70E-01	20	0.869949
ENSG00000178802	15	MPI	75182346	rs1130741	15	75189930	G	A	0.510934	0.0213292	0.0148648	1.51E-01	0.192246	0.0185386	3.39E-25	0.110947	0.0780584	1.55E-01	2.25E-01	20	0.869949
ENSG00000135437	12	RDH5	56114151	rs3138142	12	56115585	T	C	0.189861	-0.0284875	0.0199601	1.54E-01	-0.50053	0.0319818	3.30E-55	0.0569147	0.0400434	1.55E-01	3.08E-01	20	0.869949
ENSG00000240288	3	GHRLOS	10327438	rs35681	3	10329377	C	T	0.539761	0.0212808	0.0148765	1.53E-01	0.482425	0.0384994	5.07E-36	0.0441121	0.0310372	1.55E-01	2.24E-01	20	0.869949
ENSG00000141994	19	DUS3L	5784843	rs2290776	19	5791167	C	T	0.194831	0.0255216	0.0178735	1.53E-01	-0.315512	0.0214698	6.88E-49	-0.0808895	0.056916	1.55E-01	9.19E-01	12	0.869949
ENSG00000090432	1	MUL1	20825943	rs6700034	1	20834610	A	C	0.119284	0.0324439	0.0226564	1.52E-01	0.284152	0.0251466	1.31E-29	0.114178	0.0803711	1.55E-01	8.21E-01	17	0.869949
ENSG00000171847	12	FAM90A1	8373856	rs59223281	12	8379866	C	T	0.0755467	0.0479787	0.0332565	1.49E-01	0.448348	0.0550432	3.78E-16	0.107012	0.0753301	1.55E-01	9.33E-01	5	0.869949
ENSG00000059377	7	TBXAS1	139476850	rs10242990	7	139730500	G	C	0.294235	0.0237305	0.0164226	1.48E-01	-0.0979411	0.0126297	8.85E-15	-0.242294	0.170564	1.55E-01	3.11E-01	19	0.869949
ENSG00000176788	5	BASP1	17065707	rs2962375	5	17226471	T	A	0.791252	0.0239857	0.0163309	1.42E-01	0.0865936	0.0155779	2.72E-08	0.276992	0.195064	1.56E-01	NA	NA	0.869949
ENSG00000204514	19	ZNF814	58360099	rs7254571	19	58304365	G	A	0.411531	-0.0214275	0.0150025	1.53E-01	-0.313493	0.0255011	9.84E-35	0.0683508	0.0481778	1.56E-01	2.54E-01	20	0.869949
ENSG00000174885	11	NLRP6	278365	rs521922	11	254421	G	A	0.270378	-0.021971	0.0152141	1.49E-01	-0.161631	0.0215081	5.70E-14	0.135933	0.0958509	1.56E-01	5.69E-01	13	0.869949
ENSG00000242435	7	UPK3BP1	76633979	rs62473744	7	76610407	G	A	0.807157	-0.0268399	0.0186245	1.50E-01	-0.508254	0.0643871	2.93E-15	0.052808	0.0372497	1.56E-01	8.68E-01	18	0.869949
ENSG00000263503	17	RP11-707O23.5	43678235	rs55974014	17	43757450	A	C	0.23161	0.0382038	0.0269503	1.56E-01	1.23633	0.0343805	3.51E-283	0.030901	0.0218156	1.57E-01	2.33E-01	6	0.869949
ENSG00000106211	7	HSPB1	75931861	rs2868371	7	75930759	G	C	0.257455	-0.0264984	0.0181792	1.45E-01	-0.132906	0.0222483	2.32E-09	0.199377	0.140795	1.57E-01	2.20E-02	5	0.869949
ENSG00000187446	15	CHP1	41523037	rs7173196	15	41450886	A	G	0.385686	-0.0235177	0.0161394	1.45E-01	-0.116852	0.0196506	2.74E-09	0.201261	0.142205	1.57E-01	2.81E-01	18	0.869949
ENSG00000264070	17	DND1P1	43663237	rs55974014	17	43757450	A	C	0.23161	0.0382038	0.0269503	1.56E-01	1.32232	0.0561765	1.64E-122	0.0288915	0.020418	1.57E-01	2.73E-01	4	0.869949
ENSG00000269343	19	ZNF587B	58331099	rs6510094	19	58296102	G	A	0.408549	-0.0214137	0.0149975	1.53E-01	-0.210049	0.0202759	3.79E-25	0.101946	0.072075	1.57E-01	2.97E-01	20	0.869949
ENSG00000169683	17	LRRC45	79981178	rs4072801	17	79981316	A	G	0.677932	0.0252044	0.0175486	1.51E-01	0.155103	0.0196541	2.98E-15	0.162501	0.115	1.58E-01	1.44E-01	20	0.869949
ENSG00000261971	16	RP11-473M20.7	3101992	rs3888711	16	3106026	A	G	0.345924	0.0228389	0.0157371	1.47E-01	-0.106805	0.0172929	6.56E-10	-0.213837	0.151357	1.58E-01	5.07E-01	8	0.869949
ENSG00000205809	12	KLRC2	10579453	rs10734834	12	10640984	T	C	0.846918	0.0322069	0.0223165	1.49E-01	-0.266493	0.0387065	5.78E-12	-0.120855	0.0855614	1.58E-01	1.96E-02	8	0.869949
ENSG00000083828	19	ZNF586	58281023	rs61497125	19	58251497	A	G	0.236581	0.0277246	0.0193975	1.53E-01	0.244075	0.0264463	2.73E-20	0.11359	0.0804209	1.58E-01	4.09E-03	20	0.869949
ENSG00000105568	19	PPP2R1A	52693292	rs1465556	19	52679063	C	T	0.398608	0.021832	0.0150258	1.46E-01	0.0827437	0.013774	1.89E-09	0.263851	0.186831	1.58E-01	4.37E-01	11	0.869949
ENSG00000174007	3	CEP19	196433148	rs71323742	3	196439124	G	C	0.197813	0.0264476	0.0186369	1.56E-01	0.280767	0.0206875	5.88E-42	0.0941977	0.0667404	1.58E-01	6.20E-01	13	0.869949
ENSG00000147592	8	LACTB2	71547553	rs7831544	8	71551208	C	T	0.437376	0.0213895	0.0148333	1.49E-01	0.212582	0.0308956	5.96E-12	0.100618	0.0712927	1.58E-01	7.08E-01	13	0.869949
ENSG00000136573	8	BLK	11351510	rs2618444	8	11338370	C	A	0.242545	-0.0241658	0.0169822	1.55E-01	-0.241659	0.0220227	5.14E-28	0.0999996	0.0708618	1.58E-01	1.89E-01	20	0.869949
ENSG00000100889	14	PCK2	24563262	rs8017358	14	24525274	A	G	0.528827	0.0215218	0.0148023	1.46E-01	0.170401	0.0291038	4.77E-09	0.126301	0.0895058	1.58E-01	NA	NA	0.869949
ENSG00000227533	1	SLC2A1-AS1	43424720	rs71654267	1	43433066	A	G	0.161034	0.0245838	0.0172453	1.54E-01	0.514153	0.0520291	4.98E-23	0.0478142	0.0338884	1.58E-01	9.52E-01	8	0.869949
ENSG00000040275	5	SPDL1	169010638	rs75349556	5	169024993	C	G	0.0457256	-0.0449347	0.0312182	1.50E-01	-0.385384	0.0542905	1.26E-12	0.116597	0.082654	1.58E-01	7.83E-02	6	0.869949
ENSG00000042088	14	TDP1	90421283	rs942190	14	90422664	C	T	0.505964	-0.0214417	0.0147934	1.47E-01	0.11405	0.0186009	8.71E-10	-0.188003	0.133285	1.58E-01	2.82E-01	6	0.869949
ENSG00000101298	20	SNPH	1246960	rs4814066	20	1273711	A	G	0.191849	0.0236692	0.0163647	1.48E-01	-0.206511	0.032488	2.06E-10	-0.114615	0.0812692	1.58E-01	8.38E-02	6	0.869949
ENSG00000253816	5	RP11-1415C14.3	69515745	rs212211	5	69375219	G	A	0.732604	0.0280058	0.0192179	1.45E-01	0.251578	0.0449647	2.21E-08	0.111321	0.078938	1.58E-01	NA	NA	0.869949
ENSG00000176472	19	ZNF575	44029649	rs304729	19	44084403	A	G	0.172962	-0.0277505	0.0193772	1.52E-01	0.284121	0.035158	6.41E-16	-0.0976714	0.0692632	1.58E-01	3.10E-03	15	0.869949
ENSG00000158406	6	HIST1H4H	26281283	rs3999544	6	26285867	T	C	0.578529	-0.0223044	0.0153935	1.47E-01	-0.2078	0.0342231	1.26E-09	0.107336	0.0761584	1.59E-01	2.81E-01	8	0.871941
ENSG00000269958	14	RP11-73M18.8	104162690	rs12884809	14	104095320	A	G	0.310139	0.0212929	0.0150058	1.56E-01	0.2593	0.0230226	2.00E-29	0.0821169	0.0583279	1.59E-01	4.49E-01	20	0.871941
ENSG00000126214	14	KLC1	104028233	rs12884809	14	104095320	A	G	0.310139	0.0212929	0.0150058	1.56E-01	0.222617	0.0202436	3.95E-28	0.0956481	0.0679652	1.59E-01	8.81E-02	20	0.871941
ENSG00000175906	17	ARL4D	41476327	rs34053645	17	41402874	C	T	0.361829	0.0221131	0.015268	1.48E-01	-0.235482	0.0404908	6.04E-09	-0.0939057	0.0668176	1.60E-01	8.22E-01	4	0.871941
ENSG00000162438	1	CTRC	15764935	rs2744787	1	15764048	G	A	0.478131	0.0213472	0.0148082	1.49E-01	-0.26086	0.0413217	2.74E-10	-0.0818339	0.0582281	1.60E-01	6.71E-02	10	0.871941
ENSG00000110871	12	COQ5	120941077	rs61760870	12	121000846	A	G	0.0248509	-0.0806652	0.0569662	1.57E-01	0.874604	0.0760995	1.43E-30	-0.0922305	0.0656262	1.60E-01	5.08E-01	7	0.871941
ENSG00000211951	14	IGHV2-26	106757650	rs17112646	14	106765090	A	G	0.0248509	0.102569	0.0708353	1.48E-01	-0.39332	0.0676174	6.00E-09	-0.260777	0.185592	1.60E-01	9.35E-01	11	0.871941
ENSG00000112425	6	EPM2A	145822719	rs406343	6	145874388	G	A	0.462227	0.0211924	0.0147684	1.51E-01	-0.258537	0.037521	5.56E-12	-0.0819705	0.0583486	1.60E-01	1.75E-01	13	0.871941
ENSG00000253326	1	RP11-261C10.7	243218163	rs116319135	1	243270214	A	G	0.23161	0.0266937	0.0187614	1.55E-01	0.466103	0.0533474	2.39E-18	0.05727	0.0407818	1.60E-01	8.65E-01	20	0.871941
ENSG00000259004	14	RP11-8L8.2	101587193	rs1537762	14	101588150	G	C	0.813121	-0.0249174	0.0175936	1.57E-01	0.355604	0.0336713	4.52E-26	-0.0700706	0.0499182	1.60E-01	5.70E-01	20	0.871941
ENSG00000108984	17	MAP2K6	67410839	rs2251160	17	67519542	A	G	0.627237	0.0214585	0.0149705	1.52E-01	0.100818	0.0146094	5.17E-12	0.212844	0.15166	1.60E-01	5.06E-01	7	0.871941
ENSG00000131943	19	C19orf12	30191721	rs1001434	19	30205448	T	C	0.151093	-0.0242629	0.0170758	1.55E-01	0.22603	0.0252704	3.74E-19	-0.107344	0.0764939	1.61E-01	3.58E-02	20	0.871941
ENSG00000256967	12	RP11-273B20.1	7281675	rs3782924	12	7262154	T	C	0.329026	-0.022664	0.0161119	1.60E-01	0.612372	0.0322956	3.55E-80	-0.0370102	0.0263829	1.61E-01	1.80E-01	20	0.871941
ENSG00000170955	11	PRKCDBP	6340176	rs34131947	11	6343486	C	T	0.233598	0.026922	0.0189741	1.56E-01	0.386217	0.0420133	3.83E-20	0.0697069	0.0497098	1.61E-01	2.31E-02	18	0.871941
ENSG00000139182	12	CLSTN3	7282294	rs3782924	12	7262154	T	C	0.329026	-0.022664	0.0161119	1.60E-01	0.672512	0.0381075	1.06E-69	-0.0337005	0.0240338	1.61E-01	3.33E-01	20	0.871941
ENSG00000160961	19	ZNF333	14800613	rs1859257	19	14846897	A	T	0.722664	0.0249152	0.0176533	1.58E-01	-0.290338	0.023566	7.05E-35	-0.0858145	0.0612002	1.61E-01	6.56E-01	20	0.871941
ENSG00000205885	12	C1RL-AS1	7260648	rs3782924	12	7262154	T	C	0.329026	-0.022664	0.0161119	1.60E-01	0.464213	0.0267264	1.41E-67	-0.0488224	0.0348216	1.61E-01	1.65E-01	20	0.871941
ENSG00000073050	19	XRCC1	44047192	rs2854510	19	44074212	G	A	0.186879	-0.0272854	0.0192348	1.56E-01	0.208504	0.0227204	4.43E-20	-0.130863	0.0933471	1.61E-01	4.77E-02	20	0.871941
ENSG00000204710	11	SPDYC	64937625	rs17743381	11	64937683	T	C	0.185885	0.031401	0.0223257	1.60E-01	0.972956	0.0583074	1.64E-62	0.0322738	0.0230276	1.61E-01	6.36E-01	20	0.871941
ENSG00000136271	7	DDX56	44605016	rs217401	7	44591277	A	C	0.431412	-0.0227727	0.0158443	1.51E-01	-0.0959582	0.015277	3.36E-10	0.237319	0.169384	1.61E-01	5.48E-01	11	0.871941
ENSG00000165629	10	ATP5C1	7830092	rs1244474	10	7867377	A	G	0.359841	-0.0224587	0.0155105	1.48E-01	-0.0636021	0.0115948	4.13E-08	0.353113	0.252221	1.62E-01	2.01E-01	3	0.871941
ENSG00000268849	19	SIGLEC22P	51714336	rs12459419	19	51728477	T	C	0.310139	0.0222993	0.0154106	1.48E-01	0.214595	0.0387685	3.11E-08	0.103913	0.0742257	1.62E-01	NA	NA	0.871941
ENSG00000139194	12	RBP5	7276280	rs3782924	12	7262154	T	C	0.329026	-0.022664	0.0161119	1.60E-01	0.486478	0.0351848	1.77E-43	-0.0465879	0.0332904	1.62E-01	4.31E-01	20	0.871941
ENSG00000174080	11	CTSF	66330934	rs4930383	11	66340039	C	T	0.244533	0.0254612	0.0180876	1.59E-01	0.327916	0.0257881	4.83E-37	0.0776455	0.0554962	1.62E-01	2.98E-01	20	0.871941
ENSG00000271335	10	RP11-324I22.4	35603480	rs3013368	10	35730889	A	G	0.350895	-0.0227232	0.0161281	1.59E-01	0.370472	0.0317021	1.50E-31	-0.0613358	0.0438492	1.62E-01	1.25E-01	20	0.871941
ENSG00000143753	1	DEGS1	224363458	rs72755941	1	224423738	G	A	0.0785288	0.0457446	0.0321178	1.54E-01	0.340856	0.0476663	8.62E-13	0.134205	0.0960777	1.62E-01	9.75E-02	11	0.871941
ENSG00000175137	1	SH3BP5L	249104648	rs12029054	1	249121038	C	A	0.126243	0.0319155	0.0221875	1.50E-01	-0.124505	0.021362	5.60E-09	-0.256339	0.183553	1.63E-01	7.59E-01	8	0.871941
ENSG00000182636	15	NDN	23930565	rs3743340	15	23932467	A	G	0.532803	-0.0212414	0.0149937	1.57E-01	-0.345607	0.0418502	1.48E-16	0.0614611	0.0440174	1.63E-01	4.60E-01	5	0.871941
ENSG00000161999	16	JMJD8	731671	rs6597	16	731725	G	T	0.131213	0.0336528	0.0235833	1.54E-01	0.197198	0.0295663	2.56E-11	0.170655	0.122298	1.63E-01	2.10E-01	17	0.871941
ENSG00000129625	5	REEP5	112212084	rs469702	5	112293523	T	G	0.380716	0.0223235	0.0158747	1.60E-01	0.187652	0.0168536	8.55E-29	0.118962	0.0852685	1.63E-01	3.79E-01	20	0.871941
ENSG00000244723	22	ASLP1	23991400	rs62238912	22	23996722	C	T	0.197813	-0.0248272	0.0177404	1.62E-01	-0.571959	0.0347366	6.48E-61	0.0434073	0.0311287	1.63E-01	4.70E-01	20	0.871941
ENSG00000107614	10	TRDMT1	17184253	rs11254412	10	17202226	C	T	0.152087	0.0275775	0.0192518	1.52E-01	-0.19748	0.0324403	1.15E-09	-0.139647	0.10015	1.63E-01	7.10E-02	4	0.871941
ENSG00000099949	22	LZTR1	21333751	rs13057408	22	21334873	C	G	0.515905	0.0207744	0.0148512	1.62E-01	-0.277866	0.0161669	3.31E-66	-0.0747641	0.0536241	1.63E-01	8.70E-01	15	0.871941
ENSG00000084774	2	CAD	27440258	rs73924405	2	27468535	C	T	0.0516899	-0.0532783	0.0372836	1.53E-01	0.248753	0.0392813	2.41E-10	-0.214182	0.153651	1.63E-01	6.47E-01	7	0.871941
ENSG00000231584	2	FAHD2CP	96676299	rs56791141	2	96587496	T	C	0.342942	0.0212139	0.0147988	1.52E-01	0.175823	0.0294566	2.39E-09	0.120655	0.086562	1.63E-01	6.29E-01	15	0.871941
ENSG00000128829	15	EIF2AK4	40226347	rs3736290	15	40321351	A	C	0.529821	-0.0208237	0.0147545	1.58E-01	-0.203091	0.0231148	1.55E-18	0.102534	0.073581	1.63E-01	5.32E-01	20	0.871941
ENSG00000165280	9	VCP	35056061	rs504082	9	35079361	T	G	0.682903	0.0212299	0.0151762	1.62E-01	0.282815	0.0186551	6.49E-52	0.0750664	0.0538892	1.64E-01	3.83E-01	20	0.871941
ENSG00000249274	3	PDLIM1P4	98501032	rs13060012	3	98502147	C	A	0.407555	0.0209886	0.0148598	1.58E-01	0.274444	0.0326986	4.73E-17	0.0764768	0.0549064	1.64E-01	7.18E-01	19	0.871941
ENSG00000132182	3	NUP210	13357737	rs513951	3	13496955	C	T	0.436382	-0.0213163	0.0148478	1.51E-01	0.0653604	0.0114284	1.07E-08	-0.326135	0.234216	1.64E-01	NA	NA	0.871941
ENSG00000109519	4	GRPEL1	7060633	rs3857178	4	7066516	A	G	0.761431	-0.0255518	0.0179079	1.54E-01	0.148552	0.0234901	2.55E-10	-0.172006	0.12358	1.64E-01	1.57E-01	9	0.871941
ENSG00000255354	8	RP11-148O21.2	11415975	rs2618444	8	11338370	C	A	0.242545	-0.0241658	0.0169822	1.55E-01	-0.192328	0.0289136	2.89E-11	0.125649	0.090296	1.64E-01	2.59E-01	20	0.871941
ENSG00000111215	12	PRR4	10977559	rs7488102	12	11323994	A	G	0.637177	-0.021571	0.0153956	1.61E-01	-0.458324	0.0389957	6.80E-32	0.047065	0.0338289	1.64E-01	2.09E-01	20	0.871941
ENSG00000233297	7	RASA4DP	102322283	rs62483804	7	102101964	C	T	0.764414	-0.0236688	0.0167689	1.58E-01	0.458027	0.0574909	1.63E-15	-0.0516756	0.0371813	1.65E-01	1.08E-01	5	0.871941
ENSG00000261186	2	RP11-341N2.1	243029505	rs6741316	2	243032620	C	A	0.464215	0.0225098	0.0160724	1.61E-01	0.454207	0.0424447	1.01E-26	0.0495585	0.0356874	1.65E-01	3.86E-01	20	0.871941
ENSG00000137106	9	GRHPR	37422663	rs4878690	9	37422656	T	C	0.340954	-0.0211999	0.0152703	1.65E-01	0.878128	0.0199544	0.00E+00	-0.0241422	0.0173983	1.65E-01	5.62E-01	20	0.871941
ENSG00000260121	16	RP5-1142A6.9	88785023	rs4782432	16	88783738	G	A	0.87674	-0.0303951	0.0216316	1.60E-01	0.248041	0.0290217	1.27E-17	-0.122541	0.0883805	1.66E-01	9.58E-01	16	0.871941
ENSG00000108592	17	FTSJ3	61896793	rs1877317	17	61776479	C	T	0.600398	-0.0215331	0.0154525	1.63E-01	0.314869	0.0231625	4.35E-42	-0.0683875	0.0493331	1.66E-01	8.01E-01	20	0.871941
ENSG00000112701	6	SENP6	76311225	rs11756209	6	76402905	G	A	0.33002	-0.0228198	0.0163959	1.64E-01	-0.235488	0.0156425	3.23E-51	0.0969043	0.0699221	1.66E-01	8.86E-01	20	0.871941
ENSG00000120253	6	NUP43	150045451	rs10872644	6	150062955	C	T	0.360835	-0.0211049	0.0151819	1.64E-01	-0.382586	0.0234379	6.73E-60	0.0551638	0.039826	1.66E-01	4.51E-01	20	0.871941
ENSG00000272760	7	RP11-5C23.1	154742936	rs57164738	7	154716432	T	C	0.181909	0.0246108	0.0174081	1.57E-01	0.329816	0.0478322	5.38E-12	0.0746198	0.0538792	1.66E-01	6.61E-01	12	0.871941
ENSG00000182871	21	COL18A1	46825052	rs2274808	21	46906627	T	C	0.234592	-0.0257328	0.0185463	1.65E-01	-0.723495	0.0335386	3.29E-103	0.0355673	0.0256873	1.66E-01	1.07E-01	20	0.871941
ENSG00000204653	19	ASPDH	51014857	rs3745518	19	50962062	A	G	0.559642	-0.0212741	0.0148617	1.52E-01	-0.203287	0.0372626	4.88E-08	0.104651	0.0755817	1.66E-01	8.89E-01	6	0.871941
ENSG00000241852	8	C8orf58	22457114	rs755934	8	22457205	G	T	0.33499	0.0229738	0.0163194	1.59E-01	0.220047	0.0296224	1.10E-13	0.104404	0.0754833	1.67E-01	1.86E-01	20	0.871941
ENSG00000198399	2	ITSN2	24425733	rs2543672	2	24460832	T	C	0.981113	0.0948802	0.0671495	1.58E-01	0.25072	0.0375955	2.58E-11	0.378431	0.273772	1.67E-01	9.95E-01	7	0.871941
ENSG00000139160	12	METTL20	31800094	rs12818452	12	31867507	T	C	0.553678	0.0211898	0.0148401	1.53E-01	-0.157237	0.0285258	3.55E-08	-0.134763	0.0974957	1.67E-01	4.97E-01	9	0.871941
ENSG00000160712	1	IL6R	154377669	rs4553185	1	154410955	T	C	0.54672	0.020782	0.0148274	1.61E-01	-0.116374	0.0140717	1.34E-16	-0.178579	0.129228	1.67E-01	2.29E-01	7	0.871941
ENSG00000104921	19	FCER2	7753644	rs11260012	19	7759569	C	T	0.498012	0.0209352	0.0148798	1.59E-01	-0.169393	0.0233811	4.33E-13	-0.12359	0.089483	1.67E-01	6.27E-02	5	0.871941
ENSG00000214837	1	RP11-261C10.3	243242159	rs116319135	1	243270214	A	G	0.23161	0.0266937	0.0187614	1.55E-01	0.27396	0.047799	9.95E-09	0.0974365	0.0705608	1.67E-01	6.71E-01	6	0.871941
ENSG00000099917	22	MED15	20850200	rs73159140	22	20935946	A	G	0.158052	-0.0249307	0.0178091	1.62E-01	-0.180527	0.0214912	4.46E-17	0.1381	0.100011	1.67E-01	9.77E-01	14	0.871941
ENSG00000002919	17	SNX11	46180719	rs3744347	17	46178674	A	G	0.76839	0.0240109	0.0173144	1.66E-01	0.285839	0.0191272	1.70E-50	0.0840015	0.0608342	1.67E-01	1.04E-01	20	0.871941
ENSG00000255518	8	RP11-148O21.4	11413760	rs2618444	8	11338370	C	A	0.242545	-0.0241658	0.0169822	1.55E-01	-0.202402	0.035584	1.29E-08	0.119395	0.0864892	1.67E-01	4.23E-01	7	0.871941
ENSG00000215788	1	TNFRSF25	6521211	rs14708	1	6527333	G	A	0.147117	0.0284469	0.020178	1.59E-01	-0.152298	0.0224754	1.23E-11	-0.186784	0.135327	1.68E-01	5.08E-01	8	0.871941
ENSG00000151893	10	CACUL1	120433679	rs4752199	10	120513708	C	G	0.670974	-0.0222573	0.0156951	1.56E-01	-0.086455	0.0144139	2.00E-09	0.257444	0.186546	1.68E-01	8.26E-01	3	0.871941
ENSG00000267194	17	RP1-193H18.2	67547499	rs2716196	17	67527594	T	C	0.634195	0.0212255	0.0150266	1.58E-01	0.11633	0.0180589	1.18E-10	0.182459	0.132241	1.68E-01	6.12E-01	4	0.871941
ENSG00000214106	7	PAXIP1-AS2	154720208	rs3844197	7	154771016	G	T	0.32505	0.0216909	0.0156265	1.65E-01	0.431741	0.0369284	1.41E-31	0.0502405	0.0364484	1.68E-01	6.41E-01	20	0.871941
ENSG00000088970	20	PLK1S1	21106624	rs6047257	20	21095977	A	C	0.626243	-0.0216273	0.0156146	1.66E-01	-0.374267	0.0273717	1.46E-42	0.0577858	0.041934	1.68E-01	8.54E-01	20	0.871941
ENSG00000241134	7	RP5-1051J4.4	150446824	rs11760839	7	150442215	C	A	0.308151	-0.0209891	0.0151502	1.66E-01	-0.494152	0.0383092	4.56E-38	0.042475	0.0308353	1.68E-01	2.00E-01	20	0.871941
ENSG00000242616	9	GNG10	114423615	rs7045665	9	114434070	G	A	0.609344	-0.0225269	0.0162674	1.66E-01	-0.165209	0.012396	1.60E-40	0.136354	0.0989957	1.68E-01	1.43E-01	20	0.871941
ENSG00000076944	19	STXBP2	7701767	rs794069	19	7714951	C	G	0.664016	-0.0227374	0.0164068	1.66E-01	0.179369	0.014696	2.91E-34	-0.126763	0.0920573	1.69E-01	7.50E-01	20	0.871941
ENSG00000142089	11	IFITM3	319669	rs1058935	11	308363	C	G	0.538767	0.0205431	0.0148956	1.68E-01	0.700859	0.0313986	2.29E-110	0.0293113	0.0212939	1.69E-01	3.35E-01	20	0.871941
ENSG00000260231	7	JHDM1D-AS1	139877061	rs73160864	7	139923817	A	C	0.0715706	-0.0415202	0.0298345	1.64E-01	-0.460737	0.0493229	9.52E-21	0.0901169	0.0654686	1.69E-01	3.65E-01	4	0.871941
ENSG00000113971	3	NPHP3	132276986	rs7622700	3	132446336	T	G	0.422465	-0.0207845	0.0150552	1.67E-01	-0.425623	0.0245581	2.73E-67	0.0488331	0.0354842	1.69E-01	4.89E-01	20	0.871941
ENSG00000183092	14	BEGAIN	101003486	rs34076421	14	101014418	C	G	0.411531	0.020651	0.0149958	1.68E-01	-1.03835	0.0277791	8.63E-306	-0.0198883	0.0144517	1.69E-01	4.53E-01	20	0.871941
ENSG00000269439	19	CTD-3131K8.2	17599799	rs1808559	19	17606251	T	C	0.87674	-0.0282602	0.0202297	1.62E-01	-0.411741	0.0515797	1.43E-15	0.0686359	0.0498788	1.69E-01	1.45E-01	10	0.871941
ENSG00000196458	12	ZNF605	133498019	rs11147178	12	133531127	T	G	0.508946	0.0210187	0.0151829	1.66E-01	0.350399	0.0280163	6.84E-36	0.059985	0.0435949	1.69E-01	6.53E-01	20	0.871941
ENSG00000272777	4	RP11-571L19.8	99988407	rs116837684	4	100041788	G	C	0.028827	-0.0510885	0.0364102	1.61E-01	1.03124	0.148112	3.34E-12	-0.0495408	0.036017	1.69E-01	4.83E-01	7	0.871941
ENSG00000158966	1	CACHD1	64936428	rs4915981	1	64971903	C	T	0.831014	0.0344115	0.0244037	1.59E-01	0.3011	0.048298	4.54E-10	0.114286	0.0830959	1.69E-01	7.02E-01	6	0.871941
ENSG00000163975	3	MFI2	196715492	rs73210513	3	196856065	C	T	0.157058	0.0275403	0.0198689	1.66E-01	-0.468979	0.0449155	1.60E-25	-0.058724	0.042738	1.69E-01	6.07E-02	16	0.871941
ENSG00000224635	20	RP4-564F22.5	37034658	rs1000675	20	37043873	T	C	0.213718	-0.0277706	0.0201508	1.68E-01	0.790257	0.0457418	7.08E-67	-0.0351412	0.02558	1.70E-01	8.23E-01	20	0.871941
ENSG00000269940	14	RP11-73M18.7	104160897	rs12884809	14	104095320	A	G	0.310139	0.0212929	0.0150058	1.56E-01	0.230884	0.0421721	4.38E-08	0.0922234	0.0671403	1.70E-01	2.71E-01	8	0.871941
ENSG00000141424	18	SLC39A6	33688495	rs1785907	18	33731922	G	A	0.38171	-0.0215752	0.0153453	1.60E-01	0.119721	0.0187623	1.76E-10	-0.180212	0.13125	1.70E-01	2.86E-01	10	0.871941
ENSG00000064545	19	TMEM161A	19229978	rs75173435	19	19246135	C	G	0.0298211	0.0534448	0.0382008	1.62E-01	-0.248315	0.0347914	9.52E-13	-0.21523	0.156768	1.70E-01	NA	NA	0.871941
ENSG00000259031	14	CTD-2062F14.3	101005276	rs34076421	14	101014418	C	G	0.411531	0.020651	0.0149958	1.68E-01	-0.712181	0.0436683	8.53E-60	-0.0289968	0.0211311	1.70E-01	4.10E-01	20	0.871941
ENSG00000160111	19	CPAMD8	17003758	rs113539641	19	17066061	C	T	0.202783	0.0236082	0.0170844	1.67E-01	0.496551	0.0429049	5.63E-31	0.0475444	0.0346505	1.70E-01	3.49E-01	7	0.871941
ENSG00000160716	1	CHRNB2	154540257	rs11264222	1	154554357	T	C	0.327038	-0.0220313	0.0157496	1.62E-01	0.257395	0.0367771	2.58E-12	-0.0855933	0.0623987	1.70E-01	1.83E-01	5	0.871941
ENSG00000089169	12	RPH3A	113008184	rs7979186	12	113325460	C	T	0.426441	0.0214449	0.0156106	1.70E-01	0.773607	0.034312	1.46E-112	0.0277207	0.0202164	1.70E-01	5.46E-01	20	0.871941
ENSG00000172123	17	SLFN12	33738079	rs1838150	17	33760211	T	C	0.911531	0.0519944	0.0376906	1.68E-01	-0.461228	0.0373735	5.44E-35	-0.11273	0.0822269	1.70E-01	1.26E-01	20	0.871941
ENSG00000188076	11	SCGB1C1	193080	rs11604127	11	196944	T	C	0.2167	-0.0225574	0.0162977	1.66E-01	0.476006	0.0484997	9.74E-23	-0.0473889	0.0345772	1.71E-01	7.22E-01	20	0.871941
ENSG00000065413	2	ANKRD44	197831741	rs715185	2	197855152	C	T	0.805169	0.0271646	0.0195088	1.64E-01	-0.148854	0.0192235	9.69E-15	-0.182492	0.133162	1.71E-01	4.66E-01	9	0.871941
ENSG00000267547	17	RP11-686D22.4	33730856	rs1838150	17	33760211	T	C	0.911531	0.0519944	0.0376906	1.68E-01	-0.486281	0.0418573	3.35E-31	-0.106923	0.0780524	1.71E-01	4.55E-01	20	0.871941
ENSG00000166582	17	CENPV	16245848	rs3112527	17	16248906	T	C	0.464215	0.0205044	0.0147568	1.65E-01	0.24521	0.0300148	3.09E-16	0.0836198	0.0610445	1.71E-01	7.01E-01	20	0.871941
ENSG00000171055	2	FEZ2	36778570	rs3770809	2	36780952	A	C	0.387674	0.0209192	0.0152119	1.69E-01	0.327945	0.0215528	2.77E-52	0.0637887	0.0465746	1.71E-01	2.34E-01	20	0.871941
ENSG00000160208	21	RRP1B	45079429	rs1454651	21	45012476	G	A	0.636183	-0.0225233	0.015965	1.58E-01	-0.0848932	0.0149412	1.33E-08	0.265313	0.19377	1.71E-01	1.33E-01	7	0.871941
ENSG00000267648	17	RP11-686D22.3	33733967	rs1838150	17	33760211	T	C	0.911531	0.0519944	0.0376906	1.68E-01	-0.446719	0.0419663	1.85E-26	-0.116392	0.0850776	1.71E-01	2.45E-01	20	0.871941
ENSG00000109670	4	FBXW7	153242410	rs11931711	4	153291513	T	C	0.300199	0.0220498	0.0156187	1.58E-01	0.0950538	0.0171627	3.05E-08	0.231972	0.169569	1.71E-01	9.60E-01	6	0.871941
ENSG00000155629	10	PIK3AP1	98353069	rs1023742	10	98423739	T	C	0.431412	-0.0213185	0.0153493	1.65E-01	0.109268	0.0139556	4.89E-15	-0.195103	0.142667	1.71E-01	9.04E-01	6	0.871941
ENSG00000092758	20	COL9A3	61447596	rs2294994	20	61464497	A	G	0.217694	-0.025827	0.0188491	1.71E-01	-0.799846	0.0369405	5.78E-104	0.03229	0.0236131	1.71E-01	1.61E-01	20	0.871941
ENSG00000238243	1	OR2W3	248031277	rs11204523	1	248020556	C	G	0.761431	0.0241708	0.0174916	1.67E-01	0.217876	0.0236493	3.18E-20	0.110938	0.0811804	1.72E-01	3.58E-01	20	0.871941
ENSG00000225978	20	HAR1A	61733483	rs750697	20	61735419	A	G	0.247515	0.0238128	0.0173201	1.69E-01	-0.437819	0.0396932	2.74E-28	-0.0543896	0.0398661	1.72E-01	3.01E-01	20	0.871941
ENSG00000145020	3	AMT	49454211	rs11720657	3	49392620	G	A	0.76839	0.0250206	0.0182616	1.71E-01	0.355135	0.0240382	2.16E-49	0.0704538	0.0516422	1.72E-01	9.07E-01	20	0.871941
ENSG00000108528	17	SLC25A11	4840425	rs238231	17	4886772	G	A	0.703777	0.021535	0.0153664	1.61E-01	0.0753161	0.012727	3.26E-09	0.285928	0.209668	1.73E-01	2.44E-01	15	0.871941
ENSG00000171574	19	ZNF584	58912871	rs12980907	19	58956326	T	C	0.238569	0.0244519	0.0177308	1.68E-01	-0.390176	0.0433764	2.36E-19	-0.0626689	0.045974	1.73E-01	1.92E-01	20	0.871941
ENSG00000267102	17	RP11-686D22.7	33736621	rs1838150	17	33760211	T	C	0.911531	0.0519944	0.0376906	1.68E-01	-0.397282	0.0455081	2.55E-18	-0.130875	0.0960483	1.73E-01	3.38E-01	18	0.871941
ENSG00000122034	13	GTF3A	27998681	rs1049302	13	27998769	C	T	0.769384	-0.0227961	0.0164999	1.67E-01	0.219951	0.0266988	1.75E-16	-0.103642	0.0760638	1.73E-01	7.71E-01	20	0.871941
ENSG00000132622	20	HSPA12B	3713314	rs45495794	20	3734167	C	T	0.0596421	-0.0584526	0.0427234	1.71E-01	1.51644	0.102749	2.70E-49	-0.0385459	0.0282943	1.73E-01	2.51E-01	12	0.871941
ENSG00000235505	11	RP11-693N9.2	104772276	rs11226550	11	104777311	A	G	0.222664	0.0226125	0.016215	1.63E-01	-0.182112	0.028601	1.92E-10	-0.124168	0.0911491	1.73E-01	5.44E-01	12	0.871941
ENSG00000205559	22	CHKB-AS1	51021455	rs131756	22	51021599	T	C	0.525845	-0.0207428	0.0149074	1.64E-01	-0.308543	0.0461518	2.30E-11	0.0672282	0.0493509	1.73E-01	4.10E-02	20	0.871941
ENSG00000168546	8	GFRA2	21547915	rs1479057	8	21763362	C	T	0.571571	-0.0215047	0.015585	1.68E-01	0.268455	0.032234	8.20E-17	-0.0801054	0.0588458	1.73E-01	5.39E-01	20	0.871941
ENSG00000236493	10	EIF2S2P3	94428502	rs2185756	10	94430497	C	A	0.427435	-0.0203287	0.0148104	1.70E-01	0.401849	0.0388575	4.57E-25	-0.0505879	0.0371788	1.74E-01	2.44E-01	20	0.871941
ENSG00000110203	11	FOLR3	71825915	rs7939676	11	71870070	T	C	0.0984095	-0.0314948	0.0230931	1.73E-01	1.01635	0.0521339	1.21E-84	-0.0309881	0.0227771	1.74E-01	5.49E-01	20	0.871941
ENSG00000129925	16	TMEM8A	420773	rs11648905	16	425298	T	G	0.423459	-0.0205743	0.0149865	1.70E-01	-0.140394	0.0139221	6.49E-24	0.146547	0.107731	1.74E-01	2.00E-01	20	0.871941
ENSG00000104774	19	MAN2B1	12757325	rs10469365	19	12731874	G	A	0.0974155	-0.0370096	0.0269714	1.70E-01	-0.300386	0.0289846	3.63E-25	0.123207	0.0905727	1.74E-01	1.30E-01	20	0.871941
ENSG00000182093	21	WRB	40752170	rs13051949	21	40760605	T	A	0.693837	-0.0240482	0.0176104	1.72E-01	-0.339112	0.0219898	1.18E-53	0.0709152	0.0521341	1.74E-01	1.21E-01	20	0.871941
ENSG00000226232	16	RP11-419C5.2	70010291	rs5021016	16	70091568	T	C	0.794235	-0.0265236	0.0194324	1.72E-01	-0.540274	0.0332233	1.84E-59	0.0490929	0.0360941	1.74E-01	4.52E-01	20	0.871941
ENSG00000134061	5	CD180	66478103	rs3733912	5	66492725	C	G	0.202783	-0.0256724	0.0186839	1.69E-01	-0.288063	0.0306666	5.81E-21	0.0891208	0.0655507	1.74E-01	4.46E-01	14	0.871941
ENSG00000249863	4	RP11-177C12.1	37869913	rs28402184	4	37863013	T	C	0.470179	-0.0205739	0.0148607	1.66E-01	-0.153138	0.0212904	6.35E-13	0.134349	0.0988224	1.74E-01	9.30E-01	13	0.871941
ENSG00000267711	17	RP11-686D22.5	33727897	rs1838150	17	33760211	T	C	0.911531	0.0519944	0.0376906	1.68E-01	-0.382242	0.0490917	6.90E-15	-0.136025	0.10014	1.74E-01	5.94E-01	9	0.871941
ENSG00000101190	20	TCFL5	61472467	rs2294994	20	61464497	A	G	0.217694	-0.025827	0.0188491	1.71E-01	-0.296089	0.0287598	7.40E-25	0.0872272	0.0642216	1.74E-01	1.87E-01	14	0.871941
ENSG00000268895	19	A1BG-AS1	58859117	rs893180	19	58865091	G	A	0.93837	-0.0504619	0.0367937	1.70E-01	0.629143	0.0649061	3.22E-22	-0.0802074	0.0590647	1.74E-01	3.57E-01	15	0.871941
ENSG00000031081	3	ARHGAP31	119013220	rs140692721	3	119041972	A	G	0.0258449	-0.0658216	0.0473044	1.64E-01	-0.524533	0.0843192	4.95E-10	0.125486	0.0924123	1.74E-01	NA	NA	0.871941
ENSG00000236383	17	LINC00854	41368960	rs799917	17	41244936	A	G	0.362823	0.021122	0.0152089	1.65E-01	-0.22956	0.0356514	1.20E-10	-0.0920108	0.0677759	1.75E-01	2.97E-01	6	0.871941
ENSG00000272455	1	RP4-758J18.13	1344476	rs28418680	1	1343666	A	G	0.0914513	-0.028954	0.0209223	1.66E-01	-0.283406	0.0408767	4.11E-12	0.102164	0.0752807	1.75E-01	8.93E-01	7	0.871941
ENSG00000172466	18	ZNF24	32912176	rs62096496	18	32823757	C	A	0.362823	-0.0229092	0.0166562	1.69E-01	0.119424	0.0143823	1.01E-16	-0.191831	0.141372	1.75E-01	3.63E-02	20	0.871941
ENSG00000171621	1	SPSB1	9352939	rs72641831	1	9335173	T	G	0.266402	-0.0263175	0.0191839	1.70E-01	-0.38667	0.0422749	5.88E-20	0.0680619	0.050168	1.75E-01	6.29E-01	11	0.871941
ENSG00000115009	2	CCL20	228678558	rs1811711	2	228670476	G	C	0.17992	0.0286579	0.0209345	1.71E-01	-0.395784	0.0389888	3.27E-24	-0.0724079	0.0533725	1.75E-01	2.56E-01	12	0.871941
ENSG00000255860	11	RP11-807H22.6	71883483	rs75313463	11	71867841	C	A	0.0994036	-0.0315084	0.0230906	1.72E-01	0.916402	0.0741903	4.75E-35	-0.0343827	0.0253503	1.75E-01	6.43E-01	20	0.871941
ENSG00000114491	3	UMPS	124449213	rs4678147	3	124455680	A	G	0.573559	0.0203796	0.0147979	1.68E-01	0.143108	0.0183909	7.17E-15	0.142407	0.105011	1.75E-01	8.48E-01	8	0.871941
ENSG00000065029	6	ZNF76	35226686	rs9380500	6	35266231	C	G	0.832008	-0.0293234	0.0214269	1.71E-01	0.149201	0.0152521	1.34E-22	-0.196536	0.14501	1.75E-01	8.25E-02	20	0.871941
ENSG00000270030	11	RP11-326C3.13	325703	rs9704354	11	326718	A	G	0.353877	-0.0204438	0.0150543	1.74E-01	0.80242	0.0386139	6.48E-96	-0.0254777	0.0188011	1.75E-01	3.82E-01	20	0.871941
ENSG00000228668	7	TRGV5P	38384631	rs60306481	7	38387076	A	G	0.244533	-0.0226154	0.0166717	1.75E-01	1.05403	0.050561	1.63E-96	-0.0214561	0.0158506	1.76E-01	9.48E-01	20	0.871941
ENSG00000167748	19	KLK1	51322404	rs62115586	19	51311405	C	G	0.0964215	0.0277149	0.0198416	1.62E-01	0.325076	0.0593135	4.24E-08	0.0852567	0.0629879	1.76E-01	8.85E-01	8	0.871941
ENSG00000163964	3	PIGX	196366646	rs75391517	3	196415355	C	G	0.229622	-0.024507	0.0179351	1.72E-01	-0.233142	0.0239535	2.18E-22	0.105116	0.0776822	1.76E-01	9.22E-01	13	0.871941
ENSG00000050344	7	NFE2L3	26191860	rs2107348	7	26155514	G	A	0.21173	0.0254967	0.0185966	1.70E-01	-0.237714	0.0283001	4.47E-17	-0.107258	0.0792662	1.76E-01	5.17E-01	7	0.871941
ENSG00000157578	21	LCA5L	40777770	rs2837002	21	40763986	G	T	0.693837	-0.023977	0.0176128	1.73E-01	-0.602716	0.04901	9.31E-35	0.0397816	0.0294009	1.76E-01	1.52E-01	20	0.871941
ENSG00000136732	2	GYPC	127413509	rs1813402	2	127404215	G	A	0.663022	0.0216897	0.015666	1.66E-01	0.116307	0.0182544	1.87E-10	0.186487	0.137839	1.76E-01	4.02E-01	6	0.871941
ENSG00000262580	17	RP11-334C17.5	78174472	rs6565646	17	78181132	C	T	0.693837	-0.0209691	0.0154526	1.75E-01	-0.586409	0.0354206	1.46E-61	0.0357585	0.0264396	1.76E-01	9.75E-01	20	0.871941
ENSG00000165097	6	KDM1B	18155560	rs1011620	6	18171477	A	G	0.904573	-0.036409	0.0265925	1.71E-01	0.224292	0.0258982	4.70E-18	-0.162329	0.120034	1.76E-01	3.70E-01	16	0.871941
ENSG00000257605	12	RP11-680A11.5	53692449	rs1056692	12	53687387	G	A	0.33499	0.0220167	0.0158017	1.64E-01	-0.243986	0.0434414	1.95E-08	-0.0902376	0.0667279	1.76E-01	9.74E-01	12	0.871941
ENSG00000189350	2	FAM179A	29179477	rs10197378	2	29181107	A	G	0.206759	0.0304041	0.0221604	1.70E-01	0.223827	0.0283482	2.89E-15	0.135837	0.10049	1.76E-01	4.70E-01	20	0.871941
ENSG00000169964	3	TMEM42	44903361	rs146753246	3	44859164	T	C	0.05666	0.0523313	0.0375376	1.63E-01	-0.308256	0.0559564	3.61E-08	-0.169766	0.125613	1.77E-01	8.98E-01	3	0.871941
ENSG00000211734	7	TRBV5-1	142020496	rs9648789	7	142039520	T	C	0.393638	-0.0215514	0.0155182	1.65E-01	-0.131411	0.0225463	5.59E-09	0.164	0.121395	1.77E-01	8.91E-01	4	0.871941
ENSG00000078140	4	UBE2K	39699664	rs767617	4	39696766	T	C	0.501988	-0.0206476	0.0149938	1.68E-01	-0.102743	0.0148541	4.62E-12	0.200964	0.148799	1.77E-01	2.77E-02	10	0.871941
ENSG00000174238	17	PITPNA	1421012	rs17821294	17	1459583	T	G	0.119284	-0.0347345	0.0256363	1.75E-01	0.587253	0.0367994	2.50E-57	-0.0591474	0.0438117	1.77E-01	1.80E-01	20	0.871941
ENSG00000184898	2	RBM43	152104454	rs3908118	2	152089155	G	C	0.428429	0.0200848	0.0147998	1.75E-01	-0.357145	0.027317	4.63E-39	-0.0562371	0.0416618	1.77E-01	2.79E-01	20	0.871941
ENSG00000169684	15	CHRNA5	78857862	rs905740	15	78844386	C	T	0.624254	0.0209689	0.0152412	1.69E-01	-0.35253	0.0507095	3.60E-12	-0.0594812	0.0440723	1.77E-01	5.34E-02	14	0.871941
ENSG00000215190	6	LINC00680	58272352	rs4928424	6	58273984	G	T	0.713718	0.0215126	0.0159	1.76E-01	-0.735037	0.0396146	7.47E-77	-0.0292674	0.021689	1.77E-01	9.05E-01	20	0.871941
ENSG00000107798	10	LIPA	90973326	rs1412444	10	91002927	T	C	0.360835	0.0202688	0.0149814	1.76E-01	0.509439	0.0297184	7.19E-66	0.0397865	0.0294991	1.77E-01	3.36E-01	15	0.871941
ENSG00000166478	11	ZNF143	9481866	rs11042379	11	9497952	A	G	0.0715706	0.0412884	0.0302455	1.72E-01	0.301289	0.0358255	4.10E-17	0.137039	0.101701	1.78E-01	3.57E-01	18	0.873737
ENSG00000127511	19	SIN3B	16940211	rs118107491	19	16913358	T	C	0.0785288	0.0317038	0.0233851	1.75E-01	-0.561499	0.0468232	3.92E-33	-0.0564628	0.0419129	1.78E-01	7.78E-01	4	0.873737
ENSG00000101057	20	MYBL2	42295754	rs285205	20	42296644	C	A	0.855865	-0.0279822	0.0205358	1.73E-01	-0.178782	0.0203007	1.29E-18	0.156516	0.116232	1.78E-01	9.06E-01	20	0.873737
ENSG00000163682	4	RPL9	39455744	rs2125313	4	39458051	G	A	0.67992	0.0209059	0.0154728	1.77E-01	-0.218939	0.0140657	1.25E-54	-0.0954873	0.0709375	1.78E-01	8.20E-01	20	0.873737
ENSG00000129219	17	PLD2	4710391	rs72833202	17	4706109	C	T	0.157058	-0.0274526	0.0203193	1.77E-01	0.631589	0.0428529	3.65E-49	-0.0434659	0.0323066	1.78E-01	6.44E-01	20	0.873737
ENSG00000229833	19	PET100	7694623	rs794085	19	7694602	G	C	0.253479	0.0241174	0.0178464	1.77E-01	-0.360807	0.0256285	5.16E-45	-0.0668429	0.0496898	1.79E-01	1.18E-01	14	0.874899
ENSG00000273270	7	RP11-212P7.2	128164070	rs113790722	7	128171094	G	A	0.292247	-0.0222323	0.0164643	1.77E-01	-0.347899	0.0231039	3.06E-51	0.0639045	0.0475148	1.79E-01	4.85E-01	20	0.874899
ENSG00000272195	1	RP11-156E8.1	245132652	rs7545078	1	245133489	G	T	0.558648	0.0209138	0.0154662	1.76E-01	0.559633	0.0455884	1.22E-34	0.0373706	0.0278035	1.79E-01	9.00E-01	20	0.874899
ENSG00000172551	12	MUCL1	55224303	rs7967980	12	55335003	T	C	0.356859	-0.0216708	0.0157186	1.68E-01	0.308368	0.0514595	2.07E-09	-0.0702758	0.0523052	1.79E-01	8.06E-01	7	0.874899
ENSG00000107317	9	PTGDS	139871956	rs12379667	9	139859954	T	C	0.518887	0.0203503	0.015068	1.77E-01	-0.314099	0.0245815	2.18E-37	-0.0647894	0.0482394	1.79E-01	2.37E-01	20	0.874899
ENSG00000233306	7	TRGV2	38402465	rs62443296	7	38206812	T	C	0.11829	0.028494	0.0209036	1.73E-01	-0.375669	0.0478886	4.34E-15	-0.0758487	0.0564775	1.79E-01	1.42E-01	19	0.874899
ENSG00000171953	17	ATPAF2	17880723	rs11656629	17	17907768	T	C	0.0427435	-0.0384595	0.0281651	1.72E-01	-0.433161	0.0596942	3.98E-13	0.088788	0.0661635	1.80E-01	6.11E-01	7	0.877915
ENSG00000130175	19	PRKCSH	11546109	rs8101357	19	11560753	T	G	0.0894632	-0.0379599	0.0278458	1.73E-01	0.194929	0.0263367	1.35E-13	-0.194737	0.145254	1.80E-01	5.31E-01	12	0.877915
ENSG00000184203	3	PPP1R2	195241221	rs823527	3	195278156	G	A	0.055666	-0.0875713	0.0638998	1.71E-01	-0.24846	0.0391348	2.17E-10	0.352456	0.263107	1.80E-01	6.05E-01	7	0.877915
ENSG00000214402	9	LCNL1	139876356	rs12379667	9	139859954	T	C	0.518887	0.0203503	0.015068	1.77E-01	-0.347933	0.0341126	1.99E-24	-0.0584891	0.0436852	1.81E-01	1.26E-01	19	0.880918
ENSG00000020181	8	GPR124	37641709	rs7827048	8	37656183	T	C	0.54175	-0.0204544	0.0150489	1.74E-01	-0.267874	0.0345374	8.76E-15	0.0763583	0.0570351	1.81E-01	9.24E-01	7	0.880918
ENSG00000249741	4	RP11-673E1.3	144832667	rs7685385	4	144951004	A	C	0.338966	-0.0212762	0.0157246	1.76E-01	0.427941	0.0466214	4.35E-20	-0.0497176	0.0371418	1.81E-01	9.70E-01	9	0.880918
ENSG00000100181	22	TPTEP1	17082777	rs8139954	22	17238335	A	C	0.39165	-0.0213042	0.0158591	1.79E-01	0.56625	0.044043	7.88E-38	-0.0376233	0.0281597	1.82E-01	4.53E-01	20	0.882661
ENSG00000172967	22	XKR3	17264302	rs8139954	22	17238335	A	C	0.39165	-0.0213042	0.0158591	1.79E-01	0.451857	0.0351668	8.72E-38	-0.0471481	0.0352889	1.82E-01	7.34E-01	20	0.882661
ENSG00000154127	11	UBASH3B	122526383	rs7944748	11	122506308	G	T	0.372763	-0.0206063	0.0152752	1.77E-01	-0.268325	0.0303841	1.04E-18	0.076796	0.0575883	1.82E-01	7.36E-02	20	0.882661
ENSG00000111906	6	HDDC2	125541108	rs1040803	6	125596957	T	C	0.473161	0.0200838	0.015013	1.81E-01	-0.486824	0.0291014	8.12E-63	-0.0412547	0.0309371	1.82E-01	5.28E-01	20	0.882661
ENSG00000261824	19	LINC00662	28175488	rs3746157	19	28263435	C	A	0.797217	0.0215139	0.016065	1.81E-01	0.639926	0.0443903	4.11E-47	0.0336194	0.0252126	1.82E-01	9.81E-01	10	0.882661
ENSG00000231412	19	CTC-490G23.2	43833447	rs8099964	19	43852065	G	C	0.627237	0.0208755	0.0155956	1.81E-01	0.516063	0.0351007	6.23E-49	0.0404515	0.0303453	1.83E-01	9.22E-01	20	0.88302
ENSG00000170445	5	HARS	140052758	rs2230361	5	140057535	A	G	0.0596421	0.0353629	0.0258725	1.72E-01	0.237197	0.0406806	5.52E-09	0.149087	0.112033	1.83E-01	3.65E-01	5	0.88302
ENSG00000213088	1	DARC	159173097	rs11265172	1	159302455	A	G	0.0258449	0.0827815	0.0612172	1.76E-01	-0.370492	0.0499356	1.18E-13	-0.223437	0.167954	1.83E-01	3.79E-01	3	0.88302
ENSG00000121410	19	A1BG	58856544	rs1265960	19	58859822	A	G	0.932406	-0.0495459	0.0368235	1.78E-01	0.49189	0.0555061	7.87E-19	-0.100726	0.0757192	1.83E-01	2.94E-02	14	0.88302
ENSG00000145743	5	FBXL17	107194736	rs57268633	5	107753542	T	C	0.141153	-0.0279963	0.0205606	1.73E-01	-0.173415	0.0278748	4.93E-10	0.161441	0.12137	1.83E-01	9.83E-02	13	0.88302
ENSG00000145439	4	CBR4	169784921	rs17054653	4	169934459	T	C	0.124254	0.0376682	0.0275056	1.71E-01	0.1685	0.0302561	2.56E-08	0.22355	0.168101	1.84E-01	7.13E-01	8	0.88302
ENSG00000154429	1	CCSAP	229456758	rs12756927	1	229477767	G	A	0.144135	-0.0286278	0.0213567	1.80E-01	0.285443	0.027034	4.63E-26	-0.100293	0.07542	1.84E-01	5.30E-01	6	0.88302
ENSG00000004864	7	SLC25A13	95749532	rs12216562	7	95967710	G	A	0.707753	-0.02122	0.0157841	1.79E-01	-0.278585	0.0308581	1.75E-19	0.0761707	0.0572829	1.84E-01	9.14E-01	20	0.88302
ENSG00000019169	2	MARCO	119699742	rs10184214	2	119717450	C	G	0.238569	0.0217084	0.0162599	1.82E-01	-0.435087	0.0303379	1.21E-46	-0.0498944	0.0375332	1.84E-01	9.15E-01	20	0.88302
ENSG00000132274	11	TRIM22	5710919	rs2291841	11	5710896	C	A	0.0646123	-0.0329229	0.0245319	1.80E-01	-0.266123	0.0278123	1.08E-21	0.123713	0.0930848	1.84E-01	9.50E-01	10	0.88302
ENSG00000205937	16	RNPS1	2303117	rs12386039	16	2321036	G	A	0.403579	-0.0202621	0.0150874	1.79E-01	-0.140605	0.0155776	1.78E-19	0.144107	0.108485	1.84E-01	4.89E-01	8	0.88302
ENSG00000149218	11	ENDOD1	94822974	rs646809	11	94834871	T	C	0.776342	-0.0239429	0.0177973	1.79E-01	0.225482	0.0269085	5.31E-17	-0.106185	0.0799408	1.84E-01	6.13E-01	20	0.88302
ENSG00000238152	12	OR7E140P	8567376	rs10841459	12	8548158	A	G	0.5	-0.0207935	0.015336	1.75E-01	0.265358	0.0405455	5.96E-11	-0.0783602	0.0590208	1.84E-01	2.40E-01	6	0.88302
ENSG00000218510	1	LINC00339	22351681	rs2255282	1	22352040	T	G	0.507952	0.0198909	0.0148803	1.81E-01	-0.332944	0.0298552	7.01E-29	-0.0597425	0.045013	1.84E-01	1.10E-01	20	0.88302
ENSG00000180875	1	GREM2	240652873	rs4659992	1	240816523	A	T	0.484095	0.0201501	0.0148404	1.75E-01	0.214694	0.0342371	3.59E-10	0.093855	0.0707253	1.84E-01	NA	NA	0.88302
ENSG00000143578	1	CREB3L4	153940010	rs6671362	1	153943788	G	A	0.477137	-0.0200915	0.0148268	1.75E-01	0.211944	0.0323707	5.85E-11	-0.0947963	0.0714388	1.85E-01	3.40E-01	12	0.883982
ENSG00000237753	2	AC079922.3	113399409	rs11123144	2	113403662	C	T	0.831014	-0.0289567	0.0217742	1.84E-01	-0.816705	0.0446807	1.22E-74	0.0354555	0.0267315	1.85E-01	8.58E-01	20	0.883982
ENSG00000127415	4	IDUA	980785	rs11248061	4	980896	A	C	0.427435	0.0201869	0.0150501	1.80E-01	0.142136	0.0165945	1.08E-17	0.142025	0.107176	1.85E-01	9.69E-01	20	0.883982
ENSG00000169583	9	CLIC3	139889087	rs12379667	9	139859954	T	C	0.518887	0.0203503	0.015068	1.77E-01	-0.11234	0.0165209	1.05E-11	-0.181149	0.136749	1.85E-01	2.37E-01	6	0.883982
ENSG00000069188	17	SDK2	71330523	rs11655934	17	71587577	A	G	0.138171	0.0282038	0.0212482	1.84E-01	-0.815429	0.0463793	3.40E-69	-0.0345877	0.0261318	1.86E-01	2.00E-01	13	0.883982
ENSG00000197345	11	MRPL21	68658744	rs2444765	11	68655063	A	C	0.300199	-0.0202153	0.015247	1.85E-01	-0.508731	0.0232605	4.90E-106	0.0397367	0.0300257	1.86E-01	8.05E-01	20	0.883982
ENSG00000121690	11	DEPDC7	33037410	rs4756561	11	33099455	C	T	0.341948	0.0204522	0.0151473	1.77E-01	0.334645	0.0503788	3.08E-11	0.0611161	0.0461894	1.86E-01	4.22E-01	8	0.883982
ENSG00000198673	12	FAM19A2	62102040	rs2639735	12	62631026	G	C	0.332008	0.0200276	0.0150153	1.82E-01	0.343992	0.0327945	9.67E-26	0.0582211	0.0440016	1.86E-01	6.80E-01	20	0.883982
ENSG00000120696	13	KBTBD7	41763969	rs9525462	13	41768690	C	G	0.83499	-0.0248639	0.0185404	1.80E-01	-0.165017	0.0203204	4.63E-16	0.150675	0.113876	1.86E-01	8.84E-01	8	0.883982
ENSG00000135655	12	USP15	62654119	rs2639735	12	62631026	G	C	0.332008	0.0200276	0.0150153	1.82E-01	0.147666	0.0142738	4.40E-25	0.135628	0.102526	1.86E-01	7.76E-01	20	0.883982
ENSG00000122696	9	SLC25A51	37879400	rs7873508	9	37756254	G	A	0.333002	0.020518	0.0151438	1.75E-01	0.151962	0.0248347	9.42E-10	0.135021	0.102069	1.86E-01	1.25E-01	5	0.883982
ENSG00000101197	20	BIRC7	61867235	rs6089871	20	61898628	C	A	0.515905	0.0198513	0.0149097	1.83E-01	0.492286	0.0425877	6.62E-31	0.0403247	0.0304869	1.86E-01	4.66E-01	20	0.883982
ENSG00000157823	15	AP3S2	90373831	rs2028299	15	90374257	A	C	0.732604	-0.022624	0.0170325	1.84E-01	-0.29814	0.0207513	8.30E-47	0.0758838	0.0573728	1.86E-01	1.87E-01	11	0.883982
ENSG00000272463	6	RP11-532F6.3	708592	rs2244443	6	711150	C	A	0.707753	-0.0221703	0.0166754	1.84E-01	0.54012	0.0427838	1.55E-36	-0.041047	0.0310442	1.86E-01	9.44E-01	20	0.883982
ENSG00000198894	14	KIAA1737	77564440	rs2655995	14	77578367	A	G	0.297217	-0.0221699	0.0164343	1.77E-01	-0.151161	0.023206	7.32E-11	0.146664	0.111027	1.87E-01	9.24E-01	10	0.884456
ENSG00000188372	7	ZP3	76026835	rs1799231	7	76250806	T	C	0.507952	0.0200407	0.0151206	1.85E-01	0.621666	0.0408672	2.95E-52	0.0322371	0.0244149	1.87E-01	7.95E-02	20	0.884456
ENSG00000182272	11	B4GALNT4	369796	rs11246135	11	370831	C	T	0.399602	0.0206574	0.0153497	1.78E-01	0.261582	0.0393526	2.99E-11	0.078971	0.0598709	1.87E-01	1.01E-01	8	0.884456
ENSG00000169972	1	PUSL1	1243947	rs35742679	1	1299068	T	C	0.107356	0.0294429	0.021746	1.76E-01	-0.191334	0.0327943	5.40E-09	-0.153882	0.116675	1.87E-01	9.97E-01	7	0.884456
ENSG00000212743	10	DKFZP667F0711	6392278	rs41291287	10	6275446	C	G	0.0616302	-0.0503715	0.0375861	1.80E-01	-0.373792	0.0503751	1.17E-13	0.134758	0.10218	1.87E-01	NA	NA	0.884456
ENSG00000154328	8	NEIL2	11627148	rs804270	8	11627621	C	G	0.399602	-0.0197826	0.0148484	1.83E-01	0.320072	0.0348463	4.11E-20	-0.0618067	0.0468763	1.87E-01	6.56E-01	20	0.884456
ENSG00000168961	17	LGALS9	25956824	rs3751092	17	25958091	G	A	0.251491	-0.0235617	0.0178491	1.87E-01	-0.620271	0.0239233	3.27E-148	0.0379861	0.0288136	1.87E-01	2.29E-01	20	0.884456
ENSG00000206052	18	DOK6	67068291	rs1790575	18	67519079	T	C	0.519881	-0.019768	0.0148109	1.82E-01	-0.252208	0.0329267	1.86E-14	0.0783798	0.0596098	1.89E-01	8.64E-02	17	0.886159
ENSG00000176393	1	RNPEP	201951500	rs112370844	1	201952310	G	T	0.606362	-0.0200282	0.0152266	1.88E-01	0.650607	0.0178243	1.06E-291	-0.0307839	0.0234189	1.89E-01	7.61E-01	20	0.886159
ENSG00000150712	5	MTMR12	32227100	rs4562053	5	32259504	C	T	0.367793	-0.0204465	0.0151951	1.78E-01	0.162077	0.0264069	8.37E-10	-0.126153	0.095979	1.89E-01	9.65E-01	16	0.886159
ENSG00000128482	17	RNF112	19314438	rs1355128	17	19299144	A	G	0.779324	-0.0228728	0.0173264	1.87E-01	-0.620347	0.0467412	3.37E-40	0.036871	0.028068	1.89E-01	1.73E-01	20	0.886159
ENSG00000054965	11	FAM168A	73111532	rs7112924	11	73106408	T	C	0.10835	-0.0268285	0.0201061	1.82E-01	0.192236	0.0263418	2.93E-13	-0.13956	0.106325	1.89E-01	1.54E-01	19	0.886159
ENSG00000273478	1	RP11-465N4.5	201964824	rs112370844	1	201952310	G	T	0.606362	-0.0200282	0.0152266	1.88E-01	0.659868	0.0359636	3.41E-75	-0.0303518	0.0231344	1.90E-01	7.49E-01	20	0.886159
ENSG00000167842	17	MIS12	5389605	rs8066805	17	5362245	T	C	0.124254	-0.0299056	0.022508	1.84E-01	0.243686	0.0300351	4.92E-16	-0.122722	0.0935951	1.90E-01	4.21E-01	14	0.886159
ENSG00000102524	13	TNFSF13B	108903588	rs73609093	13	108916651	T	C	0.0188867	0.0632246	0.0478427	1.86E-01	-0.510779	0.0491312	2.58E-25	-0.123781	0.0944198	1.90E-01	9.80E-01	5	0.886159
ENSG00000259687	14	RP11-293M10.5	75761107	rs3825701	14	75761222	G	A	0.605368	0.0223852	0.0168937	1.85E-01	0.24632	0.0275668	4.06E-19	0.0908785	0.0693344	1.90E-01	7.00E-01	15	0.886159
ENSG00000126822	14	PLEKHG3	65170820	rs1998120	14	65175364	C	A	0.148111	-0.0266242	0.0202257	1.88E-01	0.489354	0.0346606	2.92E-45	-0.0544068	0.0415107	1.90E-01	1.69E-02	20	0.886159
ENSG00000271553	7	RP11-274B21.10	128307097	rs10229874	7	128232887	A	G	0.709742	0.0217469	0.0164639	1.87E-01	0.298047	0.0282245	4.57E-26	0.0729647	0.0556697	1.90E-01	3.52E-01	20	0.886159
ENSG00000198771	1	RCSD1	167599330	rs11584355	1	167549747	T	C	0.418489	-0.0196309	0.0148169	1.85E-01	0.237166	0.0264806	3.36E-19	-0.0827728	0.0631547	1.90E-01	9.89E-01	18	0.886159
ENSG00000180061	19	TMEM150B	55824169	rs62127760	19	55806791	G	C	0.437376	-0.0199787	0.0148657	1.79E-01	-0.119672	0.0202601	3.49E-09	0.166945	0.127395	1.90E-01	7.36E-01	8	0.886159
ENSG00000108262	17	GIT1	27900487	rs2278217	17	27904617	A	C	0.429423	-0.0195734	0.0148327	1.87E-01	-0.209048	0.0202588	5.79E-25	0.0936311	0.0715314	1.91E-01	3.34E-01	20	0.886159
ENSG00000038219	4	BOD1L1	13570362	rs12506352	4	13580532	G	A	0.134195	0.0271071	0.0205509	1.87E-01	0.172552	0.0172851	1.81E-23	0.157095	0.120135	1.91E-01	7.27E-01	11	0.886159
ENSG00000163807	3	KIAA1143	44779153	rs55814136	3	44818055	G	A	0.594433	0.0196493	0.0148953	1.87E-01	-0.193893	0.0199865	2.98E-22	-0.101341	0.0775292	1.91E-01	3.78E-01	20	0.886159
ENSG00000135452	12	TSPAN31	58131796	rs61938185	12	58201775	A	G	0.0735586	-0.0340218	0.0255471	1.83E-01	-0.420972	0.0616176	8.37E-12	0.0808173	0.0618281	1.91E-01	1.61E-01	8	0.886159
ENSG00000115677	2	HDLBP	242166679	rs62186420	2	242246875	C	T	0.375746	0.0199969	0.0150439	1.84E-01	-0.116089	0.016542	2.25E-12	-0.172255	0.131893	1.92E-01	4.98E-01	17	0.886159
ENSG00000136811	9	ODF2	131217465	rs7864449	9	131272590	C	T	0.266402	0.0231309	0.017274	1.81E-01	0.100422	0.0169957	3.45E-09	0.230337	0.176376	1.92E-01	8.18E-01	6	0.886159
ENSG00000237609	21	AF064858.10	40400461	rs2836876	21	40451794	A	G	0.258449	-0.0234407	0.0177151	1.86E-01	-0.249566	0.0308598	6.11E-16	0.0939259	0.0719275	1.92E-01	2.72E-01	10	0.886159
ENSG00000129422	8	MTUS1	17501304	rs142323734	8	17658751	A	G	0.0258449	0.0724808	0.0553409	1.90E-01	1.34942	0.0825592	4.73E-60	0.0537126	0.0411423	1.92E-01	5.62E-01	20	0.886159
ENSG00000130304	19	SLC27A1	17579578	rs11671932	19	17612671	A	C	0.880716	-0.0269877	0.0202885	1.83E-01	0.226944	0.0334894	1.23E-11	-0.118918	0.0911047	1.92E-01	1.88E-01	5	0.886159
ENSG00000214026	11	MRPL23	1968508	rs1104890	11	1962700	T	C	0.177932	-0.0262404	0.0200687	1.91E-01	-0.831992	0.0421369	8.86E-87	0.0315392	0.0241741	1.92E-01	4.53E-01	17	0.886159
ENSG00000170340	2	B3GNT2	62423248	rs11888817	2	62530980	C	T	0.650099	0.0202872	0.0155128	1.91E-01	0.337026	0.0184555	1.67E-74	0.0601948	0.0461464	1.92E-01	1.85E-01	20	0.886159
ENSG00000069020	5	MAST4	65892176	rs10940094	5	66502865	G	A	0.272366	-0.0225001	0.0170617	1.87E-01	-0.33476	0.037767	7.73E-19	0.0672126	0.051528	1.92E-01	7.58E-01	13	0.886159
ENSG00000169313	3	P2RY12	151055168	rs10513398	3	151105231	G	A	0.480119	0.0197613	0.014788	1.81E-01	-0.154822	0.0258919	2.24E-09	-0.127639	0.0978723	1.92E-01	9.08E-01	3	0.886159
ENSG00000093000	22	NUP50	45559722	rs547698	22	45527845	T	C	0.266402	-0.022881	0.0173624	1.88E-01	-0.189631	0.020974	1.55E-19	0.120661	0.0925264	1.92E-01	3.21E-01	7	0.886159
ENSG00000271344	7	RP11-274B21.9	128330505	rs61312980	7	128194407	A	G	0.290258	-0.0220687	0.0164639	1.80E-01	0.127068	0.0225625	1.78E-08	-0.173676	0.133187	1.92E-01	3.06E-01	3	0.886159
ENSG00000110237	11	ARHGEF17	73019334	rs7102787	11	73012614	G	A	0.10835	-0.0271346	0.0207339	1.91E-01	0.717459	0.0496396	2.39E-47	-0.0378204	0.0290173	1.92E-01	1.89E-01	20	0.886159
ENSG00000237248	12	LINC00987	9392599	rs7957626	12	9199448	T	A	0.32505	0.020974	0.015975	1.89E-01	-0.307125	0.0292319	8.06E-26	-0.0682914	0.0524192	1.93E-01	4.55E-02	20	0.886159
ENSG00000182732	14	RGS6	72399156	rs4902958	14	72427325	A	G	0.175944	0.0253171	0.0190945	1.85E-01	0.245056	0.035853	8.20E-12	0.103311	0.0793714	1.93E-01	5.35E-01	13	0.886159
ENSG00000198496	17	NBR2	41277627	rs2292595	17	41290674	C	G	0.357853	0.0198704	0.0152192	1.92E-01	-0.555185	0.0337896	1.15E-60	-0.0357906	0.0274993	1.93E-01	2.46E-02	20	0.886159
ENSG00000134987	5	WDR36	110427414	rs11466749	5	110412585	G	A	0.16998	-0.0263169	0.0196658	1.81E-01	0.135076	0.0242215	2.45E-08	-0.19483	0.149724	1.93E-01	9.40E-01	7	0.886159
ENSG00000197520	1	FAM177B	222910549	rs61837143	1	222947204	A	C	0.769384	-0.024725	0.0188391	1.89E-01	0.384553	0.0387377	3.17E-23	-0.0642954	0.0494159	1.93E-01	9.38E-01	20	0.886159
ENSG00000103111	16	MON1B	77224732	rs7196424	16	77237715	G	C	0.564612	0.019424	0.0147805	1.89E-01	0.140869	0.0152469	2.48E-20	0.137887	0.10598	1.93E-01	3.93E-01	20	0.886159
ENSG00000230373	15	GOLGA6L5	85051116	rs11637666	15	84703874	G	A	0.249503	0.023588	0.0177901	1.85E-01	-0.337319	0.0511282	4.18E-11	-0.0699279	0.0537942	1.94E-01	2.53E-01	20	0.886159
ENSG00000181625	16	SLX1B	29465822	rs257878	16	29332380	C	T	0.988072	-0.0666819	0.0503064	1.85E-01	-1.12118	0.171843	6.83E-11	0.0594747	0.0457858	1.94E-01	2.18E-01	8	0.886159
ENSG00000167740	17	CYB5D2	4046462	rs7218401	17	4040529	C	T	0.0864811	0.0377865	0.0283995	1.83E-01	0.226473	0.0378113	2.10E-09	0.166848	0.128456	1.94E-01	3.89E-01	3	0.886159
ENSG00000167272	12	POP5	121016567	rs787821	12	120925571	G	A	0.349901	-0.0214478	0.0161205	1.83E-01	-0.145279	0.024453	2.83E-09	0.147632	0.113711	1.94E-01	6.01E-01	6	0.886159
ENSG00000105373	19	GLTSCR2	48248779	rs11083892	19	48256428	T	C	0.548708	0.0196579	0.01503	1.91E-01	-0.126994	0.012016	4.16E-26	-0.154794	0.119255	1.94E-01	5.46E-01	20	0.886159
ENSG00000160233	21	LRRC3	45875369	rs117139334	21	45875268	T	C	0.0437376	-0.0543048	0.0414819	1.90E-01	1.0884	0.110935	1.01E-22	-0.0498942	0.0384505	1.94E-01	7.25E-02	11	0.886159
ENSG00000242611	7	AC093627.8	77038	rs62429443	7	72151	T	C	0.180915	-0.027361	0.0205015	1.82E-01	-0.326928	0.059044	3.08E-08	0.0836912	0.0645054	1.94E-01	1.13E-02	7	0.886159
ENSG00000255477	11	RP11-63D14.1	38520545	rs7102630	11	38487395	G	A	0.498012	0.0196994	0.0147679	1.82E-01	0.200053	0.0358275	2.35E-08	0.0984709	0.0758972	1.94E-01	7.67E-01	6	0.886159
ENSG00000126838	12	PZP	9301436	rs7957626	12	9199448	T	A	0.32505	0.020974	0.015975	1.89E-01	-0.262549	0.031957	2.11E-16	-0.079886	0.0616178	1.95E-01	7.48E-02	18	0.886159
ENSG00000111275	12	ALDH2	112204691	rs2238151	12	112211833	C	T	0.313121	-0.0206512	0.015547	1.84E-01	0.172545	0.0289862	2.64E-09	-0.119686	0.0923201	1.95E-01	1.00E-01	5	0.886159
ENSG00000164236	5	ANKRD33B	10564442	rs75086258	5	10607519	A	G	0.0646123	0.0494223	0.0377456	1.90E-01	-0.514889	0.0565054	8.07E-20	-0.0959863	0.0740612	1.95E-01	2.05E-01	4	0.886159
ENSG00000118162	19	KPTN	47978401	rs117338519	19	48049110	A	G	0.0168986	-0.0506166	0.0382883	1.86E-01	0.784716	0.121171	9.41E-11	-0.0645031	0.0497988	1.95E-01	9.77E-01	13	0.886159
ENSG00000237803	2	LINC00211	38053390	rs10206788	2	38056403	G	A	0.654076	0.0201188	0.0154968	1.94E-01	0.428722	0.0232967	1.25E-75	0.0469274	0.0362363	1.95E-01	7.64E-01	20	0.886159
ENSG00000198000	9	NOL8	95059640	rs10119535	9	95044229	G	A	0.2167	0.0266744	0.0201768	1.86E-01	-0.136832	0.0213732	1.53E-10	-0.194943	0.150568	1.95E-01	1.26E-01	14	0.886159
ENSG00000205269	6	TMEM170B	11537938	rs598907	6	11586435	C	T	0.285288	-0.023295	0.017866	1.92E-01	-0.25092	0.0229288	7.14E-28	0.0928384	0.0717056	1.95E-01	9.31E-01	20	0.886159
ENSG00000124422	17	USP22	20902910	rs6587109	17	20917818	C	T	0.789264	-0.023543	0.0180224	1.91E-01	-0.229395	0.0236698	3.28E-22	0.102631	0.0792754	1.95E-01	6.90E-01	20	0.886159
ENSG00000204604	19	ZNF468	53341261	rs8100378	19	53361394	G	A	0.372763	-0.019928	0.0151548	1.89E-01	0.158028	0.0215187	2.08E-13	-0.126104	0.0974247	1.96E-01	4.35E-01	13	0.886159
ENSG00000247157	12	RP11-434C1.1	11700964	rs10772397	12	11138683	T	C	0.657058	-0.0200326	0.0154267	1.94E-01	-0.687064	0.043133	3.99E-57	0.0291568	0.0225276	1.96E-01	5.78E-01	17	0.886159
ENSG00000256720	12	RP11-436I9.6	9287680	rs7957626	12	9199448	T	A	0.32505	0.020974	0.015975	1.89E-01	-0.243046	0.0318467	2.32E-14	-0.0862964	0.0666939	1.96E-01	3.87E-02	16	0.886159
ENSG00000260996	9	RP13-122B23.8	140188320	rs28594381	9	140191890	A	G	0.084493	-0.0395637	0.029957	1.87E-01	0.481758	0.075509	1.77E-10	-0.0821236	0.0635009	1.96E-01	8.73E-01	5	0.886159
ENSG00000033050	7	ABCF2	150904923	rs6464133	7	150921950	G	A	0.700795	0.0206283	0.0158105	1.92E-01	-0.201998	0.0208352	3.17E-22	-0.102121	0.0789762	1.96E-01	4.64E-02	10	0.886159
ENSG00000170915	6	PAQR8	52226219	rs9382100	6	52223211	A	T	0.312127	0.0201417	0.015322	1.89E-01	-0.164538	0.0232746	1.56E-12	-0.122414	0.0947176	1.96E-01	8.59E-01	13	0.886159
ENSG00000183475	15	ASB7	101142739	rs11856645	15	101115708	G	A	0.483101	-0.0196134	0.0148187	1.86E-01	0.0893694	0.0149142	2.07E-09	-0.219464	0.169811	1.96E-01	9.84E-01	8	0.886159
ENSG00000140575	15	IQGAP1	90931450	rs2074585	15	91009484	A	G	0.533797	-0.0192808	0.0148238	1.93E-01	0.144051	0.0129264	7.67E-29	-0.133847	0.103605	1.96E-01	8.15E-02	20	0.886159
ENSG00000142961	1	MOB3C	47073387	rs12093643	1	47058863	T	C	0.295229	0.021	0.0161661	1.94E-01	0.250591	0.0203215	6.14E-35	0.0838019	0.0648689	1.96E-01	2.14E-01	20	0.886159
ENSG00000124222	20	STX16	57226328	rs6128399	20	57261336	C	T	0.335984	0.0200474	0.0152121	1.88E-01	-0.102661	0.0160175	1.46E-10	-0.195278	0.151278	1.97E-01	1.74E-01	19	0.886159
ENSG00000110888	12	CAPRIN2	30862486	rs12370429	12	30873049	G	A	0.572565	-0.0196064	0.015014	1.92E-01	-0.176389	0.0208561	2.73E-17	0.111154	0.0861274	1.97E-01	1.44E-01	20	0.886159
ENSG00000143457	1	GOLPH3L	150618701	rs140691474	1	150728032	G	A	0.369781	0.0202365	0.0154536	1.90E-01	0.171784	0.0229074	6.43E-14	0.117802	0.0913207	1.97E-01	8.98E-01	14	0.886159
ENSG00000163435	1	ELF3	201977073	rs112370844	1	201952310	G	T	0.606362	-0.0200282	0.0152266	1.88E-01	0.268812	0.0407754	4.32E-11	-0.0745063	0.0577605	1.97E-01	7.52E-01	3	0.886159
ENSG00000142156	21	COL6A1	47401651	rs2481872	21	47395175	A	G	0.76839	-0.0257054	0.0195373	1.88E-01	-0.189079	0.0296992	1.93E-10	0.135951	0.105512	1.98E-01	3.95E-01	20	0.886159
ENSG00000110200	11	ANAPC15	71817424	rs533207	11	71848286	C	A	0.0536779	-0.0339326	0.0258172	1.89E-01	-0.22706	0.0352597	1.20E-10	0.149443	0.116046	1.98E-01	7.92E-01	4	0.886159
ENSG00000162946	1	DISC1	231762561	rs751229	1	231768539	G	A	0.39662	0.0194111	0.0150137	1.96E-01	-0.312517	0.0215838	1.64E-47	-0.0621121	0.0482324	1.98E-01	8.19E-01	20	0.886159
ENSG00000134014	8	ELP3	27947190	rs2305451	8	27950670	T	C	0.338966	0.0201249	0.0155985	1.97E-01	0.554031	0.0270195	1.95E-93	0.0363245	0.0282102	1.98E-01	3.49E-01	20	0.886159
ENSG00000138085	2	ATRAID	27434895	rs3739092	2	27462076	T	C	0.223658	0.023765	0.0182897	1.94E-01	0.159343	0.0166779	1.25E-21	0.149144	0.115839	1.98E-01	4.48E-01	20	0.886159
ENSG00000163803	2	PLB1	28680012	rs61590899	2	28823283	T	C	0.183897	-0.0240754	0.0185717	1.95E-01	-0.306822	0.0289334	2.84E-26	0.078467	0.0609798	1.98E-01	9.89E-01	20	0.886159
ENSG00000133943	14	C14orf159	91526677	rs41313505	14	91581340	C	T	0.0467197	-0.0489827	0.0377531	1.94E-01	-0.527701	0.0541484	1.93E-22	0.0928228	0.0721738	1.98E-01	8.42E-01	7	0.886159
ENSG00000118804	4	FAM47E-STBD1	77172886	rs56060342	4	77187032	C	T	0.641153	-0.0204308	0.0155717	1.90E-01	0.174058	0.0269043	9.83E-11	-0.117379	0.091284	1.98E-01	8.94E-01	18	0.886159
ENSG00000118197	1	DDX59	200593024	rs12061556	1	200650239	C	G	0.425447	0.0192458	0.0147677	1.92E-01	-0.103471	0.0130957	2.76E-15	-0.186002	0.144652	1.98E-01	5.39E-01	10	0.886159
ENSG00000259065	14	RP5-1021I20.1	74254063	rs74576495	14	74254212	A	G	0.122266	0.025287	0.0196367	1.98E-01	1.31556	0.0572985	1.18E-116	0.0192215	0.01495	1.99E-01	8.21E-01	20	0.886159
ENSG00000256448	11	RP11-809N8.4	73116342	rs1002127	11	73103835	C	G	0.10835	-0.0261806	0.0200722	1.92E-01	0.280367	0.0370502	3.81E-14	-0.0933798	0.0726483	1.99E-01	1.83E-01	20	0.886159
ENSG00000060491	20	OGFR	61436187	rs741759	20	61445443	T	G	0.341948	-0.0197242	0.015107	1.92E-01	-0.132311	0.0183377	5.38E-13	0.149075	0.116032	1.99E-01	6.91E-01	20	0.886159
ENSG00000005156	17	LIG3	33307513	rs1003918	17	33332177	A	G	0.477137	-0.0193093	0.0148776	1.94E-01	-0.162991	0.0185943	1.86E-18	0.118469	0.0922738	1.99E-01	4.86E-01	20	0.886159
ENSG00000162069	16	CCDC64B	3077683	rs1859376	16	3088183	A	G	0.345924	-0.0200247	0.0155722	1.98E-01	0.673815	0.0331632	8.88E-92	-0.0297184	0.0231567	1.99E-01	5.38E-01	20	0.886159
ENSG00000186818	19	LILRB4	55155340	rs370156	19	55172539	A	G	0.0984095	-0.0362789	0.0279353	1.94E-01	0.307656	0.0371727	1.27E-16	-0.11792	0.0919115	2.00E-01	9.22E-01	4	0.886159
ENSG00000095739	10	BAMBI	28966271	rs1775909	10	29097290	C	G	0.735586	-0.0193697	0.0150438	1.98E-01	-0.643468	0.0450168	2.39E-46	0.030102	0.0234739	2.00E-01	4.86E-01	20	0.886159
ENSG00000212127	12	TAS2R14	11090005	rs10772397	12	11138683	T	C	0.657058	-0.0200326	0.0154267	1.94E-01	-0.277845	0.0342662	5.13E-16	0.0720999	0.0562302	2.00E-01	4.63E-01	20	0.886159
ENSG00000133704	12	IPO8	30781922	rs12830910	12	30890234	C	T	0.243539	-0.0210656	0.0162066	1.94E-01	-0.136158	0.017673	1.32E-14	0.154714	0.12071	2.00E-01	6.66E-03	15	0.886159
ENSG00000178096	1	BOLA1	149859440	rs72708144	1	149815740	C	T	0.0397614	-0.0734144	0.0560995	1.91E-01	0.38651	0.0626177	6.72E-10	-0.189942	0.14837	2.00E-01	5.35E-01	6	0.886159
ENSG00000130768	1	SMPDL3B	28261504	rs6598912	1	28233289	A	G	0.388668	0.0196929	0.0151911	1.95E-01	-0.302468	0.0372251	4.46E-16	-0.0651074	0.050859	2.00E-01	2.87E-01	18	0.886159
ENSG00000132740	11	IGHMBP2	68671310	rs516425	11	68715675	A	G	0.304175	-0.0195111	0.015237	2.00E-01	1.05924	0.0239858	0.00E+00	-0.0184199	0.0143909	2.01E-01	8.71E-01	20	0.886159
ENSG00000185198	19	PRSS57	685521	rs9304936	19	689590	G	C	0.710736	-0.021168	0.0162775	1.93E-01	0.183487	0.0256572	8.58E-13	-0.115365	0.0901668	2.01E-01	9.10E-01	17	0.886159
ENSG00000119638	14	NEK9	75548822	rs149219	14	75510780	A	G	0.494036	-0.019259	0.0147812	1.93E-01	-0.138722	0.0205733	1.55E-11	0.138832	0.108524	2.01E-01	8.21E-01	15	0.886159
ENSG00000171840	12	NINJ2	673462	rs11063838	12	714576	G	T	0.176938	-0.0322068	0.0248648	1.95E-01	-0.246307	0.0302084	3.53E-16	0.130759	0.102216	2.01E-01	8.32E-01	20	0.886159
ENSG00000107736	10	CDH23	73156691	rs9416004	10	73542550	G	T	0.754473	0.0208787	0.0160054	1.92E-01	-0.214021	0.0330132	9.00E-11	-0.0975544	0.0762832	2.01E-01	6.18E-01	4	0.886159
ENSG00000072958	19	AP1M1	16308389	rs2005051	19	16344647	G	A	0.784294	0.021352	0.0165951	1.98E-01	0.189439	0.0168002	1.72E-29	0.112712	0.0881697	2.01E-01	5.72E-01	20	0.886159
ENSG00000006459	7	JHDM1D	139784546	rs11769879	7	140005193	A	G	0.463221	0.019486	0.0148352	1.89E-01	-0.0722235	0.0130209	2.91E-08	-0.269801	0.211088	2.01E-01	NA	NA	0.886159
ENSG00000183150	12	GPR19	12813825	rs35756741	12	12868701	T	C	0.101392	0.0314871	0.0244137	1.97E-01	0.679798	0.071416	1.75E-21	0.0463183	0.0362413	2.01E-01	8.81E-02	14	0.886159
ENSG00000099800	19	TIMM13	2425622	rs12609742	19	2427152	G	A	0.280318	0.020597	0.0158042	1.92E-01	0.11836	0.0181804	7.50E-11	0.17402	0.136176	2.01E-01	9.10E-01	20	0.886159
ENSG00000116830	1	TTF2	117602925	rs3820494	1	117605336	A	G	0.0526839	-0.0366194	0.0285704	2.00E-01	0.759453	0.0500587	5.48E-52	-0.0482181	0.0377537	2.02E-01	1.90E-01	12	0.886159
ENSG00000152242	18	C18orf25	43753519	rs9944715	18	43831259	G	A	0.742545	0.0239138	0.0184673	1.95E-01	0.181039	0.024131	6.27E-14	0.132092	0.103516	2.02E-01	8.18E-02	12	0.886159
ENSG00000136490	17	LIMD2	61773262	rs2137144	17	61805607	A	G	0.596421	-0.0201603	0.0154236	1.91E-01	0.0824047	0.0139943	3.90E-09	-0.24465	0.191725	2.02E-01	6.66E-01	18	0.886159
ENSG00000241058	10	NSUN6	18834490	rs10829038	10	18914931	T	A	0.536779	0.0189557	0.0147647	1.99E-01	0.26269	0.0236804	1.35E-28	0.07216	0.056581	2.02E-01	1.50E-01	20	0.886159
ENSG00000159128	21	IFNGR2	34775202	rs8133431	21	34796556	T	C	0.144135	0.0245779	0.0190323	1.97E-01	0.162079	0.0203992	1.94E-15	0.151641	0.118967	2.02E-01	3.53E-01	8	0.886159
ENSG00000240291	10	RP11-499P20.2	18802044	rs12359758	10	18935116	G	T	0.371769	0.0198838	0.015554	2.01E-01	0.655854	0.0405591	8.17E-59	0.0303174	0.0237896	2.03E-01	1.48E-01	20	0.886159
ENSG00000188895	17	MSL1	38278551	rs17678694	17	38287070	C	G	0.028827	-0.0941185	0.072385	1.94E-01	-0.220713	0.0346616	1.92E-10	0.426429	0.334727	2.03E-01	5.77E-01	6	0.886159
ENSG00000114353	3	GNAI2	50263724	rs41291724	3	50294066	G	C	0.100398	0.028439	0.0217831	1.92E-01	-0.114821	0.0199035	7.98E-09	-0.247681	0.194511	2.03E-01	6.50E-01	4	0.886159
ENSG00000254859	8	RP11-661A12.5	144624143	rs2100423	8	144633728	G	A	0.500994	0.0191646	0.0150417	2.03E-01	-0.900696	0.0246928	2.66E-291	-0.0212775	0.0167103	2.03E-01	2.19E-01	20	0.886159
ENSG00000217801	1	RP11-465B22.3	995114	rs4326571	1	1006990	A	G	0.73161	-0.0217637	0.0168987	1.98E-01	-0.374896	0.0448899	6.74E-17	0.0580526	0.0456085	2.03E-01	5.39E-02	20	0.886159
ENSG00000014164	8	ZC3H3	144519825	rs2100423	8	144633728	G	A	0.500994	0.0191646	0.0150417	2.03E-01	-0.479547	0.0205596	2.49E-120	-0.039964	0.0314132	2.03E-01	2.26E-01	20	0.886159
ENSG00000196456	7	ZNF775	150065879	rs7780011	7	150094853	A	G	0.456262	0.0192296	0.0147714	1.93E-01	0.114993	0.0193049	2.57E-09	0.167224	0.131487	2.03E-01	9.14E-01	4	0.886159
ENSG00000089737	14	DDX24	94517266	rs75825150	14	94546945	A	G	0.0308151	0.0465486	0.0357914	1.93E-01	-0.222567	0.0368665	1.57E-09	-0.209144	0.164501	2.04E-01	NA	NA	0.886159
ENSG00000133318	11	RTN3	63448918	rs566255	11	63512565	C	T	0.808151	0.0296956	0.0229956	1.97E-01	-0.100809	0.0142179	1.34E-12	-0.294573	0.231863	2.04E-01	4.81E-01	8	0.886159
ENSG00000142599	1	RERE	8412457	rs301802	1	8497307	A	T	0.528827	-0.0197917	0.0155259	2.02E-01	0.212626	0.0140442	8.85E-52	-0.0930822	0.0732781	2.04E-01	8.59E-01	20	0.886159
ENSG00000225523	2	IGKV6D-21	90060377	rs190675164	2	89455923	T	G	0.0437376	-0.0509309	0.0391179	1.93E-01	0.374651	0.0648572	7.62E-09	-0.135942	0.107031	2.04E-01	9.99E-01	15	0.886159
ENSG00000153012	4	LGI2	25000469	rs7681731	4	24999686	C	T	0.134195	-0.0257127	0.0197667	1.93E-01	-0.292689	0.0501488	5.33E-09	0.0878499	0.0691919	2.04E-01	NA	NA	0.886159
ENSG00000099338	19	CATSPERG	38826415	rs73043013	19	38827568	C	A	0.0387674	0.0500002	0.0392293	2.02E-01	1.57375	0.11071	7.39E-46	0.0317714	0.0250273	2.04E-01	8.50E-01	20	0.886159
ENSG00000161888	19	SPC24	11242196	rs2738458	19	11237296	C	T	0.286282	-0.0207315	0.0160033	1.95E-01	-0.110539	0.0177387	4.62E-10	0.187549	0.14787	2.05E-01	2.26E-01	10	0.886159
ENSG00000225402	2	AC010878.3	38044058	rs10183417	2	38056430	A	G	0.653082	0.0197931	0.0154946	2.01E-01	0.266807	0.0254277	9.32E-26	0.0741851	0.058503	2.05E-01	7.12E-01	20	0.886159
ENSG00000231672	2	DIRC3	218148742	rs76630665	2	218654620	C	T	0.0536779	-0.0488826	0.037875	1.97E-01	0.662987	0.0983469	1.57E-11	-0.0737309	0.0581654	2.05E-01	5.75E-01	7	0.886159
ENSG00000079335	1	CDC14A	100810584	rs17420882	1	100818728	G	T	0.267396	0.0206807	0.0161542	2.00E-01	-0.17927	0.0202599	8.87E-19	-0.115361	0.0910492	2.05E-01	4.49E-01	20	0.886159
ENSG00000213625	1	LEPROT	65886270	rs9436737	1	65887508	G	C	0.135189	-0.0290048	0.0228394	2.04E-01	0.478674	0.0272062	2.72E-69	-0.0605941	0.047838	2.05E-01	7.91E-01	12	0.886159
ENSG00000164181	5	ELOVL7	60047618	rs149171976	5	60160860	C	T	0.383698	-0.020022	0.0155188	1.97E-01	0.144805	0.0218843	3.67E-11	-0.138269	0.109189	2.05E-01	1.43E-01	20	0.886159
ENSG00000196576	22	PLXNB2	50713408	rs62241231	22	50757112	A	G	0.628231	0.0194501	0.0151107	1.98E-01	0.121616	0.0174341	3.04E-12	0.15993	0.126347	2.06E-01	7.11E-01	20	0.886159
ENSG00000126107	1	HECTD3	45468212	rs145298923	1	45500083	T	C	0.0139165	0.0949476	0.0741695	2.00E-01	-0.848832	0.100399	2.80E-17	-0.111857	0.0883742	2.06E-01	9.52E-01	3	0.886159
ENSG00000257495	12	RP11-641A6.2	52995251	rs12817568	12	53027940	C	T	0.243539	0.0210957	0.0165381	2.02E-01	-0.362108	0.0361703	1.36E-23	-0.058258	0.046041	2.06E-01	9.65E-01	20	0.886159
ENSG00000170128	1	GPR25	200842083	rs12131796	1	200878727	A	G	0.274354	-0.0231971	0.0179866	1.97E-01	0.239229	0.0374834	1.74E-10	-0.0969661	0.0767054	2.06E-01	3.21E-01	15	0.886159
ENSG00000138449	2	SLC40A1	190425305	rs7586757	2	190441286	T	C	0.317097	-0.020627	0.0159012	1.95E-01	0.100476	0.0178799	1.92E-08	-0.205293	0.162421	2.06E-01	5.65E-01	4	0.886159
ENSG00000106144	7	CASP2	142985308	rs3212147	7	142998602	G	T	0.026839	-0.0598834	0.0470109	2.03E-01	0.77606	0.0785155	4.88E-23	-0.0771634	0.0610774	2.06E-01	NA	NA	0.886159
ENSG00000106603	7	COA1	43648055	rs17531092	7	43687677	G	A	0.196819	-0.0251781	0.0197995	2.03E-01	0.396462	0.0366748	3.08E-27	-0.063507	0.0502848	2.07E-01	4.42E-02	20	0.886159
ENSG00000077458	11	FAM76B	95502106	rs11021317	11	95517576	T	C	0.374751	0.0216428	0.0170311	2.04E-01	-0.190188	0.0175666	2.57E-27	-0.113797	0.0901635	2.07E-01	6.28E-01	20	0.886159
ENSG00000233621	1	RP11-422J8.1	37920480	rs75785507	1	37939999	A	G	0.328032	0.019022	0.0149995	2.05E-01	-0.361985	0.0280898	5.35E-38	-0.0525491	0.041637	2.07E-01	1.52E-01	20	0.886159
ENSG00000171763	15	SPATA5L1	45694529	rs1365610	15	45694610	T	C	0.27336	0.0201886	0.0159668	2.06E-01	0.606751	0.032377	2.33E-78	0.0332733	0.0263751	2.07E-01	4.05E-02	20	0.886159
ENSG00000138074	2	SLC5A6	27422455	rs11685326	2	27453679	G	A	0.222664	0.0233317	0.0182919	2.02E-01	-0.194162	0.02324	6.56E-17	-0.120166	0.0953011	2.07E-01	8.14E-01	18	0.886159
ENSG00000066735	14	KIF26A	104605060	rs34161718	14	104620193	T	C	0.242545	-0.023189	0.0180955	2.00E-01	-0.266291	0.0380874	2.72E-12	0.0870814	0.0690859	2.07E-01	7.51E-01	9	0.886159
ENSG00000113249	5	HAVCR1	156456424	rs2033477	5	156544908	C	T	0.815109	-0.0255742	0.0200266	2.02E-01	0.296067	0.0377911	4.71E-15	-0.0863798	0.0685348	2.08E-01	5.52E-01	20	0.886159
ENSG00000130595	11	TNNT3	1940792	rs620315	11	1902475	A	G	0.38668	-0.019259	0.0150732	2.01E-01	-0.235012	0.0306438	1.73E-14	0.081949	0.065022	2.08E-01	3.93E-01	20	0.886159
ENSG00000211699	7	TRGV3	38398113	rs10250848	7	38398781	T	G	0.284294	0.0194663	0.015376	2.06E-01	-0.466452	0.036103	3.47E-38	-0.0417327	0.0331216	2.08E-01	5.66E-01	20	0.886159
ENSG00000260807	16	RP11-161M6.2	1025761	rs1978481	16	1026373	A	G	0.146123	0.0349029	0.0274685	2.04E-01	-0.326233	0.0341662	1.32E-21	-0.106988	0.0849413	2.08E-01	2.98E-01	20	0.886159
ENSG00000184939	16	ZFP90	68563993	rs4783657	16	68586322	T	G	0.791252	0.0240657	0.0190794	2.07E-01	0.671682	0.0286344	1.12E-121	0.035829	0.0284464	2.08E-01	7.24E-01	20	0.886159
ENSG00000237879	13	LINC00398	31377343	rs4468448	13	31330316	C	T	0.796223	0.0224617	0.0175428	2.00E-01	-0.271076	0.0392796	5.16E-12	-0.0828613	0.0658198	2.08E-01	6.13E-01	18	0.886159
ENSG00000166321	10	NUDT13	74870217	rs12258994	10	74944774	A	G	0.0596421	0.0428809	0.0338983	2.06E-01	-0.819619	0.0654469	5.56E-36	-0.0523181	0.0415691	2.08E-01	9.38E-01	6	0.886159
ENSG00000160783	1	PMF1	156182784	rs2247476	1	156190280	A	C	0.295229	-0.0211538	0.0163895	1.97E-01	-0.0901819	0.0159009	1.42E-08	0.234568	0.186385	2.08E-01	8.53E-01	5	0.886159
ENSG00000160360	9	GPSM1	139221932	rs28453782	9	139225351	C	G	0.454274	-0.0189151	0.0148615	2.03E-01	0.231172	0.0274897	4.12E-17	-0.0818226	0.0650198	2.08E-01	4.21E-01	13	0.886159
ENSG00000250318	22	CTA-963H5.5	31049864	rs13055538	22	31086280	T	C	0.297217	-0.0215733	0.0170897	2.07E-01	-0.374199	0.0248392	2.76E-51	0.0576519	0.0458301	2.08E-01	4.85E-01	20	0.886159
ENSG00000171130	7	ATP6V0E2	149570057	rs7795944	7	149571466	G	A	0.0367793	-0.0551216	0.0437055	2.07E-01	0.575283	0.0345703	3.52E-62	-0.0958165	0.0761901	2.09E-01	3.58E-01	12	0.886159
ENSG00000188747	9	NOXA1	140317802	rs11516127	9	140301523	C	G	0.568588	0.0204698	0.0161482	2.05E-01	-0.25177	0.025607	8.19E-23	-0.0813036	0.0646696	2.09E-01	8.17E-01	20	0.886159
ENSG00000104626	8	ERI1	8859657	rs62495494	8	8864357	G	A	0.227634	0.0234962	0.0185595	2.06E-01	0.303803	0.0289931	1.09E-25	0.0773403	0.0615348	2.09E-01	1.05E-01	20	0.886159
ENSG00000130653	9	PNPLA7	140354404	rs2254149	9	140441177	G	A	0.456262	-0.0192765	0.0152826	2.07E-01	0.333349	0.0223778	3.48E-50	-0.0578268	0.0460097	2.09E-01	4.45E-01	20	0.886159
ENSG00000260382	15	RP11-540B6.2	31174470	rs75874589	15	31142571	C	T	0.560636	-0.0187	0.0148258	2.07E-01	-0.596808	0.0407375	1.35E-48	0.0313334	0.0249337	2.09E-01	9.03E-01	20	0.886159
ENSG00000167065	22	DUSP18	31048038	rs13055538	22	31086280	T	C	0.297217	-0.0215733	0.0170897	2.07E-01	-0.291342	0.0223254	6.37E-39	0.074048	0.0589324	2.09E-01	5.78E-01	20	0.886159
ENSG00000070718	8	AP3M2	42010464	rs4481580	8	42031886	A	G	0.399602	-0.0190875	0.0150366	2.04E-01	-0.163554	0.0186525	1.81E-18	0.116705	0.092895	2.09E-01	2.86E-01	17	0.886159
ENSG00000134369	1	NAV1	201592411	rs11582434	1	201507911	A	C	0.554672	-0.0186798	0.0148291	2.08E-01	-0.593337	0.0345847	5.67E-66	0.0314826	0.02506	2.09E-01	7.49E-01	20	0.886159
ENSG00000267838	19	AC008746.12	54949847	rs10401901	19	54956254	C	A	0.307157	0.0212627	0.0168789	2.08E-01	-0.5721	0.0369262	3.86E-54	-0.0371661	0.0296008	2.09E-01	5.19E-01	20	0.886159
ENSG00000116299	1	KIAA1324	109656301	rs647294	1	109706880	G	A	0.600398	-0.019269	0.0153232	2.09E-01	0.787392	0.0376025	2.32E-97	-0.0244719	0.0194958	2.09E-01	3.68E-01	20	0.886159
ENSG00000177483	2	RBM44	238707032	rs2117364	2	238688305	T	C	0.181909	0.0231304	0.0183537	2.08E-01	0.461465	0.034774	3.44E-40	0.0501238	0.0399516	2.10E-01	7.52E-01	20	0.886159
ENSG00000244620	14	AL122127.25	106355942	rs12433228	14	106362734	A	G	0.0715706	-0.0374959	0.0293424	2.01E-01	-0.398001	0.0605662	4.99E-11	0.0942106	0.0751055	2.10E-01	9.02E-01	13	0.886159
ENSG00000119636	14	CCDC176	74486056	rs2098032	14	74564468	T	G	0.190855	-0.0269189	0.0210393	2.01E-01	-0.138327	0.0219949	3.19E-10	0.194603	0.155214	2.10E-01	5.17E-01	12	0.886159
ENSG00000115507	2	OTX1	63277192	rs76298426	2	63287328	C	T	0.106362	0.0257212	0.0203921	2.07E-01	0.471571	0.0431494	8.40E-28	0.0545436	0.04353	2.10E-01	1.42E-01	20	0.886159
ENSG00000198755	6	RPL10A	35436185	rs10947550	6	35428782	A	G	0.555666	-0.0191146	0.0151453	2.07E-01	-0.124506	0.0119431	1.91E-25	0.153524	0.122531	2.10E-01	3.74E-01	20	0.886159
ENSG00000272282	3	RP11-222K16.2	27754401	rs72902589	3	27754726	C	G	0.213718	-0.0218324	0.0173168	2.07E-01	0.229144	0.0207719	2.70E-28	-0.0952781	0.0760636	2.10E-01	4.13E-01	13	0.886159
ENSG00000049860	5	HEXB	73935848	rs7734383	5	73937854	T	A	0.114314	0.0300484	0.0237891	2.07E-01	0.260605	0.0269791	4.48E-22	0.115302	0.0920613	2.10E-01	7.30E-02	12	0.886159
ENSG00000116205	1	TCEANC2	54519260	rs1329780	1	54580012	C	T	0.0208748	-0.0609183	0.0479599	2.04E-01	0.314801	0.0419005	5.78E-14	-0.193514	0.154512	2.10E-01	9.32E-01	9	0.886159
ENSG00000143178	1	TBX19	168250278	rs10489209	1	168230181	C	T	0.666004	0.0196764	0.0154523	2.03E-01	-0.197908	0.0291675	1.16E-11	-0.099422	0.0794412	2.11E-01	7.89E-01	10	0.886159
ENSG00000140374	15	ETFA	76507696	rs62027051	15	76603679	C	G	0.136183	-0.0270474	0.0214979	2.08E-01	0.447386	0.0367044	3.56E-34	-0.0604565	0.0483075	2.11E-01	6.52E-01	20	0.886159
ENSG00000127084	9	FGD3	95709733	rs55654224	9	95796063	C	A	0.0427435	0.0497733	0.0396612	2.09E-01	0.453967	0.0304841	3.72E-50	0.109641	0.0876755	2.11E-01	5.43E-01	20	0.886159
ENSG00000214975	6	PPIAP29	24976647	rs11760083	6	24932172	C	T	0.15507	-0.0248472	0.0196841	2.07E-01	0.287637	0.0331124	3.73E-18	-0.0863839	0.0691526	2.12E-01	1.19E-01	20	0.886159
ENSG00000104427	8	ZC2HC1A	79578282	rs3808619	8	79577726	C	A	0.714712	-0.0210219	0.0167274	2.09E-01	0.47253	0.0417931	1.22E-29	-0.044488	0.0356177	2.12E-01	1.13E-01	15	0.886159
ENSG00000135778	1	NTPCR	233086351	rs13381	1	233086456	C	T	0.198807	0.0236255	0.0188905	2.11E-01	0.949256	0.0425264	2.28E-110	0.0248884	0.0199315	2.12E-01	3.51E-01	20	0.886159
ENSG00000105404	19	RABAC1	42460833	rs1075728	19	42462788	A	G	0.393638	0.0189901	0.0151617	2.10E-01	0.195688	0.0125473	7.75E-55	0.0970427	0.0777284	2.12E-01	1.21E-01	20	0.886159
ENSG00000264695	18	RP11-178F10.2	22069339	rs677213	18	22026988	T	C	0.132207	-0.0245224	0.0195722	2.10E-01	0.903263	0.0623396	1.41E-47	-0.0271487	0.0217492	2.12E-01	6.90E-01	12	0.886159
ENSG00000135077	5	HAVCR2	156512843	rs6891966	5	156526331	G	A	0.771372	-0.0222308	0.0173992	2.01E-01	-0.136181	0.0233685	5.62E-09	0.163245	0.1308	2.12E-01	4.59E-01	4	0.886159
ENSG00000255153	11	TOLLIP-AS1	1330999	rs955396	11	1288876	A	G	0.0616302	0.0331393	0.0260945	2.04E-01	0.445614	0.0668527	2.64E-11	0.0743677	0.0596119	2.12E-01	2.03E-01	10	0.886159
ENSG00000139174	12	PRICKLE1	42852140	rs10880351	12	43102243	A	G	0.217694	0.020977	0.0163809	2.00E-01	0.243967	0.0442112	3.42E-08	0.0859829	0.0689282	2.12E-01	8.69E-01	9	0.886159
ENSG00000165997	10	ARL5B	18948334	rs10829040	10	18917047	T	C	0.371769	0.0196986	0.0155573	2.05E-01	0.118428	0.0165735	8.96E-13	0.166334	0.133412	2.12E-01	1.98E-01	20	0.886159
ENSG00000125868	20	DSTN	17550508	rs6034875	20	17627727	A	G	0.559642	0.018746	0.0149303	2.09E-01	-0.268607	0.0263496	2.11E-24	-0.0697897	0.0560042	2.13E-01	8.70E-01	12	0.886159
ENSG00000267279	18	RP11-879F14.2	59252979	rs9965972	18	59276701	G	A	0.715706	-0.0202157	0.0158586	2.02E-01	-0.149004	0.0254116	4.53E-09	0.135672	0.108917	2.13E-01	7.75E-01	3	0.886159
ENSG00000079277	1	MKNK1	47023090	rs3766236	1	47047441	G	A	0.295229	0.0201965	0.0161596	2.11E-01	0.190716	0.0129565	4.82E-49	0.105898	0.0850361	2.13E-01	1.49E-01	20	0.886159
ENSG00000205890	16	RP11-473M20.5	3082482	rs112195555	16	3093297	T	C	0.322068	-0.0202853	0.0161962	2.10E-01	0.208726	0.0183501	5.59E-30	-0.0971863	0.0780645	2.13E-01	1.80E-01	20	0.886159
ENSG00000262703	16	RP11-485G7.6	11442000	rs11642719	16	11464383	G	C	0.170974	-0.0265093	0.0210388	2.08E-01	0.400131	0.0495666	6.88E-16	-0.0662516	0.0532164	2.13E-01	2.01E-01	11	0.886159
ENSG00000177989	22	ODF3B	50968139	rs5770871	22	50978262	A	G	0.083499	0.0287528	0.022936	2.10E-01	-0.419004	0.039815	6.71E-26	-0.0686218	0.0551263	2.13E-01	6.78E-01	20	0.886159
ENSG00000166405	11	RIC3	8127597	rs111285223	11	8147412	C	T	0.0934394	0.0315928	0.0248858	2.04E-01	-0.211518	0.0335061	2.74E-10	-0.149362	0.120009	2.13E-01	4.52E-02	9	0.886159
ENSG00000132718	1	SYT11	155829300	rs7556519	1	155827546	C	T	0.289264	-0.0204618	0.0161739	2.06E-01	-0.205843	0.0296871	4.10E-12	0.0994049	0.0798711	2.13E-01	2.63E-01	18	0.886159
ENSG00000050405	12	LIMA1	50569571	rs11169302	12	50578705	G	T	0.38171	0.0199689	0.0156925	2.03E-01	0.135552	0.0230777	4.26E-09	0.147315	0.118453	2.14E-01	1.84E-01	20	0.886159
ENSG00000118514	6	ALDH8A1	135238528	rs41294852	6	135376379	G	T	0.488072	0.0186673	0.0149246	2.11E-01	-0.433192	0.0374412	5.85E-31	-0.0430924	0.0346534	2.14E-01	8.88E-02	20	0.886159
ENSG00000273230	7	RP11-1246C19.1	1504133	rs62435329	7	1504293	C	G	0.0636183	-0.0458506	0.0362146	2.05E-01	0.438245	0.0664687	4.30E-11	-0.104623	0.0841453	2.14E-01	NA	NA	0.886159
ENSG00000128596	7	CCDC136	128430811	rs55681138	7	128433061	T	G	0.194831	-0.0228468	0.0180084	2.05E-01	-0.189827	0.0303832	4.16E-10	0.120356	0.0968035	2.14E-01	6.76E-01	6	0.886159
ENSG00000150938	2	CRIM1	36583069	rs848627	2	36798912	G	T	0.404573	0.0191012	0.0149803	2.02E-01	-0.131716	0.0237617	2.97E-08	-0.145018	0.116702	2.14E-01	4.13E-01	4	0.886159
ENSG00000054219	2	LY75	160628362	rs9636280	2	160717852	T	C	0.525845	-0.0186209	0.0149711	2.14E-01	0.502956	0.0259883	1.92E-83	-0.0370229	0.0298276	2.15E-01	1.35E-01	20	0.886159
ENSG00000266714	17	MYO15B	73584139	rs62089218	17	73584086	T	C	0.0626243	-0.0423035	0.0340435	2.14E-01	0.969028	0.0431832	1.61E-111	-0.0436556	0.0351854	2.15E-01	3.77E-01	20	0.886159
ENSG00000116237	1	ICMT	6281253	rs12082244	1	6296794	G	C	0.0318091	-0.0761521	0.0610278	2.12E-01	-0.574219	0.0528089	1.54E-27	0.132619	0.106977	2.15E-01	3.59E-01	15	0.886159
ENSG00000143067	1	ZNF697	120162045	rs12129705	1	120191044	T	A	0.117296	0.0292289	0.0229776	2.03E-01	-0.30761	0.0561158	4.21E-08	-0.0950193	0.076682	2.15E-01	7.71E-02	3	0.886159
ENSG00000102445	13	KIAA0226L	46916139	rs9567662	13	46932953	A	C	0.204771	0.0214708	0.0171119	2.10E-01	0.218214	0.0280394	7.12E-15	0.0983933	0.0794306	2.15E-01	9.64E-01	12	0.886159
ENSG00000248429	4	RP11-597D13.9	159091904	rs12648410	4	159094786	C	T	0.851889	-0.0253578	0.0204107	2.14E-01	0.484187	0.0328138	2.83E-49	-0.0523719	0.0423037	2.16E-01	4.28E-01	20	0.886159
ENSG00000117533	1	VAMP4	171669300	rs17649250	1	171720586	C	G	0.17495	-0.0253148	0.0203137	2.13E-01	0.261484	0.0242812	4.82E-27	-0.096812	0.0782046	2.16E-01	8.52E-01	20	0.886159
ENSG00000107719	10	PALD1	72238577	rs4746040	10	72253926	A	G	0.204771	0.021167	0.0169427	2.12E-01	-0.445868	0.0485489	4.16E-20	-0.0474737	0.0383493	2.16E-01	9.23E-01	7	0.886159
ENSG00000013364	16	MVP	29831715	rs1057451	16	29833488	T	G	0.136183	0.028201	0.0224363	2.09E-01	0.119329	0.0170456	2.55E-12	0.23633	0.191027	2.16E-01	NA	NA	0.886159
ENSG00000269956	1	MKNK1-AS1	47004368	rs3766236	1	47047441	G	A	0.295229	0.0201965	0.0161596	2.11E-01	0.161525	0.0186134	4.03E-18	0.125036	0.101076	2.16E-01	6.09E-01	20	0.886159
ENSG00000163563	1	MNDA	158801107	rs857870	1	158813819	G	A	0.582505	0.0191813	0.0153854	2.13E-01	0.1477	0.0150715	1.13E-22	0.129867	0.105006	2.16E-01	2.37E-01	20	0.886159
ENSG00000164124	4	TMEM144	159122756	rs12648410	4	159094786	C	T	0.851889	-0.0253578	0.0204107	2.14E-01	0.369129	0.0285489	3.06E-38	-0.0686963	0.0555489	2.16E-01	4.27E-01	20	0.886159
ENSG00000234678	1	RP11-465N4.4	201969222	rs10800804	1	201949888	T	C	0.60835	-0.0189202	0.0152157	2.14E-01	0.488221	0.0412058	2.19E-32	-0.0387534	0.0313368	2.16E-01	6.90E-01	19	0.886159
ENSG00000270127	15	RP11-526I2.5	101087972	rs36053285	15	101114640	C	T	0.429423	0.018449	0.0149089	2.16E-01	-0.772312	0.0301575	1.20E-144	-0.023888	0.0193268	2.16E-01	9.30E-01	20	0.886159
ENSG00000118971	12	CCND2	4382938	rs3217860	12	4399050	G	A	0.262425	-0.0202696	0.0161441	2.09E-01	-0.134184	0.0191665	2.54E-12	0.151058	0.122233	2.17E-01	1.75E-01	4	0.886159
ENSG00000078237	12	C12orf5	4430371	rs3217860	12	4399050	G	A	0.262425	-0.0202696	0.0161441	2.09E-01	-0.195206	0.0279365	2.80E-12	0.103837	0.0840274	2.17E-01	1.19E-01	3	0.886159
ENSG00000256060	19	TRAPPC2P1	57874879	rs862702	19	57864599	T	A	0.207753	-0.0241171	0.0190096	2.05E-01	-0.263474	0.0482648	4.79E-08	0.091535	0.0740727	2.17E-01	4.59E-01	6	0.886159
ENSG00000144589	2	STK11IP	220462582	rs11885752	2	220569203	A	C	0.507952	-0.0185611	0.0147859	2.09E-01	-0.133063	0.0193486	6.11E-12	0.139491	0.112956	2.17E-01	5.45E-01	9	0.886159
ENSG00000255529	15	POLR2M	57884231	rs7181215	15	58014746	G	C	0.0934394	-0.0394782	0.03116	2.05E-01	0.147559	0.0267447	3.44E-08	-0.267542	0.216666	2.17E-01	7.51E-01	7	0.886159
ENSG00000154330	9	PGM5	70943224	rs4745101	9	71175565	A	T	0.725646	0.0225861	0.0182519	2.16E-01	-0.801606	0.0431105	3.58E-77	-0.0281761	0.0228195	2.17E-01	2.64E-01	20	0.886159
ENSG00000188227	19	ZNF793	37997841	rs2291004	19	37997952	A	C	0.153082	-0.0250485	0.0201104	2.13E-01	0.353525	0.0393346	2.53E-19	-0.0708535	0.057429	2.17E-01	9.42E-01	20	0.886159
ENSG00000259205	15	PRKXP1	101093734	rs36053285	15	101114640	C	T	0.429423	0.018449	0.0149089	2.16E-01	-0.593523	0.0388956	1.43E-52	-0.0310839	0.0252018	2.17E-01	7.98E-01	20	0.886159
ENSG00000175395	10	ZNF25	38238500	rs74736182	10	38030192	A	T	0.101392	0.0355677	0.028318	2.09E-01	0.241487	0.0370817	7.40E-11	0.147286	0.119426	2.17E-01	7.15E-01	3	0.886159
ENSG00000234506	9	RP11-274B18.2	71158457	rs4745101	9	71175565	A	T	0.725646	0.0225861	0.0182519	2.16E-01	-0.306353	0.0208094	4.67E-49	-0.0737257	0.0597881	2.18E-01	2.21E-01	20	0.886159
ENSG00000196605	19	ZNF846	9862669	rs75764500	19	10020385	T	C	0.0447316	-0.0543862	0.0431519	2.08E-01	0.508176	0.0852415	2.50E-09	-0.107022	0.0867921	2.18E-01	4.31E-01	5	0.886159
ENSG00000115109	2	EPB41L5	120770581	rs1665077	2	120807307	A	G	0.203777	-0.021559	0.0171549	2.09E-01	-0.241751	0.038017	2.03E-10	0.0891785	0.0723335	2.18E-01	7.34E-01	16	0.886159
ENSG00000182134	1	TDRKH	151742583	rs33911740	1	151771829	G	A	0.354871	-0.0192451	0.0154027	2.11E-01	0.203318	0.0269768	4.82E-14	-0.0946552	0.0767907	2.18E-01	6.94E-01	13	0.886159
ENSG00000260404	4	RP11-384K6.6	119512928	rs35183273	4	119556590	G	A	0.384692	0.0183233	0.014831	2.17E-01	-0.576083	0.0338225	4.71E-65	-0.0318067	0.0258122	2.18E-01	9.43E-01	20	0.886159
ENSG00000167094	9	TTC16	130478345	rs3802357	9	130478653	A	G	0.494036	0.0184223	0.0147734	2.12E-01	0.142125	0.0177014	9.83E-16	0.12962	0.105193	2.18E-01	6.53E-01	20	0.886159
ENSG00000181097	8	RP11-429J17.2	144778324	rs7464821	8	144778938	T	C	0.832008	0.0223747	0.0180729	2.16E-01	0.703729	0.0557411	1.54E-36	0.0317945	0.0258048	2.18E-01	5.10E-01	20	0.886159
ENSG00000104870	19	FCGRT	50010073	rs59774409	19	50016748	T	C	0.0914513	0.0438432	0.0351143	2.12E-01	-0.13177	0.0174504	4.32E-14	-0.332725	0.2701	2.18E-01	8.28E-01	16	0.886159
ENSG00000181778	9	TMEM252	71151496	rs4745101	9	71175565	A	T	0.725646	0.0225861	0.0182519	2.16E-01	-0.35753	0.0276092	2.36E-38	-0.0631726	0.0512825	2.18E-01	2.86E-01	20	0.886159
ENSG00000248780	4	RP11-632F7.1	40788127	rs2437323	4	40778162	G	T	0.771372	-0.0225773	0.0181182	2.13E-01	-0.236889	0.0296576	1.38E-15	0.0953075	0.0774091	2.18E-01	4.06E-01	20	0.886159
ENSG00000197965	1	MPZL1	167690429	rs10918761	1	167737311	T	G	0.0745527	-0.0362092	0.0289912	2.12E-01	-0.26596	0.0376425	1.60E-12	0.136145	0.110696	2.19E-01	NA	NA	0.886159
ENSG00000140092	14	FBLN5	92335756	rs2267989	14	92339850	A	G	0.450298	-0.0182718	0.0147912	2.17E-01	-0.414348	0.0326409	6.37E-37	0.0440977	0.0358662	2.19E-01	2.24E-01	20	0.886159
ENSG00000116120	2	FARSB	223435255	rs72968842	2	223388507	T	A	0.364811	-0.0186892	0.0148897	2.09E-01	0.148199	0.0242995	1.07E-09	-0.126109	0.102577	2.19E-01	8.76E-01	10	0.886159
ENSG00000233609	8	RP11-62H7.2	8818710	rs6994163	8	8820969	A	G	0.353877	-0.0187795	0.0151981	2.17E-01	0.294307	0.0249007	3.11E-32	-0.0638092	0.0519217	2.19E-01	9.66E-01	20	0.886159
ENSG00000251429	4	RP11-597D13.7	159191530	rs12648410	4	159094786	C	T	0.851889	-0.0253578	0.0204107	2.14E-01	0.319381	0.0383107	7.65E-17	-0.0793967	0.0646128	2.19E-01	2.05E-01	9	0.886159
ENSG00000241837	21	ATP5O	35275757	rs2032311	21	35289717	C	T	0.695825	0.0194026	0.0155517	2.12E-01	0.0983641	0.0140701	2.73E-12	0.197253	0.160601	2.19E-01	4.34E-02	13	0.886159
ENSG00000251230	4	RP11-701P16.5	185765739	rs10021050	4	185776767	C	T	0.714712	-0.0211306	0.0169495	2.13E-01	0.156601	0.0221214	1.45E-12	-0.134933	0.109899	2.20E-01	2.84E-01	4	0.886159
ENSG00000166130	12	IKBIP	99007183	rs7965771	12	99035913	C	G	0.50497	-0.0183918	0.014808	2.14E-01	-0.136778	0.0170404	1.00E-15	0.134465	0.109551	2.20E-01	4.80E-01	13	0.886159
ENSG00000097046	1	CDC7	91966408	rs13447526	1	91983174	A	G	0.49006	0.0182047	0.0147567	2.17E-01	-0.276128	0.0233728	3.30E-32	-0.0659285	0.0537321	2.20E-01	1.42E-01	20	0.886159
ENSG00000226337	9	RP11-274B18.4	71155952	rs4745101	9	71175565	A	T	0.725646	0.0225861	0.0182519	2.16E-01	-0.303061	0.0324611	9.99E-21	-0.0745266	0.0607519	2.20E-01	2.63E-01	17	0.886159
ENSG00000129353	19	SLC44A2	10713133	rs78671428	19	10707400	T	G	0.0874751	-0.0384385	0.0311975	2.18E-01	-0.336344	0.0264787	5.73E-37	0.114283	0.0931901	2.20E-01	2.41E-01	20	0.886159
ENSG00000168275	1	COA6	234509202	rs10910420	1	234509259	C	G	0.49503	0.0183264	0.0149115	2.19E-01	0.36203	0.0236632	7.73E-53	0.0506212	0.0413213	2.21E-01	1.55E-02	20	0.886159
ENSG00000129354	19	AP1M2	10683347	rs78671428	19	10707400	T	G	0.0874751	-0.0384385	0.0311975	2.18E-01	-0.737027	0.0644465	2.76E-30	0.0521534	0.0425738	2.21E-01	2.34E-01	20	0.886159
ENSG00000186301	1	MST1P2	16972069	rs76074825	1	17284498	C	T	0.525845	-0.0185529	0.0148447	2.11E-01	0.208555	0.0339516	8.11E-10	-0.0889593	0.0726372	2.21E-01	9.45E-01	12	0.886159
ENSG00000158062	1	UBXN11	26607819	rs3732416	1	26620489	C	T	0.925447	0.0326764	0.0263686	2.15E-01	-0.291309	0.0369197	3.01E-15	-0.112171	0.0916272	2.21E-01	3.94E-01	7	0.886159
ENSG00000111011	12	RSRC2	122989190	rs10846830	12	122897220	G	C	0.761431	-0.0238917	0.0190948	2.11E-01	-0.117692	0.0202562	6.24E-09	0.203002	0.165963	2.21E-01	2.15E-01	7	0.886159
ENSG00000003249	16	DBNDD1	90071273	rs79690969	16	90076227	A	T	0.0457256	-0.0353671	0.028641	2.17E-01	0.587178	0.0663372	8.64E-19	-0.0602323	0.0492497	2.21E-01	8.63E-01	20	0.886159
ENSG00000158604	7	TMED4	44617493	rs217364	7	44617154	C	T	0.591451	-0.0186921	0.0150101	2.13E-01	-0.159074	0.0245465	9.14E-11	0.117506	0.0960856	2.21E-01	7.79E-01	6	0.886159
ENSG00000100060	22	MFNG	37865101	rs11089844	22	37882731	T	C	0.0785288	0.033286	0.0270432	2.18E-01	0.327358	0.0305491	8.58E-27	0.101681	0.0831536	2.21E-01	4.38E-01	15	0.886159
ENSG00000076067	12	RBMS2	56915713	rs3782235	12	56915547	A	G	0.474155	0.0181705	0.0148398	2.21E-01	-0.753212	0.0352284	2.02E-101	-0.024124	0.0197343	2.22E-01	1.96E-01	20	0.886159
ENSG00000131389	3	SLC6A6	14444076	rs2304509	3	14523497	G	C	0.191849	-0.0247126	0.0198711	2.14E-01	0.0868456	0.0131019	3.39E-11	-0.284558	0.232802	2.22E-01	3.31E-01	8	0.886159
ENSG00000143155	1	TIPRL	168148171	rs143709950	1	168136837	G	A	0.0427435	-0.10548	0.0848987	2.14E-01	-0.285547	0.0419436	9.91E-12	0.369396	0.30223	2.22E-01	4.42E-01	4	0.886159
ENSG00000189339	1	SLC35E2B	1592939	rs72634819	1	1596500	T	C	0.254473	-0.0218684	0.017873	2.21E-01	-0.702392	0.030995	1.08E-113	0.0311342	0.025483	2.22E-01	2.62E-01	20	0.886159
ENSG00000211972	14	IGHV3-66	107131033	rs12880319	14	107045476	C	A	0.814115	0.0212989	0.0173086	2.18E-01	0.391617	0.0391555	1.50E-23	0.0543871	0.044531	2.22E-01	8.82E-01	20	0.886159
ENSG00000136068	3	FLNB	57994127	rs59637740	3	57991769	T	C	0.0457256	-0.0427329	0.0347856	2.19E-01	0.694511	0.0629911	2.88E-28	-0.0615295	0.0503964	2.22E-01	4.33E-01	8	0.886159
ENSG00000242247	22	ARFGAP3	43192508	rs7285844	22	43297680	T	C	0.462227	-0.0187629	0.0152586	2.19E-01	-0.197328	0.019302	1.56E-24	0.0950848	0.0778834	2.22E-01	3.59E-01	20	0.886159
ENSG00000151233	12	GXYLT1	42475647	rs11181289	12	42402342	T	C	0.385686	0.0186997	0.0149707	2.12E-01	-0.117408	0.0204161	8.88E-09	-0.159271	0.130483	2.22E-01	3.98E-01	4	0.886159
ENSG00000141252	17	VPS53	411908	rs11558129	17	617869	A	G	0.235586	-0.0241093	0.0197165	2.21E-01	-0.800115	0.0415512	1.25E-82	0.0301323	0.0246917	2.22E-01	8.03E-01	20	0.886159
ENSG00000151458	4	ANKRD50	125585207	rs6857488	4	125633501	C	G	0.371769	0.0187794	0.0150663	2.13E-01	-0.118102	0.0200206	3.66E-09	-0.15901	0.130387	2.23E-01	3.15E-01	5	0.886159
ENSG00000165501	14	LRR1	50065415	rs2883438	14	50044392	C	T	0.741551	0.0215003	0.0175161	2.20E-01	0.336413	0.0316334	2.05E-26	0.0639104	0.0524129	2.23E-01	3.65E-01	20	0.886159
ENSG00000196653	3	ZNF502	44754135	rs56084453	3	44762830	G	A	0.224652	0.0215797	0.0176525	2.22E-01	0.577247	0.0431609	8.55E-41	0.0373838	0.030708	2.23E-01	8.04E-01	20	0.886159
ENSG00000171617	5	ENC1	73923234	rs10079609	5	73918616	G	A	0.11829	0.0287625	0.0235889	2.23E-01	0.979794	0.0470748	3.26E-96	0.0293557	0.0241166	2.24E-01	5.32E-02	20	0.886159
ENSG00000157551	21	KCNJ15	39529128	rs4817928	21	39603182	A	C	0.508946	-0.0183748	0.01502	2.21E-01	0.217397	0.0180103	1.51E-33	-0.0845219	0.0694441	2.24E-01	7.36E-02	20	0.886159
ENSG00000186448	3	ZNF197	44626380	rs56084453	3	44762830	G	A	0.224652	0.0215797	0.0176525	2.22E-01	0.502514	0.0433412	4.40E-31	0.0429435	0.0353231	2.24E-01	8.00E-01	20	0.886159
ENSG00000117450	1	PRDX1	45976708	rs1974271	1	45952571	T	C	0.694831	-0.0193345	0.0155408	2.13E-01	-0.110932	0.0194049	1.09E-08	0.174291	0.143372	2.24E-01	NA	NA	0.886159
ENSG00000189091	16	SF3B3	70557691	rs4324119	16	70570290	A	G	0.415507	-0.0190179	0.015373	2.16E-01	0.0840693	0.0128424	5.90E-11	-0.226217	0.186098	2.24E-01	4.22E-01	8	0.886159
ENSG00000125510	20	OPRL1	62711526	rs8126001	20	62711459	T	C	0.482107	0.0182167	0.0149126	2.22E-01	-0.211598	0.017835	1.82E-32	-0.0860911	0.0708487	2.24E-01	3.36E-01	20	0.886159
ENSG00000103647	15	CORO2B	68871308	rs8024177	15	68924030	G	T	0.298211	-0.0201216	0.0162998	2.17E-01	-0.272528	0.0399723	9.24E-12	0.0738331	0.0607821	2.24E-01	2.14E-01	4	0.886159
ENSG00000152256	2	PDK1	173420101	rs34051646	2	173456679	G	T	0.158052	-0.0244048	0.0199636	2.22E-01	-0.202885	0.0193397	9.54E-26	0.120289	0.0990644	2.25E-01	1.38E-02	20	0.886159
ENSG00000134882	13	UBAC2	99853028	rs731955	13	99870640	A	T	0.632207	-0.018249	0.0148517	2.19E-01	-0.185473	0.0235364	3.27E-15	0.0983917	0.0810423	2.25E-01	9.36E-01	18	0.886159
ENSG00000237513	7	RP11-325F22.2	104581510	rs2470950	7	104592077	T	C	0.406561	0.0185904	0.0151899	2.21E-01	0.210672	0.0219727	8.99E-22	0.0882433	0.0726872	2.25E-01	7.35E-01	20	0.886159
ENSG00000196345	3	ZKSCAN7	44596685	rs56084453	3	44762830	G	A	0.224652	0.0215797	0.0176525	2.22E-01	0.319406	0.0315822	4.81E-24	0.067562	0.0556689	2.25E-01	8.18E-01	20	0.886159
ENSG00000143252	1	SDHC	161284047	rs34872203	1	161336802	T	C	0.0487078	-0.0316107	0.0259705	2.24E-01	-0.379137	0.0243143	8.10E-55	0.0833754	0.0687074	2.25E-01	3.95E-01	20	0.886159
ENSG00000122547	7	EEPD1	36192758	rs11771125	7	36190426	T	C	0.175944	-0.0226377	0.0183826	2.18E-01	-0.246666	0.0353825	3.14E-12	0.0917747	0.075678	2.25E-01	3.62E-01	8	0.886159
ENSG00000144893	3	MED12L	150803484	rs7652387	3	150707822	A	C	0.0874751	0.033296	0.0272998	2.23E-01	-0.665938	0.0593517	3.25E-29	-0.0499986	0.041236	2.25E-01	NA	NA	0.886159
ENSG00000228452	1	RP5-994D16.9	43241484	rs12117167	1	42919489	T	C	0.312127	0.0189141	0.0152684	2.15E-01	0.329794	0.0568641	6.64E-09	0.0573513	0.0473411	2.26E-01	3.49E-01	12	0.886159
ENSG00000256826	17	AC138744.2	62487640	rs9905689	17	62494139	A	G	0.116302	-0.0285332	0.0231453	2.18E-01	0.386061	0.0593183	7.60E-11	-0.0739085	0.0610185	2.26E-01	6.31E-01	10	0.886159
ENSG00000112874	5	NUDT12	102884556	rs11750858	5	102896400	C	T	0.157058	0.0275031	0.0225226	2.22E-01	-0.576808	0.0610136	3.27E-21	-0.0476816	0.0393714	2.26E-01	1.84E-01	11	0.886159
ENSG00000167895	17	TMC8	76126851	rs3818147	17	76118453	C	G	0.685885	0.0189662	0.0155468	2.22E-01	-0.156149	0.0157313	3.21E-23	-0.121462	0.100313	2.26E-01	7.16E-02	20	0.886159
ENSG00000148719	10	DNAJB12	74092588	rs9416015	10	74090617	T	G	0.569583	-0.0182274	0.0148707	2.20E-01	-0.0926714	0.0119024	6.92E-15	0.196689	0.162443	2.26E-01	2.75E-01	20	0.886159
ENSG00000215837	3	SDHAP2	195384967	rs79114865	3	195661441	A	C	0.16998	0.0263041	0.0216488	2.24E-01	-0.762488	0.0554192	4.53E-43	-0.0344977	0.0285028	2.26E-01	5.69E-01	20	0.886159
ENSG00000257715	12	RP11-256L6.2	96419101	rs17677343	12	96397081	A	T	0.223658	0.0236536	0.0193106	2.21E-01	-0.223198	0.0289186	1.18E-14	-0.105976	0.0876006	2.26E-01	6.91E-01	15	0.886159
ENSG00000184613	12	NELL2	44902058	rs11504491	12	45259752	T	C	0.126243	0.0249297	0.0201751	2.17E-01	-0.164407	0.0278128	3.40E-09	-0.151634	0.125367	2.26E-01	5.18E-02	5	0.886159
ENSG00000225329	7	RP11-325F22.5	104558007	rs2470950	7	104592077	T	C	0.406561	0.0185904	0.0151899	2.21E-01	0.357219	0.0457225	5.59E-15	0.052042	0.0430412	2.27E-01	6.91E-01	14	0.886159
ENSG00000220785	1	MTMR9LP	32697259	rs7544661	1	32705115	T	C	0.0328032	0.0390174	0.0321287	2.25E-01	0.821159	0.0663438	3.47E-35	0.047515	0.0393139	2.27E-01	3.69E-01	20	0.886159
ENSG00000106236	7	NPTX2	98246609	rs12666038	7	98133621	G	A	0.0347913	0.0575115	0.0464935	2.16E-01	0.584852	0.103731	1.72E-08	0.0983351	0.0813869	2.27E-01	NA	NA	0.886159
ENSG00000211946	14	IGHV3-20	106667581	rs12881691	14	106577451	T	C	0.671968	-0.0204605	0.0168949	2.26E-01	0.480743	0.0271712	4.74E-70	-0.0425602	0.0352255	2.27E-01	9.98E-01	20	0.886159
ENSG00000113441	5	LNPEP	96271098	rs71654350	5	96278948	G	T	0.40159	0.0186794	0.0152446	2.20E-01	0.121591	0.0168088	4.70E-13	0.153625	0.127162	2.27E-01	1.91E-01	11	0.886159
ENSG00000263004	17	RP11-166P13.3	55155659	rs998113	17	55165227	C	T	0.375746	0.0181297	0.0148149	2.21E-01	-0.32281	0.0428796	5.14E-14	-0.0561621	0.0464959	2.27E-01	7.33E-01	5	0.886159
ENSG00000141576	17	RNF157	74138534	rs12150140	17	74226797	T	C	0.436382	-0.0183228	0.0149092	2.19E-01	0.131991	0.0203181	8.24E-11	-0.138819	0.11496	2.27E-01	1.88E-01	16	0.886159
ENSG00000075073	10	TACR2	71163659	rs4746852	10	71170563	G	T	0.579523	-0.0183087	0.0147998	2.16E-01	0.296658	0.0539537	3.83E-08	-0.0617165	0.0511355	2.27E-01	2.59E-01	7	0.886159
ENSG00000026652	6	AGPAT4	161551011	rs13212549	6	161636874	A	G	0.114314	-0.0335534	0.0273386	2.20E-01	0.334598	0.0504826	3.40E-11	-0.10028	0.0830948	2.28E-01	9.95E-01	13	0.886159
ENSG00000204282	17	TNRC6C-AS1	76103479	rs3818147	17	76118453	C	G	0.685885	0.0189662	0.0155468	2.22E-01	0.205255	0.0248962	1.66E-16	0.0924031	0.0765686	2.28E-01	5.32E-02	10	0.886159
ENSG00000135205	7	CCDC146	76751751	rs11979238	7	76816022	A	G	0.166004	-0.0330221	0.0272332	2.25E-01	-0.483859	0.0419341	8.43E-31	0.0682474	0.0565933	2.28E-01	1.04E-01	20	0.886159
ENSG00000241839	15	PLEKHO2	65134088	rs6494500	15	65178950	T	C	0.400596	0.0185674	0.0153321	2.26E-01	-0.183283	0.0142071	4.46E-38	-0.101305	0.0840204	2.28E-01	4.60E-01	20	0.886159
ENSG00000246582	8	RP11-1149O23.3	23081984	rs11777697	8	23088984	G	C	0.539761	-0.0181793	0.0150456	2.27E-01	-0.618353	0.0375459	6.10E-61	0.0293995	0.0243971	2.28E-01	7.61E-02	20	0.886159
ENSG00000079785	2	DDX1	15731302	rs7591533	2	15734149	C	T	0.577535	0.0181319	0.014876	2.23E-01	0.143516	0.0179693	1.39E-15	0.126341	0.104854	2.28E-01	2.22E-01	10	0.886159
ENSG00000186446	3	ZNF501	44771088	rs56084453	3	44762830	G	A	0.224652	0.0215797	0.0176525	2.22E-01	0.326418	0.0460091	1.30E-12	0.0661106	0.0548764	2.28E-01	9.01E-01	16	0.886159
ENSG00000146192	6	FGD2	36973422	rs11967185	6	36974872	G	A	0.367793	0.019605	0.0161117	2.24E-01	-0.177733	0.0209468	2.16E-17	-0.110306	0.0915786	2.28E-01	1.35E-02	13	0.886159
ENSG00000164683	8	HEY1	80676245	rs282849	8	80758731	C	T	0.851889	-0.0270862	0.0222197	2.23E-01	-0.458885	0.0588118	6.06E-15	0.0590261	0.0490084	2.28E-01	8.73E-02	17	0.886159
ENSG00000188636	22	LDOC1L	44888452	rs133748	22	44855495	G	C	0.446322	0.017987	0.0148131	2.25E-01	0.165022	0.0178601	2.47E-20	0.108998	0.0905362	2.29E-01	2.74E-01	20	0.886159
ENSG00000160294	21	MCM3AP	47655047	rs17176110	21	47706535	A	C	0.363817	-0.0183588	0.0151018	2.24E-01	0.176647	0.0205249	7.53E-18	-0.103929	0.08634	2.29E-01	9.92E-01	20	0.886159
ENSG00000180370	3	PAK2	196466728	rs2084385	3	196553867	G	A	0.861829	-0.0242182	0.019831	2.22E-01	-0.130127	0.0189645	6.81E-12	0.186112	0.154792	2.29E-01	2.46E-01	3	0.886159
ENSG00000010270	7	STARD3NL	38217824	rs9639788	7	38220597	G	A	0.22664	-0.0230818	0.0188072	2.20E-01	-0.12408	0.0207075	2.07E-09	0.186024	0.15472	2.29E-01	NA	NA	0.886159
ENSG00000174482	9	LINGO2	27948076	rs1369005	9	28999979	C	A	0.72167	-0.0203699	0.0167192	2.23E-01	-0.222284	0.0299951	1.26E-13	0.0916391	0.0762252	2.29E-01	1.08E-01	19	0.886159
ENSG00000188785	19	ZNF548	57901218	rs55795647	19	57906079	A	G	0.119284	-0.0285032	0.0233622	2.22E-01	0.214273	0.0304963	2.12E-12	-0.133023	0.110662	2.29E-01	6.72E-01	15	0.886159
ENSG00000183018	17	SPNS2	4402133	rs553003340	17	4403168	G	C	0.027833	-0.044503	0.0365	2.23E-01	-0.715531	0.101291	1.62E-12	0.0621958	0.0517653	2.30E-01	6.84E-01	7	0.886159
ENSG00000069493	12	CLEC2D	9817565	rs969367	12	9821582	C	G	0.44831	0.0181534	0.0149689	2.25E-01	0.173063	0.0198319	2.63E-18	0.104895	0.0873252	2.30E-01	5.74E-02	20	0.886159
ENSG00000262488	16	RP11-876N24.1	10934241	rs11639511	16	10977844	G	C	0.750497	-0.0203544	0.0167149	2.23E-01	0.29786	0.0408657	3.13E-13	-0.0683355	0.0568944	2.30E-01	5.91E-01	13	0.886159
ENSG00000187583	1	PLEKHN1	901877	rs28393498	1	896476	G	A	0.952286	-0.0432959	0.0355072	2.23E-01	0.597874	0.0879009	1.03E-11	-0.0724164	0.0603359	2.30E-01	9.53E-01	9	0.886159
ENSG00000163993	4	S100P	6694796	rs3822263	4	6697673	C	T	0.751491	-0.0219181	0.0182383	2.29E-01	0.529698	0.0228971	2.12E-118	-0.0413785	0.0344779	2.30E-01	3.34E-01	20	0.886159
ENSG00000133794	11	ARNTL	13298199	rs34862781	11	13305263	A	G	0.587475	-0.0178884	0.0148304	2.28E-01	-0.24553	0.0205291	5.75E-33	0.0728563	0.060708	2.30E-01	8.06E-01	20	0.886159
ENSG00000010626	12	LRRC23	6982733	rs2238116	12	7021615	G	A	0.294235	0.020701	0.0171752	2.28E-01	0.483803	0.0391322	4.13E-35	0.0427881	0.0356687	2.30E-01	6.50E-01	19	0.886159
ENSG00000124587	6	PEX6	42931608	rs6940814	6	42924932	G	A	0.589463	0.0178514	0.0148767	2.30E-01	0.661115	0.0158091	0.00E+00	0.027002	0.0225117	2.30E-01	4.16E-02	20	0.886159
ENSG00000133067	1	LGR6	202163029	rs2993428	1	202170679	C	G	0.678926	0.0195941	0.0160486	2.22E-01	-0.130845	0.0204281	1.50E-10	-0.14975	0.124862	2.30E-01	3.23E-01	8	0.886159
ENSG00000121310	1	ECHDC2	53361656	rs56222568	1	53432786	C	T	0.349901	0.0183501	0.0152458	2.29E-01	-0.264628	0.0196884	3.49E-41	-0.069343	0.0578427	2.31E-01	8.04E-01	20	0.886159
ENSG00000176148	11	TCP11L1	33060963	rs11032126	11	33075340	T	C	0.340954	0.018158	0.015117	2.30E-01	0.690774	0.0388953	1.45E-70	0.0262865	0.0219341	2.31E-01	3.32E-01	20	0.886159
ENSG00000169062	13	UPF3A	115047059	rs61973482	13	115066664	T	C	0.232604	0.0236333	0.0195614	2.27E-01	0.267716	0.0283057	3.14E-21	0.0882775	0.0736615	2.31E-01	1.40E-01	20	0.886159
ENSG00000249096	4	RP11-290F5.1	185286336	rs11731951	4	185286722	C	T	0.72167	0.0229046	0.018976	2.27E-01	0.324867	0.0327581	3.51E-23	0.0705045	0.0588426	2.31E-01	3.71E-01	16	0.886159
ENSG00000135341	6	MAP3K7	91223292	rs791064	6	91237503	C	T	0.304175	-0.0194569	0.0160072	2.24E-01	-0.106032	0.0149265	1.22E-12	0.1835	0.15316	2.31E-01	7.34E-01	19	0.886159
ENSG00000254760	19	CTD-2616J11.3	51917552	rs59271122	19	51930411	T	G	0.257455	0.0220218	0.0179346	2.19E-01	0.239607	0.043877	4.74E-08	0.091908	0.0767189	2.31E-01	NA	NA	0.886159
ENSG00000198483	1	ANKRD35	145549230	rs12405876	1	145564000	A	T	0.56163	-0.0182062	0.015139	2.29E-01	-0.487401	0.036136	1.84E-41	0.0373536	0.0311839	2.31E-01	9.42E-01	5	0.886159
ENSG00000141965	19	FEM1A	4791728	rs34976338	19	4789176	C	T	0.366799	0.0184006	0.0151386	2.24E-01	0.286743	0.0408685	2.28E-12	0.0641711	0.0535814	2.31E-01	7.58E-01	20	0.886159
ENSG00000104689	8	TNFRSF10A	23047965	rs11777697	8	23088984	G	C	0.539761	-0.0181793	0.0150456	2.27E-01	-0.232474	0.0260079	3.94E-19	0.0781993	0.0653081	2.31E-01	1.76E-01	20	0.886159
ENSG00000159348	1	CYB5R1	202930997	rs2232847	1	202933657	A	T	0.331014	0.019709	0.0163343	2.28E-01	0.189682	0.0196455	4.67E-22	0.103905	0.086784	2.31E-01	6.86E-01	12	0.886159
ENSG00000169981	3	ZNF35	44690219	rs56084453	3	44762830	G	A	0.224652	0.0215797	0.0176525	2.22E-01	0.241387	0.0407706	3.21E-09	0.0893988	0.074672	2.31E-01	8.37E-01	3	0.886159
ENSG00000136932	9	C9orf156	100666771	rs7037562	9	100662050	A	G	0.375746	-0.0181631	0.0148928	2.23E-01	0.122046	0.0195602	4.39E-10	-0.148822	0.124335	2.31E-01	9.99E-01	10	0.886159
ENSG00000171595	17	DNAI2	72270386	rs12103882	17	72275134	G	A	0.292247	0.0191823	0.0158619	2.27E-01	0.324667	0.0389627	7.90E-17	0.059083	0.0493677	2.31E-01	6.84E-01	20	0.886159
ENSG00000183955	12	SETD8	123868320	rs28825193	12	123878262	C	T	0.663022	0.0191245	0.0157989	2.26E-01	-0.220109	0.027809	2.47E-15	-0.0868865	0.0726122	2.31E-01	1.31E-01	20	0.886159
ENSG00000154781	3	CCDC174	14693271	rs951829	3	14712098	A	C	0.906561	0.0266004	0.0219512	2.26E-01	0.246317	0.0330287	8.81E-14	0.107993	0.0902865	2.32E-01	4.53E-01	6	0.886159
ENSG00000144792	3	ZNF660	44619715	rs56084453	3	44762830	G	A	0.224652	0.0215797	0.0176525	2.22E-01	0.297316	0.0515244	7.91E-09	0.0725817	0.0606906	2.32E-01	7.66E-01	9	0.886159
ENSG00000114054	3	PCCB	135969148	rs1609391	3	136615268	A	G	0.423459	-0.0180207	0.0148639	2.25E-01	0.172948	0.0239679	5.36E-13	-0.104197	0.087149	2.32E-01	7.28E-01	20	0.886159
ENSG00000164877	7	MICALL2	1468101	rs7459289	7	1499599	T	G	0.452286	-0.0177977	0.0147952	2.29E-01	0.286793	0.026533	3.12E-27	-0.0620577	0.0519069	2.32E-01	6.85E-01	14	0.886159
ENSG00000146247	6	PHIP	79645584	rs9361489	6	79816785	C	T	0.478131	0.0180051	0.0148558	2.26E-01	0.0825399	0.0113378	3.34E-13	0.218138	0.18246	2.32E-01	2.33E-01	19	0.886159
ENSG00000116171	1	SCP2	53392901	rs56222568	1	53432786	C	T	0.349901	0.0183501	0.0152458	2.29E-01	-0.230006	0.0225092	1.64E-24	-0.079781	0.0667426	2.32E-01	8.50E-01	20	0.886159
ENSG00000171045	8	TSNARE1	143293441	rs59366013	8	143483603	C	T	0.649105	-0.0194231	0.0161672	2.30E-01	-0.291867	0.0254192	1.62E-30	0.0665478	0.0556947	2.32E-01	2.16E-01	20	0.886159
ENSG00000226259	5	GTF2H2B	69711179	rs59966095	5	70665606	T	C	0.616302	0.0188836	0.015762	2.31E-01	-0.713418	0.0448352	5.23E-57	-0.0264692	0.0221562	2.32E-01	8.24E-01	15	0.886159
ENSG00000099994	22	SUSD2	24577227	rs176155	22	24499204	A	G	0.187873	0.023945	0.0198499	2.28E-01	0.407758	0.0483192	3.20E-17	0.0587236	0.0491754	2.32E-01	7.94E-01	13	0.886159
ENSG00000259658	15	RP11-89K11.1	102277302	rs8031873	15	102274497	G	A	0.225646	-0.0224377	0.0183756	2.22E-01	0.207759	0.0364892	1.24E-08	-0.107999	0.0904578	2.33E-01	4.53E-01	8	0.886159
ENSG00000111450	12	STX2	131274145	rs4759793	12	131297238	G	A	0.555666	-0.018005	0.0150658	2.32E-01	0.664117	0.0294395	1.10E-112	-0.0271112	0.0227173	2.33E-01	5.81E-01	20	0.886159
ENSG00000134489	18	HRH4	22040593	rs628764	18	22041194	G	A	0.131213	-0.0234082	0.0195723	2.32E-01	1.09853	0.0611703	4.11E-72	-0.0213087	0.0178563	2.33E-01	7.07E-01	19	0.886159
ENSG00000176593	19	CTD-2368P22.1	58513429	rs1014767	19	58528303	G	A	0.611332	0.0185763	0.0154859	2.30E-01	-0.373304	0.0320589	2.45E-31	-0.0497619	0.0417029	2.33E-01	7.00E-02	20	0.886159
ENSG00000213713	11	PIGCP1	33097112	rs11032126	11	33075340	T	C	0.340954	0.018158	0.015117	2.30E-01	0.379207	0.0374446	4.19E-24	0.0478841	0.0401442	2.33E-01	2.19E-01	20	0.886159
ENSG00000075568	2	TMEM131	98372799	rs5865	2	98373006	T	C	0.653082	0.0197436	0.0162633	2.25E-01	-0.128532	0.020572	4.16E-10	-0.153608	0.128898	2.33E-01	3.35E-01	7	0.886159
ENSG00000154102	16	C16orf74	85723690	rs72805116	16	85792967	G	A	0.124254	0.0319771	0.0265351	2.28E-01	-0.420245	0.0531472	2.63E-15	-0.0760916	0.0638711	2.34E-01	NA	NA	0.886159
ENSG00000156958	15	GALK2	49447853	rs4775809	15	49614081	T	C	0.640159	0.0186852	0.0155504	2.30E-01	0.272697	0.0305396	4.29E-19	0.06852	0.0575385	2.34E-01	7.42E-01	20	0.886159
ENSG00000101052	20	IFT52	42219571	rs62226235	20	42349166	T	A	0.0407555	0.0382592	0.0318185	2.29E-01	-0.6845	0.0804691	1.79E-17	-0.0558936	0.0469464	2.34E-01	6.57E-01	10	0.886159
ENSG00000145214	4	DGKQ	952675	rs113075206	4	967339	G	C	0.50994	0.0177306	0.01489	2.34E-01	0.792857	0.0184386	0.00E+00	0.0223629	0.0187874	2.34E-01	6.74E-01	20	0.886159
ENSG00000154760	17	SLFN13	33762115	rs17549947	17	33817688	T	C	0.122266	0.0258803	0.0212776	2.24E-01	-0.172065	0.0297532	7.33E-09	-0.15041	0.126366	2.34E-01	8.40E-01	3	0.886159
ENSG00000154079	6	C6orf57	71276620	rs13206086	6	71249933	A	G	0.37674	-0.0182069	0.0149662	2.24E-01	-0.171914	0.0299146	9.09E-09	0.105907	0.0889855	2.34E-01	3.24E-01	6	0.886159
ENSG00000231890	2	AC093391.2	136742746	rs309148	2	136697371	C	T	0.207753	0.0248281	0.0207408	2.31E-01	-0.432683	0.0402939	6.74E-27	-0.0573817	0.0482323	2.34E-01	4.95E-01	20	0.886159
ENSG00000133661	10	SFTPD	81697496	rs2493723	10	81657122	G	A	0.550696	0.0180689	0.0148429	2.23E-01	0.221759	0.0395196	2.01E-08	0.0814799	0.0684895	2.34E-01	7.34E-01	6	0.886159
ENSG00000080573	19	COL5A3	10070237	rs34196120	19	10117420	C	T	0.501988	0.0176536	0.0148096	2.33E-01	0.722948	0.0399408	3.16E-73	0.0244189	0.0205294	2.34E-01	5.55E-01	20	0.886159
ENSG00000115257	19	PCSK4	1481427	rs791473	19	1491171	G	T	0.377734	-0.0183403	0.0152963	2.31E-01	0.274258	0.0291579	5.16E-21	-0.0668724	0.0562247	2.34E-01	7.23E-01	17	0.886159
ENSG00000197847	11	SLC22A20	64981311	rs487989	11	65064690	A	G	0.138171	-0.0318722	0.0263962	2.27E-01	-0.373587	0.0552594	1.37E-11	0.085314	0.0717742	2.35E-01	2.80E-01	20	0.886159
ENSG00000165055	7	METTL2B	128116783	rs61544090	7	128342209	C	T	0.294235	-0.0196492	0.0163855	2.30E-01	0.230098	0.0262931	2.11E-18	-0.0853949	0.0718764	2.35E-01	7.96E-01	20	0.886159
ENSG00000173338	11	KCNK7	65360326	rs12419237	11	65365077	C	T	0.244533	-0.0211795	0.0174501	2.25E-01	-0.165202	0.0286039	7.67E-09	0.128204	0.107936	2.35E-01	6.07E-01	3	0.886159
ENSG00000221923	19	ZNF880	52873170	rs4802926	19	52880265	T	C	0.410537	0.0183023	0.0152329	2.30E-01	0.27764	0.0353086	3.74E-15	0.065921	0.0555024	2.35E-01	7.77E-01	6	0.886159
ENSG00000214425	17	LRRC37A4P	43578685	rs1724390	17	43663247	A	C	0.243539	0.0316606	0.0266506	2.35E-01	-1.18763	0.0263283	0.00E+00	-0.0266586	0.0224479	2.35E-01	NA	NA	0.886159
ENSG00000169131	5	ZNF354A	178138593	rs4419608	5	178097049	A	G	0.252485	-0.0185737	0.0156058	2.34E-01	-0.565181	0.0321464	3.42E-69	0.0328633	0.0276752	2.35E-01	9.12E-01	20	0.886159
ENSG00000164305	4	CASP3	185548850	rs72689254	4	185589941	T	C	0.115308	-0.026094	0.0217593	2.30E-01	-0.211096	0.0249501	2.66E-17	0.123612	0.104108	2.35E-01	7.44E-01	20	0.886159
ENSG00000126246	19	IGFLR1	36230058	rs12459634	19	36230174	C	T	0.157058	0.0317921	0.0266353	2.33E-01	-0.241201	0.0218436	2.39E-28	-0.131807	0.111071	2.35E-01	1.68E-01	20	0.886159
ENSG00000178988	4	MRFAP1L1	6709428	rs3822263	4	6697673	C	T	0.751491	-0.0219181	0.0182383	2.29E-01	0.14502	0.0194522	8.97E-14	-0.151138	0.127388	2.35E-01	NA	NA	0.886159
ENSG00000124713	6	GNMT	42928496	rs2296804	6	42931261	G	C	0.588469	0.017756	0.0148762	2.33E-01	-0.301652	0.0289291	1.86E-25	-0.0588625	0.0496378	2.36E-01	8.40E-02	20	0.886159
ENSG00000131686	1	CA6	9005926	rs12091891	1	9000220	G	A	0.0646123	-0.0378559	0.031783	2.34E-01	0.798646	0.0674939	2.64E-32	-0.0474001	0.0399972	2.36E-01	1.52E-01	9	0.886159
ENSG00000167565	19	SERTAD3	40946751	rs268694	19	40962382	C	T	0.333002	-0.0201582	0.0168772	2.32E-01	-0.206723	0.0218081	2.56E-21	0.0975131	0.0822872	2.36E-01	7.45E-01	20	0.886159
ENSG00000238083	17	LRRC37A2	44588877	rs1724390	17	43663247	A	C	0.243539	0.0316606	0.0266506	2.35E-01	0.84589	0.0511947	2.51E-61	0.0374287	0.0315873	2.36E-01	NA	NA	0.886159
ENSG00000089053	12	ANAPC5	121746048	rs1799525	12	121789927	A	C	0.648111	-0.0197076	0.0164536	2.31E-01	0.15592	0.0194491	1.09E-15	-0.126396	0.106697	2.36E-01	6.97E-02	15	0.886159
ENSG00000169288	4	MRPL1	78783674	rs116037967	4	78663106	G	A	0.0119284	0.0689772	0.0575071	2.30E-01	0.636975	0.0863221	1.59E-13	0.108289	0.0914665	2.36E-01	NA	NA	0.886159
ENSG00000197043	5	ANXA6	150480273	rs11750621	5	150535262	T	C	0.22167	-0.0196128	0.0164387	2.33E-01	0.207298	0.021709	1.31E-21	-0.0946116	0.0799164	2.36E-01	9.40E-01	20	0.886159
ENSG00000122687	7	FTSJ2	2273866	rs34418140	7	2278183	T	C	0.341948	0.0192817	0.0160294	2.29E-01	0.152991	0.0229263	2.50E-11	0.126032	0.106462	2.36E-01	3.49E-01	20	0.886159
ENSG00000259677	15	RP11-493E3.1	90419772	rs12440156	15	90420673	A	G	0.738569	-0.0206984	0.0170763	2.25E-01	0.281398	0.0514613	4.55E-08	-0.0735556	0.0621568	2.37E-01	8.95E-01	9	0.886159
ENSG00000100106	22	TRIOBP	38093011	rs56114444	22	38123364	T	C	0.328032	-0.0184482	0.0154969	2.34E-01	-0.208623	0.0196564	2.58E-26	0.0884284	0.0747476	2.37E-01	3.58E-01	20	0.886159
ENSG00000174137	4	FAM53A	1619642	rs3134867	4	1685979	G	T	0.792247	-0.021631	0.0181542	2.33E-01	-0.510566	0.0533021	9.83E-22	0.0423667	0.035831	2.37E-01	8.46E-01	20	0.886159
ENSG00000228506	6	RP11-98I9.4	99872798	rs4840044	6	99888013	G	A	0.493042	0.0175099	0.0147861	2.36E-01	0.724429	0.0412753	5.83E-69	0.0241706	0.0204571	2.37E-01	6.94E-02	20	0.886159
ENSG00000092020	14	PPP2R3C	35554673	rs2415260	14	35570243	A	G	0.162028	0.0227026	0.0191756	2.36E-01	-0.403995	0.0217855	9.09E-77	-0.0561952	0.0475616	2.37E-01	8.64E-01	20	0.886159
ENSG00000268555	19	RP11-678G14.3	21753624	rs67876192	19	21753089	C	A	0.333996	-0.0184047	0.0155646	2.37E-01	-0.864006	0.0350272	2.43E-134	0.0213016	0.0180351	2.38E-01	9.07E-01	20	0.886159
ENSG00000197013	19	ZNF429	21679484	rs67876192	19	21753089	C	A	0.333996	-0.0184047	0.0155646	2.37E-01	-0.603442	0.0267463	1.03E-112	0.0304995	0.0258284	2.38E-01	7.31E-01	20	0.886159
ENSG00000268433	19	RP11-420K14.2	21860352	rs67876192	19	21753089	C	A	0.333996	-0.0184047	0.0155646	2.37E-01	-0.856884	0.0405565	4.38E-99	0.0214786	0.0181926	2.38E-01	8.66E-01	20	0.886159
ENSG00000038358	16	EDC4	67906926	rs117571960	16	68271261	G	C	0.0328032	0.0534489	0.0442811	2.27E-01	0.221882	0.0391016	1.39E-08	0.240889	0.204035	2.38E-01	9.09E-02	15	0.886159
ENSG00000130770	1	ATPIF1	28562620	rs12120639	1	28552929	A	G	0.257455	-0.0203384	0.0170924	2.34E-01	-0.256942	0.0278839	3.12E-20	0.0791556	0.0670747	2.38E-01	7.50E-01	20	0.886159
ENSG00000167264	16	DUS2	68021649	rs56303487	16	68029739	T	C	0.184891	0.0224991	0.0189972	2.36E-01	0.355988	0.0268865	5.13E-40	0.0632019	0.0535778	2.38E-01	2.43E-01	20	0.886159
ENSG00000241527	22	CA15P1	19019077	rs3765612	22	19125136	A	G	0.185885	-0.0239493	0.0201955	2.36E-01	-0.374099	0.0331449	1.53E-29	0.0640186	0.0542815	2.38E-01	5.00E-01	20	0.886159
ENSG00000182141	19	ZNF708	21473962	rs67876192	19	21753089	C	A	0.333996	-0.0184047	0.0155646	2.37E-01	-0.445588	0.02878	4.55E-54	0.0413043	0.0350322	2.38E-01	4.54E-01	20	0.886159
ENSG00000268658	19	LINC00664	21666176	rs67876192	19	21753089	C	A	0.333996	-0.0184047	0.0155646	2.37E-01	-0.571335	0.0372622	4.62E-53	0.0322135	0.0273234	2.38E-01	9.27E-01	20	0.886159
ENSG00000196268	19	ZNF493	21579921	rs67876192	19	21753089	C	A	0.333996	-0.0184047	0.0155646	2.37E-01	-0.431634	0.0289347	2.53E-50	0.0426396	0.0361728	2.38E-01	9.04E-01	20	0.886159
ENSG00000051596	5	THOC3	175344876	rs56033051	5	175343491	C	T	0.192843	0.022309	0.0188203	2.36E-01	0.504217	0.0456209	2.14E-28	0.0442448	0.0375399	2.39E-01	6.36E-01	13	0.886159
ENSG00000075240	22	GRAMD4	46971909	rs138514	22	47007378	A	G	0.619284	0.0176331	0.0147912	2.33E-01	0.211415	0.0270367	5.30E-15	0.0834052	0.0707713	2.39E-01	6.25E-02	20	0.886159
ENSG00000268240	19	RP11-678G14.4	21770234	rs67876192	19	21753089	C	A	0.333996	-0.0184047	0.0155646	2.37E-01	-0.505704	0.0355436	6.17E-46	0.0363942	0.0308842	2.39E-01	8.85E-01	20	0.886159
ENSG00000268119	19	CTD-2561J22.5	21627043	rs67876192	19	21753089	C	A	0.333996	-0.0184047	0.0155646	2.37E-01	-0.489847	0.0349402	1.18E-44	0.0375723	0.0318872	2.39E-01	7.34E-01	20	0.886159
ENSG00000161905	17	ALOX15	4534197	rs56170457	17	4560141	T	G	0.246521	-0.0227167	0.0190876	2.34E-01	-0.283898	0.0340312	7.29E-17	0.0800171	0.0679148	2.39E-01	7.20E-01	16	0.886159
ENSG00000232803	20	RP11-93B14.5	61294371	rs117035894	20	61303346	T	C	0.0139165	0.0675845	0.0561807	2.29E-01	0.947168	0.162505	5.59E-09	0.0713543	0.0605646	2.39E-01	NA	NA	0.886159
ENSG00000129515	14	SNX6	35030300	rs34437689	14	35021069	C	G	0.414513	0.0175511	0.014792	2.35E-01	-0.135471	0.0137728	7.87E-23	-0.129556	0.109981	2.39E-01	6.72E-01	20	0.886159
ENSG00000198690	15	FAN1	31196055	rs11070620	15	31112064	C	T	0.56163	-0.0175551	0.0148478	2.37E-01	-0.335883	0.0252999	3.19E-40	0.0522655	0.0443802	2.39E-01	4.40E-01	20	0.886159
ENSG00000256092	12	hsa-mir-8072	123848415	rs112223429	12	123849523	T	C	0.0357853	0.037908	0.0319581	2.36E-01	1.21842	0.124509	1.30E-22	0.0311124	0.0264211	2.39E-01	1.48E-01	11	0.886159
ENSG00000222011	7	FAM185A	102389418	rs4729853	7	102354008	A	C	0.181909	-0.02176	0.0182284	2.33E-01	0.372814	0.0526388	1.42E-12	-0.0583669	0.0495837	2.39E-01	6.43E-02	9	0.886159
ENSG00000267795	16	SMIM22	4838398	rs7546	16	4847317	T	C	0.470179	-0.0176554	0.0149219	2.37E-01	0.511034	0.0440746	4.38E-31	-0.0345484	0.0293511	2.39E-01	1.60E-01	20	0.886159
ENSG00000140623	16	2025-09-12	4827670	rs7546	16	4847317	T	C	0.470179	-0.0176554	0.0149219	2.37E-01	0.528277	0.0458695	1.08E-30	-0.0334207	0.028395	2.39E-01	1.12E-01	20	0.886159
ENSG00000111364	12	DDX55	124086624	rs61678733	12	124094174	C	T	0.114314	0.030414	0.0256862	2.36E-01	-0.375477	0.0363058	4.55E-25	-0.081001	0.0688564	2.39E-01	3.81E-01	20	0.886159
ENSG00000198521	19	ZNF43	21987752	rs67876192	19	21753089	C	A	0.333996	-0.0184047	0.0155646	2.37E-01	-0.303711	0.0279694	1.81E-27	0.0605994	0.051551	2.40E-01	8.24E-01	20	0.886159
ENSG00000109956	11	B3GAT1	134248398	rs11223791	11	134282729	C	T	0.247515	-0.0219546	0.0184988	2.35E-01	-0.209231	0.0246148	1.89E-17	0.10493	0.0892709	2.40E-01	3.97E-01	14	0.886159
ENSG00000176024	19	ZNF613	52430400	rs12461478	19	52430739	G	T	0.468191	0.017583	0.0148449	2.36E-01	0.194253	0.0209534	1.85E-20	0.090516	0.0770416	2.40E-01	5.43E-01	10	0.886159
ENSG00000175221	19	MED16	867962	rs55639032	19	869198	T	C	0.248509	-0.020362	0.0172617	2.38E-01	-0.321157	0.0247912	2.22E-38	0.063402	0.0539708	2.40E-01	1.57E-02	20	0.886159
ENSG00000101224	20	CDC25B	3767578	rs2281479	20	3762095	C	T	0.227634	-0.0186596	0.0156939	2.34E-01	0.107684	0.0143183	5.45E-14	-0.173281	0.14755	2.40E-01	2.69E-01	14	0.886159
ENSG00000141096	16	DPEP3	68009566	rs255052	16	68024995	A	G	0.149105	0.0228264	0.0192303	2.35E-01	-0.218899	0.0277166	2.84E-15	-0.104278	0.0888368	2.40E-01	2.27E-01	18	0.886159
ENSG00000273295	22	AP000350.5	24243619	rs5760120	22	24266867	A	G	0.609344	0.0179821	0.0153128	2.40E-01	0.974247	0.0378164	2.33E-146	0.0184574	0.0157339	2.41E-01	6.78E-01	20	0.886159
ENSG00000256633	11	RP11-169D4.2	72295616	rs1980089	11	72288725	T	C	0.489066	-0.0179031	0.0150172	2.33E-01	0.205745	0.0312644	4.68E-11	-0.087016	0.0741774	2.41E-01	1.93E-01	8	0.886159
ENSG00000164125	4	FAM198B	159045626	rs10461268	4	158922530	A	T	0.843936	-0.0242601	0.0205838	2.39E-01	-0.242583	0.0202713	5.30E-33	0.100007	0.0852632	2.41E-01	2.82E-01	20	0.886159
ENSG00000172954	2	LCLAT1	30670092	rs829680	2	30709088	T	G	0.799205	0.0207164	0.0175515	2.38E-01	0.324885	0.0309737	9.70E-26	0.0637653	0.0543647	2.41E-01	7.32E-01	20	0.886159
ENSG00000218537	22	AP000350.4	24236613	rs5760120	22	24266867	A	G	0.609344	0.0179821	0.0153128	2.40E-01	0.990642	0.0414138	1.87E-126	0.018152	0.0154761	2.41E-01	7.60E-01	20	0.886159
ENSG00000225282	22	AP000350.6	24269087	rs5760120	22	24266867	A	G	0.609344	0.0179821	0.0153128	2.40E-01	0.866007	0.0426448	1.10E-91	0.0207644	0.0177116	2.41E-01	8.36E-01	20	0.886159
ENSG00000240972	22	MIF	24236191	rs5760120	22	24266867	A	G	0.609344	0.0179821	0.0153128	2.40E-01	0.881332	0.044872	6.90E-86	0.0204033	0.0174056	2.41E-01	8.35E-01	20	0.886159
ENSG00000099977	22	DDT	24313554	rs5760120	22	24266867	A	G	0.609344	0.0179821	0.0153128	2.40E-01	0.449733	0.0229515	1.71E-85	0.0399839	0.0341097	2.41E-01	6.60E-01	20	0.886159
ENSG00000072310	17	SREBF1	17713713	rs7359509	17	17741875	G	A	0.580517	-0.0177509	0.0150838	2.39E-01	0.410957	0.0329835	1.24E-35	-0.0431941	0.0368674	2.41E-01	6.63E-01	20	0.886159
ENSG00000105808	7	RASA4	102220093	rs4729853	7	102354008	A	C	0.181909	-0.02176	0.0182284	2.33E-01	0.265276	0.0442609	2.05E-09	-0.0820278	0.0700646	2.42E-01	6.27E-02	3	0.886159
ENSG00000260948	1	RP11-552M11.8	111973668	rs1264914	1	111973893	T	C	0.387674	0.0178947	0.0149494	2.31E-01	-0.21916	0.0391535	2.18E-08	-0.0816513	0.0697546	2.42E-01	3.77E-01	7	0.886159
ENSG00000169710	17	FASN	80036214	rs59638227	17	80056066	G	A	0.285288	-0.0190361	0.0160779	2.36E-01	-0.161735	0.0214773	5.05E-14	0.117699	0.10063	2.42E-01	9.37E-01	20	0.886159
ENSG00000150510	13	FAM124A	51796503	rs12863194	13	51750625	G	A	0.434394	0.0178461	0.0149909	2.34E-01	-0.278646	0.0444864	3.76E-10	-0.0640458	0.0547622	2.42E-01	3.79E-01	8	0.886159
ENSG00000100304	22	TTLL12	43562628	rs2071724	22	43577048	A	C	0.414513	-0.0175902	0.0149403	2.39E-01	-0.205086	0.02066	3.19E-23	0.0857699	0.0733596	2.42E-01	9.57E-01	20	0.886159
ENSG00000240160	22	RN7SL263P	23603971	rs2267018	22	23588193	A	G	0.45328	-0.0179227	0.015002	2.32E-01	0.16399	0.0292898	2.16E-08	-0.109291	0.0935406	2.43E-01	6.45E-01	6	0.886159
ENSG00000055147	5	FAM114A2	153369688	rs816022	5	153442589	C	G	0.61829	0.0180669	0.0152467	2.36E-01	0.134015	0.0191872	2.86E-12	0.134813	0.115394	2.43E-01	6.88E-01	16	0.886159
ENSG00000132383	17	RPA1	1732996	rs112096788	17	1727493	T	C	0.0536779	0.0532409	0.0446562	2.33E-01	0.21825	0.0374962	5.86E-09	0.243945	0.208859	2.43E-01	NA	NA	0.886159
ENSG00000164929	8	BAALC	104152938	rs7014008	8	104152091	G	C	0.176938	-0.0216044	0.0181599	2.34E-01	0.297007	0.0489362	1.28E-09	-0.0727404	0.0623066	2.43E-01	3.58E-01	5	0.886159
ENSG00000103248	16	MTHFSD	86563782	rs34602875	16	86566115	C	T	0.0487078	0.0599355	0.051091	2.41E-01	-0.651425	0.0576703	1.38E-29	-0.0920068	0.0788514	2.43E-01	3.51E-01	20	0.886159
ENSG00000141232	17	TOB1	48939584	rs12937670	17	48986869	A	G	0.252485	-0.0191795	0.0163709	2.41E-01	-0.349683	0.0274663	3.96E-37	0.0548483	0.0470142	2.43E-01	3.39E-01	16	0.886159
ENSG00000255545	11	RP11-627G23.1	134306367	rs11223791	11	134282729	C	T	0.247515	-0.0219546	0.0184988	2.35E-01	-0.248436	0.0393547	2.74E-10	0.0883712	0.0757655	2.43E-01	5.49E-01	12	0.886159
ENSG00000130158	19	DOCK6	11309971	rs12979510	19	11383402	A	G	0.702783	-0.0186701	0.0157556	2.36E-01	-0.274561	0.04192	5.77E-11	0.0679998	0.0583163	2.44E-01	9.92E-03	20	0.886159
ENSG00000139714	12	MORN3	122089024	rs10743188	12	122098914	C	G	0.387674	-0.0177599	0.0151517	2.41E-01	0.29343	0.0261669	3.49E-29	-0.0605252	0.0519178	2.44E-01	4.38E-02	20	0.886159
ENSG00000215717	1	TMEM167B	109632425	rs7527850	1	109663679	T	C	0.0884692	-0.0279844	0.0239111	2.42E-01	0.304855	0.0242073	2.29E-36	-0.0917958	0.0787723	2.44E-01	4.40E-01	20	0.886159
ENSG00000147439	8	BIN3	22477931	rs1545837	8	22477807	C	T	0.371769	0.0187011	0.0158982	2.39E-01	0.149861	0.017673	2.26E-17	0.12479	0.107102	2.44E-01	3.75E-01	14	0.886159
ENSG00000234741	1	GAS5	173833038	rs143997356	1	173418414	A	G	0.026839	-0.104293	0.0884253	2.38E-01	0.48145	0.0654133	1.84E-13	-0.216623	0.186008	2.44E-01	5.58E-01	4	0.886159
ENSG00000175582	11	RAB6A	73386683	rs3018335	11	73609011	C	T	0.309145	-0.020092	0.0169427	2.36E-01	-0.0987389	0.0160467	7.59E-10	0.203486	0.174749	2.44E-01	2.35E-01	11	0.886159
ENSG00000143575	1	HAX1	154244987	rs7522777	1	154260361	G	C	0.327038	-0.0182844	0.0153585	2.34E-01	0.101324	0.0181664	2.44E-08	-0.180455	0.154993	2.44E-01	NA	NA	0.886159
ENSG00000262006	17	RP11-700H6.4	48986998	rs28490496	17	48985644	T	C	0.257455	-0.0190804	0.0163247	2.42E-01	-0.444657	0.0345859	7.90E-38	0.0429104	0.0368644	2.44E-01	3.28E-01	13	0.886159
ENSG00000120217	9	CD274	5450503	rs59906468	9	5466085	G	A	0.234592	-0.0239306	0.0204296	2.41E-01	0.255838	0.0246864	3.63E-25	-0.0935381	0.0803621	2.44E-01	8.87E-01	11	0.886159
ENSG00000159556	15	ISL2	76629065	rs284909	15	76736628	T	C	0.591451	0.0176744	0.0151222	2.42E-01	-0.441599	0.0349855	1.59E-36	-0.0400236	0.0343907	2.45E-01	8.82E-01	20	0.886159
ENSG00000133063	1	CHIT1	203181955	rs2486950	1	203174670	C	G	0.185885	0.0224006	0.0191231	2.41E-01	-0.401463	0.0393988	2.20E-24	-0.0557974	0.0479472	2.45E-01	7.37E-01	9	0.886159
ENSG00000233016	9	SNHG7	139615818	rs61749087	9	139620089	C	G	0.120278	-0.0338769	0.0290139	2.43E-01	-0.544568	0.0425709	1.82E-37	0.0622088	0.0535002	2.45E-01	6.02E-01	11	0.886159
ENSG00000107331	9	ABCA2	139901686	rs4880192	9	139927062	G	A	0.727634	-0.019194	0.0163628	2.41E-01	0.237498	0.0269464	1.21E-18	-0.0808175	0.0695041	2.45E-01	6.05E-02	20	0.886159
ENSG00000146587	7	RBAK	5085452	rs111360760	7	5086977	G	C	0.0964215	-0.0390955	0.0333341	2.41E-01	-0.319114	0.0358863	5.98E-19	0.122513	0.105363	2.45E-01	5.28E-01	12	0.886159
ENSG00000198793	1	MTOR	11166592	rs2295079	1	11322565	G	C	0.689861	0.0186722	0.0159495	2.42E-01	-0.210234	0.021065	1.86E-23	-0.0888163	0.0763856	2.45E-01	6.16E-01	20	0.886159
ENSG00000123609	2	NMI	152126979	rs34452578	2	152168245	C	G	0.461233	0.0175735	0.0148352	2.36E-01	0.0820818	0.0135145	1.25E-09	0.214097	0.184142	2.45E-01	7.96E-01	15	0.886159
ENSG00000125457	17	MIF4GD	73262309	rs9944529	17	73281506	A	C	0.694831	0.0202666	0.0173197	2.42E-01	0.267107	0.0259631	7.98E-25	0.0758745	0.0652599	2.45E-01	6.74E-01	20	0.886159
ENSG00000184677	1	ZBTB40	22778344	rs1738392	1	22813900	T	C	0.626243	-0.0177838	0.0152032	2.42E-01	-0.193615	0.018382	6.09E-26	0.0918514	0.0790056	2.45E-01	6.68E-01	9	0.886159
ENSG00000107551	10	RASSF4	45454855	rs4948938	10	45466726	A	G	0.718688	0.0200024	0.016931	2.37E-01	0.158821	0.0253191	3.55E-10	0.125943	0.108479	2.46E-01	8.09E-01	14	0.886159
ENSG00000140391	15	TSPAN3	77336359	rs33931897	15	77357312	C	G	0.403579	0.0179748	0.0154214	2.44E-01	0.401587	0.0313475	1.43E-37	0.0447594	0.0385598	2.46E-01	8.71E-01	20	0.886159
ENSG00000104228	8	TRIM35	27142404	rs7830415	8	27158523	A	T	0.440358	0.0172609	0.0147493	2.42E-01	-0.240628	0.026886	3.56E-19	-0.0717327	0.0618168	2.46E-01	9.70E-01	20	0.886159
ENSG00000198937	6	CCDC167	37450696	rs6903910	6	37487722	A	G	0.549702	0.0174569	0.0149009	2.41E-01	0.166141	0.0197014	3.37E-17	0.105073	0.0905496	2.46E-01	8.92E-01	20	0.886159
ENSG00000122679	7	RAMP3	45197390	rs975348	7	45256147	C	T	0.28827	-0.0194473	0.0165641	2.40E-01	0.291603	0.0389358	6.92E-14	-0.066691	0.0574973	2.46E-01	8.29E-01	13	0.886159
ENSG00000125827	20	TMX4	7957995	rs6140481	20	7965595	T	C	0.0944334	0.0283686	0.0240209	2.38E-01	0.135194	0.0220433	8.62E-10	0.209836	0.180941	2.46E-01	1.00E+00	6	0.886159
ENSG00000272787	22	KB-226F1.2	24311400	rs5751775	22	24266726	C	T	0.609344	0.0178395	0.0153134	2.44E-01	-0.555726	0.0473798	9.03E-32	-0.0321013	0.0276912	2.46E-01	7.10E-01	20	0.886159
ENSG00000198723	19	C19orf45	7557862	rs75977782	19	7544659	C	T	0.201789	0.0235623	0.0199994	2.39E-01	0.373792	0.0578397	1.03E-10	0.0630359	0.0543859	2.46E-01	2.57E-02	8	0.886159
ENSG00000255801	12	RP11-561P12.5	8700957	rs4616088	12	8710739	C	T	0.493042	-0.01741	0.0149736	2.45E-01	0.350235	0.0244447	1.47E-46	-0.0497095	0.0428936	2.46E-01	4.28E-01	20	0.886159
ENSG00000174171	15	RP11-23P13.6	42184991	rs3784277	15	42184885	A	T	0.0198807	0.0913	0.0781428	2.43E-01	0.709952	0.0791537	2.98E-19	0.1286	0.110998	2.47E-01	1.70E-01	17	0.886159
ENSG00000228716	5	DHFR	79922047	rs111692241	5	79895438	C	G	0.239563	0.0218937	0.0188705	2.46E-01	-0.682862	0.0316358	2.48E-103	-0.0320617	0.0276743	2.47E-01	8.94E-01	20	0.886159
ENSG00000166557	15	TMED3	79603404	rs4280197	15	79792930	T	C	0.984095	0.0853493	0.0724629	2.39E-01	0.587425	0.0936608	3.57E-10	0.145294	0.125513	2.47E-01	NA	NA	0.886159
ENSG00000273382	1	RP5-1065J22.8	109630593	rs7527850	1	109663679	T	C	0.0884692	-0.0279844	0.0239111	2.42E-01	0.401222	0.0511694	4.47E-15	-0.0697479	0.0602559	2.47E-01	4.25E-01	9	0.886159
ENSG00000260302	18	RP11-973H7.1	12774650	rs2847261	18	12775296	T	A	0.427435	-0.0173785	0.0149326	2.45E-01	-0.322431	0.0311352	3.94E-25	0.0538984	0.0466041	2.47E-01	2.22E-01	20	0.886159
ENSG00000147883	9	CDKN2B	22002902	rs662463	9	22030438	G	A	0.905567	-0.0319079	0.0274193	2.45E-01	0.424197	0.0408297	2.77E-25	-0.0752195	0.0650423	2.47E-01	8.94E-01	17	0.886159
ENSG00000138658	4	C4orf21	113460492	rs4484364	4	113498130	T	C	0.562624	0.0173372	0.0148165	2.42E-01	-0.176293	0.0232647	3.52E-14	-0.0983431	0.0850409	2.48E-01	7.87E-02	15	0.886159
ENSG00000211642	22	IGLV10-54	22569184	rs5750741	22	22569448	A	T	0.641153	0.0207665	0.0179149	2.46E-01	0.615523	0.0372537	2.53E-61	0.033738	0.0291767	2.48E-01	4.12E-02	12	0.886159
ENSG00000161013	5	MGAT4B	179224597	rs56210857	5	179237509	T	C	0.0139165	-0.153804	0.132296	2.45E-01	-0.776603	0.070716	4.67E-28	0.198047	0.171304	2.48E-01	5.98E-01	10	0.886159
ENSG00000166398	19	KIAA0355	34745442	rs10422534	19	34664325	A	G	0.054672	-0.0340259	0.0289582	2.40E-01	0.271159	0.0422489	1.38E-10	-0.125483	0.108569	2.48E-01	8.71E-01	9	0.886159
ENSG00000099974	22	DDTL	24309089	rs5751775	22	24266726	C	T	0.609344	0.0178395	0.0153134	2.44E-01	0.278213	0.031444	8.92E-19	0.0641217	0.055517	2.48E-01	5.37E-01	20	0.886159
ENSG00000116641	1	DOCK7	62920399	rs1168086	1	63112389	G	A	0.694831	0.0194854	0.0167568	2.45E-01	0.330647	0.0337641	1.21E-22	0.0589311	0.0510349	2.48E-01	7.93E-02	20	0.886159
ENSG00000271780	14	RP11-1017G21.5	102414684	rs2448241	14	102414767	A	G	0.084493	-0.0266005	0.022883	2.45E-01	0.695204	0.0698526	2.46E-23	-0.0382629	0.0331393	2.48E-01	1.82E-01	15	0.886159
ENSG00000129595	5	EPB41L4A	111478138	rs7733473	5	111934573	T	G	0.913519	-0.024461	0.0208309	2.40E-01	-0.288534	0.0455363	2.35E-10	0.0847768	0.0734249	2.48E-01	2.72E-01	9	0.886159
ENSG00000164823	8	OSGIN2	90914087	rs2735377	8	90915308	T	G	0.168986	0.0214085	0.0184196	2.45E-01	0.274214	0.02787	7.64E-23	0.0780722	0.0676394	2.48E-01	4.71E-01	20	0.886159
ENSG00000140157	15	NIPA2	23004684	rs34674561	15	23033105	A	T	0.446322	0.0183981	0.0158379	2.45E-01	-0.181716	0.0186134	1.63E-22	-0.101246	0.0877723	2.49E-01	NA	NA	0.886159
ENSG00000186715	1	MST1L	17081405	rs2284746	1	17306675	G	C	0.5	-0.0171215	0.0147625	2.46E-01	-0.472136	0.0443995	2.07E-26	0.0362639	0.0314529	2.49E-01	8.94E-01	20	0.886159
ENSG00000181555	3	SETD2	47057919	rs12493425	3	47176946	G	T	0.605368	0.0177811	0.0152377	2.43E-01	0.120329	0.0162207	1.19E-13	0.147771	0.128191	2.49E-01	7.14E-01	20	0.886159
ENSG00000166224	10	SGPL1	72575717	rs78693917	10	72612130	C	T	0.0526839	-0.0412938	0.0352644	2.42E-01	0.276084	0.0421215	5.58E-11	-0.14957	0.129753	2.49E-01	7.20E-01	9	0.886159
ENSG00000014138	11	POLA2	65029233	rs503277	11	65078626	A	G	0.139165	-0.0307726	0.0264671	2.45E-01	-0.320258	0.0363562	1.26E-18	0.0960869	0.0833598	2.49E-01	3.26E-02	18	0.886159
ENSG00000163536	3	SERPINI1	167453031	rs62274852	3	167574248	T	G	0.105368	0.0328653	0.0283569	2.46E-01	0.662611	0.061048	1.91E-27	0.0495997	0.043039	2.49E-01	5.21E-01	11	0.886159
ENSG00000213793	19	ZNF888	53418449	rs7245999	19	53421501	G	C	0.787276	-0.0211807	0.0180089	2.40E-01	0.171317	0.0298459	9.46E-09	-0.123635	0.107304	2.49E-01	2.13E-01	4	0.886159
ENSG00000067221	15	STOML1	74275547	rs2507	15	74275676	G	A	0.287276	-0.0180908	0.0156383	2.47E-01	-0.289891	0.023553	8.20E-35	0.0624055	0.0541832	2.49E-01	5.07E-01	20	0.886159
ENSG00000088448	13	ANKRD10	111530887	rs9559906	13	111576726	A	C	0.196819	0.0215369	0.0184667	2.44E-01	0.203982	0.0280653	3.64E-13	0.105582	0.0916891	2.50E-01	5.72E-01	3	0.886159
ENSG00000156050	14	FAM161B	74398204	rs17782328	14	74442857	A	G	0.130219	0.0240488	0.0205601	2.42E-01	-0.373668	0.0576647	9.17E-11	-0.0643587	0.0559116	2.50E-01	5.47E-01	14	0.886159
ENSG00000269951	15	RP11-797A18.6	77359996	rs33931897	15	77357312	C	G	0.403579	0.0179748	0.0154214	2.44E-01	0.321911	0.0441083	2.92E-13	0.0558378	0.0485129	2.50E-01	8.78E-01	20	0.886159
ENSG00000213523	5	SRA1	139916925	rs4912714	5	139925855	T	G	0.0795229	-0.0348497	0.0300539	2.46E-01	0.312123	0.0331016	4.13E-21	-0.111654	0.097014	2.50E-01	7.65E-02	16	0.886159
ENSG00000162639	1	HENMT1	109190912	rs11102164	1	109189493	G	C	0.0705765	0.0498826	0.0427471	2.43E-01	-0.217311	0.0312345	3.47E-12	-0.229545	0.199457	2.50E-01	7.82E-01	6	0.886159
ENSG00000250742	12	RP11-834C11.4	54519882	rs2233921	12	54575800	A	C	0.477137	-0.0173525	0.0149062	2.44E-01	0.379432	0.0502398	4.27E-14	-0.0457328	0.0397495	2.50E-01	9.69E-01	12	0.886159
ENSG00000244041	6	LINC01011	2988201	rs2756072	6	2952336	G	T	0.686879	-0.0175199	0.0151178	2.46E-01	0.309932	0.0330143	6.13E-21	-0.0565282	0.0491481	2.50E-01	9.76E-01	20	0.886159
ENSG00000148362	9	C9orf142	139886870	rs4880192	9	139927062	G	A	0.727634	-0.019194	0.0163628	2.41E-01	-0.0747446	0.0128248	5.60E-09	0.256794	0.223306	2.50E-01	3.04E-01	18	0.886159
ENSG00000124570	6	SERPINB6	2948393	rs1980652	6	2952155	A	G	0.686879	-0.017427	0.0151209	2.49E-01	0.422792	0.0255866	2.47E-61	-0.0412189	0.0358513	2.50E-01	9.83E-01	20	0.886159
ENSG00000141580	17	WDR45B	80572438	rs4789816	17	80607830	A	C	0.293241	0.0196222	0.0169565	2.47E-01	0.155784	0.0157769	5.39E-23	0.125958	0.109591	2.50E-01	6.76E-01	20	0.886159
ENSG00000179144	7	GIMAP7	150211918	rs36200127	7	150275464	T	C	0.219682	0.0184927	0.015736	2.40E-01	-0.0987059	0.018007	4.22E-08	-0.187352	0.163046	2.51E-01	8.77E-01	5	0.886159
ENSG00000112339	6	HBS1L	135281516	rs1547247	6	135390836	A	G	0.290258	0.0183048	0.015675	2.43E-01	-0.115629	0.0181666	1.95E-10	-0.158306	0.137826	2.51E-01	1.30E-01	9	0.886159
ENSG00000197813	19	CTC-301O7.4	49834874	rs3745303	19	49858080	C	A	0.256461	0.0187615	0.0161122	2.44E-01	-0.336758	0.0484002	3.46E-12	-0.0557121	0.0485104	2.51E-01	4.78E-01	13	0.886159
ENSG00000272444	14	RP11-1017G21.6	102418753	rs2448241	14	102414767	A	G	0.084493	-0.0266005	0.022883	2.45E-01	0.577872	0.0779482	1.23E-13	-0.0460318	0.0400826	2.51E-01	8.78E-02	8	0.886159
ENSG00000182180	10	MRPS16	75006510	rs78464723	10	75264388	A	G	0.0119284	-0.145257	0.124076	2.42E-01	0.406987	0.0690841	3.83E-09	-0.356908	0.310826	2.51E-01	9.47E-02	5	0.886159
ENSG00000126215	14	XRCC3	104163946	rs35011804	14	104151400	T	C	0.297217	0.0173145	0.0150108	2.49E-01	0.305718	0.0253831	2.08E-33	0.0566355	0.0493248	2.51E-01	6.10E-02	20	0.886159
ENSG00000188906	12	LRRK2	40590546	rs1472118	12	40498326	A	T	0.45825	0.0171602	0.0148387	2.47E-01	-0.112975	0.0121877	1.87E-20	-0.151894	0.132363	2.51E-01	3.65E-01	20	0.886159
ENSG00000196683	7	TOMM7	22852251	rs981792	7	22861639	A	C	0.331014	-0.0173737	0.0151051	2.50E-01	-0.238425	0.0141868	2.20E-63	0.0728686	0.0635019	2.51E-01	8.36E-02	20	0.886159
ENSG00000141002	16	TCF25	89940000	rs3212349	16	89983537	T	C	0.422465	-0.0172882	0.0148226	2.43E-01	0.129491	0.0202476	1.60E-10	-0.133509	0.116356	2.51E-01	2.29E-01	20	0.886159
ENSG00000146063	5	TRIM41	180649499	rs147321649	5	180650685	G	A	0.0258449	-0.0456091	0.0390957	2.43E-01	-0.346577	0.0549024	2.74E-10	0.131599	0.114715	2.51E-01	6.29E-01	3	0.886159
ENSG00000140464	15	PML	74287014	rs2507	15	74275676	G	A	0.287276	-0.0180908	0.0156383	2.47E-01	-0.145686	0.0163826	5.96E-19	0.124177	0.108247	2.51E-01	4.21E-01	14	0.886159
ENSG00000143162	1	CREG1	167498914	rs78452229	1	167517829	C	T	0.0675944	-0.0404343	0.0346568	2.43E-01	-0.303256	0.0490399	6.26E-10	0.133334	0.116299	2.52E-01	NA	NA	0.886159
ENSG00000138614	15	VWA9	65871091	rs62014390	15	65985457	T	C	0.0457256	0.0517788	0.0443292	2.43E-01	-0.259871	0.0433806	2.09E-09	-0.199248	0.173794	2.52E-01	5.29E-02	4	0.886159
ENSG00000229152	13	ANKRD10-IT1	111547406	rs9559906	13	111576726	A	C	0.196819	0.0215369	0.0184667	2.44E-01	0.162195	0.0262948	6.90E-10	0.132784	0.115872	2.52E-01	NA	NA	0.886159
ENSG00000156265	21	MAP3K7CL	30449792	rs8129515	21	30520167	G	C	0.661034	-0.0171702	0.0148419	2.47E-01	-0.274683	0.0333592	1.81E-16	0.0625091	0.0545635	2.52E-01	4.25E-01	20	0.886159
ENSG00000086570	5	FAT2	150883654	rs55656828	5	150827304	T	G	0.626243	0.0181671	0.0155391	2.42E-01	0.204726	0.0357024	9.80E-09	0.0887386	0.0774635	2.52E-01	7.05E-01	10	0.886159
ENSG00000188313	3	PLSCR1	146232967	rs2587008	3	146260466	G	C	0.257455	0.0180288	0.0156358	2.49E-01	-0.170523	0.0170605	1.60E-23	-0.105726	0.0923013	2.52E-01	1.42E-01	19	0.886159
ENSG00000198468	1	FLVCR1-AS1	213025450	rs2279692	1	213030534	T	C	0.526839	0.0172278	0.0150251	2.52E-01	0.989915	0.0390124	4.84E-142	0.0174033	0.0151937	2.52E-01	8.03E-01	20	0.886159
ENSG00000171766	15	GATM	45653322	rs7183946	15	45629855	A	G	0.277336	0.0183842	0.0159301	2.48E-01	-0.319396	0.0342743	1.18E-20	-0.0575593	0.0502567	2.52E-01	3.87E-02	20	0.886159
ENSG00000140471	15	LINS	101099574	rs7180844	15	101136059	T	C	0.455268	-0.0172962	0.0149928	2.49E-01	-0.271846	0.0291571	1.13E-20	0.063625	0.0555724	2.52E-01	9.93E-01	20	0.886159
ENSG00000063127	19	SLC6A16	49792895	rs3745303	19	49858080	C	A	0.256461	0.0187615	0.0161122	2.44E-01	-0.242075	0.0388439	4.61E-10	-0.0775028	0.0677106	2.52E-01	3.60E-01	8	0.886159
ENSG00000203875	6	SNHG5	86370710	rs1059307	6	86387888	T	G	0.567594	0.0169004	0.014763	2.52E-01	0.704659	0.0130208	0.00E+00	0.0239838	0.0209552	2.52E-01	8.58E-01	20	0.886159
ENSG00000229314	9	ORM1	117085336	rs9299216	9	117078173	A	T	0.602386	-0.017504	0.0152274	2.50E-01	0.39343	0.0333708	4.41E-32	-0.0444908	0.0388878	2.53E-01	1.78E-01	20	0.886159
ENSG00000104964	19	AES	3052908	rs11539938	19	3062857	C	T	0.402584	0.0173565	0.0150392	2.48E-01	-0.121705	0.0141542	8.07E-18	-0.142611	0.124679	2.53E-01	2.84E-01	5	0.886159
ENSG00000111231	12	GPN3	110890289	rs4766492	12	110929261	T	C	0.615308	0.0171709	0.0149929	2.52E-01	0.633335	0.0293908	5.44E-103	0.0271119	0.0237063	2.53E-01	2.89E-01	20	0.886159
ENSG00000158863	8	FAM160B2	21946670	rs59331471	8	21963217	A	G	0.4334	-0.0172375	0.0147972	2.44E-01	0.0826585	0.0137659	1.92E-09	-0.208539	0.182354	2.53E-01	7.04E-01	4	0.886159
ENSG00000143384	1	MCL1	150547032	rs4970966	1	150584103	T	G	0.241551	-0.0211156	0.0182595	2.48E-01	-0.141217	0.0185035	2.31E-14	0.149526	0.130777	2.53E-01	1.63E-01	9	0.886159
ENSG00000059691	4	PET112	152591656	rs59350867	4	152695935	A	G	0.378728	-0.0177077	0.0153755	2.49E-01	-0.238638	0.0251674	2.49E-21	0.0742032	0.0649037	2.53E-01	9.38E-01	18	0.886159
ENSG00000130517	19	PGPEP1	18451397	rs4808789	19	18484176	G	C	0.692843	0.0209322	0.0181085	2.48E-01	0.186583	0.0242669	1.49E-14	0.112187	0.098144	2.53E-01	4.86E-01	10	0.886159
ENSG00000124107	20	SLPI	43880880	rs6104078	20	43887927	G	A	0.0109344	-0.175467	0.150119	2.42E-01	0.341943	0.062468	4.40E-08	-0.513147	0.448915	2.53E-01	NA	NA	0.886159
ENSG00000005020	7	SKAP2	26706681	rs2960785	7	26952139	C	T	0.50994	-0.0170613	0.0149071	2.52E-01	0.335332	0.0146559	7.29E-116	-0.0508788	0.0445103	2.53E-01	9.47E-01	20	0.886159
ENSG00000122779	7	TRIM24	138145079	rs1973325	7	137879428	G	A	0.693837	0.0189325	0.0163051	2.46E-01	-0.217227	0.0336058	1.02E-10	-0.0871554	0.0762616	2.53E-01	6.76E-01	7	0.886159
ENSG00000243725	1	TTC4	55181495	rs3737824	1	55182578	A	G	0.0616302	-0.0379346	0.0330614	2.51E-01	0.637439	0.0506613	2.64E-36	-0.0595109	0.0520812	2.53E-01	2.08E-01	10	0.886159
ENSG00000112599	6	GUCA1B	42152139	rs9471799	6	42153609	T	C	0.84493	-0.0299676	0.0258254	2.46E-01	0.342588	0.0523836	6.15E-11	-0.0874742	0.0765607	2.53E-01	NA	NA	0.886159
ENSG00000223891	20	OSER1-AS1	42839600	rs4812801	20	42847440	C	G	0.188867	-0.0214594	0.0186222	2.49E-01	0.209167	0.0240497	3.40E-18	-0.102595	0.0898084	2.53E-01	1.70E-01	14	0.886159
ENSG00000008382	19	MPND	4343524	rs388622	19	4408054	G	A	0.517893	0.0172527	0.0148245	2.45E-01	0.136477	0.0229989	2.96E-09	0.126415	0.110692	2.53E-01	2.29E-01	7	0.886159
ENSG00000128699	2	ORMDL1	190635049	rs16831821	2	190505813	G	A	0.152087	0.0261436	0.0227221	2.50E-01	0.236552	0.0259563	7.98E-20	0.110519	0.0968179	2.54E-01	6.49E-01	20	0.886159
ENSG00000126773	14	PCNXL4	60558629	rs944445	14	60628608	A	G	0.150099	-0.026794	0.0233779	2.52E-01	0.307274	0.0242583	9.04E-37	-0.087199	0.0763924	2.54E-01	8.41E-01	20	0.886159
ENSG00000178927	17	C17orf62	80400465	rs3751913	17	80405552	C	T	0.126243	0.022883	0.019841	2.49E-01	-0.127948	0.0166306	1.43E-14	-0.178846	0.156804	2.54E-01	9.00E-01	16	0.886159
ENSG00000213949	5	ITGA1	52083730	rs2406370	5	52218333	G	A	0.440358	0.0170407	0.0148941	2.53E-01	-0.58357	0.0403756	2.38E-47	-0.0292008	0.0256022	2.54E-01	9.90E-01	20	0.886159
ENSG00000171097	9	CCBL1	131595221	rs111817513	9	131647976	C	T	0.0397614	0.0407103	0.0349271	2.44E-01	0.390869	0.0707096	3.24E-08	0.104153	0.0913224	2.54E-01	NA	NA	0.886159
ENSG00000197217	8	ENTPD4	23243296	rs17089243	8	23289420	C	T	0.0457256	0.0337277	0.0294069	2.51E-01	-0.468214	0.0458146	1.62E-24	-0.0720348	0.0632008	2.54E-01	4.66E-01	12	0.886159
ENSG00000228278	9	ORM2	117092149	rs9299216	9	117078173	A	T	0.602386	-0.017504	0.0152274	2.50E-01	0.280228	0.0321138	2.64E-18	-0.0624634	0.0548088	2.54E-01	1.88E-02	20	0.886159
ENSG00000161204	3	ABCF3	183903811	rs843336	3	183912339	G	A	0.486083	0.0170951	0.014763	2.47E-01	0.117209	0.0183847	1.83E-10	0.145851	0.128015	2.55E-01	5.12E-01	8	0.886159
ENSG00000182952	6	HMGN4	26538633	rs9467773	6	26498426	G	A	0.442346	-0.0170726	0.0149412	2.53E-01	0.343442	0.0247837	1.14E-43	-0.0497103	0.0436519	2.55E-01	7.51E-03	20	0.886159
ENSG00000246526	4	RP11-539L10.2	6689175	rs3822261	4	6697795	C	A	0.247515	0.0209916	0.0182262	2.49E-01	0.239293	0.0314469	2.75E-14	0.0877234	0.0770344	2.55E-01	9.84E-01	6	0.886159
ENSG00000169629	2	RGPD8	113127669	rs13422242	2	113190211	T	A	0.161034	0.0228071	0.0199901	2.54E-01	-0.891946	0.0494767	1.18E-72	-0.02557	0.0224566	2.55E-01	5.15E-01	20	0.886159
ENSG00000179051	1	RCC2	17733256	rs4284283	1	17796711	G	A	0.368787	0.0170947	0.0148756	2.50E-01	0.133153	0.0158817	5.11E-17	0.128384	0.112763	2.55E-01	1.88E-02	20	0.886159
ENSG00000132259	11	CNGA4	6255995	rs77094397	11	6256668	G	A	0.0188867	0.0474005	0.0415341	2.54E-01	1.41955	0.0936563	6.81E-52	0.0333912	0.0293415	2.55E-01	2.84E-01	8	0.886159
ENSG00000105996	7	HOXA2	27139721	rs2960785	7	26952139	C	T	0.50994	-0.0170613	0.0149071	2.52E-01	0.463043	0.0435093	1.89E-26	-0.036846	0.0323794	2.55E-01	9.76E-01	20	0.886159
ENSG00000164483	6	SAMD3	130465460	rs41285310	6	130505374	C	A	0.497018	0.0171304	0.01495	2.52E-01	-0.129876	0.0139833	1.57E-20	-0.131898	0.115982	2.55E-01	7.01E-01	12	0.886159
ENSG00000213995	13	CARKD	111267881	rs330551	13	111268196	A	G	0.17495	0.0207533	0.0182066	2.54E-01	-0.560853	0.0367093	1.07E-52	-0.0370031	0.0325526	2.56E-01	3.32E-01	20	0.886159
ENSG00000105991	7	HOXA1	27132612	rs2960785	7	26952139	C	T	0.50994	-0.0170613	0.0149071	2.52E-01	0.442119	0.045566	2.93E-22	-0.0385898	0.0339511	2.56E-01	9.72E-01	20	0.886159
ENSG00000181192	10	DHTKD1	12110971	rs9664990	10	12181103	A	G	0.195825	0.0205479	0.0177055	2.46E-01	-0.117014	0.0208047	1.86E-08	-0.175602	0.154499	2.56E-01	4.66E-01	20	0.886159
ENSG00000126581	17	BECN1	40962152	rs11552192	17	40962509	T	A	0.110338	0.0285409	0.0248854	2.51E-01	0.201768	0.0241883	7.33E-17	0.141454	0.124497	2.56E-01	1.58E-02	5	0.886159
ENSG00000105426	19	PTPRS	5158506	rs57021647	19	5205658	C	G	0.114314	-0.0274844	0.0238518	2.49E-01	0.385106	0.0567287	1.13E-11	-0.0713684	0.0628216	2.56E-01	9.42E-01	15	0.886159
ENSG00000126602	16	TRAP1	3701640	rs4786429	16	3728517	T	C	0.715706	-0.019921	0.0174965	2.55E-01	0.368664	0.0215951	2.41E-65	-0.0540357	0.0475646	2.56E-01	9.61E-01	20	0.886159
ENSG00000185495	1	RP11-504P24.4	224183659	rs6682180	1	224180577	T	C	0.202783	-0.0218982	0.0189862	2.49E-01	0.277217	0.0421873	4.99E-11	-0.078993	0.0695356	2.56E-01	NA	NA	0.886159
ENSG00000215256	14	DHRS4-AS1	24407940	rs73600730	14	24427358	C	T	0.0516899	0.0796234	0.0696711	2.53E-01	-0.554541	0.054643	3.37E-24	-0.143584	0.126432	2.56E-01	3.85E-01	10	0.886159
ENSG00000243064	21	ABCC13	15608527	rs1153306	21	15662131	G	C	0.758449	-0.0188073	0.0163907	2.51E-01	0.1852	0.0236363	4.67E-15	-0.101551	0.0894467	2.56E-01	2.85E-01	20	0.886159
ENSG00000261253	16	AC137932.6	89387541	rs1078577	16	89387088	G	A	0.678926	0.0175722	0.0152163	2.48E-01	0.214346	0.0351365	1.06E-09	0.0819805	0.0722502	2.57E-01	1.53E-01	10	0.886159
ENSG00000227218	9	RP11-203J24.8	130696782	rs3824527	9	130702642	T	C	0.107356	-0.0295396	0.0256344	2.49E-01	-0.346029	0.0538407	1.30E-10	0.0853674	0.075263	2.57E-01	NA	NA	0.886159
ENSG00000177112	11	MRVI1-AS1	10562819	rs1462941	11	10563090	T	G	0.0954274	-0.0311333	0.0272317	2.53E-01	-0.323761	0.0361314	3.23E-19	0.0961614	0.0847923	2.57E-01	1.42E-01	16	0.886159
ENSG00000161265	19	U2AF1L4	36233365	rs11549030	19	36246418	G	C	0.156064	0.0303006	0.0266793	2.56E-01	0.696407	0.0350223	5.52E-88	0.0435099	0.0383724	2.57E-01	3.45E-01	20	0.886159
ENSG00000189306	22	RRP7A	42905974	rs113473487	22	42906056	T	C	0.146123	0.0213598	0.0187637	2.55E-01	-0.563776	0.0455393	3.35E-35	-0.037887	0.0334226	2.57E-01	1.37E-01	20	0.886159
ENSG00000230537	9	RP11-305L7.1	93867239	rs7046632	9	93919341	T	C	0.191849	0.0219873	0.0192818	2.54E-01	-0.379672	0.0369829	1.00E-24	-0.0579113	0.0510977	2.57E-01	9.83E-01	20	0.886159
ENSG00000154743	3	TSEN2	12525931	rs3806662	3	12526006	A	G	0.0576541	0.0308317	0.0268604	2.51E-01	0.478473	0.0677791	1.67E-12	0.0644377	0.056875	2.57E-01	9.10E-01	6	0.886159
ENSG00000175416	5	CLTB	175819456	rs1030167	5	175614062	A	G	0.499006	0.0168139	0.0147583	2.55E-01	0.217006	0.0211619	1.13E-24	0.0774813	0.0684272	2.58E-01	2.06E-01	20	0.886159
ENSG00000248092	5	NNT-AS1	43571696	rs79344455	5	43860030	C	T	0.027833	-0.0514235	0.044528	2.48E-01	-0.392607	0.0688894	1.20E-08	0.13098	0.115721	2.58E-01	1.94E-01	8	0.886159
ENSG00000258754	15	CTD-3049M7.1	94261771	rs60014941	15	94405822	C	T	0.142147	0.0224042	0.0195522	2.52E-01	0.246095	0.0339838	4.44E-13	0.0910388	0.0804383	2.58E-01	9.15E-01	7	0.886159
ENSG00000228653	7	HNRNPCP7	63961203	rs6947102	7	64199573	T	C	0.39662	-0.0172093	0.0149145	2.49E-01	0.311152	0.0539654	8.13E-09	-0.0553083	0.0488836	2.58E-01	9.99E-01	9	0.886159
ENSG00000270164	19	AC006129.4	42041545	rs62119412	19	42036509	T	A	0.0506958	-0.0324597	0.0284935	2.55E-01	-0.78646	0.0828387	2.23E-21	0.0412732	0.03649	2.58E-01	8.83E-01	16	0.886159
ENSG00000128203	22	ASPHD2	26825239	rs880421	22	26827335	G	T	0.517893	-0.0169933	0.0148614	2.53E-01	0.222357	0.0291028	2.17E-14	-0.0764235	0.0675801	2.58E-01	6.20E-01	17	0.886159
[truncated: 4,879 more rows]

## Sheet: Table S2
Table S2 The SMR Result of eQTLGenn and PDR（FINLAND R9）
probeID	ProbeChr	Gene	Probe_bp	topSNP	topSNP_chr	topSNP_bp	A1	A2	Freq	b_GWAS	se_GWAS	p_GWAS	b_eQTL	se_eQTL	p_eQTL	b_SMR	se_SMR	p_SMR	p_HEIDI	nsnp_HEIDI	FDR
ENSG00000198563	6	DDX39B	31504110	rs3093949	6	31525184	T	C	0.310139	0.193001	0.0153292	2.38E-36	-0.335868	0.0168453	1.89E-88	-0.574634	0.0539785	1.83E-26	2.23E-14	20	2.57335e-22
ENSG00000232810	6	TNF	31544728	rs1121800	6	31535074	A	T	0.404573	-0.168188	0.0157976	1.81E-26	0.297085	0.0121342	2.23E-132	-0.566128	0.0579854	1.62E-22	5.11E-11	20	1.13902e-18
ENSG00000224389	6	C4B	31992867	rs1270942	6	31918860	G	A	0.0725646	0.236921	0.0240127	5.82E-23	1.1698	0.0288663	0.00E+00	0.202531	0.0211268	9.12E-22	5.08E-13	20	4.27485e-18
ENSG00000244731	6	C4A	31960129	rs1269852	6	32080191	C	G	0.0755467	0.237383	0.0239633	3.92E-23	-0.587905	0.0226946	5.85E-148	-0.403778	0.0436391	2.19E-20	1.48E-07	20	7.69894e-17
ENSG00000204338	6	CYP21A1P	31974820	rs497309	6	31892484	C	A	0.0735586	0.236796	0.0239764	5.28E-23	-0.811091	0.0335789	6.65E-129	-0.291947	0.0319361	6.15E-20	1.25E-40	20	1.72963e-16
ENSG00000231852	6	CYP21A2	32007744	rs1150753	6	32059867	G	A	0.0755467	0.237902	0.0239589	3.10E-23	0.468653	0.0227479	2.63E-94	0.507629	0.056751	3.72E-19	2.55E-04	20	8.71844e-16
ENSG00000213722	6	DDAH2	31696604	rs9267576	6	31812038	T	G	0.107356	-0.204494	0.0225586	1.25E-19	0.423021	0.0176535	6.86E-127	-0.483413	0.0570157	2.28E-17	3.60E-20	20	4.58019e-14
ENSG00000248290	6	TNXA	31978320	rs1150753	6	32059867	G	A	0.0755467	0.237902	0.0239589	3.10E-23	-0.638845	0.0398307	6.82E-58	-0.372394	0.0441088	3.10E-17	7.74E-08	20	5.44903e-14
ENSG00000204528	6	PSORS1C3	31143594	rs35303934	6	31234222	A	G	0.125249	0.149969	0.0175347	1.20E-17	0.951935	0.0198836	0.00E+00	0.157541	0.0187117	3.78E-17	1.07E-10	20	5.90604e-14
ENSG00000096433	6	ITPR3	33626436	rs9469532	6	33601132	A	G	0.342942	0.137889	0.0162808	2.47E-17	-0.474528	0.00789113	0.00E+00	-0.290581	0.0346481	5.00E-17	2.00E-07	20	7.031e-14
ENSG00000204531	6	POU5F1	31139380	rs35303934	6	31234222	A	G	0.125249	0.149969	0.0175347	1.20E-17	0.849835	0.0256166	2.45E-241	0.176468	0.0213077	1.21E-16	4.93E-22	20	1.54682e-13
ENSG00000226979	6	LTA	31540966	rs2071590	6	31539768	A	G	0.363817	-0.167944	0.0166151	5.10E-24	0.180364	0.0125507	7.89E-47	-0.931138	0.112624	1.37E-16	2.81E-09	20	1.60541e-13
ENSG00000242574	6	HLA-DMB	32905626	rs209473	6	32922908	A	C	0.45328	-0.148831	0.0153269	2.72E-22	-0.180981	0.0126142	1.11E-46	0.822355	0.102261	8.86E-16	9.21E-07	12	9.58379e-13
ENSG00000213676	6	ATF6B	32080991	rs3117577	6	31727474	G	A	0.0745527	0.228567	0.0240293	1.87E-21	0.446987	0.0302738	2.47E-49	0.51135	0.0639485	1.28E-15	3.97E-08	20	1.28567e-12
ENSG00000137331	6	IER3	30711653	rs3094222	6	31081434	G	A	0.0864811	0.202308	0.0246244	2.11E-16	0.562567	0.0186339	3.16E-200	0.359616	0.0453633	2.24E-15	1.91E-13	20	2.09993e-12
ENSG00000214894	6	LINC00243	30782433	rs3094222	6	31081434	G	A	0.0864811	0.202308	0.0246244	2.11E-16	0.840717	0.0299886	6.16E-173	0.240637	0.0305216	3.17E-15	2.89E-12	20	2.78603e-12
ENSG00000137312	6	FLOT1	30702998	rs3094222	6	31081434	G	A	0.0864811	0.202308	0.0246244	2.11E-16	0.567285	0.0235411	2.65E-128	0.356625	0.0458609	7.47E-15	2.22E-12	20	6.17901e-12
ENSG00000213760	6	ATP6V1G2	31514221	rs2523502	6	31513864	A	T	0.172962	-0.166341	0.0197161	3.26E-17	-0.268628	0.015728	2.11E-65	0.619225	0.0818618	3.90E-14	3.27E-05	20	3.04677e-11
ENSG00000234515	6	PPP1R2P1	32847286	rs4148882	6	32816958	G	A	0.353877	-0.202837	0.0149356	5.21E-42	0.111549	0.0127032	1.62E-18	-1.81837	0.246592	1.66E-13	1.16E-03	20	1.22857e-10
ENSG00000204469	6	PRRC2A	31597022	rs707939	6	31726688	A	C	0.368787	0.16191	0.015666	4.89E-25	0.166081	0.0159942	2.94E-25	0.974886	0.133087	2.39E-13	7.87E-09	20	1.68041e-10
ENSG00000204252	6	HLA-DOA	32974672	rs381218	6	32977420	T	G	0.252485	0.122369	0.0160972	2.92E-14	-0.286034	0.0139662	3.22E-93	-0.427812	0.0600289	1.03E-12	1.59E-07	20	6.89708e-10
ENSG00000204387	6	SNHG32	31804963	rs140091914	6	31754008	A	G	0.153082	-0.122007	0.0165147	1.49E-13	-0.446256	0.0169078	1.63E-153	0.273402	0.0384297	1.12E-12	3.22E-14	20	7.15884e-10
ENSG00000206337	6	HCP5	31406881	rs1800628	6	31546850	A	G	0.0795229	0.216395	0.0240879	2.62E-19	-0.246199	0.022139	9.96E-29	-0.878942	0.125775	2.78E-12	1.42E-15	20	1.69967e-09
ENSG00000204444	6	APOM	31623090	rs3101018	6	31705864	T	C	0.0745527	0.22918	0.0240244	1.44E-21	-0.197853	0.0223988	1.02E-18	-1.15833	0.178718	9.09E-11	1.57E-06	20	5.32598e-08
ENSG00000204386	6	NEU1	31828059	rs3101018	6	31705864	T	C	0.0745527	0.22918	0.0240244	1.44E-21	-0.192784	0.0224032	7.62E-18	-1.18879	0.18605	1.66E-10	2.11E-15	20	9.24847e-08
ENSG00000199332	6	Y_RNA	31369978	rs114202986	6	31375917	C	T	0.0467197	0.177894	0.0209383	1.96E-17	0.434609	0.0448921	3.62E-22	0.40932	0.0640987	1.71E-10	1.76E-08	20	9.24847e-08
ENSG00000204304	6	PBX2	32154964	rs693906	6	31835164	C	G	0.11332	0.160328	0.0214868	8.54E-14	-0.267665	0.0221072	9.63E-34	-0.598987	0.0942949	2.12E-10	2.67E-19	20	1.10413e-07
ENSG00000204305	6	AGER	32150423	rs693906	6	31835164	C	G	0.11332	0.160328	0.0214868	8.54E-14	0.196774	0.0175585	3.78E-29	0.814781	0.131185	5.27E-10	1.88E-11	20	2.64667e-07
ENSG00000204472	6	AIF1	31583879	rs142831262	6	31576714	A	G	0.157058	-0.108708	0.0165318	4.84E-11	-0.317785	0.0170794	2.85E-77	0.34208	0.0551751	5.65E-10	1.68E-07	20	2.73967e-07
ENSG00000204227	6	RING1	33178385	rs116165521	6	33152865	A	G	0.15507	-0.136409	0.0184587	1.47E-13	0.173623	0.0160592	3.04E-27	-0.785664	0.128778	1.05E-09	4.55E-10	20	4.9217e-07
ENSG00000204525	6	HLA-C	31238216	rs9264547	6	31234742	C	G	0.191849	-0.111511	0.01864	2.20E-09	0.735868	0.00979082	0.00E+00	-0.151537	0.0254107	2.47E-09	1.19E-08	20	1.12042e-06
ENSG00000221988	6	PPT2	32126336	rs553108	6	31840455	A	G	0.374751	-0.104451	0.0148455	1.98E-12	0.169623	0.0157271	4.03E-27	-0.615783	0.104497	3.80E-09	4.56E-07	20	1.66986e-06
ENSG00000219891	6	ZSCAN12P1	28060187	rs6941992	6	28106141	C	T	0.198807	0.11178	0.018388	1.21E-09	0.538127	0.0242196	2.27E-109	0.207721	0.0354262	4.53E-09	5.30E-02	20	1.8901e-06
ENSG00000206344	6	HCG27	31168641	rs9264483	6	31232446	T	C	0.199801	-0.111168	0.018487	1.82E-09	-0.406277	0.0154438	1.60E-152	0.273626	0.0466771	4.57E-09	1.77E-08	20	1.8901e-06
ENSG00000243753	6	HLA-L	30244076	rs9264554	6	31234855	T	C	0.189861	-0.111527	0.0186404	2.19E-09	-0.447182	0.0187407	7.67E-126	0.249399	0.0429745	6.50E-09	1.13E-09	20	2.61151e-06
ENSG00000204396	6	VWA7	31739237	rs28745895	6	31709969	A	C	0.0516899	-0.152109	0.023524	1.01E-10	-0.516843	0.0406918	5.81E-37	0.294304	0.0510734	8.29E-09	3.17E-11	20	3.16585e-06
ENSG00000241404	6	EGFL8	32134209	rs41268896	6	32070069	A	G	0.34493	0.109026	0.0150911	5.03E-13	-0.122447	0.0128212	1.29E-21	-0.890392	0.154536	8.33E-09	1.56E-06	20	3.16585e-06
ENSG00000204371	6	EHMT2	31856500	rs3020644	6	31894626	G	A	0.392644	0.142816	0.0151169	3.47E-21	-0.0882345	0.0123664	9.68E-13	-1.6186	0.28428	1.24E-08	1.56E-01	20	4.58865e-06
ENSG00000219392	6	ZNF602P	28083867	rs9468295	6	28112713	C	T	0.196819	0.110994	0.018399	1.61E-09	-0.431775	0.0270008	1.47E-57	-0.257065	0.0455439	1.66E-08	9.85E-02	20	5.98536e-06
ENSG00000196230	6	TUBB	30690590	rs149543464	6	30400763	A	G	0.082505	0.149769	0.025611	4.98E-09	0.403116	0.0265915	6.55E-52	0.371528	0.0680957	4.87E-08	3.50E-11	20	1.71205e-05
ENSG00000204310	6	AGPAT1	32140931	rs61745355	6	32021414	T	C	0.0457256	-0.151691	0.023737	1.65E-10	-0.317583	0.0321174	4.68E-23	0.477642	0.0889931	8.00E-08	2.11E-16	20	2.7438e-05
ENSG00000137310	6	TCF19	31130627	rs114881571	6	31128605	T	C	0.112326	-0.112868	0.0211028	8.87E-08	0.900721	0.0188554	0.00E+00	-0.125308	0.0235752	1.06E-07	1.30E-12	20	3.54898e-05
ENSG00000204421	6	LY6G6C	31688023	rs3117572	6	31717692	A	G	0.156064	-0.208476	0.0205735	3.93E-24	0.112507	0.0183901	9.49E-10	-1.853	0.353808	1.63E-07	7.89E-02	20	5.33048e-05
ENSG00000269293	6	ZSCAN16-AS1	28097322	rs114042160	6	28635944	G	C	0.0506958	0.181083	0.0287857	3.16E-10	-0.343255	0.036883	1.32E-20	-0.527547	0.101222	1.87E-07	5.83E-05	20	5.97635e-05
ENSG00000234127	6	TRIM26	30166718	rs17184549	6	29648120	A	G	0.23161	0.0908457	0.0161215	1.75E-08	-0.19609	0.0144992	1.13E-41	-0.463286	0.0890661	1.98E-07	3.29E-05	20	6.18728e-05
ENSG00000204498	6	NFKBIL1	31520626	rs116282626	6	31515619	A	G	0.055666	-0.142924	0.0224446	1.92E-10	-0.252979	0.0283641	4.71E-19	0.564963	0.109013	2.19E-07	1.30E-04	20	6.69473e-05
ENSG00000235821	6	IFITM4P	29718715	rs2076178	6	29691774	C	A	0.258449	0.0825144	0.0158588	1.96E-07	0.963878	0.0180505	0.00E+00	0.0856066	0.016531	2.24E-07	1.86E-05	20	6.70189e-05
ENSG00000204267	6	TAP2	32798083	rs4148876	6	32796793	A	G	0.0735586	0.140516	0.027438	3.04E-07	-1.19718	0.0338545	6.40E-274	-0.117372	0.0231579	4.01E-07	9.14E-27	20	0.00011594
ENSG00000204713	6	TRIM27	28881272	rs142403264	6	29245760	C	T	0.511928	-0.0759741	0.0148581	3.17E-07	-0.304716	0.00807624	0.00E+00	0.249328	0.0492063	4.04E-07	2.09E-10	20	0.00011594
ENSG00000168477	6	TNXB	32046021	rs2269426	6	32076499	A	G	0.412525	0.0769959	0.0149383	2.55E-07	0.434818	0.0181727	1.60E-126	0.177076	0.0351433	4.69E-07	3.42E-08	20	0.000131902
ENSG00000241370	6	RPP21	30313784	rs17184549	6	29648120	A	G	0.23161	0.0908457	0.0161215	1.75E-08	0.181536	0.0183466	4.38E-23	0.500429	0.102198	9.75E-07	1.35E-06	20	0.000268832
ENSG00000206503	6	HLA-A	29911349	rs17369215	6	29647715	T	C	0.243539	0.0791378	0.0159524	7.02E-07	0.298325	0.010488	5.70E-178	0.265274	0.0542804	1.02E-06	1.18E-04	20	0.000275832
ENSG00000204580	6	DDR1	30856065	rs3130695	6	31211050	A	G	0.202783	-0.0982974	0.0190104	2.33E-07	-0.216619	0.0147583	8.94E-49	0.45378	0.0930459	1.08E-06	7.38E-10	20	0.000286546
ENSG00000204257	6	HLA-DMA	32926630	rs1050391	6	32917857	A	G	0.0675944	-0.138643	0.0271619	3.32E-07	0.359763	0.0235827	1.52E-52	-0.385373	0.0796134	1.29E-06	1.13E-04	20	0.000335926
ENSG00000233822	6	H2BC15	27813148	rs112586220	6	27806827	T	C	0.0119284	0.241383	0.0393408	8.48E-10	-0.23865	0.0307222	7.97E-15	-1.01145	0.210068	1.47E-06	2.51E-01	17	0.000375839
ENSG00000137185	6	ZSCAN9	28196962	rs144344058	6	28147728	T	G	0.0646123	-0.0977692	0.0203464	1.55E-06	1.13746	0.0192519	0.00E+00	-0.0859539	0.0179466	1.67E-06	4.13E-03	16	0.000416926
ENSG00000137288	6	UQCC2	33672424	rs2296330	6	33650621	A	G	0.234592	0.0799411	0.0158425	4.51E-07	-0.260512	0.0172062	8.74E-52	-0.306861	0.0641013	1.69E-06	5.98E-04	20	0.000416926
ENSG00000204301	6	NOTCH4	32177232	rs2269426	6	32076499	A	G	0.412525	0.0769959	0.0149383	2.55E-07	-0.126657	0.0123328	9.62E-25	-0.607907	0.131963	4.09E-06	6.02E-11	20	0.000974806
ENSG00000204287	6	HLA-DRA	32410221	rs114445199	6	32343715	A	G	0.027833	-0.1586	0.0317141	5.71E-07	-0.339567	0.0308361	3.34E-28	0.467065	0.102575	5.28E-06	6.34E-04	20	0.00121948
ENSG00000204256	6	BRD2	32942859	rs115892333	6	32930973	A	G	0.0516899	-0.180165	0.0379488	2.06E-06	-0.403822	0.0251411	4.70E-58	0.44615	0.0979932	5.29E-06	4.02E-08	20	0.00121948
ENSG00000204351	6	SKIC2	31932194	rs389512	6	31947594	C	G	0.141153	-0.124242	0.0287958	1.60E-05	0.737882	0.0177404	0.00E+00	-0.168376	0.0392343	1.77E-05	1.37E-04	20	0.00393297
ENSG00000118655	1	DCLRE1B	114452235	rs112752029	1	114465393	G	A	0.236581	0.0667248	0.0154008	1.47E-05	0.288109	0.00948106	7.94E-203	0.231595	0.0539953	1.79E-05	4.39E-02	20	0.00393297
ENSG00000204516	6	MICB	31470779	rs7757162	6	31478960	A	G	0.0467197	-0.290653	0.0676515	1.74E-05	-1.2761	0.0312665	0.00E+00	-0.267766	0.053307	1.93e-06	8.66E-09	20	0.000467925
ENSG00000030110	6	BAK1	33544174	rs210143	6	33546930	T	C	0.27336	-0.0759986	0.0180597	2.57E-05	0.668346	0.0121344	0.00E+00	-0.113711	0.0271002	2.72E-05	2.45E-11	20	0.00588441
ENSG00000204315	6	FKBPL	32097276	rs17840121	6	32577693	C	G	0.153082	-0.151364	0.0320571	2.34E-06	0.173624	0.0192266	1.71E-19	-0.871793	0.208351	2.86E-05	1.58E-09	20	0.00600259
ENSG00000231925	6	TAPBP	33274817	rs3106190	6	33280629	C	G	0.503976	-0.0632513	0.0147301	1.75E-05	-0.21709	0.0120085	4.75E-73	0.29136	0.0697403	2.94E-05	3.35E-05	20	0.00607975
ENSG00000197935	6	ZNF311	28967827	rs115196926	6	28864100	T	C	0.084493	0.103777	0.0227932	5.29E-06	0.172604	0.0170621	4.68E-24	0.601243	0.144813	3.30E-05	1.04E-03	20	0.00670958
ENSG00000204209	6	DAXX	33291690	rs1061783	6	33282628	C	T	0.493042	-0.0626354	0.0147356	2.13E-05	0.229233	0.0119979	2.24E-81	-0.273238	0.0658536	3.34E-05	2.34E-09	20	0.00670958
ENSG00000236104	6	ZBTB22	33283951	rs1061783	6	33282628	C	T	0.493042	-0.0626354	0.0147356	2.13E-05	-0.203612	0.0120318	3.06E-64	0.307621	0.074619	3.75E-05	3.01E-05	20	0.00742711
ENSG00000096654	6	ZNF184	27429709	rs10946931	6	27461946	A	G	0.285288	-0.0634408	0.0152158	3.05E-05	0.160471	0.00873196	1.99E-75	-0.395342	0.0972294	4.78E-05	1.74E-07	20	0.00933561
ENSG00000073050	19	XRCC1	44065908	rs3213334	19	44062519	A	G	0.235586	0.0675394	0.0163283	3.53E-05	-0.252369	0.0136821	5.70E-76	-0.267622	0.0663071	5.43E-05	9.65E-02	20	0.0104598
ENSG00000204613	6	TRIM10	30124216	rs144447022	6	29244219	T	G	0.0695825	0.132745	0.0316415	2.73E-05	-0.302211	0.0221682	2.56E-42	-0.439246	0.109546	6.08E-05	2.63E-07	20	0.0115536
ENSG00000204520	6	MICA	31377224	rs149692329	6	31385843	T	C	0.225646	-0.0668583	0.0166762	6.09E-05	-0.749615	0.0170557	0.00E+00	0.0891901	0.0223387	6.53E-05	3.48E-12	20	0.0122302
ENSG00000164938	8	TP53INP1	95949919	rs10956933	8	95967688	G	C	0.56163	-0.0593605	0.0147639	5.80E-05	-0.253174	0.00783716	6.09E-229	0.234465	0.0587652	6.61E-05	6.11E-01	20	0.0122302
ENSG00000103811	15	CTSH	79227658	rs34843303	15	79234470	C	T	0.0884692	-0.123309	0.0307357	6.02E-05	-0.462702	0.0298006	2.29E-54	0.266497	0.0686082	1.03E-04	1.04E-03	20	0.0188102
ENSG00000175305	8	CCNE2	95900452	rs2515226	8	95965743	A	G	0.358847	0.0608962	0.0149363	4.56E-05	-0.0754457	0.00804668	6.85E-21	-0.807153	0.215882	1.85E-04	7.31E-01	20	0.0333522
ENSG00000145725	5	PPIP5K2	102497395	rs40322	5	102446957	G	A	0.280318	0.0571268	0.0155874	2.47E-04	-0.801992	0.0109053	0.00E+00	-0.0712311	0.01946	2.52E-04	4.00E-01	20	0.044856
ENSG00000186577	6	SMIM29	34215702	rs56274948	6	34237976	G	C	0.161034	-0.0816006	0.0206684	7.88E-05	0.0947928	0.0112696	4.05E-17	-0.860831	0.240861	3.52E-04	9.22E-01	20	0.0618728
ENSG00000139531	12	SUOX	56395694	rs1873914	12	56379427	C	G	0.390656	0.054207	0.0151402	3.43E-04	-0.336612	0.00796648	0.00E+00	-0.161037	0.0451394	3.60E-04	4.13E-01	20	0.0624978
ENSG00000065361	12	ERBB3	56485465	rs11171739	12	56470625	C	T	0.414513	0.0534636	0.0148599	3.21E-04	-0.167927	0.0081462	2.05E-94	-0.318373	0.0898277	3.94E-04	8.50E-01	20	0.0675662
ENSG00000100151	22	PICK1	38462013	rs3026685	22	38462680	T	C	0.318091	0.0543933	0.01539	4.09E-04	-0.580224	0.00803131	0.00E+00	-0.0937453	0.026556	4.15E-04	8.11E-01	20	0.07031
ENSG00000188511	22	MIR3667HG	49929683	rs4536758	22	50063614	T	C	0.363817	-0.0553564	0.015684	4.16E-04	0.392858	0.00864898	0.00E+00	-0.140907	0.0400432	4.33E-04	5.44E-02	20	0.0724863
ENSG00000170801	4	HTRA3	8290165	rs9985550	4	8289807	A	G	0.488072	-0.0526948	0.0148299	3.80E-04	0.151972	0.00913555	3.87E-62	-0.346741	0.0997846	5.11E-04	7.56E-01	20	0.0838815
ENSG00000213759	4	UGT2B11	70073059	rs7656447	4	70234607	G	A	0.156064	-0.0587085	0.0168146	4.80E-04	-0.569914	0.0165128	5.03E-261	0.103013	0.0296543	5.13E-04	2.81E-01	20	0.0838815
ENSG00000135862	1	LAMC1	183053661	rs11588675	1	182988052	T	C	0.426441	0.0511187	0.0147563	5.32E-04	-0.592862	0.00736977	0.00E+00	-0.0862237	0.024913	5.38E-04	2.58E-01	20	0.0869581
ENSG00000150540	2	HNMT	138747760	rs1522907	2	138798579	T	C	0.531809	0.0514474	0.0148052	5.11E-04	0.241179	0.00783198	3.14E-208	0.213316	0.0617764	5.54E-04	2.91E-01	20	0.0884344
ENSG00000185596	15	WASH3P	102509062	rs2203348	15	102366849	G	A	0.240557	0.0583879	0.0168078	5.13E-04	0.557858	0.0194452	5.26E-181	0.104664	0.0303492	5.63E-04	1.89E-01	20	0.0884344
ENSG00000059769	9	DNAJC25	114413070	rs2065099	9	114393235	T	C	0.276342	-0.0550969	0.0155912	4.10E-04	-0.143488	0.00914773	1.90E-55	0.383984	0.111382	5.66E-04	3.76E-01	20	0.0884344
ENSG00000145723	5	GIN1	102438779	rs146981893	5	102385627	C	T	0.275348	0.0539493	0.0156753	5.78E-04	-0.165187	0.00925561	3.04E-71	-0.326596	0.0966428	7.26E-04	4.50E-02	20	0.112187
ENSG00000231389	6	HLA-DPA1	33040449	rs116487412	6	33034931	G	A	0.182903	0.0782641	0.0231241	7.13E-04	-0.883336	0.0179063	0.00E+00	-0.0886006	0.0262397	7.34E-04	1.65E-14	20	0.11219
ENSG00000134242	1	PTPN22	114385407	rs2884603	1	114427450	G	A	0.374751	0.0506599	0.014883	6.64E-04	0.199344	0.00821528	4.59E-130	0.254133	0.075391	7.49E-04	3.75E-03	20	0.113252
ENSG00000131044	20	TTLL9	30495634	rs6089124	20	30524260	C	T	0.418489	0.0535096	0.0151352	4.07E-04	-0.100164	0.00923412	2.06E-27	-0.534218	0.158927	7.75E-04	2.91E-01	20	0.115937
ENSG00000254415	19	SIGLEC14	52147930	rs7250849	19	52158316	T	G	0.117296	-0.0682755	0.0203215	7.80E-04	-1.03144	0.0126137	0.00E+00	0.0901943	0.0197187	7.88e-06	2.88E-01	20	0.00178723
ENSG00000135226	4	UGT2B28	70153492	rs56223759	4	70255088	T	A	0.156064	-0.0580416	0.0168164	5.58E-04	-0.42945	0.0304782	4.35E-45	0.135153	0.0403156	8.01E-04	8.36E-02	20	0.118565
ENSG00000100346	22	CACNA1I	40026250	rs3747179	22	40083730	G	T	0.243539	-0.06114	0.0178238	6.03E-04	-0.158295	0.0104269	4.70E-52	0.386241	0.115437	8.20E-04	2.78E-01	20	0.120113
ENSG00000088356	20	PDRG1	30536326	rs6061046	20	30532709	C	T	0.420477	0.0529144	0.0151324	4.71E-04	0.0908029	0.00805504	1.79E-29	0.582739	0.174485	8.38E-04	7.46E-01	20	0.121484
ENSG00000203760	6	CENPW	126665670	rs576049	6	126730543	G	T	0.454274	0.0518973	0.0147843	4.48E-04	-0.0955064	0.00937054	2.15E-24	-0.543391	0.163723	9.04E-04	1.70E-01	20	0.129715
ENSG00000197020	19	ZNF100	21927999	rs8102320	19	21936885	A	G	0.44334	-0.0490307	0.0147787	9.08E-04	0.591001	0.010839	0.00E+00	-0.0829621	0.0250525	9.28E-04	5.81E-01	20	0.131761
ENSG00000187147	1	RNF220	44994131	rs112104879	1	45134059	T	C	0.137177	-0.0757695	0.0219651	5.62E-04	-0.133782	0.0114297	1.20E-31	0.566364	0.171167	9.37E-04	3.07E-01	20	0.131761
ENSG00000118620	19	ZNF430	21223141	rs35717293	19	21912755	A	G	0.441352	-0.0493588	0.0147866	8.44E-04	0.183593	0.0080184	5.05E-116	-0.26885	0.0813917	9.56E-04	8.57E-01	20	0.132762
ENSG00000197728	12	RPS26	56436876	rs1131017	12	56435929	C	G	0.408549	0.049311	0.0148884	9.26E-04	0.348272	0.00859649	0.00E+00	0.141588	0.042892	9.63E-04	4.47E-02	20	0.132762
ENSG00000166166	14	TRMT61A	103999465	rs2236281	14	104000518	T	G	0.270378	0.0525166	0.0158301	9.08E-04	0.222605	0.00890583	6.86E-138	0.235919	0.0717367	1.01E-03	3.06E-02	20	0.13789
ENSG00000115539	2	PDCL3	101186174	rs62148435	2	101080070	T	C	0.204771	0.0590171	0.0176469	8.25E-04	0.163794	0.0106873	5.13E-53	0.360313	0.110274	1.09E-03	6.15E-02	20	0.145977
ENSG00000184185	17	KCNJ12	21301344	rs9900289	17	21278078	C	T	0.28827	-0.0574326	0.01655	5.20E-04	-0.233197	0.0240822	3.55E-22	0.246283	0.0753896	1.09E-03	1.51E-01	15	0.145977
ENSG00000166165	14	CKB	103987722	rs10149470	14	104017953	A	G	0.481113	-0.0488573	0.0148709	1.02E-03	-0.212854	0.00791377	2.41E-159	0.229535	0.0703837	1.11E-03	9.47E-03	20	0.147253
ENSG00000124615	6	MOCS1	39884822	rs3800349	6	39902200	T	C	0.0178926	0.279441	0.084424	9.33E-04	0.635867	0.0388986	4.58E-60	0.439464	0.135464	1.18E-03	1.28E-01	20	0.154555
ENSG00000155792	8	DEPTOR	120974554	rs1467044	8	120887041	G	A	0.45825	0.0485251	0.0148295	1.07E-03	-0.201867	0.00858956	3.95E-122	-0.240382	0.0741705	1.19E-03	1.04E-01	20	0.154555
ENSG00000075426	2	FOSL2	28627747	rs7590263	2	28645802	C	T	0.484095	0.0535954	0.0147768	2.87E-04	-0.0572362	0.0079863	7.68E-13	-0.93639	0.289351	1.21E-03	3.18E-01	20	0.154555
ENSG00000189134	6	NKAPL	28227917	rs66487884	6	28202912	G	C	0.104374	0.0919128	0.0247165	2.00E-04	0.0968159	0.0147473	5.20E-11	0.949356	0.293405	1.21E-03	1.15E-02	20	0.154555
ENSG00000225992	7	TRGVA	38362189	rs2735161	7	38374309	C	T	0.312127	0.049435	0.0150862	1.05E-03	-0.441596	0.0219986	1.25E-89	-0.111946	0.0346151	1.22E-03	2.27E-01	20	0.154555
ENSG00000143942	2	CHAC2	53998631	rs805442	2	54173533	C	T	0.0318091	0.157543	0.0465681	7.17E-04	0.296257	0.0279911	3.54E-26	0.531777	0.165023	1.27E-03	2.50E-02	20	0.159453
ENSG00000204642	6	HLA-F	29698428	rs2523404	6	29695713	T	C	0.481113	0.0474834	0.0148149	1.35E-03	-0.637534	0.00731335	0.00E+00	-0.0744798	0.0232535	1.36E-03	7.24E-06	20	0.169242
ENSG00000140945	16	CDH13	83245306	rs40009	16	83837283	A	G	0.464215	-0.0489268	0.0150515	1.15E-03	-0.138258	0.00797795	2.79E-67	0.353881	0.110764	1.40E-03	3.22E-01	20	0.17119
ENSG00000232453	1	LINC02777	59355457	rs2492321	1	59351446	A	G	0.193837	-0.0576634	0.0171851	7.92E-04	0.25702	0.02463	1.71E-25	-0.224354	0.0702346	1.40E-03	4.90E-01	16	0.17119
ENSG00000204438	6	GPANK1	31631533	rs139938004	6	31770134	A	G	0.028827	-0.119813	0.0367189	1.10E-03	0.490879	0.0353298	6.87E-44	-0.244079	0.0768374	1.49E-03	6.82E-02	20	0.180624
ENSG00000164941	8	INTS8	95859756	rs713113	8	95877787	C	T	0.538767	-0.0470404	0.0147286	1.40E-03	0.199548	0.00786557	5.43E-142	-0.235735	0.0743924	1.53E-03	1.74E-02	20	0.183888
ENSG00000204410	6	MSH5	31720173	rs2299851	6	31718602	A	G	0.100398	-0.0670246	0.0199034	7.59E-04	-0.279638	0.030369	3.32E-20	0.239683	0.075786	1.56E-03	1.30E-06	20	0.185904
ENSG00000161981	16	SNRNP25	105339	rs8051696	16	100956	C	G	0.218688	-0.0625732	0.0198045	1.58E-03	-0.633435	0.0111476	0.00E+00	0.098784	0.0313135	1.61E-03	2.10E-01	20	0.190251
ENSG00000166689	11	PLEKHA7	16917916	rs10734250	11	17027555	G	A	0.402584	0.0474136	0.0149149	1.48E-03	0.193425	0.00815899	3.05E-124	0.245126	0.0777996	1.63E-03	8.63E-02	20	0.191009
ENSG00000141127	17	PRPSAP2	18788989	rs11078422	17	18804413	C	T	0.454274	0.046984	0.0148619	1.57E-03	0.229988	0.00862202	9.30E-157	0.204289	0.0650726	1.69E-03	5.43E-01	20	0.196403
ENSG00000204356	6	NELFE	31923375	rs541862	6	31916951	C	T	0.110338	-0.0695447	0.0222088	1.74E-03	-0.893564	0.011697	0.00E+00	0.0778284	0.024875	1.76E-03	8.06E-01	20	0.202862
ENSG00000231439	16	WASIR2	74016	rs77046488	16	99353	G	A	0.218688	-0.0627544	0.0197997	1.53E-03	-0.314874	0.017361	1.63E-73	0.1993	0.0638344	1.80E-03	1.46E-01	20	0.205785
ENSG00000204623	6	POLR1HASP	29999102	rs138821691	6	30054031	A	G	0.0506958	-0.155563	0.0494229	1.65E-03	0.759355	0.0364934	3.66E-96	-0.204862	0.0658258	1.86E-03	3.95E-03	19	0.21093
ENSG00000135414	12	GDF11	56143987	rs7302200	12	56449435	A	G	0.327038	0.054137	0.0160339	7.34E-04	-0.0674603	0.00861715	4.93E-15	-0.802502	0.258843	1.93E-03	8.45E-01	19	0.217117
ENSG00000205339	11	IPO7	9437921	rs41369549	11	9462534	C	G	0.449304	-0.0523608	0.0159318	1.01E-03	-0.111768	0.0120429	1.68E-20	0.468478	0.151218	1.95E-03	2.27E-01	20	0.217626
ENSG00000226942	16	IL9RP3	83828	rs9939959	16	87376	A	C	0.238569	-0.0606746	0.0195648	1.93E-03	-0.977681	0.0223303	0.00E+00	0.0620597	0.0200616	1.98E-03	2.86E-01	20	0.21862
ENSG00000185989	13	RASA3	114822640	rs1536760	13	114913677	T	C	0.307157	-0.0486516	0.0155965	1.81E-03	0.199487	0.00859932	4.77E-119	-0.243884	0.0788867	1.99E-03	9.46E-01	20	0.21862
ENSG00000113532	5	ST8SIA4	100192163	rs17158363	5	100002443	C	T	0.0984095	0.0811234	0.026302	2.04E-03	-0.419018	0.0136665	1.93E-206	-0.193604	0.0630874	2.15E-03	2.03E-01	20	0.233646
ENSG00000258102	12	MAP1LC3B2	116989048	rs2102294	12	116991459	A	G	0.0616302	-0.112355	0.0348135	1.25E-03	0.393186	0.039872	6.13E-23	-0.285755	0.0931633	2.16E-03	1.13E-01	11	0.233646
ENSG00000162927	2	PUS10	61206375	rs13005116	2	61241567	C	G	0.201789	-0.054219	0.0175957	2.06E-03	0.428838	0.0146832	1.63E-187	-0.126432	0.0412588	2.18E-03	7.56E-01	20	0.234009
ENSG00000260018	16	MBTPS1-DT	84150916	rs16962855	16	84150504	A	G	0.264414	-0.0522165	0.0169183	2.03E-03	0.25667	0.0126	3.05E-92	-0.203439	0.066667	2.28E-03	4.70E-02	20	0.242889
ENSG00000136720	2	HS6ST1	129035220	rs12622112	2	129055476	A	G	0.299205	-0.0496155	0.0160561	2.00E-03	0.361	0.0193021	4.71E-78	-0.137439	0.0450798	2.30E-03	1.95E-02	20	0.243177
ENSG00000134873	13	CLDN10	96158935	rs11619109	13	96182760	C	T	0.474155	-0.045981	0.0148028	1.89E-03	0.110982	0.00802585	1.73E-43	-0.414312	0.136705	2.44E-03	8.96E-01	20	0.255391
ENSG00000142687	1	KIAA0319L	35961321	rs12043750	1	35815123	T	C	0.027833	-0.0883956	0.0280228	1.61E-03	-0.249884	0.0231091	2.98E-27	0.353747	0.116818	2.46E-03	1.65E-01	20	0.255391
ENSG00000241549	6	GUSBP2	26881798	rs9366675	6	26936723	T	C	0.143141	0.0661892	0.0216771	2.26E-03	-0.598309	0.0262278	3.49E-115	-0.110627	0.0365538	2.47E-03	4.35E-03	20	0.255391
ENSG00000130511	19	SSBP4	18537523	rs8111824	19	18525104	G	T	0.206759	-0.0573256	0.0182981	1.73E-03	-0.190103	0.0164347	6.04E-31	0.30155	0.0997213	2.50E-03	2.40E-01	20	0.255765
ENSG00000133460	22	SLC2A11	24213315	rs73158773	22	24201574	G	C	0.083499	-0.133119	0.043711	2.32E-03	-0.442161	0.0178407	1.34E-135	0.301064	0.0996012	2.51E-03	6.67E-01	10	0.255765
ENSG00000116701	1	NCF2	183542354	rs10797890	1	183563709	T	C	0.452286	0.0454741	0.0148506	2.20E-03	0.146211	0.00800365	1.49E-74	0.311017	0.102987	2.53E-03	7.79E-01	20	0.255949
ENSG00000163939	3	PBRM1	52649650	rs3199918	3	52581435	C	T	0.210736	-0.0619015	0.0186038	8.77E-04	0.07527	0.0105349	9.01E-13	-0.822393	0.272649	2.56E-03	7.13E-01	20	0.257134
ENSG00000110911	12	SLC11A2	51397766	rs1095998	12	51368840	G	C	0.0705765	0.140415	0.0461301	2.34E-03	0.359075	0.0180488	4.53E-88	0.391047	0.129964	2.62E-03	1.22E-03	20	0.261294
ENSG00000156411	14	ATP5MJ	104386615	rs76927049	14	104412198	G	A	0.0337972	-0.214141	0.0708609	2.51E-03	-0.688435	0.0241926	4.06E-178	0.311055	0.103509	2.65E-03	3.64E-01	19	0.262425
ENSG00000204390	6	HSPA1L	31780416	rs34814308	6	31777641	T	C	0.0308151	-0.36071	0.118631	2.36E-03	-0.815434	0.0443812	2.15E-75	0.442354	0.147461	2.70E-03	4.59E-02	20	0.262814
ENSG00000234769	16	WASH4P	66747	rs73493038	16	88245	T	C	0.237575	-0.0605689	0.0195664	1.96E-03	-0.310134	0.0255768	7.73E-34	0.195299	0.0651136	2.71E-03	3.46E-01	20	0.262814
ENSG00000268535	19	MTDHP4	21892658	rs12972593	19	21932574	G	C	0.423459	-0.0444951	0.0148013	2.65E-03	0.791735	0.0184417	0.00E+00	-0.0561995	0.0187405	2.71E-03	7.77E-01	20	0.262814
ENSG00000100865	14	CINP	102819104	rs2031233	14	102810628	T	C	0.298211	-0.0492879	0.0162188	2.37E-03	0.159027	0.00877806	2.37E-73	-0.309934	0.103413	2.73E-03	4.68E-01	20	0.26294
ENSG00000204392	6	LSM2	31769967	rs34814308	6	31777641	T	C	0.0308151	-0.36071	0.118631	2.36E-03	-0.770798	0.0444551	2.40E-67	0.46797	0.156255	2.75E-03	3.38E-02	20	0.263065
ENSG00000105355	19	PLIN3	4853066	rs262559	19	4867690	A	G	0.0815109	-0.0864956	0.0285107	2.42E-03	-0.259864	0.0171709	9.66E-52	0.33285	0.111897	2.93E-03	9.72E-02	20	0.27839
ENSG00000163161	2	ERCC3	128033309	rs1011019	2	128037560	A	G	0.249503	-0.0515684	0.0173177	2.90E-03	-0.376903	0.00866654	0.00E+00	0.136822	0.046055	2.97E-03	9.71E-01	20	0.280296
ENSG00000166562	18	SEC11C	56816388	rs11874338	18	56792425	A	G	0.437376	0.0450071	0.0147695	2.31E-03	-0.148566	0.0119007	9.15E-36	-0.302944	0.102333	3.07E-03	4.10E-01	20	0.285866
ENSG00000081791	5	DELE1	141312492	rs351259	5	141310649	C	T	0.307157	0.0466588	0.0156515	2.87E-03	-0.224381	0.00919068	1.21E-131	-0.207944	0.0702721	3.09E-03	4.87E-01	18	0.285866
ENSG00000171044	8	XKR6	10906215	rs4618656	8	10969235	A	T	0.38171	0.0469418	0.0157021	2.79E-03	0.168228	0.00810876	1.32E-95	0.279038	0.0943026	3.09E-03	6.24E-01	20	0.285866
ENSG00000197102	14	DYNC1H1	102473997	rs1190607	14	102511597	G	A	0.204771	-0.0597696	0.0179822	8.88E-04	0.100923	0.0156218	1.04E-10	-0.59223	0.200377	3.12E-03	4.97E-01	20	0.286755
ENSG00000166260	17	COX11	53037704	rs1802212	17	53038654	C	A	0.271372	-0.0469831	0.0158873	3.10E-03	-0.310731	0.00884191	1.49E-270	0.151202	0.0513095	3.21E-03	8.00E-01	20	0.293111
ENSG00000134318	2	ROCK2	11404171	rs12468344	2	11492540	A	G	0.468191	0.0441353	0.0148773	3.01E-03	0.160205	0.00792122	5.92E-91	0.275492	0.0938578	3.33E-03	5.72E-01	20	0.30171
ENSG00000171962	17	DRC3	17898165	rs147575209	17	17901234	T	C	0.0337972	0.113888	0.0383014	2.94E-03	0.416444	0.0237477	7.58E-69	0.273477	0.0932852	3.37E-03	6.55E-01	20	0.30171
ENSG00000022976	14	ZNF839	102796379	rs11626217	14	102866362	G	A	0.2833	-0.0498779	0.0162754	2.18E-03	0.0990469	0.00985698	9.34E-24	-0.503579	0.171793	3.38E-03	2.97E-01	20	0.30171
ENSG00000177191	19	B3GNT8	41932949	rs11879090	19	41917260	T	C	0.430417	0.0448915	0.0147576	2.35E-03	-0.0879512	0.00804368	7.91E-28	-0.710414	0.174165	2.8e-05	1.44E-01	20	0.0059657
ENSG00000073111	3	MCM2	127329171	rs143960153	3	127171585	A	C	0.0119284	0.184168	0.0589392	1.78E-03	0.613325	0.072662	3.15E-17	0.300278	0.102471	3.39E-03	2.17E-01	10	0.30171
ENSG00000225434	9	LINC01504	74939236	rs2310125	9	74916092	A	G	0.38668	0.0434888	0.0147797	3.26E-03	0.374039	0.0187976	4.22E-88	0.116268	0.0399435	3.60E-03	2.14E-03	20	0.318385
ENSG00000146232	6	NFKBIE	44229701	rs28385699	6	44226433	T	C	0.0367793	0.0942408	0.0322187	3.44E-03	-0.573007	0.0217995	2.82E-152	-0.164467	0.0565745	3.65E-03	1.59E-01	15	0.320544
ENSG00000143995	2	MEIS1	66730792	rs62144050	2	66725062	C	T	0.295229	-0.0500864	0.0170316	3.27E-03	0.250324	0.0132943	4.34E-79	-0.200086	0.068863	3.67E-03	NA	NA	0.320544
ENSG00000125656	19	CLPP	6365191	rs61354472	19	6346866	T	G	0.026839	-0.148045	0.050802	3.57E-03	0.630672	0.0257211	9.13E-133	-0.234742	0.0811191	3.81E-03	8.58E-01	20	0.330717
ENSG00000166170	14	BAG5	104026024	rs2296482	14	104029819	G	T	0.261431	0.0463616	0.0159685	3.69E-03	0.186617	0.00889703	1.10E-97	0.248432	0.0863841	4.03E-03	1.56E-01	20	0.347668
ENSG00000107593	10	PKD2L1	102069073	rs6584356	10	102050242	A	C	0.0576541	-0.0940226	0.0326673	4.00E-03	0.839483	0.0172286	0.00E+00	-0.112001	0.0389814	4.06E-03	1.90E-01	20	0.34812
ENSG00000042286	10	AIFM2	71875334	rs6480442	10	71900246	T	C	0.406561	0.0430741	0.0149161	3.88E-03	-0.212478	0.00813937	3.20E-150	-0.202722	0.0706288	4.10E-03	4.02E-01	20	0.349009
ENSG00000145730	5	PAM	102228247	rs2431321	5	102118794	C	T	0.331014	0.0437081	0.0152352	4.12E-03	1.0317	0.00598452	0.00E+00	0.0423653	0.0147692	4.12E-03	1.11E-01	20	0.349009
ENSG00000154928	3	EPHB1	134647976	rs4245903	3	134317074	G	A	0.332008	0.0466584	0.0162272	4.04E-03	-0.277966	0.00817486	2.05E-253	-0.167857	0.0585868	4.17E-03	1.35E-01	20	0.351129
ENSG00000108671	17	PSMD11	30790807	rs118092144	17	30778945	A	G	0.485089	0.046746	0.0148105	1.60E-03	0.0538425	0.00797761	1.49E-11	0.868199	0.303664	4.25E-03	9.20E-01	20	0.355735
ENSG00000123700	17	KCNJ2	68170501	rs9890133	17	68169005	G	A	0.12326	-0.0705207	0.0244466	3.92E-03	-0.25597	0.0124572	8.02E-94	0.275504	0.0964424	4.28E-03	1.39E-01	20	0.356126
ENSG00000169129	10	AFAP1L2	116109549	rs537432	10	116152354	A	G	0.468191	0.0425281	0.014709	3.84E-03	-0.142165	0.00794476	1.31E-71	-0.299146	0.104806	4.31E-03	6.40E-01	20	0.356513
ENSG00000072756	3	TRNT1	3180581	rs1134196	3	3193903	C	T	0.159046	0.0510741	0.0178791	4.28E-03	0.465376	0.00975157	0.00E+00	0.109748	0.0384874	4.35E-03	1.63E-02	20	0.357718
ENSG00000174611	3	KY	134346229	rs13076825	3	134317239	A	G	0.329026	0.0468915	0.0162349	3.87E-03	-0.134267	0.00837152	6.87E-58	-0.349239	0.12286	4.47E-03	5.60E-01	20	0.365448
ENSG00000231663	1	COA6-AS1	234508946	rs11549817	1	234508956	C	A	0.0934394	-0.0937825	0.0329351	4.41E-03	1.1753	0.029779	0.00E+00	-0.0797942	0.0280955	4.51E-03	1.35E-03	20	0.366587
ENSG00000152952	3	PLOD2	145834333	rs2864794	3	145866370	G	C	0.133201	0.0635429	0.0216624	3.35E-03	0.121325	0.0112842	5.81E-27	0.523741	0.185074	4.66E-03	6.86E-01	19	0.376603
ENSG00000121892	4	PDS5A	39902029	rs1704157	4	40057289	C	T	0.313121	-0.0446298	0.0156705	4.40E-03	0.178624	0.00836366	3.34E-101	-0.249853	0.0885054	4.76E-03	4.21E-01	20	0.382486
ENSG00000255198	16	SNHG9	2015235	rs7192722	16	2016479	G	A	0.45328	-0.0418506	0.0148252	4.76E-03	-0.683674	0.0105821	0.00E+00	0.0612143	0.0217053	4.80E-03	3.41E-01	20	0.382931
ENSG00000166263	17	STXBP4	53143867	rs8064882	17	53046209	T	C	0.271372	0.0463188	0.0163671	4.65E-03	0.277615	0.00866616	3.62E-225	0.166845	0.0591857	4.82E-03	2.19E-03	20	0.382931
ENSG00000108666	17	C17orf75	30664313	rs7207268	17	30725155	T	G	0.362823	-0.0438946	0.0155742	4.83E-03	0.442892	0.00818948	0.00E+00	-0.099109	0.0352125	4.88E-03	2.55E-01	20	0.38552
ENSG00000204475	6	NCR3	31558717	rs1800610	6	31543827	A	G	0.0894632	-0.0914013	0.0324469	4.85E-03	-0.599418	0.0201682	4.11E-194	0.152483	0.0543733	5.04E-03	1.13E-03	20	0.394347
ENSG00000175662	17	TOM1L2	17811282	rs147679420	17	17882283	G	A	0.0318091	0.115308	0.038366	2.65E-03	0.218718	0.0280753	6.68E-15	0.5272	0.188014	5.05E-03	2.26E-02	20	0.394347
ENSG00000044090	6	CUL7	43013519	rs2273918	6	43013662	C	T	0.0586481	0.0773053	0.0274547	4.87E-03	-0.419556	0.0147846	3.79E-177	-0.184255	0.0657589	5.08E-03	5.96E-01	20	0.394347
ENSG00000174469	7	CNTNAP2	146965771	rs12704004	7	147960601	T	C	0.414513	-0.0434749	0.0154829	4.99E-03	0.262003	0.00788719	5.76E-242	-0.165933	0.0593051	5.14E-03	4.43E-01	20	0.394347
ENSG00000112182	6	BACH2	90821437	rs72928038	6	90976768	A	G	0.17992	0.0644648	0.0228351	4.76E-03	-0.236207	0.0113153	9.04E-97	-0.272917	0.0975541	5.15E-03	4.07E-01	20	0.394347
ENSG00000115839	2	RAB3GAP1	135871899	rs11903529	2	135783157	T	C	0.204771	0.0618046	0.0219313	4.83E-03	-0.290333	0.0127948	5.45E-114	-0.212875	0.0761188	5.16E-03	8.92E-01	20	0.394347
ENSG00000021355	6	SERPINB1	2837403	rs316341	6	2838248	G	A	0.28827	-0.0428246	0.015311	5.16E-03	0.418556	0.00896898	0.00E+00	-0.102315	0.0366462	5.24E-03	7.69E-02	20	0.398297
ENSG00000144597	3	EAF1	15476491	rs12493896	3	15502860	C	G	0.187873	0.0530063	0.0186062	4.39E-03	-0.162073	0.0118719	1.97E-42	-0.327053	0.117275	5.29E-03	8.71E-02	20	0.399935
ENSG00000094975	1	SUCO	172541230	rs730278	1	172603940	T	C	0.33002	-0.0446411	0.0150389	2.99E-03	-0.0747641	0.00930157	9.15E-16	0.597092	0.21443	5.36E-03	3.76E-02	20	0.402413
ENSG00000171456	20	ASXL1	30986638	rs4911221	20	30961045	G	T	0.349901	0.0414955	0.0147877	5.01E-03	0.17568	0.00804446	9.98E-106	0.2362	0.0848662	5.38E-03	7.31E-01	20	0.402413
ENSG00000101546	18	RBFA	77800377	rs3744872	18	77805856	C	A	0.316103	0.0419406	0.0149398	5.00E-03	0.179251	0.00917295	4.90E-85	0.233978	0.0842016	5.46E-03	9.97E-01	20	0.406236
ENSG00000122515	7	ZMIZ2	44798828	rs1065646	7	44809273	G	A	0.468191	-0.0412278	0.0148408	5.47E-03	-0.45541	0.00753142	0.00E+00	0.090529	0.0326222	5.52E-03	4.18E-01	20	0.407135
ENSG00000214753	11	HNRNPUL2	62487461	rs144419827	11	62706391	C	G	0.0159046	0.163825	0.0574791	4.37E-03	0.492336	0.0407084	1.13E-33	0.33275	0.119946	5.53E-03	2.04E-02	20	0.407135
ENSG00000187790	14	FANCM	45637618	rs911041	14	45660599	G	A	0.129225	-0.0651748	0.0229518	4.52E-03	0.158404	0.0124106	2.62E-37	-0.411447	0.148437	5.57E-03	2.77E-01	20	0.407944
ENSG00000176974	17	SHMT1	18249021	rs651234	17	18268941	T	C	0.383698	-0.043278	0.0156062	5.55E-03	-0.48831	0.00882297	0.00E+00	0.0886281	0.0319997	5.61E-03	5.41E-01	20	0.408745
ENSG00000186765	17	FSCN2	79499789	rs56324203	17	79463324	A	G	0.361829	-0.0473897	0.0156058	2.39E-03	-0.0623825	0.00936843	2.76E-11	0.759664	0.274949	5.73E-03	3.97E-01	20	0.412986
ENSG00000204178	1	MACO1	25792044	rs1293259	1	25695835	A	G	0.152087	0.0589805	0.0187645	1.67E-03	0.0714296	0.0123623	7.56E-09	0.825715	0.299054	5.76E-03	2.63E-01	16	0.412986
ENSG00000135838	1	NPL	182778973	rs74770891	1	182916729	C	T	0.0606362	-0.121764	0.0437938	5.43E-03	-0.394579	0.017177	9.01E-117	0.308592	0.111799	5.78E-03	6.42E-01	20	0.412986
ENSG00000197062	6	ZSCAN26	28240381	rs2394049	6	28239681	G	A	0.403579	0.0429514	0.0155312	5.68E-03	-0.316234	0.00878485	9.09E-284	-0.135821	0.0492577	5.83E-03	2.69E-06	20	0.412986
ENSG00000117791	1	MTARC2	220939858	rs17008587	1	220939821	G	A	0.141153	-0.0561568	0.0196085	4.18E-03	-0.217994	0.0219297	2.77E-23	0.257607	0.0936084	5.92E-03	6.55E-01	20	0.412986
ENSG00000174099	12	MSRB3	65777223	rs6581626	12	65711378	A	G	0.471173	0.0448649	0.0147811	2.40E-03	-0.0517959	0.00795758	7.57E-11	-0.866187	0.314875	5.94E-03	1.18E-02	20	0.412986
ENSG00000196535	17	MYO18A	27453979	rs73988922	17	27480826	T	A	0.0109344	0.495308	0.17772	5.32E-03	0.886373	0.0527666	2.52E-63	0.558803	0.203243	5.97E-03	1.02E-01	11	0.412986
ENSG00000256234	12	ITPR2-AS1	26426443	rs1049380	12	26489544	G	T	0.271372	0.049057	0.0154378	1.48E-03	0.101531	0.0185594	4.49E-08	0.483172	0.17584	6.00E-03	2.54E-01	11	0.412986
ENSG00000155254	10	MARVELD1	99475418	rs7914697	10	99481018	C	T	0.232604	-0.0503484	0.0177323	4.52E-03	0.110164	0.0101392	1.69E-27	-0.457031	0.166368	6.01E-03	3.93E-02	20	0.412986
ENSG00000100714	14	MTHFD1	64890737	rs11158538	14	64859191	T	C	0.464215	0.0428776	0.0154645	5.56E-03	-0.234422	0.0117709	2.99E-88	-0.182908	0.066605	6.03E-03	8.22E-01	20	0.412986
ENSG00000144848	3	ATG3	112266124	rs2942062	3	112305130	A	G	0.0487078	-0.0949158	0.0331377	4.18E-03	-0.183772	0.0190441	4.93E-22	0.516487	0.188095	6.03E-03	1.76E-01	13	0.412986
ENSG00000007168	17	PAFAH1B1	2542706	rs11654991	17	2599272	G	A	0.429423	-0.041216	0.0148047	5.37E-03	0.148718	0.00894404	4.40E-62	-0.277142	0.100935	6.04E-03	7.10E-03	20	0.412986
ENSG00000238109	7	RNF14P3	98596857	rs2283015	7	98600839	G	C	0.0874751	0.0705611	0.0254233	5.51E-03	0.711699	0.0382071	1.93E-77	0.0991446	0.0361163	6.05E-03	3.49E-01	20	0.412986
ENSG00000138430	2	OLA1	175025300	rs10930633	2	174942311	C	T	0.22664	0.0490835	0.0165523	3.02E-03	0.0682612	0.00947809	5.93E-13	0.719054	0.262235	6.11E-03	1.77E-01	20	0.413747
ENSG00000123427	12	EEF1AKMT3	58170799	rs10877014	12	58167661	G	A	0.32008	-0.0428779	0.0156371	6.11E-03	0.911623	0.00736293	0.00E+00	-0.0470347	0.0171572	6.12E-03	5.09E-01	20	0.413747
ENSG00000124541	6	RRP36	42993359	rs61169091	6	43076556	A	G	0.115308	0.0606079	0.021733	5.29E-03	-0.165758	0.0113832	4.93E-48	-0.365641	0.133496	6.16E-03	9.18E-01	20	0.414459
ENSG00000126456	19	IRF3	50165979	rs7259683	19	50153332	C	T	0.256461	0.0478365	0.0174379	6.08E-03	0.292491	0.00888771	1.60E-237	0.163549	0.0598254	6.26E-03	1.72E-01	20	0.419182
ENSG00000115464	2	USP34	61556251	rs10496091	2	61482261	A	G	0.285288	-0.0454775	0.0164614	5.73E-03	0.157077	0.00890955	1.44E-69	-0.289523	0.106077	6.35E-03	1.93E-01	20	0.420546
ENSG00000130414	2	NDUFA10	240898343	rs10166776	2	240967312	A	G	0.343936	-0.0441327	0.0161673	6.34E-03	-0.527968	0.00792437	0.00E+00	0.0835897	0.0306474	6.38E-03	7.97E-01	20	0.420546
ENSG00000215458	21	AATBC	45229043	rs3819599	21	45214246	A	G	0.207753	0.0451174	0.0165059	6.27E-03	-0.395772	0.0101148	0.00E+00	-0.113998	0.0418072	6.40E-03	3.89E-01	20	0.420546
ENSG00000172731	10	LRRC20	72100555	rs10762358	10	72052480	T	G	0.407555	-0.0423903	0.0153189	5.65E-03	0.128416	0.0080473	2.52E-57	-0.330102	0.121072	6.40E-03	7.45E-02	20	0.420546
ENSG00000255529	15	POLR2M	57979595	rs4774967	15	57855760	T	G	0.291252	-0.0454064	0.0166063	6.25E-03	0.224733	0.00889038	5.55E-141	-0.202046	0.0743245	6.56E-03	3.93E-01	20	0.426905
ENSG00000163867	1	ZMYM6	35472351	rs12406322	1	35524094	G	A	0.0337972	-0.123068	0.0438581	5.02E-03	-0.275226	0.025525	4.16E-27	0.447152	0.164661	6.62E-03	1.28E-01	20	0.426905
ENSG00000231889	6	TRAF3IP2-AS1	111862109	rs174378	6	111908892	A	C	0.333996	0.0507986	0.0167389	2.41E-03	-0.0611974	0.0101253	1.50E-09	-0.830078	0.306067	6.69E-03	1.02E-01	20	0.426905
ENSG00000151779	2	NBAS	15504243	rs4133515	2	15696655	A	G	0.311133	-0.0410326	0.0149604	6.09E-03	-0.15179	0.0083639	1.33E-73	0.270325	0.0996792	6.69E-03	8.06E-03	20	0.426905
ENSG00000151789	3	ZNF385D	21937363	rs62236195	3	21792602	C	G	0.290258	-0.0465823	0.0169447	5.98E-03	-0.148207	0.00898277	3.73E-61	0.314306	0.115908	6.69E-03	8.51E-01	20	0.426905
ENSG00000081026	1	MAGI3	114080958	rs1230642	1	114265491	G	A	0.237575	0.0482883	0.0159623	2.49E-03	-0.0580098	0.0095039	1.04E-09	-0.832416	0.307107	6.72E-03	2.64E-03	20	0.426905
ENSG00000243015	12	RN7SL737P	93903403	rs981565	12	93855052	A	T	0.530815	0.042812	0.0147636	3.73E-03	-0.149075	0.019576	2.63E-14	-0.287184	0.105972	6.73E-03	3.04E-02	20	0.426905
ENSG00000214922	6	HLA-F-AS1	29705602	rs113795410	6	29728209	C	A	0.196819	-0.0453355	0.0166026	6.32E-03	-0.267261	0.0125928	5.83E-100	0.16963	0.0626335	6.76E-03	3.19E-04	20	0.426905
ENSG00000184517	16	ZFP1	75194262	rs8058619	16	75182354	C	G	0.298211	-0.0429144	0.0158253	6.69E-03	-0.42445	0.00845952	0.00E+00	0.101106	0.0373387	6.77E-03	7.22E-01	20	0.426905
ENSG00000123297	12	TSFM	58189113	rs1599932	12	58177943	A	G	0.318091	-0.0423699	0.0156366	6.74E-03	-0.284544	0.0087018	1.59E-234	0.148905	0.0551416	6.93E-03	5.74E-01	20	0.433735
ENSG00000135407	12	AVIL	58201823	rs56177740	12	58182312	T	C	0.318091	-0.0423844	0.0156366	6.72E-03	0.409378	0.0134454	1.29E-203	-0.103534	0.038347	6.94E-03	5.04E-01	20	0.433735
ENSG00000074855	19	ANO8	17439835	rs117419016	19	17443453	A	G	0.0228628	-0.196131	0.070369	5.32E-03	0.336951	0.0318582	3.83E-26	-0.582075	0.21597	7.04E-03	9.64E-03	13	0.438038
ENSG00000123104	12	ITPR2	26738236	rs74976642	12	26998022	A	G	0.106362	0.0884227	0.032783	6.99E-03	-0.577532	0.0130474	0.00E+00	-0.153104	0.0568692	7.10E-03	8.71E-06	20	0.439825
ENSG00000090530	3	P3H2	189757371	rs2675414	3	189844961	T	C	0.515905	0.0405387	0.0147377	5.95E-03	-0.106718	0.00864561	5.27E-35	-0.379868	0.141487	7.26E-03	8.09E-01	19	0.444502
ENSG00000145860	5	RNF145	158610739	rs6891575	5	158630041	A	G	0.4334	0.0409643	0.0150833	6.61E-03	-0.141667	0.00798474	1.98E-70	-0.289159	0.10771	7.26E-03	8.86E-02	20	0.444502
ENSG00000077348	19	EXOSC5	41897831	rs11879090	19	41917260	T	C	0.430417	0.0448915	0.0147576	2.35E-03	-0.0459286	0.00805455	1.18E-08	-0.977419	0.364178	7.28E-03	8.91E-02	19	0.444502
ENSG00000204237	17	OXLD1	79632865	rs11150804	17	79630238	G	A	0.366799	-0.0405808	0.0151124	7.25E-03	-0.604825	0.0107599	0.00E+00	0.0670952	0.0250149	7.31E-03	6.01E-01	20	0.444502
ENSG00000140943	16	MBTPS1	84118939	rs3785017	16	84093931	G	A	0.294235	-0.0439541	0.0163856	7.31E-03	0.499102	0.00837452	0.00E+00	-0.0880664	0.0328634	7.37E-03	4.58E-02	20	0.444502
ENSG00000177311	3	ZBTB38	141105844	rs1344674	3	141125186	G	A	0.427435	-0.0398847	0.0148186	7.11E-03	0.240486	0.00865482	6.33E-170	-0.16585	0.0619077	7.38E-03	4.48E-01	20	0.444502
ENSG00000236438	3	FAM157A	197887980	rs149720413	3	197872160	A	G	0.0377734	0.115139	0.0421097	6.25E-03	-0.89126	0.0675156	8.68E-40	-0.129187	0.0482503	7.42E-03	1.67E-01	20	0.444502
ENSG00000161267	3	BDH1	197268424	rs6782014	3	197279457	T	C	0.394632	-0.0430921	0.0159051	6.74E-03	0.156293	0.00902407	3.35E-67	-0.275713	0.103002	7.43E-03	8.74E-01	20	0.444502
ENSG00000140632	16	GLYR1	4875273	rs17137318	16	4895038	A	G	0.084493	0.0830826	0.0304464	6.36E-03	-0.200436	0.014693	2.27E-42	-0.41451	0.15491	7.46E-03	6.57E-01	20	0.444502
ENSG00000037897	12	METTL1	58164415	rs10877016	12	58167992	G	A	0.319085	-0.0428294	0.0156318	6.15E-03	0.117536	0.00975029	1.83E-33	-0.364394	0.136388	7.55E-03	2.58E-01	20	0.446675
ENSG00000179242	20	CDH4	60171577	rs62206301	20	60392226	G	A	0.450298	0.0404906	0.014767	6.11E-03	-0.107036	0.00903609	2.27E-32	-0.378289	0.141611	7.56E-03	3.55E-01	20	0.446675
ENSG00000172673	6	THEMIS	128134496	rs7738609	6	128295502	T	C	0.137177	-0.0574071	0.0210729	6.45E-03	-0.161424	0.0122343	9.45E-40	0.355629	0.133297	7.63E-03	2.32E-02	20	0.448925
ENSG00000182993	12	C12orf60	15008013	rs11610238	12	14975721	C	T	0.410537	0.0397424	0.0148534	7.46E-03	0.185408	0.00802028	3.09E-118	0.214351	0.0806467	7.86E-03	5.06E-02	20	0.458468
ENSG00000243664	5	RPS29P12	180372831	rs3733756	5	180374534	A	G	0.403579	0.0399938	0.0149419	7.44E-03	0.417487	0.0191112	8.63E-106	0.0957964	0.0360577	7.89E-03	5.53E-01	20	0.458468
ENSG00000242086	3	MUC20-OT1	195422677	rs13303068	3	195338127	G	A	0.470179	-0.0394955	0.0148561	7.85E-03	0.658876	0.00923051	0.00E+00	-0.0599437	0.0225633	7.89E-03	1.08E-01	20	0.458468
[truncated: 13,820 more rows]

## Sheet: Table S3
Table S3 The SMR Result of eQTLGenn and PDR（8 cohorts）
[truncated: 14,003 more rows]

[truncated: 4 more sheets: Table S4, Table S5, Table S6, Table S10]
